# Supplementary material for: Systems biology approach to identification of biomarkers for metastatic progression in cancer
Source: BMC Bioinformatics. 2008 Aug 12;9(Suppl 9):S8. doi: 10.1186/1471-2105-9-S9-S8 (PMC2537559; doi:10.1186/1471-2105-9-S9-S8)
Supplement: Additional file 1 — Supplementary figures 1–6 and Supplementary tables 1–6. [file 1471-2105-9-S9-S8-S1.zip]

Archive with 12 entries (12 files):
- Supplemental table3.xls
- Supplemental table4.xls
- Supplemental table5.xls
- Supplemental table6.xls
- Supplemental Figure1.doc
- Supplemental Figure 2.doc
- Supplemental figure 3.doc
- Supplemental Figure 4.doc
- Supplemental Figure 5.doc
- Supplemental table1.xls
- Supplemental table2.xls
- Supplemental Figure 6.doc
