# Supplementary material for: Systems biology approach to identification of biomarkers for metastatic progression in cancer
Source: BMC Bioinformatics. 2008 Aug 12;9(Suppl 9):S8. doi: 10.1186/1471-2105-9-S9-S8 (PMC2537559; doi:10.1186/1471-2105-9-S9-S8)
Supplement: Additional file 1 — Supplementary figures 1–6 and Supplementary tables 1–6. [file 1471-2105-9-S9-S8-S1.zip › Supplemental table3.xls]

## Sheet: supptable2
212971_at	CYSTEINYL-TRNA SYNTHETASE	HSA00272:CYSTEINE METABOLISM, HSA00970:AMINOACYL-TRNA SYNTHETASES,	Phosphorylation, alternative splicing, aminoacyl-trna synthetase, atp-binding, ligase, metal-binding, nucleotide-binding, protein biosynthesis, receptor, zinc,	IPR001412:Aminoacyl-tRNA synthetase, class I, IPR002308:Cysteinyl-tRNA synthetase, class Ia,		cell, cell fraction, cytoplasm, intracellular, soluble fraction,		RNA metabolism, amine metabolism, amino acid activation, amino acid and derivative metabolism, amino acid metabolism, biopolymer metabolism, biosynthesis, carboxylic acid metabolism, cellular biosynthesis, cellular macromolecule metabolism, cellular metabolism, cellular physiological process, cellular process, cellular protein metabolism, cysteinyl-tRNA aminoacylation, macromolecule biosynthesis,…		ATP binding, RNA binding, adenyl nucleotide binding, aminoacyl-tRNA ligase activity, binding, catalytic activity, cation binding, cysteine-tRNA ligase activity, ion binding, ligase activity, ligase activity, forming carbon-oxygen bonds, metal ion binding, nucleic acid binding, nucleotide binding, purine nucleotide binding, receptor activity, signal transducer activity, tRNA binding, transition me…		Translation, ribosomal structure and biogenesis,	binding site:ATP, metal ion-binding site:Zinc, splice variant,
217726_at	COATOMER PROTEIN COMPLEX, SUBUNIT ZETA 1		golgi stack, membrane, protein transport, transport,	IPR000804:Clathrin adaptor complex, small chain,		COPI coated vesicle membrane, COPI vesicle coat, COPI-coated vesicle, Golgi apparatus, Golgi stack, Golgi-associated vesicle, cell, clathrin coat, clathrin coated vesicle membrane, clathrin vesicle coat, clathrin-coated vesicle, coated membrane, coated vesicle, coated vesicle membrane, cytoplasm, cytoplasmic membrane-bound vesicle, cytoplasmic vesicle, cytoplasmic vesicle membrane, endomembrane s…		Golgi vesicle transport, cell organization and biogenesis, cellular localization, cellular physiological process, cellular process, establishment of cellular localization, establishment of localization, establishment of protein localization, intra-Golgi vesicle-mediated transport, intracellular protein transport, intracellular transport, localization, physiological process, protein localization, …						SF015943:Vesicle coat complex COPI, zeta subunit,
208308_s_at	GLUCOSE PHOSPHATE ISOMERASE	HSA00010:GLYCOLYSIS / GLUCONEOGENESIS, HSA00030:PENTOSE PHOSPHATE PATHWAY, HSA00500:STARCH AND SUCROSE METABOLISM,	3d-structure, acetylation, cytokine, direct protein sequencing, disease mutation, gluconeogenesis, glycolysis, growth factor, intramolecular oxidoreductase, isomerase,	IPR001672:Phosphoglucose isomerase (PGI),	HEREDITARY NONSPHEROCYTIC HEMOLYTIC ANEMIA (HNSHA).,	extracellular region, extracellular space,		alcohol biosynthesis, alcohol catabolism, alcohol metabolism, biosynthesis, carbohydrate biosynthesis, carbohydrate catabolism, carbohydrate metabolism, carboxylic acid metabolism, catabolism, cellular biosynthesis, cellular carbohydrate catabolism, cellular carbohydrate metabolism, cellular catabolism, cellular macromolecule catabolism, cellular metabolism, cellular physiological process, cellul…		binding, catalytic activity, cytokine activity, glucose-6-phosphate isomerase activity, growth factor activity, intramolecular oxidoreductase activity, isomerase activity, protein binding, receptor binding, signal transducer activity,	h_glycolysisPathway:Glycolysis Pathway,			SF001482:glucose-6-phosphate isomerase,
201092_at	RETINOBLASTOMA BINDING PROTEIN 7		Chromatin regulator, DNA replication, Direct protein sequencing, Repressor, Transcription, Transcription regulation, nuclear protein, wd repeat,	IPR001680:WD-40 repeat,		cell, intracellular, intracellular membrane-bound organelle, intracellular organelle, membrane-bound organelle, nucleus, organelle,	SM00320:WD40,	cell proliferation, cellular physiological process, cellular process, development, physiological process,		binding, protein binding,	h_prc2Pathway:The PRC2 Complex Sets Long-term Gene Silencing Through Modification of Histone Tails,		repeat:WD 1, repeat:WD 2, repeat:WD 3, repeat:WD 4, repeat:WD 5, repeat:WD 6,	SF003348:MSI1 protein,
207573_x_at	ATP SYNTHASE, H+ TRANSPORTING, MITOCHONDRIAL F0 COMPLEX, SUBUNIT G	HSA00190:OXIDATIVE PHOSPHORYLATION, HSA00193:ATP SYNTHESIS,	atp synthesis, cf(0), hydrogen ion transport, hydrolase, ion transport, mitochondrion, transport,	IPR006808:ATPase, F0 complex, subunit G, mitochondrial,		cell, cytoplasm, integral to membrane, intracellular, intracellular membrane-bound organelle, intracellular organelle, intrinsic to membrane, membrane, membrane-bound organelle, mitochondrion, organelle, protein complex, proton-transporting ATP synthase complex, proton-transporting ATP synthase complex, coupling factor F(o), proton-transporting two-sector ATPase complex,		ATP biosynthesis, ATP metabolism, ATP synthesis coupled proton transport, biosynthesis, cation transport, cellular biosynthesis, cellular metabolism, cellular physiological process, cellular process, coenzyme biosynthesis, coenzyme metabolism, cofactor biosynthesis, cofactor metabolism, establishment of localization, generation of precursor metabolites and energy, hydrogen transport, ion transpor…		ATPase activity, ATPase activity, coupled, ATPase activity, coupled to movement of substances, ATPase activity, coupled to transmembrane movement of ions, ATPase activity, coupled to transmembrane movement of substances, P-P-bond-hydrolysis-driven transporter activity, binding, carrier activity, catalytic activity, cation transporter activity, cation-transporting ATPase activity, hydrogen ion tra…				SF017835:ATP synthase g chain,
210453_x_at	ATP SYNTHASE, H+ TRANSPORTING, MITOCHONDRIAL F0 COMPLEX, SUBUNIT G	HSA00190:OXIDATIVE PHOSPHORYLATION, HSA00193:ATP SYNTHESIS,	atp synthesis, cf(0), hydrogen ion transport, hydrolase, ion transport, mitochondrion, transport,	IPR006808:ATPase, F0 complex, subunit G, mitochondrial,		cell, cytoplasm, integral to membrane, intracellular, intracellular membrane-bound organelle, intracellular organelle, intrinsic to membrane, membrane, membrane-bound organelle, mitochondrion, organelle, protein complex, proton-transporting ATP synthase complex, proton-transporting ATP synthase complex, coupling factor F(o), proton-transporting two-sector ATPase complex,		ATP biosynthesis, ATP metabolism, ATP synthesis coupled proton transport, biosynthesis, cation transport, cellular biosynthesis, cellular metabolism, cellular physiological process, cellular process, coenzyme biosynthesis, coenzyme metabolism, cofactor biosynthesis, cofactor metabolism, establishment of localization, generation of precursor metabolites and energy, hydrogen transport, ion transpor…		ATPase activity, ATPase activity, coupled, ATPase activity, coupled to movement of substances, ATPase activity, coupled to transmembrane movement of ions, ATPase activity, coupled to transmembrane movement of substances, P-P-bond-hydrolysis-driven transporter activity, binding, carrier activity, catalytic activity, cation transporter activity, cation-transporting ATPase activity, hydrogen ion tra…				SF017835:ATP synthase g chain,
208746_x_at	ATP SYNTHASE, H+ TRANSPORTING, MITOCHONDRIAL F0 COMPLEX, SUBUNIT G	HSA00190:OXIDATIVE PHOSPHORYLATION, HSA00193:ATP SYNTHESIS,	atp synthesis, cf(0), hydrogen ion transport, hydrolase, ion transport, mitochondrion, transport,	IPR006808:ATPase, F0 complex, subunit G, mitochondrial,		cell, cytoplasm, integral to membrane, intracellular, intracellular membrane-bound organelle, intracellular organelle, intrinsic to membrane, membrane, membrane-bound organelle, mitochondrion, organelle, protein complex, proton-transporting ATP synthase complex, proton-transporting ATP synthase complex, coupling factor F(o), proton-transporting two-sector ATPase complex,		ATP biosynthesis, ATP metabolism, ATP synthesis coupled proton transport, biosynthesis, cation transport, cellular biosynthesis, cellular metabolism, cellular physiological process, cellular process, coenzyme biosynthesis, coenzyme metabolism, cofactor biosynthesis, cofactor metabolism, establishment of localization, generation of precursor metabolites and energy, hydrogen transport, ion transpor…		ATPase activity, ATPase activity, coupled, ATPase activity, coupled to movement of substances, ATPase activity, coupled to transmembrane movement of ions, ATPase activity, coupled to transmembrane movement of substances, P-P-bond-hydrolysis-driven transporter activity, binding, carrier activity, catalytic activity, cation transporter activity, cation-transporting ATPase activity, hydrogen ion tra…				SF017835:ATP synthase g chain,
201030_x_at	LACTATE DEHYDROGENASE B	HSA00010:GLYCOLYSIS / GLUCONEOGENESIS, HSA00272:CYSTEINE METABOLISM, HSA00620:PYRUVATE METABOLISM, HSA00640:PROPANOATE METABOLISM,	3d-structure, Phosphorylation, acetylated amino end, acetylation, direct protein sequencing, disease mutation, glycolysis, multigene family, nad, oxidoreductase, tetramer,	IPR001236:Lactate/malate dehydrogenase, IPR001557:L-lactate/malate dehydrogenase, IPR011304:L-lactate dehydrogenase,		cell, cytoplasm, intracellular,		alcohol catabolism, alcohol metabolism, carbohydrate catabolism, carbohydrate metabolism, catabolism, cellular carbohydrate catabolism, cellular carbohydrate metabolism, cellular catabolism, cellular macromolecule catabolism, cellular metabolism, cellular physiological process, cellular process, generation of precursor metabolites and energy, glucose catabolism, glucose metabolism, glycolysis, he…		L-lactate dehydrogenase activity, catalytic activity, lactate dehydrogenase activity, oxidoreductase activity, oxidoreductase activity, acting on CH-OH group of donors, oxidoreductase activity, acting on the CH-OH group of donors, NAD or NADP as acceptor,			active site:Proton acceptor, binding site:NAD, binding site:NAD or substrate, binding site:Substrate, nucleotide phosphate-binding region:NAD,	SF000102:L-lactate/malate dehydrogenase,
213564_x_at	LACTATE DEHYDROGENASE B	HSA00010:GLYCOLYSIS / GLUCONEOGENESIS, HSA00272:CYSTEINE METABOLISM, HSA00620:PYRUVATE METABOLISM, HSA00640:PROPANOATE METABOLISM,	3d-structure, Phosphorylation, acetylated amino end, acetylation, direct protein sequencing, disease mutation, glycolysis, multigene family, nad, oxidoreductase, tetramer,	IPR001236:Lactate/malate dehydrogenase, IPR001557:L-lactate/malate dehydrogenase, IPR011304:L-lactate dehydrogenase,		cell, cytoplasm, intracellular,		alcohol catabolism, alcohol metabolism, carbohydrate catabolism, carbohydrate metabolism, catabolism, cellular carbohydrate catabolism, cellular carbohydrate metabolism, cellular catabolism, cellular macromolecule catabolism, cellular metabolism, cellular physiological process, cellular process, generation of precursor metabolites and energy, glucose catabolism, glucose metabolism, glycolysis, he…		L-lactate dehydrogenase activity, catalytic activity, lactate dehydrogenase activity, oxidoreductase activity, oxidoreductase activity, acting on CH-OH group of donors, oxidoreductase activity, acting on the CH-OH group of donors, NAD or NADP as acceptor,			active site:Proton acceptor, binding site:NAD, binding site:NAD or substrate, binding site:Substrate, nucleotide phosphate-binding region:NAD,	SF000102:L-lactate/malate dehydrogenase,
200012_x_at	RIBOSOMAL PROTEIN L21	HSA03010:RIBOSOME,	cytosol, direct protein sequencing, protein biosynthesis, ribonucleoprotein, ribosomal protein, ribosome,	IPR000702:Ribosomal protein L6, IPR001147:Ribosomal protein L21e,		cell, cytoplasm, cytosol, cytosolic large ribosomal subunit (sensu Eukaryota), cytosolic ribosome (sensu Eukaryota), intracellular, intracellular non-membrane-bound organelle, intracellular organelle, large ribosomal subunit, non-membrane-bound organelle, organelle, protein complex, ribonucleoprotein complex, ribosome,		biosynthesis, cellular biosynthesis, cellular macromolecule metabolism, cellular metabolism, cellular physiological process, cellular process, cellular protein metabolism, macromolecule biosynthesis, macromolecule metabolism, metabolism, physiological process, primary metabolism, protein biosynthesis, protein metabolism,		RNA binding, binding, nucleic acid binding, structural constituent of ribosome, structural molecule activity,				SF002194:rat ribosomal protein L21,
201705_at	PROTEASOME (PROSOME, MACROPAIN) 26S SUBUNIT, NON-ATPASE, 7 (MOV34 HOMOLOG)	HSA03050:PROTEASOME,	proteasome, protein degradation,	IPR000555:Mov34/MPN/PAD-1, IPR003639:Mov34-1,		cell, cytoplasm, cytosol, intracellular, proteasome complex (sensu Eukaryota), proteasome regulatory particle (sensu Eukaryota), protein complex,	SM00232:JAB_MPN,	biopolymer catabolism, biopolymer metabolism, catabolism, macromolecule catabolism, macromolecule metabolism, metabolism, physiological process, primary metabolism, protein catabolism, protein metabolism,		binding, protein binding,				SF002650:mov-34 protein,
201599_at	ORNITHINE AMINOTRANSFERASE (GYRATE ATROPHY)	HSA00220:UREA CYCLE AND METABOLISM OF AMINO GROUPS, HSA00330:ARGININE AND PROLINE METABOLISM,	3d-structure, aminotransferase, arginine catabolism, direct protein sequencing, disease mutation, mitochondrial matrix, mitochondrion, phosphoprotein, pyridoxal phosphate, transferase, transit peptide,	IPR005814:Aminotransferase class-III, IPR010164:Ornithine aminotransferase,	GYRATE ATROPHY,	cell, cytoplasm, intracellular, intracellular membrane-bound organelle, intracellular organelle, membrane-bound organelle, membrane-enclosed lumen, mitochondrial lumen, mitochondrial matrix, mitochondrion, organelle, organelle lumen,		amine catabolism, amine metabolism, amino acid and derivative metabolism, amino acid catabolism, amino acid metabolism, arginine catabolism, arginine metabolism, carboxylic acid metabolism, catabolism, cellular catabolism, cellular metabolism, cellular physiological process, cellular process, glutamine family amino acid catabolism, glutamine family amino acid metabolism, metabolism, neurophysiolo…		binding, catalytic activity, cofactor binding, ornithine-oxo-acid transaminase activity, pyridoxal phosphate binding, transaminase activity, transferase activity, transferase activity, transferring nitrogenous groups, vitamin binding,	h_argininecPathway:Catabolic Pathways for Arginine,		binding site:Pyridoxal phosphate (covalent), transit peptide:Mitochondrion (in hepatic form), transit peptide:Mitochondrion (in renal form),	SF000519:ornithine-oxo-acid aminotransferase,
201770_at	SMALL NUCLEAR RIBONUCLEOPROTEIN POLYPEPTIDE A		3d-structure, RNA binding, acetylation, direct protein sequencing, duplication, mrna processing, mrna splicing, nuclear protein, pre-mRNA splicing, ribonucleoprotein, rna-binding, spliceosome,	IPR000504:RNA-binding region RNP-1 (RNA recognition motif), IPR012677:Nucleotide-binding, alpha-beta plait,		cell, intracellular, intracellular membrane-bound organelle, intracellular organelle, major (U2-dependent) spliceosome, membrane-bound organelle, nucleus, organelle, protein complex, ribonucleoprotein complex, small nuclear ribonucleoprotein complex, snRNP U1, spliceosome complex,	SM00360:RRM,	RNA metabolism, RNA processing, RNA splicing, RNA splicing, via transesterification reactions, RNA splicing, via transesterification reactions with bulged adenosine as nucleophile, biopolymer metabolism, cellular metabolism, cellular physiological process, cellular process, mRNA metabolism, mRNA processing, macromolecule metabolism, metabolism, nuclear mRNA splicing, via spliceosome, nucleobase, …		RNA binding, binding, nucleic acid binding, nucleotide binding, protein binding,	h_smPathway:Spliceosomal Assembly,		domain:RRM 1, domain:RRM 2, mutagenesis site,	SF002084:small nuclear ribonucleoprotein U1A,
202496_at	AUTOANTIGEN		repeat, wd repeat,	IPR001680:WD-40 repeat,		cell, cytoplasm, intracellular, intracellular membrane-bound organelle, intracellular organelle, membrane-bound organelle, nucleus, organelle,	SM00320:WD40,	biological process unknown,		binding, molecular function unknown, protein binding,				SF015158:human autoantigen Ge-1,
213166_x_at	HYPOTHETICAL PROTEIN FLJ14346		hypothetical protein,
200044_at	SPLICING FACTOR, ARGININE/SERINE-RICH 9		mrna processing, mrna splicing, nuclear protein, phosphorylation, rna-binding,	IPR000504:RNA-binding region RNP-1 (RNA recognition motif), IPR012677:Nucleotide-binding, alpha-beta plait,		cell, intracellular, intracellular membrane-bound organelle, intracellular organelle, membrane-bound organelle, nucleus, organelle,	SM00360:RRM,	RNA metabolism, RNA processing, RNA splicing, RNA splicing, via transesterification reactions, RNA splicing, via transesterification reactions with bulged adenosine as nucleophile, biopolymer metabolism, cellular metabolism, cellular physiological process, cellular process, mRNA metabolism, mRNA processing, mRNA splice site selection, macromolecule metabolism, metabolism, nuclear mRNA splicing, v…		RNA binding, binding, nucleic acid binding, nucleotide binding,			domain:RRM 1, domain:RRM 2,
201698_s_at	SPLICING FACTOR, ARGININE/SERINE-RICH 9		mrna processing, mrna splicing, nuclear protein, phosphorylation, rna-binding,	IPR000504:RNA-binding region RNP-1 (RNA recognition motif), IPR012677:Nucleotide-binding, alpha-beta plait,		cell, intracellular, intracellular membrane-bound organelle, intracellular organelle, membrane-bound organelle, nucleus, organelle,	SM00360:RRM,	RNA metabolism, RNA processing, RNA splicing, RNA splicing, via transesterification reactions, RNA splicing, via transesterification reactions with bulged adenosine as nucleophile, biopolymer metabolism, cellular metabolism, cellular physiological process, cellular process, mRNA metabolism, mRNA processing, mRNA splice site selection, macromolecule metabolism, metabolism, nuclear mRNA splicing, v…		RNA binding, binding, nucleic acid binding, nucleotide binding,			domain:RRM 1, domain:RRM 2,
209503_s_at	PROTEASOME (PROSOME, MACROPAIN) 26S SUBUNIT, ATPASE, 5	HSA03050:PROTEASOME, MMU03050:PROTEASOME,	ATP, P-loop, atp-binding, nuclear protein, nucleotide binding, nucleotide-binding, proteasome,	IPR003593:AAA ATPase, IPR003959:AAA ATPase, central region, IPR003960:AAA-protein subdomain, IPR005937:26S proteasome subunit P45,		cell, cytoplasm, cytosol, intracellular, intracellular membrane-bound organelle, intracellular organelle, membrane-bound organelle, nucleus, organelle, protein complex,	SM00382:AAA,	biopolymer catabolism, biopolymer metabolism, catabolism, macromolecule catabolism, macromolecule metabolism, metabolism, physiological process, primary metabolism, protein catabolism, protein metabolism,		ATP binding, adenyl nucleotide binding, binding, catalytic activity, hydrolase activity, hydrolase activity, acting on acid anhydrides, hydrolase activity, acting on acid anhydrides, in phosphorus-containing anhydrides, nucleoside-triphosphatase activity, nucleotide binding, purine nucleotide binding, pyrophosphatase activity,		Posttranslational modification, protein turnover, chaperones,	nucleotide phosphate-binding region:ATP,	SF001171:ATP-dependent 26S proteinase,
201491_at	AHA1, ACTIVATOR OF HEAT SHOCK 90KDA PROTEIN ATPASE HOMOLOG 1 (YEAST)		3D-structure, chaperone, endoplasmic reticulum,			cell, cytoplasm, endoplasmic reticulum, intracellular, intracellular membrane-bound organelle, intracellular organelle, membrane-bound organelle, organelle,		cellular macromolecule metabolism, cellular metabolism, cellular physiological process, cellular process, cellular protein metabolism, macromolecule metabolism, metabolism, physiological process, primary metabolism, protein folding, protein metabolism, response to stimulus, response to stress,		ATPase stimulator activity, binding, chaperone activator activity, chaperone binding, chaperone regulator activity, enzyme activator activity, enzyme regulator activity, protein binding, unfolded protein binding,
200926_at	RIBOSOMAL PROTEIN S23	HSA03010:RIBOSOME,	direct protein sequencing, protein biosynthesis, ribonucleoprotein, ribosomal protein, ribosome,	IPR005680:Ribosomal protein S23, eukaryotic and archaeal form, IPR006032:Ribosomal protein S12/S23, IPR012340:Nucleic acid-binding, OB-fold, subgroup,		cell, cytoplasm, intracellular, intracellular non-membrane-bound organelle, intracellular organelle, non-membrane-bound organelle, organelle, protein complex, ribonucleoprotein complex, ribosome, small ribosomal subunit,		biosynthesis, cellular biosynthesis, cellular macromolecule metabolism, cellular metabolism, cellular physiological process, cellular process, cellular protein metabolism, macromolecule biosynthesis, macromolecule metabolism, metabolism, physiological process, primary metabolism, protein biosynthesis, protein metabolism,		structural constituent of ribosome, structural molecule activity,				SF002133:ribosomal protein S12,
200060_s_at	RNA BINDING PROTEIN S1, SERINE-RICH DOMAIN		RNA binding, alternative splicing, mrna processing, mrna splicing, nonsense-mediated mrna decay, nuclear protein, phosphorylation, rna-binding,	IPR000504:RNA-binding region RNP-1 (RNA recognition motif), IPR012677:Nucleotide-binding, alpha-beta plait,		cell, intracellular, intracellular membrane-bound organelle, intracellular organelle, membrane-bound organelle, nucleus, organelle,	SM00360:RRM,	RNA catabolism, RNA metabolism, RNA processing, RNA splicing, RNA splicing, via transesterification reactions, RNA splicing, via transesterification reactions with bulged adenosine as nucleophile, biopolymer metabolism, catabolism, cellular catabolism, cellular macromolecule catabolism, cellular metabolism, cellular physiological process, cellular process, mRNA catabolism, mRNA catabolism, nonsen…		RNA binding, binding, nucleic acid binding, nucleotide binding,			domain:RRM, mutagenesis site, splice variant,
207939_x_at	RNA BINDING PROTEIN S1, SERINE-RICH DOMAIN		RNA binding, alternative splicing, mrna processing, mrna splicing, nonsense-mediated mrna decay, nuclear protein, phosphorylation, rna-binding,	IPR000504:RNA-binding region RNP-1 (RNA recognition motif), IPR012677:Nucleotide-binding, alpha-beta plait,		cell, intracellular, intracellular membrane-bound organelle, intracellular organelle, membrane-bound organelle, nucleus, organelle,	SM00360:RRM,	RNA catabolism, RNA metabolism, RNA processing, RNA splicing, RNA splicing, via transesterification reactions, RNA splicing, via transesterification reactions with bulged adenosine as nucleophile, biopolymer metabolism, catabolism, cellular catabolism, cellular macromolecule catabolism, cellular metabolism, cellular physiological process, cellular process, mRNA catabolism, mRNA catabolism, nonsen…		RNA binding, binding, nucleic acid binding, nucleotide binding,			domain:RRM, mutagenesis site, splice variant,
200834_s_at	RIBOSOMAL PROTEIN S21	HSA03010:RIBOSOME,	acetylation, blocked amino end, direct protein sequencing, protein biosynthesis, ribonucleoprotein, ribosomal protein, ribosome,	IPR001931:Ribosomal protein S21e,		cell, cellular component unknown, cytoplasm, intracellular, intracellular non-membrane-bound organelle, intracellular organelle, non-membrane-bound organelle, organelle, protein complex, ribonucleoprotein complex, ribosome,		biosynthesis, cell differentiation, cellular biosynthesis, cellular macromolecule metabolism, cellular metabolism, cellular physiological process, cellular process, cellular protein metabolism, development, macromolecule biosynthesis, macromolecule metabolism, metabolism, physiological process, primary metabolism, protein biosynthesis, protein metabolism,		molecular function unknown, structural constituent of ribosome, structural molecule activity,				SF002148:rat ribosomal protein S21,
214097_at	RIBOSOMAL PROTEIN S21	HSA03010:RIBOSOME,	acetylation, blocked amino end, direct protein sequencing, protein biosynthesis, ribonucleoprotein, ribosomal protein, ribosome,	IPR001931:Ribosomal protein S21e,		cell, cellular component unknown, cytoplasm, intracellular, intracellular non-membrane-bound organelle, intracellular organelle, non-membrane-bound organelle, organelle, protein complex, ribonucleoprotein complex, ribosome,		biosynthesis, cell differentiation, cellular biosynthesis, cellular macromolecule metabolism, cellular metabolism, cellular physiological process, cellular process, cellular protein metabolism, development, macromolecule biosynthesis, macromolecule metabolism, metabolism, physiological process, primary metabolism, protein biosynthesis, protein metabolism,		molecular function unknown, structural constituent of ribosome, structural molecule activity,				SF002148:rat ribosomal protein S21,
200812_at	CHAPERONIN CONTAINING TCP1, SUBUNIT 7 (ETA)		Hypothetical protein, atp-binding, chaperone, multigene family, nucleotide-binding,	IPR001844:Chaperonin Cpn60, IPR002194:Chaperonin TCP-1, IPR002423:Chaperonin Cpn60/TCP-1, IPR012720:T-complex protein 1, eta subunit,		cell, cytoplasm, intracellular,		cell cycle, cellular macromolecule metabolism, cellular metabolism, cellular physiological process, cellular process, cellular protein metabolism, macromolecule metabolism, metabolism, physiological process, primary metabolism, protein folding, protein metabolism, regulation of biological process, regulation of cell cycle, regulation of cellular physiological process, regulation of cellular proce…		ATP binding, adenyl nucleotide binding, binding, nucleotide binding, protein binding, purine nucleotide binding, unfolded protein binding,			sequence conflict,
205512_s_at	PROGRAMMED CELL DEATH 8 (APOPTOSIS-INDUCING FACTOR)	HSA04210:APOPTOSIS,	3d-structure, alternative splicing, apoptosis, dna-binding, fad, flavoprotein, mitochondrion, nuclear protein, oxidoreductase, transit peptide,	IPR000815:Mercuric reductase, IPR001100:Pyridine nucleotide-disulphide oxidoreductase, class I, IPR001327:Pyridine nucleotide-disulphide oxidoreductase, NAD-binding region, IPR013027:FAD-dependent pyridine nucleotide-disulphide oxidoreductase,		cell, cytoplasm, intracellular, intracellular membrane-bound organelle, intracellular organelle, membrane-bound organelle, mitochondrion, nucleus, organelle,		DNA catabolism, DNA damage response, signal transduction, DNA damage response, signal transduction resulting in induction of apoptosis, DNA fragmentation during apoptosis, DNA metabolism, apoptosis, apoptotic nuclear changes, apoptotic program, biopolymer metabolism, catabolism, cell death, cellular catabolism, cellular metabolism, cellular physiological process, cellular process, death, disassem…		DNA binding, FAD binding, adenyl nucleotide binding, binding, carrier activity, catalytic activity, coenzyme binding, cofactor binding, electron carrier activity, electron transporter activity, nucleic acid binding, nucleotide binding, oxidoreductase activity, purine nucleotide binding, transporter activity,	h_aifPathway:Opposing roles of AIF in Apoptosis and Cell Survival, h_ceramidePathway:Ceramide Signaling Pathway, h_mitochondriaPathway:Role of Mitochondria in Apoptotic Signaling,		helix, splice variant, transit peptide:Mitochondrion,
200092_s_at	RIBOSOMAL PROTEIN L37	HSA03010:RIBOSOME,	hypothetical protein, metal-binding, protein biosynthesis, ribonucleoprotein, ribosomal protein, ribosome, rna-binding, rrna-binding, zinc, zinc finger, zinc-finger,	IPR001569:Ribosomal protein L37e,		cell, cytoplasm, intracellular, intracellular non-membrane-bound organelle, intracellular organelle, non-membrane-bound organelle, organelle, protein complex, ribonucleoprotein complex, ribosome,		biosynthesis, cellular biosynthesis, cellular macromolecule metabolism, cellular metabolism, cellular physiological process, cellular process, cellular protein metabolism, macromolecule biosynthesis, macromolecule metabolism, metabolism, physiological process, primary metabolism, protein biosynthesis, protein metabolism,		RNA binding, binding, cation binding, ion binding, metal ion binding, nucleic acid binding, rRNA binding, structural constituent of ribosome, structural molecule activity, transition metal ion binding, zinc ion binding,			metal ion-binding site:Zinc, zinc finger region:C4-type,	SF002171:rat ribosomal protein L37,
201764_at	TRANSMEMBRANE PROTEIN 106C		hypothetical protein,	IPR009790:Protein of unknown function DUF1356,
203926_x_at	ATP SYNTHASE, H+ TRANSPORTING, MITOCHONDRIAL F1 COMPLEX, DELTA SUBUNIT	HSA00190:OXIDATIVE PHOSPHORYLATION, HSA00193:ATP SYNTHESIS,	atp synthesis, cf(1), direct protein sequencing, hydrogen ion transport, hydrolase, ion transport, mitochondrion, transit peptide, transport,	IPR001469:ATPase, F1 complex, delta/epsilon subunit,		cell, cell fraction, cytoplasm, envelope, integral to membrane, intracellular, intracellular membrane-bound organelle, intracellular organelle, intrinsic to membrane, membrane, membrane fraction, membrane-bound organelle, mitochondrial envelope, mitochondrial inner membrane, mitochondrial membrane, mitochondrion, organelle, organelle envelope, organelle inner membrane, organelle membrane, protein…		ATP biosynthesis, ATP metabolism, ATP synthesis coupled proton transport, biosynthesis, cation transport, cellular biosynthesis, cellular metabolism, cellular physiological process, cellular process, coenzyme biosynthesis, coenzyme metabolism, cofactor biosynthesis, cofactor metabolism, establishment of localization, generation of precursor metabolites and energy, hydrogen transport, ion transpor…		ATPase activity, ATPase activity, coupled, ATPase activity, coupled to movement of substances, ATPase activity, coupled to transmembrane movement of ions, ATPase activity, coupled to transmembrane movement of substances, P-P-bond-hydrolysis-driven transporter activity, binding, carrier activity, catalytic activity, cation transporter activity, cation-transporting ATPase activity, hydrogen ion tra…			transit peptide:Mitochondrion,	SF001278:H(+)-transporting ATP synthase epsilon chain,
213041_s_at	ATP SYNTHASE, H+ TRANSPORTING, MITOCHONDRIAL F1 COMPLEX, DELTA SUBUNIT	HSA00190:OXIDATIVE PHOSPHORYLATION, HSA00193:ATP SYNTHESIS,	atp synthesis, cf(1), direct protein sequencing, hydrogen ion transport, hydrolase, ion transport, mitochondrion, transit peptide, transport,	IPR001469:ATPase, F1 complex, delta/epsilon subunit,		cell, cell fraction, cytoplasm, envelope, integral to membrane, intracellular, intracellular membrane-bound organelle, intracellular organelle, intrinsic to membrane, membrane, membrane fraction, membrane-bound organelle, mitochondrial envelope, mitochondrial inner membrane, mitochondrial membrane, mitochondrion, organelle, organelle envelope, organelle inner membrane, organelle membrane, protein…		ATP biosynthesis, ATP metabolism, ATP synthesis coupled proton transport, biosynthesis, cation transport, cellular biosynthesis, cellular metabolism, cellular physiological process, cellular process, coenzyme biosynthesis, coenzyme metabolism, cofactor biosynthesis, cofactor metabolism, establishment of localization, generation of precursor metabolites and energy, hydrogen transport, ion transpor…		ATPase activity, ATPase activity, coupled, ATPase activity, coupled to movement of substances, ATPase activity, coupled to transmembrane movement of ions, ATPase activity, coupled to transmembrane movement of substances, P-P-bond-hydrolysis-driven transporter activity, binding, carrier activity, catalytic activity, cation transporter activity, cation-transporting ATPase activity, hydrogen ion tra…			transit peptide:Mitochondrion,	SF001278:H(+)-transporting ATP synthase epsilon chain,
200633_at	UBIQUITIN B	HSA05020:PARKINSON'S DISEASE,	duplication, polyprotein, protein degradation,	IPR000626:Ubiquitin,			SM00213:UBQ,	biopolymer catabolism, biopolymer metabolism, biopolymer modification, catabolism, cellular macromolecule metabolism, cellular metabolism, cellular physiological process, cellular process, cellular protein metabolism, macromolecule catabolism, macromolecule metabolism, metabolism, physiological process, primary metabolism, protein catabolism, protein metabolism, protein modification,						SF002042:polyubiquitin 3,
202110_at	CYTOCHROME C OXIDASE SUBUNIT VIIB	HSA00190:OXIDATIVE PHOSPHORYLATION,	direct protein sequencing, electron transfer, inner membrane, membrane, membrane-associated complex, mitochondrial inner membrane, mitochondrion, oxidative phosphorylation, oxidoreductase, respiratory chain, transit peptide, transmembrane, transmembrane protein,	IPR008433:Cytochrome C oxidase chain VIIB,		cell, cytoplasm, envelope, integral to membrane, intracellular, intracellular membrane-bound organelle, intracellular organelle, intrinsic to membrane, membrane, membrane-bound organelle, mitochondrial electron transport chain, mitochondrial envelope, mitochondrial inner membrane, mitochondrial membrane, mitochondrion, organelle, organelle envelope, organelle inner membrane, organelle membrane,		cellular metabolism, cellular physiological process, cellular process, electron transport, establishment of localization, generation of precursor metabolites and energy, localization, metabolism, oxidative phosphorylation, phosphate metabolism, phosphorus metabolism, phosphorylation, physiological process, transport,		aa3-type cytochrome c oxidase, ba3-type cytochrome c oxidase, caa3-type cytochrome c oxidase, carrier activity, catalytic activity, cation transporter activity, cbb3-type cytochrome c oxidase, cytochrome-c oxidase activity, heme-copper terminal oxidase activity, hydrogen ion transporter activity, ion transporter activity, monovalent inorganic cation transporter activity, obsolete molecular functi…			sequence conflict, transit peptide:Mitochondrion, transmembrane region,	SF000284:cytochrome-c oxidase chain VIIb,
202379_s_at	NATURAL KILLER-TUMOR RECOGNITION SEQUENCE		cyclosporin, isomerase, membrane, rotamase,	IPR002130:Peptidyl-prolyl cis-trans isomerase, cyclophilin type,		cell, membrane, plasma membrane,		cellular macromolecule metabolism, cellular metabolism, cellular physiological process, cellular process, cellular protein metabolism, macromolecule metabolism, metabolism, physiological process, primary metabolism, protein folding, protein metabolism,		binding, catalytic activity, cis-trans isomerase activity, cyclosporin A binding, drug binding, isomerase activity, peptide binding, peptidyl-prolyl cis-trans isomerase activity,			domain:PPIase cyclophilin-type,
202428_x_at	DIAZEPAM BINDING INHIBITOR (GABA RECEPTOR MODULATOR, ACYL-COENZYME A BINDING PROTEIN)		acetylated amino end, acetylation, acyl-CoA binding, alternative splicing, direct protein sequencing, lipid-binding, transport,	IPR000582:Acyl-coA-binding protein, ACBP,				cellular physiological process, cellular process, establishment of localization, localization, physiological process, transport,		acyl-CoA binding, benzodiazepine receptor binding, binding, coenzyme binding, cofactor binding, fatty acid binding, lipid binding, protein binding, receptor binding, signal transducer activity,			modified residue, splice variant,	SF002411:endozepine,
209389_x_at	DIAZEPAM BINDING INHIBITOR (GABA RECEPTOR MODULATOR, ACYL-COENZYME A BINDING PROTEIN)		acetylated amino end, acetylation, acyl-CoA binding, alternative splicing, direct protein sequencing, lipid-binding, transport,	IPR000582:Acyl-coA-binding protein, ACBP,				cellular physiological process, cellular process, establishment of localization, localization, physiological process, transport,		acyl-CoA binding, benzodiazepine receptor binding, binding, coenzyme binding, cofactor binding, fatty acid binding, lipid binding, protein binding, receptor binding, signal transducer activity,			modified residue, splice variant,	SF002411:endozepine,
211070_x_at	DIAZEPAM BINDING INHIBITOR (GABA RECEPTOR MODULATOR, ACYL-COENZYME A BINDING PROTEIN)		acetylated amino end, acetylation, acyl-CoA binding, alternative splicing, direct protein sequencing, lipid-binding, transport,	IPR000582:Acyl-coA-binding protein, ACBP,				cellular physiological process, cellular process, establishment of localization, localization, physiological process, transport,		acyl-CoA binding, benzodiazepine receptor binding, binding, coenzyme binding, cofactor binding, fatty acid binding, lipid binding, protein binding, receptor binding, signal transducer activity,			modified residue, splice variant,	SF002411:endozepine,
201414_s_at	NUCLEOSOME ASSEMBLY PROTEIN 1-LIKE 4		nuclear protein,	IPR002164:Nucleosome assembly protein (NAP),		cell, chromatin assembly complex, chromatin remodeling complex, cytoplasm, intracellular, intracellular membrane-bound organelle, intracellular organelle, membrane-bound organelle, membrane-enclosed lumen, nuclear lumen, nucleoplasm, nucleus, organelle, organelle lumen, protein complex,		DNA metabolism, DNA packaging, biopolymer metabolism, cell organization and biogenesis, cellular metabolism, cellular physiological process, cellular process, chromatin assembly, chromatin assembly or disassembly, chromosome organization and biogenesis, chromosome organization and biogenesis (sensu Eukaryota), establishment and/or maintenance of chromatin architecture, macromolecule metabolism, m…		binding, protein binding, unfolded protein binding,
217794_at	PROLINE RICH 13		hypothetical protein,
200764_s_at	CATENIN (CADHERIN-ASSOCIATED PROTEIN), ALPHA 1, 102KDA	HSA04520:ADHERENS JUNCTION, HSA04530:TIGHT JUNCTION, HSA04670:LEUKOCYTE TRANSENDOTHELIAL MIGRATION,	3d-structure, cell adhesion, cytoskeleton, phosphorylation, structural protein,	IPR000633:Vinculin, IPR001033:Alpha-catenin, IPR006077:Vinculin/alpha-catenin,		actin cytoskeleton, cell, cytoskeleton, intracellular, intracellular non-membrane-bound organelle, intracellular organelle, non-membrane-bound organelle, organelle,		apical junction assembly, cell adhesion, cell organization and biogenesis, cellular physiological process, cellular process, cytoplasm organization and biogenesis, intercellular junction assembly, intercellular junction assembly and maintenance, macromolecule metabolism, metabolism, physiological process, primary metabolism, protein complex assembly, protein metabolism,		binding, cadherin binding, cell adhesion molecule binding, cytoskeletal protein binding, protein binding, structural molecule activity, vinculin binding,	h_cell2cellPathway:Cell to Cell Adhesion Signaling,		helix, splice variant,	SF002294:alpha-catenin,
200765_x_at	CATENIN (CADHERIN-ASSOCIATED PROTEIN), ALPHA 1, 102KDA	HSA04520:ADHERENS JUNCTION, HSA04530:TIGHT JUNCTION, HSA04670:LEUKOCYTE TRANSENDOTHELIAL MIGRATION,	3d-structure, cell adhesion, cytoskeleton, phosphorylation, structural protein,	IPR000633:Vinculin, IPR001033:Alpha-catenin, IPR006077:Vinculin/alpha-catenin,		actin cytoskeleton, cell, cytoskeleton, intracellular, intracellular non-membrane-bound organelle, intracellular organelle, non-membrane-bound organelle, organelle,		apical junction assembly, cell adhesion, cell organization and biogenesis, cellular physiological process, cellular process, cytoplasm organization and biogenesis, intercellular junction assembly, intercellular junction assembly and maintenance, macromolecule metabolism, metabolism, physiological process, primary metabolism, protein complex assembly, protein metabolism,		binding, cadherin binding, cell adhesion molecule binding, cytoskeletal protein binding, protein binding, structural molecule activity, vinculin binding,	h_cell2cellPathway:Cell to Cell Adhesion Signaling,		helix, splice variant,	SF002294:alpha-catenin,
210844_x_at	CATENIN (CADHERIN-ASSOCIATED PROTEIN), ALPHA 1, 102KDA	HSA04520:ADHERENS JUNCTION, HSA04530:TIGHT JUNCTION, HSA04670:LEUKOCYTE TRANSENDOTHELIAL MIGRATION,	3d-structure, cell adhesion, cytoskeleton, phosphorylation, structural protein,	IPR000633:Vinculin, IPR001033:Alpha-catenin, IPR006077:Vinculin/alpha-catenin,		actin cytoskeleton, cell, cytoskeleton, intracellular, intracellular non-membrane-bound organelle, intracellular organelle, non-membrane-bound organelle, organelle,		apical junction assembly, cell adhesion, cell organization and biogenesis, cellular physiological process, cellular process, cytoplasm organization and biogenesis, intercellular junction assembly, intercellular junction assembly and maintenance, macromolecule metabolism, metabolism, physiological process, primary metabolism, protein complex assembly, protein metabolism,		binding, cadherin binding, cell adhesion molecule binding, cytoskeletal protein binding, protein binding, structural molecule activity, vinculin binding,	h_cell2cellPathway:Cell to Cell Adhesion Signaling,		helix, splice variant,	SF002294:alpha-catenin,
200775_s_at	HETEROGENEOUS NUCLEAR RIBONUCLEOPROTEIN K		3d-structure, DNA binding, RNA binding, alternative splicing, dna-binding, nuclear protein, nucleus, phosphorylation, ribonucleoprotein, rna-binding, viral nucleoprotein,	IPR004087:KH, IPR004088:KH, type 1, IPR012987:ROK, N-terminal,		cell, intracellular, intracellular membrane-bound organelle, intracellular organelle, membrane-bound organelle, nucleus, organelle, protein complex, ribonucleoprotein complex,	SM00322:KH,			DNA binding, RNA binding, binding, nucleic acid binding, protein binding,			domain:KH 1, domain:KH 2, domain:KH 3, repeat:1-1, repeat:1-2, repeat:2-1, repeat:2-2, repeat:3-1, repeat:3-2, repeat:3-3, repeat:3-4, repeat:3-5, splice variant,	SF016073:transformation upregulated nuclear protein HNRPK,
214011_s_at	HYPOTHETICAL PROTEIN HSPC111		hypothetical protein, nuclear protein,	IPR011986:Extradiol ring-cleavage dioxygenase LigAB, LigA subunit,		cell, intracellular, intracellular membrane-bound organelle, intracellular organelle, membrane-bound organelle, nucleus, organelle,
213762_x_at	RNA BINDING MOTIF PROTEIN, X-LINKED		glycoprotein, nuclear protein, phosphorylation, ribonucleoprotein, rna-binding, viral nucleoprotein,	IPR000504:RNA-binding region RNP-1 (RNA recognition motif), IPR003954:RNA recognition, region 1, IPR012604:RBM1CTR, IPR012677:Nucleotide-binding, alpha-beta plait,		cell, heterogeneous nuclear ribonucleoprotein complex, intracellular, intracellular membrane-bound organelle, intracellular organelle, membrane-bound organelle, nucleus, organelle, protein complex, ribonucleoprotein complex,	SM00360:RRM,	biological process unknown,		RNA binding, binding, nucleic acid binding, nucleotide binding, protein binding,			domain:RRM,
201492_s_at	RIBOSOMAL PROTEIN L41	HSA03010:RIBOSOME, MMU03010:RIBOSOME,	ribonucleoprotein, ribosomal protein,	IPR007836:Ribosomal protein L41,		cell, cytoplasm, intracellular, intracellular non-membrane-bound organelle, intracellular organelle, non-membrane-bound organelle, organelle, protein complex, ribonucleoprotein complex, ribosome,		biosynthesis, cellular biosynthesis, cellular macromolecule metabolism, cellular metabolism, cellular physiological process, cellular process, cellular protein metabolism, macromolecule biosynthesis, macromolecule metabolism, metabolism, physiological process, primary metabolism, protein biosynthesis, protein metabolism,		structural constituent of ribosome, structural molecule activity,				SF002244:rat ribosomal protein L41,
210915_x_at	T CELL RECEPTOR BETA CONSTANT 1		3d-structure, Membrane, Repeat, Transmembrane, heterotetramer, immunoglobulin domain, receptor, t-cell, transmembrane protein,	IPR003596:Immunoglobulin V-type, IPR003597:Immunoglobulin C1 type, IPR003599:Immunoglobulin subtype, IPR007110:Immunoglobulin-like, IPR013106:Immunoglobulin V-set,		cell, membrane,	SM00407:IGc1, SM00409:IG,	defense response, immune response, organismal physiological process, physiological process, response to biotic stimulus, response to stimulus,		receptor activity, signal transducer activity,				SF001988:immunoglobulin C region,
211796_s_at	T CELL RECEPTOR BETA CONSTANT 1		3d-structure, Membrane, Repeat, Transmembrane, heterotetramer, immunoglobulin domain, receptor, t-cell, transmembrane protein,	IPR003596:Immunoglobulin V-type, IPR003597:Immunoglobulin C1 type, IPR003599:Immunoglobulin subtype, IPR007110:Immunoglobulin-like, IPR013106:Immunoglobulin V-set,		cell, membrane,	SM00407:IGc1, SM00409:IG,	defense response, immune response, organismal physiological process, physiological process, response to biotic stimulus, response to stimulus,		receptor activity, signal transducer activity,				SF001988:immunoglobulin C region,
213193_x_at	T CELL RECEPTOR BETA CONSTANT 1		3d-structure, Membrane, Repeat, Transmembrane, heterotetramer, immunoglobulin domain, receptor, t-cell, transmembrane protein,	IPR003596:Immunoglobulin V-type, IPR003597:Immunoglobulin C1 type, IPR003599:Immunoglobulin subtype, IPR007110:Immunoglobulin-like, IPR013106:Immunoglobulin V-set,		cell, membrane,	SM00407:IGc1, SM00409:IG,	defense response, immune response, organismal physiological process, physiological process, response to biotic stimulus, response to stimulus,		receptor activity, signal transducer activity,				SF001988:immunoglobulin C region,
203316_s_at	SMALL NUCLEAR RIBONUCLEOPROTEIN POLYPEPTIDE E		mrna processing, mrna splicing, nuclear protein, ribonucleoprotein, rna-binding, systemic lupus erythematosus, viral nucleoprotein,	IPR001163:Like-Sm ribonucleoprotein, core, IPR006649:Like-Sm ribonucleoprotein, eukaryotic and archaea-type, core,		cell, intracellular, intracellular membrane-bound organelle, intracellular non-membrane-bound organelle, intracellular organelle, membrane-bound organelle, membrane-enclosed lumen, non-membrane-bound organelle, nuclear lumen, nucleolus, nucleus, organelle, organelle lumen, protein complex, ribonucleoprotein complex, small nuclear ribonucleoprotein complex, small nucleolar ribonucleoprotein comple…	SM00651:Sm,	RNA metabolism, RNA processing, RNA splicing, RNA splicing, via transesterification reactions, RNA splicing, via transesterification reactions with bulged adenosine as nucleophile, biopolymer metabolism, cellular metabolism, cellular physiological process, cellular process, mRNA metabolism, mRNA processing, macromolecule metabolism, metabolism, nuclear mRNA splicing, via spliceosome, nucleobase, …		RNA binding, binding, nucleic acid binding, protein binding,	h_smPathway:Spliceosomal Assembly,
200088_x_at	RIBOSOMAL PROTEIN L12	HSA03010:RIBOSOME,	Phosphorylation, protein biosynthesis, ribonucleoprotein, ribosomal protein, ribosome, rna-binding,	IPR000911:Ribosomal protein L11,		cell, cytoplasm, cytosol, cytosolic large ribosomal subunit (sensu Eukaryota), cytosolic ribosome (sensu Eukaryota), intracellular, intracellular non-membrane-bound organelle, intracellular organelle, large ribosomal subunit, non-membrane-bound organelle, organelle, protein complex, ribonucleoprotein complex, ribosome,	SM00649:RL11,	biosynthesis, cellular biosynthesis, cellular macromolecule metabolism, cellular metabolism, cellular physiological process, cellular process, cellular protein metabolism, macromolecule biosynthesis, macromolecule metabolism, metabolism, physiological process, primary metabolism, protein biosynthesis, protein metabolism,		RNA binding, binding, nucleic acid binding, structural constituent of ribosome, structural molecule activity,				SF002179:ribosomal protein L11/L12, SF500071:ribosomal protein L12,
214271_x_at	RIBOSOMAL PROTEIN L12	HSA03010:RIBOSOME,	Phosphorylation, protein biosynthesis, ribonucleoprotein, ribosomal protein, ribosome, rna-binding,	IPR000911:Ribosomal protein L11,		cell, cytoplasm, cytosol, cytosolic large ribosomal subunit (sensu Eukaryota), cytosolic ribosome (sensu Eukaryota), intracellular, intracellular non-membrane-bound organelle, intracellular organelle, large ribosomal subunit, non-membrane-bound organelle, organelle, protein complex, ribonucleoprotein complex, ribosome,	SM00649:RL11,	biosynthesis, cellular biosynthesis, cellular macromolecule metabolism, cellular metabolism, cellular physiological process, cellular process, cellular protein metabolism, macromolecule biosynthesis, macromolecule metabolism, metabolism, physiological process, primary metabolism, protein biosynthesis, protein metabolism,		RNA binding, binding, nucleic acid binding, structural constituent of ribosome, structural molecule activity,				SF002179:ribosomal protein L11/L12, SF500071:ribosomal protein L12,
200809_x_at	RIBOSOMAL PROTEIN L12	HSA03010:RIBOSOME,	Phosphorylation, protein biosynthesis, ribonucleoprotein, ribosomal protein, ribosome, rna-binding,	IPR000911:Ribosomal protein L11,		cell, cytoplasm, cytosol, cytosolic large ribosomal subunit (sensu Eukaryota), cytosolic ribosome (sensu Eukaryota), intracellular, intracellular non-membrane-bound organelle, intracellular organelle, large ribosomal subunit, non-membrane-bound organelle, organelle, protein complex, ribonucleoprotein complex, ribosome,	SM00649:RL11,	biosynthesis, cellular biosynthesis, cellular macromolecule metabolism, cellular metabolism, cellular physiological process, cellular process, cellular protein metabolism, macromolecule biosynthesis, macromolecule metabolism, metabolism, physiological process, primary metabolism, protein biosynthesis, protein metabolism,		RNA binding, binding, nucleic acid binding, structural constituent of ribosome, structural molecule activity,				SF002179:ribosomal protein L11/L12, SF500071:ribosomal protein L12,
213872_at	CHROMOSOME 6 OPEN READING FRAME 62		alternative splicing,			cellular component unknown,		biological process unknown,		molecular function unknown,			sequence conflict, splice variant,
218564_at	RING FINGER AND WD REPEAT DOMAIN 3		metal-binding, zinc, zinc-finger,	IPR001680:WD-40 repeat, IPR001841:Zinc finger, RING-type,		cell, intracellular, protein complex, ubiquitin ligase complex,	SM00184:RING, SM00320:WD40,	biopolymer metabolism, biopolymer modification, cellular macromolecule metabolism, cellular metabolism, cellular physiological process, cellular process, cellular protein metabolism, macromolecule metabolism, metabolism, physiological process, primary metabolism, protein metabolism, protein modification, protein ubiquitination, ubiquitin cycle,		binding, catalytic activity, cation binding, ion binding, ligase activity, ligase activity, forming carbon-nitrogen bonds, metal ion binding, transition metal ion binding, ubiquitin-protein ligase activity, zinc ion binding,
201215_at	PLASTIN 3 (T ISOFORM)		3d-structure, EF hand, actin binding, actin-binding, calcium, calcium binding, direct protein sequencing, phosphorylation,	IPR001589:Actin-binding, actinin-type, IPR001715:Calponin-like actin-binding, IPR002048:Calcium-binding EF-hand, IPR011992:EF-Hand type,		actin cytoskeleton, cell, cytoskeleton, intracellular, intracellular non-membrane-bound organelle, intracellular organelle, non-membrane-bound organelle, organelle,	SM00033:CH, SM00054:EFh,			actin binding, binding, calcium ion binding, cation binding, cytoskeletal protein binding, ion binding, metal ion binding, protein binding,		Cytoskeleton,	calcium-binding region:1, calcium-binding region:2, domain:Actin-binding 1, domain:Actin-binding 2, domain:CH 1, domain:CH 2, domain:CH 3, domain:CH 4, domain:EF-hand 1, domain:EF-hand 2,	SF002302:plastin,
200073_s_at	HETEROGENEOUS NUCLEAR RIBONUCLEOPROTEIN D (AU-RICH ELEMENT RNA BINDING PROTEIN 1, 37KDA)		3d-structure, alternative splicing, chromosomal protein, dna-binding, nuclear protein, ribonucleoprotein, rna-binding, telomere, transcription, transcription regulation,	IPR000504:RNA-binding region RNP-1 (RNA recognition motif), IPR012677:Nucleotide-binding, alpha-beta plait, IPR012956:CBF, N-terminal,		cell, chromosome, chromosome, telomeric region, cytoplasm, intracellular, intracellular membrane-bound organelle, intracellular non-membrane-bound organelle, intracellular organelle, membrane-bound organelle, non-membrane-bound organelle, nucleus, organelle, protein complex, ribonucleoprotein complex,	SM00360:RRM,	RNA catabolism, RNA metabolism, RNA processing, biopolymer metabolism, catabolism, cell organization and biogenesis, cellular catabolism, cellular macromolecule catabolism, cellular metabolism, cellular physiological process, cellular process, chromosome organization and biogenesis, chromosome organization and biogenesis (sensu Eukaryota), mRNA catabolism, mRNA metabolism, macromolecule catabolis…		DNA binding, RNA binding, binding, mRNA binding, nucleic acid binding, nucleotide binding, protein binding, transcription regulator activity, transcriptional activator activity,			domain:RRM 1, domain:RRM 2, splice variant,
221481_x_at	HETEROGENEOUS NUCLEAR RIBONUCLEOPROTEIN D (AU-RICH ELEMENT RNA BINDING PROTEIN 1, 37KDA)		3d-structure, alternative splicing, chromosomal protein, dna-binding, nuclear protein, ribonucleoprotein, rna-binding, telomere, transcription, transcription regulation,	IPR000504:RNA-binding region RNP-1 (RNA recognition motif), IPR012677:Nucleotide-binding, alpha-beta plait, IPR012956:CBF, N-terminal,		cell, chromosome, chromosome, telomeric region, cytoplasm, intracellular, intracellular membrane-bound organelle, intracellular non-membrane-bound organelle, intracellular organelle, membrane-bound organelle, non-membrane-bound organelle, nucleus, organelle, protein complex, ribonucleoprotein complex,	SM00360:RRM,	RNA catabolism, RNA metabolism, RNA processing, biopolymer metabolism, catabolism, cell organization and biogenesis, cellular catabolism, cellular macromolecule catabolism, cellular metabolism, cellular physiological process, cellular process, chromosome organization and biogenesis, chromosome organization and biogenesis (sensu Eukaryota), mRNA catabolism, mRNA metabolism, macromolecule catabolis…		DNA binding, RNA binding, binding, mRNA binding, nucleic acid binding, nucleotide binding, protein binding, transcription regulator activity, transcriptional activator activity,			domain:RRM 1, domain:RRM 2, splice variant,
214240_at	GALANIN	HSA04080:NEUROACTIVE LIGAND-RECEPTOR INTERACTION,	cleavage on pair of basic residues, direct protein sequencing, hormone, intestine, neuropeptide, phosphorylation, signal,	IPR008174:Galanin, IPR008175:Galanin precursor, IPR013068:Galanin message associated peptide (GMAP), IPR013080:Preprogalanin,	IMMUNE, TYPE 1 DIABETES,	cellular component unknown, extracellular region,	SM00071:Galanin,	G-protein coupled receptor protein signaling pathway, cell communication, cell surface receptor linked signal transduction, cell-cell signaling, cellular process, establishment of localization, growth hormone secretion, hormone secretion, insulin secretion, localization, muscle contraction, neuropeptide signaling pathway, organismal physiological process, peptide hormone secretion, physiological …		binding, hormone activity, neuropeptide hormone activity, protein binding, receptor binding, signal transducer activity,			modified residue, peptide:Galanin, peptide:Galanin message-associated peptide, signal peptide,	SF001850:galanin,
202567_at	SMALL NUCLEAR RIBONUCLEOPROTEIN D3 POLYPEPTIDE 18KDA		3d-structure, direct protein sequencing, methylation, mrna processing, mrna splicing, nuclear protein, ribonucleoprotein, systemic lupus erythematosus,	IPR001163:Like-Sm ribonucleoprotein, core, IPR006649:Like-Sm ribonucleoprotein, eukaryotic and archaea-type, core,		cell, intracellular, intracellular membrane-bound organelle, intracellular non-membrane-bound organelle, intracellular organelle, membrane-bound organelle, membrane-enclosed lumen, non-membrane-bound organelle, nuclear lumen, nucleolus, nucleus, organelle, organelle lumen, protein complex, ribonucleoprotein complex, small nucleolar ribonucleoprotein complex,	SM00651:Sm,	RNA metabolism, RNA processing, RNA splicing, RNA splicing, via transesterification reactions, RNA splicing, via transesterification reactions with bulged adenosine as nucleophile, biopolymer metabolism, cellular metabolism, cellular physiological process, cellular process, mRNA metabolism, mRNA processing, macromolecule metabolism, metabolism, nuclear mRNA splicing, via spliceosome, nucleobase, …		binding, protein binding,	h_smPathway:Spliceosomal Assembly,		helix, repeat:1, repeat:2, repeat:3, repeat:4, repeat:5,
203571_s_at	CHROMOSOME 10 OPEN READING FRAME 116					cellular component unknown,		biological process unknown,		molecular function unknown,
208668_x_at	HIGH-MOBILITY GROUP NUCLEOSOMAL BINDING DOMAIN 2		DNA binding, chromosomal protein, direct protein sequencing, dna-binding, nuclear protein, nucleus,	IPR000079:High mobility group protein HMG14 and HMG17,		cell, chromatin, chromosome, intracellular, intracellular membrane-bound organelle, intracellular non-membrane-bound organelle, intracellular organelle, membrane-bound organelle, non-membrane-bound organelle, nucleus, organelle,	SM00527:HMG17,	DNA metabolism, DNA packaging, biopolymer metabolism, cell organization and biogenesis, cellular metabolism, cellular physiological process, cellular process, chromosome organization and biogenesis, chromosome organization and biogenesis (sensu Eukaryota), establishment and/or maintenance of chromatin architecture, macromolecule metabolism, metabolism, nucleobase, nucleoside, nucleotide and nucle…		DNA binding, binding, nucleic acid binding,				SF002053:nonhistone chromosomal protein HMG-17,
200971_s_at	STRESS-ASSOCIATED ENDOPLASMIC RETICULUM PROTEIN 1		hypothetical protein,	IPR010580:Ribosome associated membrane RAMP4,		cell, cytoplasm, endoplasmic reticulum, intracellular, intracellular membrane-bound organelle, intracellular non-membrane-bound organelle, intracellular organelle, membrane-bound organelle, non-membrane-bound organelle, organelle, protein complex, ribonucleoprotein complex, ribosome,		biopolymer glycosylation, biopolymer metabolism, biopolymer modification, biosynthesis, cell organization and biogenesis, cellular biosynthesis, cellular macromolecule metabolism, cellular metabolism, cellular physiological process, cellular process, cellular protein metabolism, glycoprotein biosynthesis, glycoprotein metabolism, macromolecule biosynthesis, macromolecule metabolism, membrane orga…
217962_at	NUCLEOLAR PROTEIN FAMILY A, MEMBER 3 (H/ACA SMALL NUCLEOLAR RNPS)		nuclear protein, ribonucleoprotein, ribosome biogenesis, rrna processing,	IPR007264:Nucleolar RNA-binding protein Nop10p,		cell, intracellular, intracellular membrane-bound organelle, intracellular non-membrane-bound organelle, intracellular organelle, membrane-bound organelle, membrane-enclosed lumen, non-membrane-bound organelle, nuclear lumen, nucleolus, nucleus, organelle, organelle lumen, protein complex, ribonucleoprotein complex, small nucleolar ribonucleoprotein complex,		RNA metabolism, RNA modification, RNA processing, biopolymer metabolism, biopolymer modification, cell organization and biogenesis, cellular metabolism, cellular physiological process, cellular process, cytoplasm organization and biogenesis, macromolecule metabolism, metabolism, nucleobase, nucleoside, nucleotide and nucleic acid metabolism, organelle organization and biogenesis, physiological pr…		molecular function unknown,
201592_at	EUKARYOTIC TRANSLATION INITIATION FACTOR 3, SUBUNIT 3 GAMMA, 40KDA		initiation factor, protein biosynthesis,	IPR000555:Mov34/MPN/PAD-1,		cell, cytoplasm, eukaryotic 43S preinitiation complex, eukaryotic translation initiation factor 3 complex, intracellular, protein complex,	SM00232:JAB_MPN,	biosynthesis, cellular biosynthesis, cellular macromolecule metabolism, cellular metabolism, cellular physiological process, cellular process, cellular protein metabolism, macromolecule biosynthesis, macromolecule metabolism, metabolism, physiological process, primary metabolism, protein biosynthesis, protein metabolism, regulation of biological process, regulation of biosynthesis, regulation of …		binding, nucleic acid binding, translation factor activity, nucleic acid binding, translation initiation factor activity, translation regulator activity,
200860_s_at	CCR4-NOT TRANSCRIPTION COMPLEX, SUBUNIT 1		hypothetical protein,	IPR001220:Legume lectin, beta domain, IPR007196:CCR4-Not complex component, Not1,								Cell division and chromosome partitioning / Transcription,
214710_s_at	CYCLIN B1	HSA04110:CELL CYCLE,	cell cycle, cell cycle control, cell division, cyclin, mitosis, ubl conjugation,	IPR004367:Cyclin, C-terminal, IPR006670:Cyclin, IPR006671:Cyclin, N-terminal,		cell, cellular component unknown, intracellular, intracellular membrane-bound organelle, intracellular organelle, membrane-bound organelle, nucleus, organelle,	SM00385:CYCLIN,	G2/M transition of mitotic cell cycle, M phase, M phase of mitotic cell cycle, cell cycle, cell division, cellular physiological process, cellular process, interphase, interphase of mitotic cell cycle, mitosis, mitotic cell cycle, physiological process, regulation of biological process, regulation of cell cycle, regulation of cellular physiological process, regulation of cellular process, regulat…		binding, protein binding,	h_akap95Pathway:AKAP95 role in mitosis and chromosome dynamics, h_cellcyclePathway:Cyclins and Cell Cycle Regulation, h_g2Pathway:Cell Cycle:G2/M Checkpoint, h_mPRPathway:How Progesterone Initiates the Oocyte Maturation, h_ptc1Pathway:Sonic Hedgehog (SHH) Receptor Ptc1 Regulates cell cycle, h_srcRPTPPathway:Activation of Src by Protein-tyrosine phosphatase alpha, h_stathminPathway:Stathmin and br…			SF001771:cyclin, A/B/D/E types,
200673_at	LYSOSOMAL-ASSOCIATED PROTEIN TRANSMEMBRANE 4 ALPHA		hypothetical protein, membrane, transmembrane, transport,	IPR004687:Golgi 4-transmembrane spanning transporter,		Golgi apparatus, cell, cytoplasm, integral to membrane, intracellular, intracellular membrane-bound organelle, intracellular organelle, intrinsic to membrane, membrane, membrane-bound organelle, organelle,		cellular physiological process, cellular process, establishment of localization, localization, physiological process, transport,					transmembrane region,
201300_s_at	PRION PROTEIN (P27-30) (CREUTZFELD-JAKOB DISEASE, GERSTMANN-STRAUSLER-SCHEINKER SYNDROME, FATAL FAMILIAL INSOMNIA)	HSA01510:NEURODEGENERATIVE DISORDERS, HSA05060:PRION DISEASE,	3d-structure, amyloid, blocked carboxyl end, brain, direct protein sequencing, disease mutation, glycoprotein, gpi-anchor, lipoprotein, membrane, phosphatidylinositol linkage, phosphoprotein, prion, scrapie, signal, tandem repeat,	IPR000817:Prion protein, IPR013286:Annexin, type VII,	AGING, ALZHEIMER'S DISEASE, CANCER, CEREBRAL AGEING., CEREBRAL AGING, CJD, CREUTZFELDT-JAKOB DISEASE, EARLY COGNITIVE DECLINE, HUMAN LONG-TERM MEMORY, IN VITRO FERTILIZATION., INHERITED CREUTZFELDT-JAKOB DISEASE, NEURODEG, PRION SUSCEPTIBILITY, PSYCH, SCHIZOPHRENIA, SPORADIC CREUTZFELDT-JAKOB DISEASE,	Golgi apparatus, cell, cytoplasm, endoplasmic reticulum, extrinsic to membrane, intracellular, intracellular membrane-bound organelle, intracellular organelle, lipid raft, membrane, membrane-bound organelle, organelle, plasma membrane,	SM00157:PRP,	cation homeostasis, cell homeostasis, cell ion homeostasis, cellular metabolism, cellular physiological process, cellular process, copper ion homeostasis, di-, tri-valent inorganic cation homeostasis, homeostasis, ion homeostasis, metabolism, metal ion homeostasis, oxygen and reactive oxygen species metabolism, physiological process, response to abiotic stimulus, response to chemical stimulus, re…		amyloid protein, binding, cation binding, copper ion binding, cytoskeletal protein binding, ion binding, metal ion binding, microtubule binding, obsolete molecular function, protein binding, transition metal ion binding, tubulin binding,	h_prionPathway:Prion Pathway,		disulfide bond, glycosylation site:N-linked (GlcNAc...), lipid moiety-binding region:GPI-anchor amidated serine, propeptide:Removed in mature form, repeat:1, repeat:2, repeat:3, repeat:4, repeat:5, signal peptide,	SF002380:major prion protein,
201257_x_at	RIBOSOMAL PROTEIN S3A	HSA03010:RIBOSOME,	Phosphorylation, direct protein sequencing, protein biosynthesis, ribonucleoprotein, ribosomal protein, ribosome,	IPR001593:Ribosomal protein S3Ae,		cell, cytoplasm, intracellular, intracellular non-membrane-bound organelle, intracellular organelle, non-membrane-bound organelle, organelle, protein complex, ribonucleoprotein complex, ribosome,		biosynthesis, cellular biosynthesis, cellular macromolecule metabolism, cellular metabolism, cellular physiological process, cellular process, cellular protein metabolism, macromolecule biosynthesis, macromolecule metabolism, metabolism, physiological process, primary metabolism, protein biosynthesis, protein metabolism,		binding, protein binding, structural constituent of ribosome, structural molecule activity,				SF002224:rat ribosomal protein S3a,
201250_s_at	SOLUTE CARRIER FAMILY 2 (FACILITATED GLUCOSE TRANSPORTER), MEMBER 1	HSA04920:ADIPOCYTOKINE SIGNALING PATHWAY,	3d-structure, direct protein sequencing, disease mutation, glycoprotein, membrane, multigene family, sugar transport, transmembrane, transmembrane protein, transport,	IPR000803:Facilitated glucose transporter, IPR002439:Glucose transporter, type 1 (GLUT1), IPR003663:Sugar transporter, IPR005828:General substrate transporter, IPR005829:Sugar transporter superfamily, IPR007114:Major facilitator superfamily,	METABOLIC, TYPE 2 DIABETES,	cell, cell fraction, integral to membrane, intrinsic to membrane, membrane, membrane fraction,		carbohydrate transport, cellular physiological process, cellular process, establishment of localization, glucose transport, hexose transport, localization, monosaccharide transport, physiological process, transport,	105.Signaling_glucose_uptake,	carbohydrate transporter activity, carrier activity, electrochemical potential-driven transporter activity, glucose transporter activity, hexose transporter activity, monosaccharide transporter activity, porter activity, sugar porter activity, sugar transporter activity, transporter activity,	h_vitCBPathway:Vitamin C in the Brain,		glycosylation site:N-linked (GlcNAc...), site:Not glycosylated, transmembrane region,	SF005322:glucose transport protein,
221269_s_at	SH3 DOMAIN BINDING GLUTAMIC ACID-RICH PROTEIN LIKE 3		3d-structure, nuclear protein,	IPR006993:SH3-binding, glutamic acid-rich protein, IPR012335:Thioredoxin fold, IPR012336:Thioredoxin-like fold,		cell, intracellular, intracellular membrane-bound organelle, intracellular organelle, membrane-bound organelle, nucleus, organelle,
201396_s_at	SMALL GLUTAMINE-RICH TETRATRICOPEPTIDE REPEAT (TPR)-CONTAINING, ALPHA		chaperone, phosphorylation, tpr repeat,	IPR001440:Tetratricopeptide TPR_1, IPR011990:Tetratricopeptide-like helical, IPR013026:Tetratricopeptide region,		cellular component unknown,	SM00028:TPR,	biological process unknown, cellular macromolecule metabolism, cellular metabolism, cellular physiological process, cellular process, cellular protein metabolism, macromolecule metabolism, metabolism, physiological process, primary metabolism, protein folding, protein metabolism,		binding, protein binding, unfolded protein binding,			modified residue, repeat:TPR 1, repeat:TPR 2, repeat:TPR 3,
202592_at	BIOGENESIS OF LYSOSOME-RELATED ORGANELLES COMPLEX-1, SUBUNIT 1		brain,	IPR009395:GCN5-like 1,		cellular component unknown,		biological process unknown,		binding, molecular function unknown, protein binding,				SF016544:Not Yet Assigned,
200610_s_at	NUCLEOLIN		Alternative splicing, DNA binding, RNA binding, direct protein sequencing, dna-binding, methylation, nuclear protein, nucleolus, nucleus, phosphoprotein, phosphorylation, rna-binding,	IPR000504:RNA-binding region RNP-1 (RNA recognition motif), IPR003954:RNA recognition, region 1, IPR012677:Nucleotide-binding, alpha-beta plait,		cell, intracellular, intracellular membrane-bound organelle, intracellular non-membrane-bound organelle, intracellular organelle, membrane-bound organelle, membrane-enclosed lumen, non-membrane-bound organelle, nuclear lumen, nucleolus, nucleus, organelle, organelle lumen,	SM00360:RRM,			DNA binding, RNA binding, binding, nucleic acid binding, nucleotide binding,	h_SARSpathway:SARS Coronavirus Protease,		domain:RRM 1, domain:RRM 2, domain:RRM 3, domain:RRM 4, repeat:1, repeat:2, repeat:3, repeat:4, repeat:5 (incomplete), repeat:6, repeat:7, repeat:8, splice variant,	SF002100:nucleolin,
200963_x_at	RIBOSOMAL PROTEIN L31	HSA03010:RIBOSOME, MMU03010:RIBOSOME,	Phosphorylation, protein biosynthesis, ribonucleoprotein, ribosomal protein, ribosome,	IPR000054:Ribosomal protein L31e,		cell, cytoplasm, intracellular, intracellular non-membrane-bound organelle, intracellular organelle, non-membrane-bound organelle, organelle, protein complex, ribonucleoprotein complex, ribosome,		biosynthesis, cellular biosynthesis, cellular macromolecule metabolism, cellular metabolism, cellular physiological process, cellular process, cellular protein metabolism, macromolecule biosynthesis, macromolecule metabolism, metabolism, physiological process, primary metabolism, protein biosynthesis, protein metabolism,		structural constituent of ribosome, structural molecule activity,				SF002212:rat ribosomal protein L31,
200799_at	HEAT SHOCK 70KDA PROTEIN 1A	HSA04010:MAPK SIGNALING PATHWAY, HSA04612:ANTIGEN PROCESSING AND PRESENTATION,	3d-structure, ATP, atp-binding, chaperone, heat shock, molecular chaperone, multigene family, nucleotide-binding,	IPR001023:Heat shock protein Hsp70, IPR013126:Heat shock protein 70,		cell, cytoplasm, endoplasmic reticulum, intracellular, intracellular membrane-bound organelle, intracellular organelle, membrane-bound organelle, mitochondrion, nucleus, organelle,		RNA catabolism, RNA metabolism, anti-apoptosis, apoptosis, biopolymer metabolism, catabolism, cell death, cellular catabolism, cellular macromolecule catabolism, cellular macromolecule metabolism, cellular metabolism, cellular physiological process, cellular process, cellular protein metabolism, death, mRNA catabolism, mRNA metabolism, macromolecule catabolism, macromolecule metabolism, metabolis…	114.Genomic_reformatting_Brain_Ischemia,	ATP binding, adenyl nucleotide binding, binding, nucleotide binding, protein binding, purine nucleotide binding, unfolded protein binding,	h_Ccr5Pathway:Pertussis toxin-insensitive CCR5 Signaling in Macrophage, h_IL12Pathway:IL12 and Stat4 Dependent Signaling Pathway in Th1 Development, h_WNVpathway:West Nile Virus, h_nktPathway:Selective expression of chemokine receptors during T-cell polarization, h_no2il12Pathway:NO2-dependent IL 12 Pathway in NK cells, h_tcapoptosisPathway:HIV Induced T Cell Apoptosis,			SF002581:bcr protein,
200800_s_at	HEAT SHOCK 70KDA PROTEIN 1A	HSA04010:MAPK SIGNALING PATHWAY, HSA04612:ANTIGEN PROCESSING AND PRESENTATION,	3d-structure, ATP, atp-binding, chaperone, heat shock, molecular chaperone, multigene family, nucleotide-binding,	IPR001023:Heat shock protein Hsp70, IPR013126:Heat shock protein 70,		cell, cytoplasm, endoplasmic reticulum, intracellular, intracellular membrane-bound organelle, intracellular organelle, membrane-bound organelle, mitochondrion, nucleus, organelle,		RNA catabolism, RNA metabolism, anti-apoptosis, apoptosis, biopolymer metabolism, catabolism, cell death, cellular catabolism, cellular macromolecule catabolism, cellular macromolecule metabolism, cellular metabolism, cellular physiological process, cellular process, cellular protein metabolism, death, mRNA catabolism, mRNA metabolism, macromolecule catabolism, macromolecule metabolism, metabolis…	114.Genomic_reformatting_Brain_Ischemia,	ATP binding, adenyl nucleotide binding, binding, nucleotide binding, protein binding, purine nucleotide binding, unfolded protein binding,	h_Ccr5Pathway:Pertussis toxin-insensitive CCR5 Signaling in Macrophage, h_IL12Pathway:IL12 and Stat4 Dependent Signaling Pathway in Th1 Development, h_WNVpathway:West Nile Virus, h_nktPathway:Selective expression of chemokine receptors during T-cell polarization, h_no2il12Pathway:NO2-dependent IL 12 Pathway in NK cells, h_tcapoptosisPathway:HIV Induced T Cell Apoptosis,			SF002581:bcr protein,
202581_at	HEAT SHOCK 70KDA PROTEIN 1A	HSA04010:MAPK SIGNALING PATHWAY, HSA04612:ANTIGEN PROCESSING AND PRESENTATION,	3d-structure, ATP, atp-binding, chaperone, heat shock, molecular chaperone, multigene family, nucleotide-binding,	IPR001023:Heat shock protein Hsp70, IPR013126:Heat shock protein 70,		cell, cytoplasm, endoplasmic reticulum, intracellular, intracellular membrane-bound organelle, intracellular organelle, membrane-bound organelle, mitochondrion, nucleus, organelle,		RNA catabolism, RNA metabolism, anti-apoptosis, apoptosis, biopolymer metabolism, catabolism, cell death, cellular catabolism, cellular macromolecule catabolism, cellular macromolecule metabolism, cellular metabolism, cellular physiological process, cellular process, cellular protein metabolism, death, mRNA catabolism, mRNA metabolism, macromolecule catabolism, macromolecule metabolism, metabolis…	114.Genomic_reformatting_Brain_Ischemia,	ATP binding, adenyl nucleotide binding, binding, nucleotide binding, protein binding, purine nucleotide binding, unfolded protein binding,	h_Ccr5Pathway:Pertussis toxin-insensitive CCR5 Signaling in Macrophage, h_IL12Pathway:IL12 and Stat4 Dependent Signaling Pathway in Th1 Development, h_WNVpathway:West Nile Virus, h_nktPathway:Selective expression of chemokine receptors during T-cell polarization, h_no2il12Pathway:NO2-dependent IL 12 Pathway in NK cells, h_tcapoptosisPathway:HIV Induced T Cell Apoptosis,			SF002581:bcr protein,
218445_at	H2A HISTONE FAMILY, MEMBER Y2		chromosomal protein, dna-binding, multigene family, nuclear protein, nucleosome core, ubl conjugation,	IPR002119:Histone H2A, IPR002589:Appr-1-p processing, IPR007124:Histone-fold/TFIID-TAF/NF-Y, IPR007125:Histone core,		Barr body, X chromosome, cell, chromatin, chromosome, heterochromatin, intracellular, intracellular membrane-bound organelle, intracellular non-membrane-bound organelle, intracellular organelle, membrane-bound organelle, non-membrane-bound organelle, nuclear chromatin, nuclear chromosome, nuclear heterochromatin, nucleosome, nucleus, organelle, protein complex, sex chromatin, sex chromosome,	SM00414:H2A, SM00506:A1pp,	DNA metabolism, DNA packaging, biopolymer metabolism, cell organization and biogenesis, cellular metabolism, cellular physiological process, cellular process, chromatin assembly, chromatin assembly or disassembly, chromosome organization and biogenesis, chromosome organization and biogenesis (sensu Eukaryota), development, dosage compensation, establishment and/or maintenance of chromatin archite…		DNA binding, binding, nucleic acid binding,			cross-link:Glycyl lysine isopeptide (Lys-Gly) (interchain with G-Cter in ubiquitin), domain:Histone H2A, domain:Macro,
208660_at	CITRATE SYNTHASE	HSA00020:CITRATE CYCLE (TCA CYCLE), HSA00630:GLYOXYLATE AND DICARBOXYLATE METABOLISM,	direct protein sequencing, mitochondrion, transferase, transit peptide, tricarboxylic acid cycle,	IPR002020:Citrate synthase, IPR010109:Citrate synthase, eukaryotic,		cell, cytoplasm, intracellular, intracellular membrane-bound organelle, intracellular organelle, membrane-bound organelle, mitochondrion, organelle,		acetyl-CoA catabolism, acetyl-CoA metabolism, aerobic respiration, carbohydrate metabolism, catabolism, cellular carbohydrate metabolism, cellular catabolism, cellular metabolism, cellular physiological process, cellular process, cellular respiration, coenzyme catabolism, coenzyme metabolism, cofactor catabolism, cofactor metabolism, generation of precursor metabolites and energy, macromolecule m…		catalytic activity, citrate (Si)-synthase activity, transferase activity, transferase activity, transferring acyl groups, transferase activity, transferring acyl groups, acyl groups converted into alkyl on transfer,	h_malatexPathway:Shuttle for transfer of acetyl groups from mitochondria to the cytosol,		sequence conflict, transit peptide:Mitochondrion,	SF001369:citrate synthase,
221434_s_at	CHROMOSOME 14 OPEN READING FRAME 156		hypothetical protein, rna-binding,	IPR000504:RNA-binding region RNP-1 (RNA recognition motif), IPR012677:Nucleotide-binding, alpha-beta plait,			SM00360:RRM,			binding, nucleic acid binding, nucleotide binding,
200896_x_at	HEPATOMA-DERIVED GROWTH FACTOR (HIGH-MOBILITY GROUP PROTEIN 1-LIKE)		3d-structure, direct protein sequencing, growth factor, heparin binding, heparin-binding, phosphorylation,	IPR000313:PWWP,		cell, cytoplasm, extracellular region, extracellular space, intracellular,	SM00293:PWWP,	cell communication, cell proliferation, cellular physiological process, cellular process, physiological process, signal transduction,		binding, carbohydrate binding, glycosaminoglycan binding, growth factor activity, heparin binding, pattern binding, polysaccharide binding, protein binding, receptor binding, signal transducer activity,			domain:PWWP,	SF018520:Not Yet Assigned,
216484_x_at	HEPATOMA-DERIVED GROWTH FACTOR (HIGH-MOBILITY GROUP PROTEIN 1-LIKE)		3d-structure, direct protein sequencing, growth factor, heparin binding, heparin-binding, phosphorylation,	IPR000313:PWWP,		cell, cytoplasm, extracellular region, extracellular space, intracellular,	SM00293:PWWP,	cell communication, cell proliferation, cellular physiological process, cellular process, physiological process, signal transduction,		binding, carbohydrate binding, glycosaminoglycan binding, growth factor activity, heparin binding, pattern binding, polysaccharide binding, protein binding, receptor binding, signal transducer activity,			domain:PWWP,	SF018520:Not Yet Assigned,
217854_s_at	POLYMERASE (RNA) II (DNA DIRECTED) POLYPEPTIDE E, 25KDA	HSA00230:PURINE METABOLISM, HSA00240:PYRIMIDINE METABOLISM, HSA03020:RNA POLYMERASE,	direct protein sequencing, dna-directed rna polymerase, nuclear protein, nucleotidyltransferase, nucleus, transcription, transferase,	IPR000783:RNA polymerase subunit, RPB5, IPR005571:RNA polymerase Rpb5, N-terminal,		DNA-directed RNA polymerase II, core complex, DNA-directed RNA polymerase II, holoenzyme, RNA polymerase complex, cell, intracellular, intracellular membrane-bound organelle, intracellular organelle, membrane-bound organelle, membrane-enclosed lumen, nuclear lumen, nucleoplasm, nucleus, organelle, organelle lumen, protein complex,		cellular metabolism, cellular physiological process, cellular process, metabolism, nucleobase, nucleoside, nucleotide and nucleic acid metabolism, physiological process, primary metabolism, transcription, transcription from RNA polymerase II promoter, transcription, DNA-dependent,		DNA binding, DNA-directed RNA polymerase I activity, DNA-directed RNA polymerase II activity, DNA-directed RNA polymerase III activity, DNA-directed RNA polymerase activity, binding, catalytic activity, nucleic acid binding, nucleotidyltransferase activity, obsolete molecular function, protein binding, transferase activity, transferase activity, transferring phosphorus-containing groups,				SF000747:DNA-directed RNA polymerase, RPB5 subunit,
202397_at	NUCLEAR TRANSPORT FACTOR 2		3d-structure, direct protein sequencing, protein transport, transport,	IPR002075:Nuclear transport factor 2,		cell, intracellular,		cellular physiological process, cellular process, establishment of localization, establishment of protein localization, localization, physiological process, protein localization, protein transport, transport,		binding, protein binding, transporter activity,	h_npcPathway:Mechanism of Protein Import into the Nucleus,		domain:NTF2,	SF005429:yeast nuclear transport factor NTF2,
201473_at	JUN B PROTO-ONCOGENE		DNA binding, dna-binding, leucine zipper, nuclear protein, phosphorylation, transcription, transcription factor, transcription regulation, transforming protein,	IPR002112:Transcription factor Jun, IPR004827:Basic-leucine zipper (bZIP) transcription factor, IPR005643:Jun-like transcription factor, IPR011616:bZIP transcription factor, bZIP_1,		cell, chromatin, chromosome, intracellular, intracellular membrane-bound organelle, intracellular non-membrane-bound organelle, intracellular organelle, membrane-bound organelle, non-membrane-bound organelle, nucleus, organelle,	SM00338:BRLZ,	cellular metabolism, cellular physiological process, cellular process, metabolism, nucleobase, nucleoside, nucleotide and nucleic acid metabolism, physiological process, primary metabolism, regulation of biological process, regulation of cellular metabolism, regulation of cellular physiological process, regulation of cellular process, regulation of metabolism, regulation of nucleobase, nucleoside…	114.Genomic_reformatting_Brain_Ischemia,	DNA binding, RNA polymerase II transcription factor activity, binding, nucleic acid binding, protein binding, protein dimerization activity, sequence-specific DNA binding, transcription coactivator activity, transcription cofactor activity, transcription corepressor activity, transcription factor activity, transcription factor binding, transcription regulator activity, transcriptional activator a…			DNA-binding region:Basic motif, domain:Leucine-zipper,	SF001718:jun transforming protein,
203186_s_at	S100 CALCIUM BINDING PROTEIN A4 (CALCIUM PROTEIN, CALVASCULIN, METASTASIN, MURINE PLACENTAL HOMOLOG)		3d-structure, EF hand, calcium, calcium binding, direct protein sequencing,	IPR001751:Calcium-binding protein, S-100/ICaBP type, IPR002048:Calcium-binding EF-hand, IPR011992:EF-Hand type,			SM00054:EFh,			binding, calcium ion binding, cation binding, ion binding, metal ion binding,			calcium-binding region:1; low affinity, calcium-binding region:2; high affinity, domain:EF-hand 1, domain:EF-hand 2,	SF002353:S-100 protein,
204559_s_at	LSM7 HOMOLOG, U6 SMALL NUCLEAR RNA ASSOCIATED (S. CEREVISIAE)		direct protein sequencing, mrna processing, mrna splicing, nuclear protein, ribonucleoprotein, rna-binding,	IPR001163:Like-Sm ribonucleoprotein, core, IPR006649:Like-Sm ribonucleoprotein, eukaryotic and archaea-type, core,		cell, intracellular, intracellular membrane-bound organelle, intracellular non-membrane-bound organelle, intracellular organelle, membrane-bound organelle, membrane-enclosed lumen, non-membrane-bound organelle, nuclear lumen, nucleolus, nucleus, organelle, organelle lumen, protein complex, ribonucleoprotein complex, small nucleolar ribonucleoprotein complex,	SM00651:Sm,	RNA metabolism, RNA processing, RNA splicing, RNA splicing, via transesterification reactions, RNA splicing, via transesterification reactions with bulged adenosine as nucleophile, biopolymer metabolism, cellular metabolism, cellular physiological process, cellular process, mRNA metabolism, mRNA processing, macromolecule metabolism, metabolism, nuclear mRNA splicing, via spliceosome, nucleobase, …		RNA binding, U6 snRNA binding, binding, nucleic acid binding, protein binding, snRNA binding,				SF037188:U6 snRNA-associated Sm-like protein LSm7,
200675_at	CD81 ANTIGEN (TARGET OF ANTIPROLIFERATIVE ANTIBODY 1)	HSA04662:B CELL RECEPTOR SIGNALING PATHWAY,	3d-structure, antigen, membrane, transmembrane, transmembrane protein,	IPR000301:CD9/CD37/CD63 antigen,		cell, integral to membrane, integral to plasma membrane, intrinsic to membrane, intrinsic to plasma membrane, membrane, plasma membrane,		B cell activation, B cell proliferation, MAPKKK cascade, activation of MAPK activity, amine metabolism, amino acid and derivative metabolism, amino acid metabolism, biopolymer metabolism, biopolymer modification, biosynthesis, carboxylic acid metabolism, cell activation, cell communication, cell proliferation, cellular lipid metabolism, cellular macromolecule metabolism, cellular metabolism, cell…	73.Integrins_and_other_cell-surface_receptors,	binding, protein binding,			disulfide bond, transmembrane region,	SF002419:CD9 antigen,
212191_x_at	RIBOSOMAL PROTEIN L13	HSA03010:RIBOSOME,	cytosol, protein biosynthesis, ribonucleoprotein, ribosomal protein, ribosome,	IPR001380:Ribosomal protein L13e,		cell, cytoplasm, cytosol, cytosolic ribosome (sensu Eukaryota), intracellular, intracellular non-membrane-bound organelle, intracellular organelle, non-membrane-bound organelle, organelle, protein complex, ribonucleoprotein complex, ribosome,		biosynthesis, cellular biosynthesis, cellular macromolecule metabolism, cellular metabolism, cellular physiological process, cellular process, cellular protein metabolism, macromolecule biosynthesis, macromolecule metabolism, metabolism, physiological process, primary metabolism, protein biosynthesis, protein metabolism,		RNA binding, binding, nucleic acid binding, structural constituent of ribosome, structural molecule activity,				SF002221:rat ribosomal protein L13,
212734_x_at	RIBOSOMAL PROTEIN L13	HSA03010:RIBOSOME,	cytosol, protein biosynthesis, ribonucleoprotein, ribosomal protein, ribosome,	IPR001380:Ribosomal protein L13e,		cell, cytoplasm, cytosol, cytosolic ribosome (sensu Eukaryota), intracellular, intracellular non-membrane-bound organelle, intracellular organelle, non-membrane-bound organelle, organelle, protein complex, ribonucleoprotein complex, ribosome,		biosynthesis, cellular biosynthesis, cellular macromolecule metabolism, cellular metabolism, cellular physiological process, cellular process, cellular protein metabolism, macromolecule biosynthesis, macromolecule metabolism, metabolism, physiological process, primary metabolism, protein biosynthesis, protein metabolism,		RNA binding, binding, nucleic acid binding, structural constituent of ribosome, structural molecule activity,				SF002221:rat ribosomal protein L13,
212933_x_at	RIBOSOMAL PROTEIN L13	HSA03010:RIBOSOME,	cytosol, protein biosynthesis, ribonucleoprotein, ribosomal protein, ribosome,	IPR001380:Ribosomal protein L13e,		cell, cytoplasm, cytosol, cytosolic ribosome (sensu Eukaryota), intracellular, intracellular non-membrane-bound organelle, intracellular organelle, non-membrane-bound organelle, organelle, protein complex, ribonucleoprotein complex, ribosome,		biosynthesis, cellular biosynthesis, cellular macromolecule metabolism, cellular metabolism, cellular physiological process, cellular process, cellular protein metabolism, macromolecule biosynthesis, macromolecule metabolism, metabolism, physiological process, primary metabolism, protein biosynthesis, protein metabolism,		RNA binding, binding, nucleic acid binding, structural constituent of ribosome, structural molecule activity,				SF002221:rat ribosomal protein L13,
205258_at	INHIBIN, BETA B (ACTIVIN AB BETA POLYPEPTIDE)	HSA04060:CYTOKINE-CYTOKINE RECEPTOR INTERACTION, HSA04350:TGF-BETA SIGNALING PATHWAY,	direct protein sequencing, glycoprotein, gonad, growth factor, heterodimer, homodimer, hormone, signal,	IPR000381:Inhibin, beta B subunit, IPR001111:Transforming growth factor beta (TGFb), N-terminal, IPR001839:Transforming growth factor beta, IPR002400:Growth factor, cystine knot, IPR002405:Inhibin, alpha subunit,		extracellular region,	SM00204:TGFB,	biosynthesis, cell communication, cell differentiation, cell-cell signaling, cellular biosynthesis, cellular macromolecule metabolism, cellular metabolism, cellular physiological process, cellular process, cellular protein metabolism, cytokine biosynthesis, cytokine metabolism, cytokine production, defense response, development, development of primary female sexual characteristics, development of…		binding, cytokine activity, growth factor activity, hormone activity, host cell surface binding, host cell surface receptor binding, identical protein binding, protein binding, protein dimerization activity, protein homodimerization activity, receptor binding, signal transducer activity,			disulfide bond, glycosylation site:N-linked (GlcNAc...), signal peptide,	SF001787:inhibin,
200735_x_at	NASCENT-POLYPEPTIDE-ASSOCIATED COMPLEX ALPHA POLYPEPTIDE		dna-binding, nuclear protein, phosphorylation, protein transport, transcription, transport,	IPR000449:Ubiquitin-associated, IPR002715:Nascent polypeptide-associated complex NAC,		cell, cytoplasm, intracellular, intracellular membrane-bound organelle, intracellular organelle, membrane-bound organelle, nascent polypeptide-associated complex, nucleus, organelle, protein complex,		biosynthesis, cellular biosynthesis, cellular macromolecule metabolism, cellular metabolism, cellular physiological process, cellular process, cellular protein metabolism, establishment of localization, establishment of protein localization, localization, macromolecule biosynthesis, macromolecule metabolism, metabolism, nucleobase, nucleoside, nucleotide and nucleic acid metabolism, physiological…		DNA binding, binding, nucleic acid binding,			domain:NAC-A/B, domain:UBA,	SF015901:nascent polypeptide-associated complex, alpha subunit,
208635_x_at	NASCENT-POLYPEPTIDE-ASSOCIATED COMPLEX ALPHA POLYPEPTIDE		dna-binding, nuclear protein, phosphorylation, protein transport, transcription, transport,	IPR000449:Ubiquitin-associated, IPR002715:Nascent polypeptide-associated complex NAC,		cell, cytoplasm, intracellular, intracellular membrane-bound organelle, intracellular organelle, membrane-bound organelle, nascent polypeptide-associated complex, nucleus, organelle, protein complex,		biosynthesis, cellular biosynthesis, cellular macromolecule metabolism, cellular metabolism, cellular physiological process, cellular process, cellular protein metabolism, establishment of localization, establishment of protein localization, localization, macromolecule biosynthesis, macromolecule metabolism, metabolism, nucleobase, nucleoside, nucleotide and nucleic acid metabolism, physiological…		DNA binding, binding, nucleic acid binding,			domain:NAC-A/B, domain:UBA,	SF015901:nascent polypeptide-associated complex, alpha subunit,
201839_s_at	TUMOR-ASSOCIATED CALCIUM SIGNAL TRANSDUCER 1		antigen, glycoprotein, intestine, membrane, multigene family, pyrrolidone carboxylic acid, signal, transmembrane, transmembrane protein, tumor antigen,	IPR000716:Thyroglobulin type-1,		cell, integral to membrane, intrinsic to membrane, membrane, plasma membrane,	SM00211:TY,						disulfide bond, domain:Thyroglobulin type-1, glycosylation site:N-linked (GlcNAc...), glycosylation site:N-linked (GlcNAc...); partial, signal peptide, transmembrane region,	SF002018:epithelial glycoprotein antigen GA733,
201068_s_at	PROTEASOME (PROSOME, MACROPAIN) 26S SUBUNIT, ATPASE, 2	HSA03050:PROTEASOME,	ATP, P-loop, atp-binding, direct protein sequencing, nuclear protein, nucleotide binding, nucleotide-binding, proteasome, protein degradation,	IPR003593:AAA ATPase, IPR003959:AAA ATPase, central region, IPR003960:AAA-protein subdomain, IPR005937:26S proteasome subunit P45,		cell, cytoplasm, cytosol, intracellular, intracellular membrane-bound organelle, intracellular organelle, membrane-bound organelle, nucleus, organelle, proteasome complex (sensu Eukaryota), protein complex,	SM00382:AAA,	biopolymer catabolism, biopolymer metabolism, catabolism, cellular macromolecule metabolism, cellular metabolism, cellular physiological process, cellular process, cellular protein metabolism, macromolecule catabolism, macromolecule metabolism, metabolism, physiological process, primary metabolism, protein catabolism, protein metabolism, proteolysis,		ATP binding, adenyl nucleotide binding, binding, catalytic activity, hydrolase activity, hydrolase activity, acting on acid anhydrides, hydrolase activity, acting on acid anhydrides, in phosphorus-containing anhydrides, nucleoside-triphosphatase activity, nucleotide binding, protein binding, purine nucleotide binding, pyrophosphatase activity,		Posttranslational modification, protein turnover, chaperones,	nucleotide phosphate-binding region:ATP,	SF001171:ATP-dependent 26S proteinase,
212266_s_at	SPLICING FACTOR, ARGININE/SERINE-RICH 5		alternative splicing, direct protein sequencing, mrna processing, mrna splicing, nuclear protein, phosphorylation, rna-binding,	IPR000504:RNA-binding region RNP-1 (RNA recognition motif), IPR012677:Nucleotide-binding, alpha-beta plait,		cell, intracellular, intracellular membrane-bound organelle, intracellular organelle, membrane-bound organelle, nucleus, organelle,	SM00360:RRM,	RNA metabolism, RNA processing, RNA splicing, RNA splicing, via transesterification reactions, RNA splicing, via transesterification reactions with bulged adenosine as nucleophile, biopolymer metabolism, cellular metabolism, cellular physiological process, cellular process, mRNA metabolism, mRNA processing, mRNA splice site selection, macromolecule metabolism, metabolism, nuclear mRNA splicing, v…		RNA binding, binding, nucleic acid binding, nucleotide binding,			domain:RRM 1, domain:RRM 2, splice variant,
211048_s_at	PROTEIN DISULFIDE ISOMERASE FAMILY A, MEMBER 4	HSA05110:CHOLERA - INFECTION,	direct protein sequencing, duplication, endoplasmic reticulum, intramolecular oxidoreductase, isomerase, redox-active center, redox-active disulfide, signal,	IPR000886:Endoplasmic reticulum targeting sequence, IPR001393:Calsequestrin, IPR005788:Disulphide isomerase, IPR005792:Protein disulphide isomerase, IPR006662:Thioredoxin-related, IPR006663:Thioredoxin domain 2, IPR012335:Thioredoxin fold, IPR012336:Thioredoxin-like fold,		cell, cytoplasm, endoplasmic reticulum, endoplasmic reticulum lumen, intracellular, intracellular membrane-bound organelle, intracellular organelle, membrane-bound organelle, membrane-enclosed lumen, organelle, organelle lumen,		cellular metabolism, cellular physiological process, cellular process, electron transport, establishment of localization, establishment of protein localization, generation of precursor metabolites and energy, localization, metabolism, physiological process, protein localization, protein secretion, secretion, transport,		binding, calcium ion binding, catalytic activity, cation binding, electron transporter activity, intramolecular oxidoreductase activity, ion binding, isomerase activity, metal ion binding, protein disulfide isomerase activity, transporter activity,			disulfide bond, domain:Thioredoxin 1, domain:Thioredoxin 2, domain:Thioredoxin 3, signal peptide,	SF036862:protein disulfide-isomerase with additional thioredoxin domain,
208825_x_at	RIBOSOMAL PROTEIN L23A	HSA03010:RIBOSOME,	ribonucleoprotein, ribosomal protein, rna-binding, rrna-binding,	IPR001014:Ribosomal L23 protein, IPR005633:Ribosomal protein L23, N-terminal, IPR012677:Nucleotide-binding, alpha-beta plait, IPR013025:Ribosomal protein L25/L23,		cell, cytoplasm, intracellular, intracellular non-membrane-bound organelle, intracellular organelle, non-membrane-bound organelle, organelle, protein complex, ribonucleoprotein complex, ribosome,		biosynthesis, cellular biosynthesis, cellular macromolecule metabolism, cellular metabolism, cellular physiological process, cellular process, cellular protein metabolism, macromolecule biosynthesis, macromolecule metabolism, metabolism, physiological process, primary metabolism, protein biosynthesis, protein metabolism,		RNA binding, binding, nucleic acid binding, nucleotide binding, rRNA binding, structural constituent of ribosome, structural molecule activity,				SF002202:rat ribosomal protein L23a,
208834_x_at	RIBOSOMAL PROTEIN L23A	HSA03010:RIBOSOME,	ribonucleoprotein, ribosomal protein, rna-binding, rrna-binding,	IPR001014:Ribosomal L23 protein, IPR005633:Ribosomal protein L23, N-terminal, IPR012677:Nucleotide-binding, alpha-beta plait, IPR013025:Ribosomal protein L25/L23,		cell, cytoplasm, intracellular, intracellular non-membrane-bound organelle, intracellular organelle, non-membrane-bound organelle, organelle, protein complex, ribonucleoprotein complex, ribosome,		biosynthesis, cellular biosynthesis, cellular macromolecule metabolism, cellular metabolism, cellular physiological process, cellular process, cellular protein metabolism, macromolecule biosynthesis, macromolecule metabolism, metabolism, physiological process, primary metabolism, protein biosynthesis, protein metabolism,		RNA binding, binding, nucleic acid binding, nucleotide binding, rRNA binding, structural constituent of ribosome, structural molecule activity,				SF002202:rat ribosomal protein L23a,
213084_x_at	RIBOSOMAL PROTEIN L23A	HSA03010:RIBOSOME,	ribonucleoprotein, ribosomal protein, rna-binding, rrna-binding,	IPR001014:Ribosomal L23 protein, IPR005633:Ribosomal protein L23, N-terminal, IPR012677:Nucleotide-binding, alpha-beta plait, IPR013025:Ribosomal protein L25/L23,		cell, cytoplasm, intracellular, intracellular non-membrane-bound organelle, intracellular organelle, non-membrane-bound organelle, organelle, protein complex, ribonucleoprotein complex, ribosome,		biosynthesis, cellular biosynthesis, cellular macromolecule metabolism, cellular metabolism, cellular physiological process, cellular process, cellular protein metabolism, macromolecule biosynthesis, macromolecule metabolism, metabolism, physiological process, primary metabolism, protein biosynthesis, protein metabolism,		RNA binding, binding, nucleic acid binding, nucleotide binding, rRNA binding, structural constituent of ribosome, structural molecule activity,				SF002202:rat ribosomal protein L23a,
201005_at	CD9 ANTIGEN (P24)	HSA04640:HEMATOPOIETIC CELL LINEAGE,	antigen, cell adhesion, direct protein sequencing, fertilization, glycoprotein, lipoprotein, membrane, palmitate, phosphorylation, transmembrane, transmembrane protein,	IPR000301:CD9/CD37/CD63 antigen,		cell, integral to membrane, integral to plasma membrane, intrinsic to membrane, intrinsic to plasma membrane, membrane, plasma membrane,		blood coagulation, cell adhesion, cell development, cell differentiation, cell maturation, cell motility, cell organization and biogenesis, cellular physiological process, cellular process, coagulation, cytoplasm organization and biogenesis, development, establishment of localization, fertilization, fertilization (sensu Metazoa), fusion of sperm to egg plasma membrane, hemostasis, intercellular j…	73.Integrins_and_other_cell-surface_receptors,	binding, protein binding,			glycosylation site:N-linked (GlcNAc...), lipid moiety-binding region:S-palmitoyl cysteine, mutagenesis site, transmembrane region,	SF002419:CD9 antigen,
212561_at	RAB6 INTERACTING PROTEIN 1		repeat,	IPR001024:Lipoxygenase, LH2, IPR001194:DENN, IPR004012:RUN, IPR005112:dDENN, IPR005113:uDENN, IPR008976:Lipase/lipooxygenase, PLAT/LH2,			SM00593:RUN,			binding, nucleic acid binding,			domain:DENN, domain:PLAT, domain:RUN 1, domain:RUN 2, domain:dDENN, domain:uDENN,
219329_s_at	CHROMOSOME 2 OPEN READING FRAME 28		alternative splicing, direct protein sequencing, egf-like domain, membrane, signal, transmembrane,	IPR000742:EGF-like, type 3, IPR006209:EGF-like, IPR013032:EGF-like region,		cell, cellular component unknown, integral to membrane, intrinsic to membrane, membrane,		biological process unknown,		molecular function unknown,			disulfide bond, domain:EGF-like, signal peptide, splice variant, transmembrane region,
38710_at	OTU DOMAIN, UBIQUITIN ALDEHYDE BINDING 1	HSA00310:LYSINE DEGRADATION, HSA00780:BIOTIN METABOLISM,	alternative splicing, direct protein sequencing, hydrolase, immune response, protease, thiol protease, ubl conjugation pathway,	IPR003323:Ovarian tumour, otubain,				biopolymer metabolism, biopolymer modification, cellular macromolecule metabolism, cellular metabolism, cellular physiological process, cellular process, cellular protein metabolism, defense response, immune response, macromolecule metabolism, metabolism, organismal physiological process, physiological process, primary metabolism, protein metabolism, protein modification, response to biotic stimu…		catalytic activity, cysteine-type peptidase activity, hydrolase activity, peptidase activity,			domain:OTU, mutagenesis site, splice variant,
210024_s_at	UBIQUITIN-CONJUGATING ENZYME E2E 3 (UBC4/5 HOMOLOG, YEAST)	HSA04120:UBIQUITIN MEDIATED PROTEOLYSIS,	growth regulation, ligase, multigene family, nuclear protein, phosphorylation, ubl conjugation pathway,	IPR000608:Ubiquitin-conjugating enzyme, E2,		cell, intracellular, intracellular membrane-bound organelle, intracellular organelle, membrane-bound organelle, nucleus, organelle,	SM00212:UBCc,	biopolymer metabolism, biopolymer modification, cell growth, cell organization and biogenesis, cellular macromolecule metabolism, cellular metabolism, cellular morphogenesis, cellular physiological process, cellular process, cellular protein metabolism, development, growth, macromolecule metabolism, metabolism, morphogenesis, physiological process, primary metabolism, protein metabolism, protein …		binding, catalytic activity, ligase activity, ligase activity, forming carbon-nitrogen bonds, protein binding, ubiquitin-protein ligase activity,			active site:Glycyl thioester intermediate, mutagenesis site,
208949_s_at	GALECTIN-3 INTERNAL GENE		hypothetical protein, lectin,	IPR001079:Galectin, galactose-binding lectin, IPR013320:Concanavalin A-like lectin/glucanase, subgroup,			SM00276:GLECT,			binding, carbohydrate binding, sugar binding,				SF002691:beta-galactoside-binding lectin,
208091_s_at	EGFR-COAMPLIFIED AND OVEREXPRESSED PROTEIN		hypothetical protein,					I-kappaB kinase/NF-kappaB cascade, cell communication, cellular process, intracellular signaling cascade, positive regulation of I-kappaB kinase/NF-kappaB cascade, positive regulation of biological process, positive regulation of cellular process, positive regulation of signal transduction, protein kinase cascade, regulation of I-kappaB kinase/NF-kappaB cascade, regulation of biological process, …		signal transducer activity,
201361_at	TRANSMEMBRANE PROTEIN 109		hypothetical protein,			cell, integral to membrane, intrinsic to membrane, membrane,
200966_x_at	ALDOLASE A, FRUCTOSE-BISPHOSPHATE	HSA00010:GLYCOLYSIS / GLUCONEOGENESIS, HSA00030:PENTOSE PHOSPHATE PATHWAY, HSA00051:FRUCTOSE AND MANNOSE METABOLISM, HSA00710:CARBON FIXATION,	3d-structure, Phosphorylation, aldehyde-lyase, carbon-carbon lyase, direct protein sequencing, disease mutation, gluconeogenesis, glycolysis, lyase, multigene family, muscle, pentose phosphate pathway, schiff base, tetramer,	IPR000741:Fructose-bisphosphate aldolase, class-I,	ANEMIA,			alcohol biosynthesis, alcohol catabolism, alcohol metabolism, biosynthesis, carbohydrate biosynthesis, carbohydrate catabolism, carbohydrate metabolism, carboxylic acid metabolism, catabolism, cellular biosynthesis, cellular carbohydrate catabolism, cellular carbohydrate metabolism, cellular catabolism, cellular macromolecule catabolism, cellular metabolism, cellular physiological process, cellul…		aldehyde-lyase activity, binding, carbon-carbon lyase activity, catalytic activity, fructose-bisphosphate aldolase activity, lyase activity, protein binding,	h_mta3Pathway:Downregulated of MTA-3 in ER-negative Breast Tumors,		active site:Proton acceptor, active site:Schiff-base intermediate with dihydroxyacetone-P, binding site:Substrate; C1 phosphate group, site:Necessary for preference for fructose 1,6-bisphosphate over fructose 1-phosphate,	SF001358:fructose-bisphosphate aldolase,
214687_x_at	ALDOLASE A, FRUCTOSE-BISPHOSPHATE	HSA00010:GLYCOLYSIS / GLUCONEOGENESIS, HSA00030:PENTOSE PHOSPHATE PATHWAY, HSA00051:FRUCTOSE AND MANNOSE METABOLISM, HSA00710:CARBON FIXATION,	3d-structure, Phosphorylation, aldehyde-lyase, carbon-carbon lyase, direct protein sequencing, disease mutation, gluconeogenesis, glycolysis, lyase, multigene family, muscle, pentose phosphate pathway, schiff base, tetramer,	IPR000741:Fructose-bisphosphate aldolase, class-I,	ANEMIA,			alcohol biosynthesis, alcohol catabolism, alcohol metabolism, biosynthesis, carbohydrate biosynthesis, carbohydrate catabolism, carbohydrate metabolism, carboxylic acid metabolism, catabolism, cellular biosynthesis, cellular carbohydrate catabolism, cellular carbohydrate metabolism, cellular catabolism, cellular macromolecule catabolism, cellular metabolism, cellular physiological process, cellul…		aldehyde-lyase activity, binding, carbon-carbon lyase activity, catalytic activity, fructose-bisphosphate aldolase activity, lyase activity, protein binding,	h_mta3Pathway:Downregulated of MTA-3 in ER-negative Breast Tumors,		active site:Proton acceptor, active site:Schiff-base intermediate with dihydroxyacetone-P, binding site:Substrate; C1 phosphate group, site:Necessary for preference for fructose 1,6-bisphosphate over fructose 1-phosphate,	SF001358:fructose-bisphosphate aldolase,
213738_s_at	ATP SYNTHASE, H+ TRANSPORTING, MITOCHONDRIAL F1 COMPLEX, ALPHA SUBUNIT 1, CARDIAC MUSCLE	HSA00190:OXIDATIVE PHOSPHORYLATION, HSA00193:ATP SYNTHESIS,				cell, cell fraction, cytoplasm, envelope, integral to membrane, intracellular, intracellular membrane-bound organelle, intracellular organelle, intrinsic to membrane, membrane, membrane fraction, membrane-bound organelle, mitochondrial envelope, mitochondrial inner membrane, mitochondrial membrane, mitochondrion, organelle, organelle envelope, organelle inner membrane, organelle membrane, protein…		ATP biosynthesis, ATP metabolism, ATP synthesis coupled proton transport, biosynthesis, cation transport, cellular biosynthesis, cellular metabolism, cellular physiological process, cellular process, coenzyme biosynthesis, coenzyme metabolism, cofactor biosynthesis, cofactor metabolism, establishment of localization, generation of precursor metabolites and energy, hydrogen transport, ion transpor…		ATP binding, ATPase activity, ATPase activity, coupled, ATPase activity, coupled to movement of substances, ATPase activity, coupled to transmembrane movement of ions, ATPase activity, coupled to transmembrane movement of substances, P-P-bond-hydrolysis-driven transporter activity, adenyl nucleotide binding, binding, carrier activity, catalytic activity, cation transporter activity, cation-transp…	h_etcPathway:Electron Transport Reaction in Mitochondria,
213773_x_at	NOL1/NOP2/SUN DOMAIN FAMILY, MEMBER 5		hypothetical protein,	IPR001678:Bacterial Fmu (Sun)/eukaryotic nucleolar NOL1/Nop2p, IPR006174:rRNA subunit methyltransferase,
202107_s_at	MCM2 MINICHROMOSOME MAINTENANCE DEFICIENT 2, MITOTIN (S. CEREVISIAE)	HSA04110:CELL CYCLE,				cell, chromatin, chromosome, intracellular, intracellular membrane-bound organelle, intracellular non-membrane-bound organelle, intracellular organelle, membrane-bound organelle, non-membrane-bound organelle, nucleus, organelle,	SM00350:MCM,	DNA metabolism, DNA replication, DNA replication initiation, DNA-dependent DNA replication, biopolymer metabolism, cell cycle, cellular metabolism, cellular physiological process, cellular process, macromolecule metabolism, metabolism, nucleobase, nucleoside, nucleotide and nucleic acid metabolism, physiological process, primary metabolism, regulation of biological process, regulation of cellular…		ATP binding, ATPase activity, ATPase activity, coupled, DNA binding, DNA-dependent ATPase activity, adenyl nucleotide binding, binding, catalytic activity, cation binding, hydrolase activity, hydrolase activity, acting on acid anhydrides, hydrolase activity, acting on acid anhydrides, in phosphorus-containing anhydrides, ion binding, metal ion binding, nucleic acid binding, nucleoside-triphosphat…
202954_at	UBIQUITIN-CONJUGATING ENZYME E2C	HSA04120:UBIQUITIN MEDIATED PROTEOLYSIS,						M phase, M phase of mitotic cell cycle, biopolymer catabolism, biopolymer metabolism, biopolymer modification, catabolism, cell communication, cell cycle, cell division, cell organization and biogenesis, cell proliferation, cellular catabolism, cellular macromolecule catabolism, cellular macromolecule metabolism, cellular metabolism, cellular physiological process, cellular process, cellular prot…		catalytic activity, ligase activity, ligase activity, forming carbon-nitrogen bonds, ubiquitin-protein ligase activity,
208625_s_at	EUKARYOTIC TRANSLATION INITIATION FACTOR 4 GAMMA, 1		3d-structure, alternative initiation, alternative splicing, initiation factor, phosphorylation, protein biosynthesis, rna-binding, translation regulation,	IPR003307:eIF4-gamma/eIF5/eIF2-epsilon, IPR003890:Initiation factor eIF-4 gamma, middle, IPR003891:Initiation factor eIF-4 gamma, MA3,		cell, cytoplasm, eukaryotic translation initiation factor 4F complex, intracellular, protein complex,	SM00515:eIF5C, SM00543:MIF4G, SM00544:MA3,	biosynthesis, cellular biosynthesis, cellular macromolecule metabolism, cellular metabolism, cellular physiological process, cellular process, cellular protein metabolism, macromolecule biosynthesis, macromolecule metabolism, metabolism, physiological process, primary metabolism, protein biosynthesis, protein metabolism, regulation of biological process, regulation of biosynthesis, regulation of …		RNA binding, binding, nucleic acid binding, protein binding, translation factor activity, nucleic acid binding, translation initiation factor activity, translation regulator activity,	h_eif4Pathway:Regulation of eIF4e and p70 S6 Kinase, h_iresPathway:Internal Ribosome entry pathway, h_mTORPathway:mTOR Signaling Pathway,		domain:MA3, domain:MIF4G, mutagenesis site, site:Cleavage (by rhinovirus and Coxsackievirus protease), splice variant,
203797_at	VISININ-LIKE 1		calcium, lipoprotein, myristate,	IPR001125:Recoverin, IPR002048:Calcium-binding EF-hand, IPR011992:EF-Hand type,			SM00054:EFh,			binding, calcium ion binding, cation binding, ion binding, metal ion binding,			calcium-binding region:1, calcium-binding region:2, calcium-binding region:3, domain:EF-hand 1, domain:EF-hand 2, domain:EF-hand 3, domain:EF-hand 4, lipid moiety-binding region:N-myristoyl glycine,
209492_x_at	ATP SYNTHASE, H+ TRANSPORTING, MITOCHONDRIAL F0 COMPLEX, SUBUNIT E	HSA00190:OXIDATIVE PHOSPHORYLATION, HSA00193:ATP SYNTHESIS,				cell, cytoplasm, integral to membrane, intracellular, intracellular membrane-bound organelle, intracellular organelle, intrinsic to membrane, membrane, membrane-bound organelle, mitochondrion, organelle, protein complex, proton-transporting ATP synthase complex, proton-transporting ATP synthase complex, coupling factor F(o), proton-transporting two-sector ATPase complex,		ATP biosynthesis, ATP metabolism, ATP synthesis coupled proton transport, biosynthesis, cation transport, cellular biosynthesis, cellular metabolism, cellular physiological process, cellular process, coenzyme biosynthesis, coenzyme metabolism, cofactor biosynthesis, cofactor metabolism, establishment of localization, generation of precursor metabolites and energy, hydrogen transport, ion transpor…		ATPase activity, ATPase activity, coupled, ATPase activity, coupled to movement of substances, ATPase activity, coupled to transmembrane movement of ions, ATPase activity, coupled to transmembrane movement of substances, P-P-bond-hydrolysis-driven transporter activity, binding, carrier activity, catalytic activity, cation transporter activity, cation-transporting ATPase activity, hydrogen ion tra…
201405_s_at	COP9 CONSTITUTIVE PHOTOMORPHOGENIC HOMOLOG SUBUNIT 6 (ARABIDOPSIS)		direct protein sequencing, nuclear protein, signalosome,	IPR000555:Mov34/MPN/PAD-1, IPR003639:Mov34-1,		cell, intracellular, intracellular membrane-bound organelle, intracellular organelle, membrane-bound organelle, nucleus, organelle, protein complex, signalosome complex,	SM00232:JAB_MPN,						domain:MPN,
209492_x_at	ATP SYNTHASE, H+ TRANSPORTING, MITOCHONDRIAL F0 COMPLEX, SUBUNIT E	HSA00190:OXIDATIVE PHOSPHORYLATION, HSA00193:ATP SYNTHESIS,	atp synthesis, cf(0), hydrogen ion transport, ion transport, mitochondrion, transport,	IPR008386:ATPase, F0 complex, subunit E, mitochondrial,		cell, cytoplasm, integral to membrane, intracellular, intracellular membrane-bound organelle, intracellular organelle, intrinsic to membrane, membrane, membrane-bound organelle, mitochondrion, organelle, protein complex, proton-transporting ATP synthase complex, proton-transporting ATP synthase complex, coupling factor F(o), proton-transporting two-sector ATPase complex,		ATP biosynthesis, ATP metabolism, ATP synthesis coupled proton transport, biosynthesis, cation transport, cellular biosynthesis, cellular metabolism, cellular physiological process, cellular process, coenzyme biosynthesis, coenzyme metabolism, cofactor biosynthesis, cofactor metabolism, establishment of localization, generation of precursor metabolites and energy, hydrogen transport, ion transpor…		ATPase activity, ATPase activity, coupled, ATPase activity, coupled to movement of substances, ATPase activity, coupled to transmembrane movement of ions, ATPase activity, coupled to transmembrane movement of substances, P-P-bond-hydrolysis-driven transporter activity, binding, carrier activity, catalytic activity, cation transporter activity, cation-transporting ATPase activity, hydrogen ion tra…
201757_at	NADH DEHYDROGENASE (UBIQUINONE) FE-S PROTEIN 5, 15KDA (NADH-COENZYME Q REDUCTASE)	HSA00190:OXIDATIVE PHOSPHORYLATION,	mitochondrion, nad, oxidoreductase, ubiquinone,			cell, cell fraction, cytoplasm, intracellular, intracellular membrane-bound organelle, intracellular organelle, membrane fraction, membrane-bound organelle, mitochondrion, organelle,		ATP synthesis coupled electron transport, ATP synthesis coupled electron transport (sensu Eukaryota), cellular metabolism, cellular physiological process, cellular process, electron transport, establishment of localization, generation of precursor metabolites and energy, localization, metabolism, mitochondrial electron transport, NADH to ubiquinone, oxidative phosphorylation, phosphate metabolism…		NADH dehydrogenase (quinone) activity, NADH dehydrogenase (ubiquinone) activity, NADH dehydrogenase activity, carrier activity, catalytic activity, cation transporter activity, electron carrier activity, electron transporter activity, hydrogen ion transporter activity, ion transporter activity, metal ion transporter activity, monovalent inorganic cation transporter activity, oxidoreductase activi…
201105_at	LECTIN, GALACTOSIDE-BINDING, SOLUBLE, 1 (GALECTIN 1)		3d-structure, acetylated amino end, acetylation, direct protein sequencing, glycoprotein, lectin, multigene family,	IPR001079:Galectin, galactose-binding lectin, IPR013320:Concanavalin A-like lectin/glucanase, subgroup,		cell, cytoplasm, intracellular,	SM00276:GLECT,	I-kappaB kinase/NF-kappaB cascade, apoptosis, cell communication, cell death, cellular physiological process, cellular process, death, intracellular signaling cascade, physiological process, positive regulation of I-kappaB kinase/NF-kappaB cascade, positive regulation of biological process, positive regulation of cellular process, positive regulation of signal transduction, programmed cell death,…		binding, carbohydrate binding, lectin, obsolete molecular function, signal transducer activity, sugar binding,				SF002691:beta-galactoside-binding lectin,
201277_s_at	HETEROGENEOUS NUCLEAR RIBONUCLEOPROTEIN A/B		alternative splicing, nuclear protein, ribonucleoprotein, rna-binding, viral nucleoprotein,	IPR000504:RNA-binding region RNP-1 (RNA recognition motif), IPR012677:Nucleotide-binding, alpha-beta plait, IPR012956:CBF, N-terminal,		cell, intracellular, intracellular membrane-bound organelle, intracellular organelle, membrane-bound organelle, nucleus, organelle, protein complex, ribonucleoprotein complex,	SM00360:RRM,	RNA editing, RNA metabolism, RNA modification, biopolymer metabolism, biopolymer modification, cellular metabolism, cellular physiological process, cellular process, mRNA editing, mRNA metabolism, mRNA modification, macromolecule metabolism, metabolism, nucleobase, nucleoside, nucleotide and nucleic acid metabolism, physiological process, primary metabolism,		RNA binding, RNA helicase activity, binding, catalytic activity, helicase activity, mRNA binding, nucleic acid binding, nucleotide binding,			domain:RRM 1, domain:RRM 2, splice variant,
217714_x_at	STATHMIN 1/ONCOPROTEIN 18	HSA04010:MAPK SIGNALING PATHWAY,	acetylation, coiled coil, cytosol, direct protein sequencing, microtubule, phosphoprotein, phosphorylation,	IPR000956:Stathmin,		cell, cytoplasm, cytoskeleton, cytosol, intracellular, intracellular non-membrane-bound organelle, intracellular organelle, microtubule, microtubule cytoskeleton, non-membrane-bound organelle, organelle,		cell communication, cell cycle, cell organization and biogenesis, cellular macromolecule metabolism, cellular metabolism, cellular physiological process, cellular process, cellular protein metabolism, cytoskeleton organization and biogenesis, intracellular signaling cascade, macromolecule metabolism, metabolism, microtubule cytoskeleton organization and biogenesis, microtubule depolymerization, m…		binding, cytoskeletal protein binding, protein binding, signal transducer activity, tubulin binding,	h_stathminPathway:Stathmin and breast cancer resistance to antimicrotubule agents,			SF002285:stathmin,
213932_x_at	MAJOR HISTOCOMPATIBILITY COMPLEX, CLASS I, A	HSA04514:CELL ADHESION MOLECULES (CAMS), HSA04612:ANTIGEN PROCESSING AND PRESENTATION, HSA04650:NATURAL KILLER CELL MEDIATED CYTOTOXICITY, HSA04940:TYPE I DIABETES MELLITUS,	3d-structure, alternative splicing, direct protein sequencing, duplication, glycoprotein, heterodimer, immune response, immunoglobulin domain, membrane, mhc i, signal, sulfation, surface antigen, transmembrane, transmembrane protein, transplantation antigen,	IPR001039:MHC class I, alpha chain, alpha1 and alpha2, IPR003006:Immunoglobulin/major histocompatibility complex, IPR003597:Immunoglobulin C1 type, IPR007110:Immunoglobulin-like, IPR010579:MHC class I, alpha chain, C-terminal,	ASTHMA, CANCER, IMMUNE, INFECTION, LEPROSY, RENAL CELL CARCINOMA,	MHC class I protein complex, MHC protein complex, cell, immunological synapse, integral to membrane, integral to plasma membrane, intrinsic to membrane, intrinsic to plasma membrane, membrane, plasma membrane, protein complex,	SM00407:IGc1,	antigen presentation, antigen presentation, endogenous antigen, antigen processing, antigen processing, endogenous antigen via MHC class I, defense response, immune response, organismal physiological process, physiological process, response to biotic stimulus, response to stimulus,	70.Signal_peptides_(MHC)_class_I_molecules,	MHC class I receptor activity, binding, protein binding, receptor activity, signal transducer activity, transmembrane receptor activity,	h_ctlPathway:CTL mediated immune response against target cells, h_mhcPathway:Antigen Processing and Presentation, h_nkcellsPathway:Ras-Independent pathway in NK cell-mediated cytotoxicity,		disulfide bond, domain:Ig-like C1-type, glycosylation site:N-linked (GlcNAc...), signal peptide, splice variant, transmembrane region,	SF001990:class I histocompatibility antigen,
215313_x_at	MAJOR HISTOCOMPATIBILITY COMPLEX, CLASS I, A	HSA04514:CELL ADHESION MOLECULES (CAMS), HSA04612:ANTIGEN PROCESSING AND PRESENTATION, HSA04650:NATURAL KILLER CELL MEDIATED CYTOTOXICITY, HSA04940:TYPE I DIABETES MELLITUS,	3d-structure, alternative splicing, direct protein sequencing, duplication, glycoprotein, heterodimer, immune response, immunoglobulin domain, membrane, mhc i, signal, sulfation, surface antigen, transmembrane, transmembrane protein, transplantation antigen,	IPR001039:MHC class I, alpha chain, alpha1 and alpha2, IPR003006:Immunoglobulin/major histocompatibility complex, IPR003597:Immunoglobulin C1 type, IPR007110:Immunoglobulin-like, IPR010579:MHC class I, alpha chain, C-terminal,	ASTHMA, CANCER, IMMUNE, INFECTION, LEPROSY, RENAL CELL CARCINOMA,	MHC class I protein complex, MHC protein complex, cell, immunological synapse, integral to membrane, integral to plasma membrane, intrinsic to membrane, intrinsic to plasma membrane, membrane, plasma membrane, protein complex,	SM00407:IGc1,	antigen presentation, antigen presentation, endogenous antigen, antigen processing, antigen processing, endogenous antigen via MHC class I, defense response, immune response, organismal physiological process, physiological process, response to biotic stimulus, response to stimulus,	70.Signal_peptides_(MHC)_class_I_molecules,	MHC class I receptor activity, binding, protein binding, receptor activity, signal transducer activity, transmembrane receptor activity,	h_ctlPathway:CTL mediated immune response against target cells, h_mhcPathway:Antigen Processing and Presentation, h_nkcellsPathway:Ras-Independent pathway in NK cell-mediated cytotoxicity,		disulfide bond, domain:Ig-like C1-type, glycosylation site:N-linked (GlcNAc...), signal peptide, splice variant, transmembrane region,	SF001990:class I histocompatibility antigen,
212137_at	LA RIBONUCLEOPROTEIN DOMAIN FAMILY, MEMBER 1		alternative splicing, phosphorylation, rna-binding,	IPR006607:Protein of unknown function DM15, IPR006630:RNA-binding protein Lupus La,			SM00684:DM15, SM00715:LA,			RNA binding, binding, nucleic acid binding,			domain:HTH La-type RNA-binding, splice variant,
201199_s_at	PROTEASOME (PROSOME, MACROPAIN) 26S SUBUNIT, NON-ATPASE, 1	HSA03050:PROTEASOME,	alternative splicing, phosphorylation, proteasome,	IPR002015:Proteasome/cyclosome, regulatory subunit, IPR011989:Armadillo-like helical,		cell, cytoplasm, cytosol, intracellular, proteasome complex (sensu Eukaryota), proteasome regulatory particle (sensu Eukaryota), protein complex,		cell cycle, cellular physiological process, cellular process, physiological process, regulation of biological process, regulation of cell cycle, regulation of cellular physiological process, regulation of cellular process, regulation of physiological process, regulation of progression through cell cycle,		binding, protein binding,			modified residue, repeat:PC 1, repeat:PC 10, repeat:PC 2, repeat:PC 3, repeat:PC 4, repeat:PC 5, repeat:PC 6, repeat:PC 7, repeat:PC 8, repeat:PC 9, splice variant,	SF015947:Not Yet Assigned,
201568_at	UBIQUINOL-CYTOCHROME C REDUCTASE, COMPLEX III SUBUNIT VII, 9.5KDA	HSA00190:OXIDATIVE PHOSPHORYLATION,	direct protein sequencing, electron transport, inner membrane, membrane, mitochondrion, oxidoreductase, respiratory chain, transport,	IPR004205:UcrQ,		cell, cytoplasm, envelope, intracellular, intracellular membrane-bound organelle, intracellular organelle, membrane, membrane-bound organelle, mitochondrial electron transport chain, mitochondrial envelope, mitochondrial inner membrane, mitochondrial membrane, mitochondrion, organelle, organelle envelope, organelle inner membrane, organelle membrane, protein complex, respiratory chain complex III…		cellular metabolism, cellular physiological process, cellular process, electron transport, establishment of localization, generation of precursor metabolites and energy, localization, metabolism, physiological process, transport,		carrier activity, catalytic activity, cation transporter activity, hydrogen ion transporter activity, ion transporter activity, monovalent inorganic cation transporter activity, oxidoreductase activity, oxidoreductase activity, acting on diphenols and related substances as donors, oxidoreductase activity, acting on diphenols and related substances as donors, cytochrome as acceptor, primary active…
208113_x_at	POLY(A) BINDING PROTEIN, CYTOPLASMIC 3		repeat, rna-binding,	IPR000504:RNA-binding region RNP-1 (RNA recognition motif), IPR002004:Polyadenylate-binding protein/Hyperplastic disc protein, IPR003954:RNA recognition, region 1, IPR006515:Polyadenylate binding protein, human types 1, 2, 3, 4, IPR012677:Nucleotide-binding, alpha-beta plait,		cell, cytoplasm, intracellular,	SM00360:RRM, SM00517:PolyA,	RNA metabolism, biopolymer metabolism, cellular metabolism, cellular physiological process, cellular process, mRNA metabolism, macromolecule metabolism, metabolism, nucleobase, nucleoside, nucleotide and nucleic acid metabolism, physiological process, primary metabolism,		RNA binding, binding, mRNA binding, nucleic acid binding, nucleotide binding, poly(A) binding, single-stranded RNA binding,		General function prediction only,	domain:RRM 1, domain:RRM 2, domain:RRM 3, domain:RRM 4,
215823_x_at	POLY(A) BINDING PROTEIN, CYTOPLASMIC 3		repeat, rna-binding,	IPR000504:RNA-binding region RNP-1 (RNA recognition motif), IPR002004:Polyadenylate-binding protein/Hyperplastic disc protein, IPR003954:RNA recognition, region 1, IPR006515:Polyadenylate binding protein, human types 1, 2, 3, 4, IPR012677:Nucleotide-binding, alpha-beta plait,		cell, cytoplasm, intracellular,	SM00360:RRM, SM00517:PolyA,	RNA metabolism, biopolymer metabolism, cellular metabolism, cellular physiological process, cellular process, mRNA metabolism, macromolecule metabolism, metabolism, nucleobase, nucleoside, nucleotide and nucleic acid metabolism, physiological process, primary metabolism,		RNA binding, binding, mRNA binding, nucleic acid binding, nucleotide binding, poly(A) binding, single-stranded RNA binding,		General function prediction only,	domain:RRM 1, domain:RRM 2, domain:RRM 3, domain:RRM 4,
201220_x_at	C-TERMINAL BINDING PROTEIN 2	HSA04310:WNT SIGNALING PATHWAY, HSA04330:NOTCH SIGNALING PATHWAY,	direct protein sequencing, nad, nuclear protein, oxidoreductase, phosphorylation,	IPR006139:D-isomer specific 2-hydroxyacid dehydrogenase, catalytic region, IPR006140:D-isomer specific 2-hydroxyacid dehydrogenase, NAD-binding,		cell, intracellular, intracellular membrane-bound organelle, intracellular organelle, membrane-bound organelle, nucleus, organelle,		L-serine biosynthesis, L-serine metabolism, amine biosynthesis, amine metabolism, amino acid and derivative metabolism, amino acid biosynthesis, amino acid metabolism, biosynthesis, carboxylic acid metabolism, cell proliferation, cellular biosynthesis, cellular metabolism, cellular physiological process, cellular process, metabolism, negative regulation of biological process, negative regulation …		NAD binding, binding, catalytic activity, coenzyme binding, cofactor binding, oxidoreductase activity, oxidoreductase activity, acting on CH-OH group of donors, oxidoreductase activity, acting on the CH-OH group of donors, NAD or NADP as acceptor,			modified residue, nucleotide phosphate-binding region:NAD,	SF000120:Phosphoglycerate dehydrogenase, SF500095:C-terminal binding protein,
210835_s_at	C-TERMINAL BINDING PROTEIN 2	HSA04310:WNT SIGNALING PATHWAY, HSA04330:NOTCH SIGNALING PATHWAY,	direct protein sequencing, nad, nuclear protein, oxidoreductase, phosphorylation,	IPR006139:D-isomer specific 2-hydroxyacid dehydrogenase, catalytic region, IPR006140:D-isomer specific 2-hydroxyacid dehydrogenase, NAD-binding,		cell, intracellular, intracellular membrane-bound organelle, intracellular organelle, membrane-bound organelle, nucleus, organelle,		L-serine biosynthesis, L-serine metabolism, amine biosynthesis, amine metabolism, amino acid and derivative metabolism, amino acid biosynthesis, amino acid metabolism, biosynthesis, carboxylic acid metabolism, cell proliferation, cellular biosynthesis, cellular metabolism, cellular physiological process, cellular process, metabolism, negative regulation of biological process, negative regulation …		NAD binding, binding, catalytic activity, coenzyme binding, cofactor binding, oxidoreductase activity, oxidoreductase activity, acting on CH-OH group of donors, oxidoreductase activity, acting on the CH-OH group of donors, NAD or NADP as acceptor,			modified residue, nucleotide phosphate-binding region:NAD,	SF000120:Phosphoglycerate dehydrogenase, SF500095:C-terminal binding protein,
215952_s_at	ORNITHINE DECARBOXYLASE ANTIZYME 1		polymorphism, ribosomal frameshift,	IPR002993:Ornithine decarboxylase antizyme,				amine biosynthesis, amine metabolism, amino acid and derivative metabolism, amino acid derivative biosynthesis, amino acid derivative metabolism, biogenic amine biosynthesis, biogenic amine metabolism, biosynthesis, cellular biosynthesis, cellular metabolism, cellular physiological process, cellular process, metabolism, nitrogen compound biosynthesis, nitrogen compound metabolism, physiological p…		enzyme inhibitor activity, enzyme regulator activity, ornithine decarboxylase inhibitor activity, ornithine decarboxylase regulator activity,				SF018203:ornithine decarboxylase antizyme,
200077_s_at	ORNITHINE DECARBOXYLASE ANTIZYME 1		polymorphism, ribosomal frameshift,	IPR002993:Ornithine decarboxylase antizyme,				amine biosynthesis, amine metabolism, amino acid and derivative metabolism, amino acid derivative biosynthesis, amino acid derivative metabolism, biogenic amine biosynthesis, biogenic amine metabolism, biosynthesis, cellular biosynthesis, cellular metabolism, cellular physiological process, cellular process, metabolism, nitrogen compound biosynthesis, nitrogen compound metabolism, physiological p…		enzyme inhibitor activity, enzyme regulator activity, ornithine decarboxylase inhibitor activity, ornithine decarboxylase regulator activity,				SF018203:ornithine decarboxylase antizyme,
217773_s_at	NADH DEHYDROGENASE (UBIQUINONE) 1 ALPHA SUBCOMPLEX, 4, 9KDA	HSA00190:OXIDATIVE PHOSPHORYLATION,	mitochondrion, nad, oxidoreductase, ubiquinone,			cell, cytoplasm, intracellular, intracellular membrane-bound organelle, intracellular organelle, membrane-bound organelle, mitochondrion, organelle,				NADH dehydrogenase (quinone) activity, NADH dehydrogenase (ubiquinone) activity, NADH dehydrogenase activity, carrier activity, catalytic activity, cation transporter activity, electron carrier activity, electron transporter activity, hydrogen ion transporter activity, ion transporter activity, metal ion transporter activity, monovalent inorganic cation transporter activity, oxidoreductase activi…
209883_at	GLYCOSYLTRANSFERASE 25 DOMAIN CONTAINING 2		transferase,	IPR000886:Endoplasmic reticulum targeting sequence, IPR002654:Glycosyl transferase, family 25,				biopolymer biosynthesis, biopolymer metabolism, biosynthesis, carbohydrate biosynthesis, carbohydrate metabolism, cellular biosynthesis, cellular carbohydrate metabolism, cellular lipid metabolism, cellular macromolecule metabolism, cellular metabolism, cellular physiological process, cellular polysaccharide metabolism, cellular process, lipid biosynthesis, lipid metabolism, lipopolysaccharide bi…		catalytic activity, transferase activity,
200041_s_at	HLA-B ASSOCIATED TRANSCRIPT 1		3d-structure, ATP, P-loop, atp-binding, helicase, hydrolase, mrna processing, mrna splicing, nuclear protein, nucleotide binding, nucleotide-binding, rna-binding, spliceosome,	IPR001410:DEAD/DEAH box helicase, IPR001650:Helicase, C-terminal, IPR011545:DEAD/DEAH box helicase, N-terminal,		cell, intracellular, intracellular membrane-bound organelle, intracellular organelle, membrane-bound organelle, nucleus, organelle, protein complex, ribonucleoprotein complex, spliceosome complex,	SM00487:DEXDc, SM00490:HELICc,	RNA export from nucleus, RNA localization, RNA metabolism, RNA processing, RNA splicing, RNA splicing, via transesterification reactions, RNA splicing, via transesterification reactions with bulged adenosine as nucleophile, RNA transport, biopolymer metabolism, cell organization and biogenesis, cellular localization, cellular metabolism, cellular physiological process, cellular process, establish…		ATP binding, ATP-dependent RNA helicase activity, ATP-dependent helicase activity, ATPase activity, ATPase activity, coupled, RNA binding, RNA helicase activity, RNA-dependent ATPase activity, adenyl nucleotide binding, binding, catalytic activity, helicase activity, hydrolase activity, hydrolase activity, acting on acid anhydrides, hydrolase activity, acting on acid anhydrides, in phosphorus-con…			helix, mutagenesis site, nucleotide phosphate-binding region:ATP,	SF003023:translation initiation factor eIF-4A,
200894_s_at	FK506 BINDING PROTEIN 4, 59KDA		3d-structure, cyclosporin A binding, direct protein sequencing, isomerase, nuclear protein, phosphorylation, rotamase, tpr repeat,	IPR001179:Peptidylprolyl isomerase, FKBP-type, IPR001440:Tetratricopeptide TPR_1, IPR011990:Tetratricopeptide-like helical, IPR013026:Tetratricopeptide region,		cell, cytoplasm, intracellular, intracellular membrane-bound organelle, intracellular organelle, membrane-bound organelle, nucleus, organelle,	SM00028:TPR,	cellular macromolecule metabolism, cellular metabolism, cellular physiological process, cellular process, cellular protein metabolism, macromolecule metabolism, metabolism, physiological process, primary metabolism, protein folding, protein metabolism,		FK506 binding, FK506-sensitive peptidyl-prolyl cis-trans isomerase, binding, catalytic activity, cis-trans isomerase activity, cyclophilin, cyclophilin-type peptidyl-prolyl cis-trans isomerase activity, cyclosporin A binding, drug binding, isomerase activity, macrolide binding, obsolete molecular function, peptide binding, peptidyl-prolyl cis-trans isomerase activity, protein binding, protein bin…			domain:PPIase FKBP-type 1, domain:PPIase FKBP-type 2, repeat:TPR 1, repeat:TPR 2, repeat:TPR 3,	SF001472:human FK506-binding protein FKBP51,
200895_s_at	FK506 BINDING PROTEIN 4, 59KDA		3d-structure, cyclosporin A binding, direct protein sequencing, isomerase, nuclear protein, phosphorylation, rotamase, tpr repeat,	IPR001179:Peptidylprolyl isomerase, FKBP-type, IPR001440:Tetratricopeptide TPR_1, IPR011990:Tetratricopeptide-like helical, IPR013026:Tetratricopeptide region,		cell, cytoplasm, intracellular, intracellular membrane-bound organelle, intracellular organelle, membrane-bound organelle, nucleus, organelle,	SM00028:TPR,	cellular macromolecule metabolism, cellular metabolism, cellular physiological process, cellular process, cellular protein metabolism, macromolecule metabolism, metabolism, physiological process, primary metabolism, protein folding, protein metabolism,		FK506 binding, FK506-sensitive peptidyl-prolyl cis-trans isomerase, binding, catalytic activity, cis-trans isomerase activity, cyclophilin, cyclophilin-type peptidyl-prolyl cis-trans isomerase activity, cyclosporin A binding, drug binding, isomerase activity, macrolide binding, obsolete molecular function, peptide binding, peptidyl-prolyl cis-trans isomerase activity, protein binding, protein bin…			domain:PPIase FKBP-type 1, domain:PPIase FKBP-type 2, repeat:TPR 1, repeat:TPR 2, repeat:TPR 3,	SF001472:human FK506-binding protein FKBP51,
208969_at	NADH DEHYDROGENASE (UBIQUINONE) 1 ALPHA SUBCOMPLEX, 9, 39KDA	HSA00190:OXIDATIVE PHOSPHORYLATION,	NAD, fad, flavoprotein, mitochondrion, oxidoreductase, transit peptide, ubiquinone,	IPR001509:NAD-dependent epimerase/dehydratase,		cell, cytoplasm, intracellular, intracellular membrane-bound organelle, intracellular organelle, membrane-bound organelle, membrane-enclosed lumen, mitochondrial lumen, mitochondrial matrix, mitochondrion, organelle, organelle lumen,		cation transport, cellular metabolism, cellular physiological process, cellular process, establishment of localization, ion transport, localization, metabolism, metal ion transport, monovalent inorganic cation transport, nucleobase, nucleoside, nucleotide and nucleic acid metabolism, nucleotide-sugar metabolism, physiological process, primary metabolism, sodium ion transport, transport,		NAD binding, NADH dehydrogenase (quinone) activity, NADH dehydrogenase (ubiquinone) activity, NADH dehydrogenase activity, binding, carrier activity, catalytic activity, cation transporter activity, coenzyme binding, cofactor binding, electron carrier activity, electron transporter activity, hydrogen ion transporter activity, ion transporter activity, metal ion transporter activity, monovalent in…		Cell envelope biogenesis, outer membrane / Carbohydrate transport and metabolism,	transit peptide:Mitochondrion,
211684_s_at	DYNEIN, CYTOPLASMIC 1, INTERMEDIATE CHAIN 2		alternative splicing, dynein, microtubule, motor protein, phosphorylation, wd repeat,	IPR001680:WD-40 repeat,		cell, cytoplasm, cytoskeleton, dynein complex, intracellular, intracellular non-membrane-bound organelle, intracellular organelle, microtubule, microtubule associated complex, microtubule cytoskeleton, non-membrane-bound organelle, organelle, protein complex,	SM00320:WD40,	cell organization and biogenesis, cellular localization, cellular physiological process, cellular process, cytoskeleton organization and biogenesis, cytoskeleton-dependent intracellular transport, establishment of cellular localization, establishment of localization, intracellular transport, localization, microtubule-based movement, microtubule-based process, organelle organization and biogenesis…		microtubule motor activity, motor activity,
218132_s_at	TRNA SPLICING ENDONUCLEASE 34 HOMOLOG (S. CEREVISIAE)		endonuclease, hydrolase, mrna processing, nuclear protein, nuclease, trna processing,	IPR006676:tRNA-intron endonuclease, IPR006677:tRNA intron endonuclease, catalytic C-terminal,		cell, intracellular, intracellular membrane-bound organelle, intracellular organelle, membrane-bound organelle, nucleus, organelle, protein complex, tRNA-intron endonuclease complex,		RNA metabolism, RNA processing, RNA splicing, RNA splicing, via endonucleolytic cleavage and ligation, biopolymer metabolism, cellular metabolism, cellular physiological process, cellular process, mRNA metabolism, mRNA processing, macromolecule metabolism, metabolism, nucleobase, nucleoside, nucleotide and nucleic acid metabolism, physiological process, primary metabolism, tRNA metabolism, tRNA p…		catalytic activity, endonuclease activity, endonuclease activity, active with either ribo- or deoxyribonucleic acids and producing 3'-phosphomonoesters, endoribonuclease activity, endoribonuclease activity, producing 3'-phosphomonoesters, hydrolase activity, hydrolase activity, acting on ester bonds, nuclease activity, ribonuclease activity, tRNA-intron endonuclease activity, tRNA-specific ribonu…			sequence conflict,
208676_s_at	PROLIFERATION-ASSOCIATED 2G4, 38KDA		cobalt, direct protein sequencing, hydrolase, nuclear protein,	IPR000994:Peptidase M24, IPR002468:Peptidase M24A, methionine aminopeptidase, subfamily 2, IPR004545:Proliferation-associated protein 1,		cell, intracellular, intracellular membrane-bound organelle, intracellular organelle, membrane-bound organelle, nucleus, organelle,		cell cycle, cell cycle arrest, cell proliferation, cellular macromolecule metabolism, cellular metabolism, cellular physiological process, cellular process, cellular protein metabolism, macromolecule metabolism, metabolism, negative regulation of biological process, negative regulation of cellular metabolism, negative regulation of cellular physiological process, negative regulation of cellular p…		DNA binding, aminopeptidase activity, binding, catalytic activity, cation binding, cobalt ion binding, exopeptidase activity, hydrolase activity, ion binding, metal ion binding, metalloexopeptidase activity, methionyl aminopeptidase activity, nucleic acid binding, peptidase activity, protein binding, transcription factor activity, transcription regulator activity, transition metal ion binding,			sequence conflict,
211623_s_at	FIBRILLARIN		antigen, methylated amino acid, methylation, nuclear protein, nucleolus, ribonucleoprotein, rna-binding, rrna processing,	IPR000692:Fibrillarin,		cell, intracellular, intracellular membrane-bound organelle, intracellular non-membrane-bound organelle, intracellular organelle, membrane-bound organelle, membrane-enclosed lumen, non-membrane-bound organelle, nuclear lumen, nucleolus, nucleus, organelle, organelle lumen, protein complex, ribonucleoprotein complex,		RNA metabolism, RNA processing, biopolymer metabolism, cell organization and biogenesis, cellular metabolism, cellular physiological process, cellular process, cytoplasm organization and biogenesis, macromolecule metabolism, metabolism, nucleobase, nucleoside, nucleotide and nucleic acid metabolism, organelle organization and biogenesis, physiological process, primary metabolism, rRNA metabolism,…		RNA binding, binding, nucleic acid binding, protein binding,	h_SARSpathway:SARS Coronavirus Protease,			SF006540:fibrillarin,
212372_at	MYOSIN, HEAVY POLYPEPTIDE 10, NON-MUSCLE	HSA04530:TIGHT JUNCTION, HSA04810:REGULATION OF ACTIN CYTOSKELETON,	ATP, P-loop, actin binding, actin-binding, atp-binding, calmodulin-binding, cell shape, coiled coil, hydrolase, methylated amino acid, motor protein, multigene family, myosin, nucleotide binding, nucleotide-binding, smooth muscle, tandem repeat,	IPR000048:IQ calmodulin-binding region, IPR001609:Myosin head, motor region, IPR002017:Spectrin repeat, IPR002928:Myosin tail, IPR004009:Myosin, N-terminal, SH3-like,		actin cytoskeleton, cell, cytoskeleton, intracellular, intracellular non-membrane-bound organelle, intracellular organelle, myosin, non-membrane-bound organelle, organelle, protein complex,	SM00015:IQ, SM00242:MYSc,	biological process unknown, cell division, cell organization and biogenesis, cellular morphogenesis, cellular physiological process, cellular process, cytokinesis, development, morphogenesis, physiological process, regulation of cell shape,		ATP binding, actin binding, adenyl nucleotide binding, binding, calmodulin binding, catalytic activity, cytoskeletal protein binding, hydrolase activity, microfilament motor activity, motor activity, myosin ATPase activity, nucleotide binding, obsolete molecular function, protein binding, purine nucleotide binding,			domain:IQ, domain:Myosin head-like, nucleotide phosphate-binding region:ATP,	SF002328:myosin heavy chain,
201922_at	TGF BETA-INDUCIBLE NUCLEAR PROTEIN 1		nuclear protein,	IPR001047:Ribosomal protein S8E,		cell, intracellular, intracellular membrane-bound organelle, intracellular organelle, membrane-bound organelle, nucleus, organelle,						Translation, ribosomal structure and biogenesis,		SF016301:Not Yet Assigned,
208948_s_at	STAUFEN, RNA BINDING PROTEIN, HOMOLOG 1 (DROSOPHILA)		alternative splicing, endoplasmic reticulum, rna-binding,	IPR001159:Double-stranded RNA binding,		cell, cytoplasm, cytoskeleton, endoplasmic reticulum, intracellular, intracellular membrane-bound organelle, intracellular non-membrane-bound organelle, intracellular organelle, membrane-bound organelle, microtubule associated complex, microtubule cytoskeleton, non-membrane-bound organelle, organelle, protein complex, rough endoplasmic reticulum,	SM00358:DSRM,			RNA binding, binding, double-stranded RNA binding, intracellular transporter activity, nucleic acid binding, protein binding, transporter activity,			domain:DRBM 1, domain:DRBM 2, domain:DRBM 3, splice variant,
201226_at	NADH DEHYDROGENASE (UBIQUINONE) 1 BETA SUBCOMPLEX, 8, 19KDA	HSA00190:OXIDATIVE PHOSPHORYLATION,	hypothetical protein, mitochondrion, nad, oxidoreductase, transit peptide, ubiquinone,	IPR008699:NADH-ubiquinone oxidoreductase ASHI subunit,		cell, cell fraction, cytoplasm, intracellular, intracellular membrane-bound organelle, intracellular organelle, membrane fraction, membrane-bound organelle, mitochondrion, organelle,		ATP synthesis coupled electron transport, ATP synthesis coupled electron transport (sensu Eukaryota), cellular metabolism, cellular physiological process, cellular process, electron transport, establishment of localization, generation of precursor metabolites and energy, localization, metabolism, mitochondrial electron transport, NADH to ubiquinone, oxidative phosphorylation, phosphate metabolism…		NADH dehydrogenase (quinone) activity, NADH dehydrogenase (ubiquinone) activity, NADH dehydrogenase activity, carrier activity, catalytic activity, cation transporter activity, electron carrier activity, electron transporter activity, hydrogen ion transporter activity, ion transporter activity, metal ion transporter activity, monovalent inorganic cation transporter activity, oxidoreductase activi…			sequence conflict, transit peptide:Mitochondrion,	SF009288:human NADH dehydrogenase (ubiquinone) chain NDUFB8,
201227_s_at	NADH DEHYDROGENASE (UBIQUINONE) 1 BETA SUBCOMPLEX, 8, 19KDA	HSA00190:OXIDATIVE PHOSPHORYLATION,	hypothetical protein, mitochondrion, nad, oxidoreductase, transit peptide, ubiquinone,	IPR008699:NADH-ubiquinone oxidoreductase ASHI subunit,		cell, cell fraction, cytoplasm, intracellular, intracellular membrane-bound organelle, intracellular organelle, membrane fraction, membrane-bound organelle, mitochondrion, organelle,		ATP synthesis coupled electron transport, ATP synthesis coupled electron transport (sensu Eukaryota), cellular metabolism, cellular physiological process, cellular process, electron transport, establishment of localization, generation of precursor metabolites and energy, localization, metabolism, mitochondrial electron transport, NADH to ubiquinone, oxidative phosphorylation, phosphate metabolism…		NADH dehydrogenase (quinone) activity, NADH dehydrogenase (ubiquinone) activity, NADH dehydrogenase activity, carrier activity, catalytic activity, cation transporter activity, electron carrier activity, electron transporter activity, hydrogen ion transporter activity, ion transporter activity, metal ion transporter activity, monovalent inorganic cation transporter activity, oxidoreductase activi…			sequence conflict, transit peptide:Mitochondrion,	SF009288:human NADH dehydrogenase (ubiquinone) chain NDUFB8,
200011_s_at	ADP-RIBOSYLATION FACTOR 3	HSA05110:CHOLERA - INFECTION,	GTP binding, P-loop, blocked amino end, er-golgi transport, golgi stack, gtp-binding, lipoprotein, multigene family, myristate, myristylation, nucleotide binding, nucleotide-binding, protein transport, transport,	IPR001806:Ras GTPase, IPR003579:Ras small GTPase, Rab type, IPR005225:Small GTP-binding protein domain, IPR006687:GTP-binding protein SAR1, IPR006688:ADP-ribosylation factor, IPR006689:ARF/SAR superfamily,		Golgi apparatus, Golgi stack, cell, cytoplasm, intracellular, intracellular membrane-bound organelle, intracellular organelle, membrane-bound organelle, organelle,	SM00177:ARF,	ER to Golgi vesicle-mediated transport, Golgi vesicle transport, cell communication, cell organization and biogenesis, cellular localization, cellular physiological process, cellular process, establishment of cellular localization, establishment of localization, establishment of protein localization, intracellular signaling cascade, intracellular transport, localization, physiological process, pr…		GTP binding, binding, guanyl nucleotide binding, nucleotide binding, purine nucleotide binding,			lipid moiety-binding region:N-myristoyl glycine, nucleotide phosphate-binding region:GTP,	SF001711:ADP-ribosylation factor,
200734_s_at	ADP-RIBOSYLATION FACTOR 3	HSA05110:CHOLERA - INFECTION,	GTP binding, P-loop, blocked amino end, er-golgi transport, golgi stack, gtp-binding, lipoprotein, multigene family, myristate, myristylation, nucleotide binding, nucleotide-binding, protein transport, transport,	IPR001806:Ras GTPase, IPR003579:Ras small GTPase, Rab type, IPR005225:Small GTP-binding protein domain, IPR006687:GTP-binding protein SAR1, IPR006688:ADP-ribosylation factor, IPR006689:ARF/SAR superfamily,		Golgi apparatus, Golgi stack, cell, cytoplasm, intracellular, intracellular membrane-bound organelle, intracellular organelle, membrane-bound organelle, organelle,	SM00177:ARF,	ER to Golgi vesicle-mediated transport, Golgi vesicle transport, cell communication, cell organization and biogenesis, cellular localization, cellular physiological process, cellular process, establishment of cellular localization, establishment of localization, establishment of protein localization, intracellular signaling cascade, intracellular transport, localization, physiological process, pr…		GTP binding, binding, guanyl nucleotide binding, nucleotide binding, purine nucleotide binding,			lipid moiety-binding region:N-myristoyl glycine, nucleotide phosphate-binding region:GTP,	SF001711:ADP-ribosylation factor,
202276_at	SPLIT HAND/FOOT MALFORMATION (ECTRODACTYLY) TYPE 1		3d-structure, proteasome,	IPR007834:DSS1/SEM1,		cell, cytoplasm, cytosol, intracellular, proteasome complex (sensu Eukaryota), protein complex,		appendage development, appendage morphogenesis, cellular macromolecule metabolism, cellular metabolism, cellular physiological process, cellular process, cellular protein metabolism, development, embryonic appendage morphogenesis, embryonic development, embryonic limb morphogenesis, embryonic morphogenesis, limb morphogenesis, macromolecule metabolism, metabolism, morphogenesis, physiological pro…		binding, catalytic activity, hydrolase activity, peptidase activity, protein binding,
219911_s_at	SOLUTE CARRIER ORGANIC ANION TRANSPORTER FAMILY, MEMBER 4A1		alternative splicing, glycoprotein, ion transport, membrane, phosphorylation, transmembrane, transport,	IPR004156:Organic anion transporter polypeptide OATP, IPR007114:Major facilitator superfamily, IPR011497:Protease inhibitor, Kazal-type,		cell, integral to membrane, intrinsic to membrane, membrane,		cellular physiological process, cellular process, establishment of localization, ion transport, localization, physiological process, transport,		transporter activity,			glycosylation site:N-linked (GlcNAc...), splice variant, transmembrane region,
204386_s_at	MITOCHONDRIAL RIBOSOMAL PROTEIN 63		ribosomal protein,							structural constituent of ribosome, structural molecule activity,				SF011124:Drosophila hypothetical protein 63B12.11,
216242_x_at	DNA DIRECTED RNA POLYMERASE II POLYPEPTIDE J-RELATED GENE		dna-directed rna polymerase,	IPR008193:DNA-directed RNA polymerase, 13 to 16 kDa subunit, IPR011261:RNA polymerase, dimerisation,				cellular metabolism, cellular physiological process, cellular process, metabolism, nucleobase, nucleoside, nucleotide and nucleic acid metabolism, physiological process, primary metabolism, transcription,		DNA binding, DNA-directed RNA polymerase activity, binding, catalytic activity, nucleic acid binding, nucleotidyltransferase activity, protein binding, protein dimerization activity, transferase activity, transferase activity, transferring phosphorus-containing groups,
200606_at	DESMOPLAKIN		3d-structure, alternative splicing, cardiomyopathy, coiled coil, cytoskeleton, disease mutation, epidermolysis bullosa, lipoprotein, phosphorylation, structural protein,	IPR001101:Plectin repeat, IPR002017:Spectrin repeat,		adherens junction, cell, cell junction, cell-cell adherens junction, cytoskeleton, intercellular junction, intermediate filament, intermediate filament cytoskeleton, intracellular, intracellular non-membrane-bound organelle, intracellular organelle, membrane, non-membrane-bound organelle, organelle, plasma membrane,	SM00150:SPEC, SM00250:PLEC,	development, ectoderm development, epidermis development, tissue development,		structural constituent of cytoskeleton, structural molecule activity,		Cell division and chromosome partitioning,	helix, lipid moiety-binding region:Omega-hydroxyceramide glutamate ester, repeat:Plectin 1, repeat:Plectin 10, repeat:Plectin 11, repeat:Plectin 12, repeat:Plectin 13, repeat:Plectin 14, repeat:Plectin 15, repeat:Plectin 16, repeat:Plectin 17, repeat:Plectin 2, repeat:Plectin 3, repeat:Plectin 4, repeat:Plectin 5, repeat:Plectin 6, repeat:Plectin 7, repeat:Plectin 8, repeat:Plectin 9, repeat:Spec…
201077_s_at	NHP2 NON-HISTONE CHROMOSOME PROTEIN 2-LIKE 1 (S. CEREVISIAE)		3d-structure, acetylation, direct protein sequencing, mrna processing, mrna splicing, nuclear protein, ribonucleoprotein, ribosomal protein, rna-binding, spliceosome,	IPR004037:Ribosomal protein L7AE, IPR004038:Ribosomal protein L7Ae/L30e/S12e/Gadd45,		cell, intracellular, intracellular membrane-bound organelle, intracellular non-membrane-bound organelle, intracellular organelle, membrane-bound organelle, membrane-enclosed lumen, non-membrane-bound organelle, nuclear lumen, nucleolus, nucleus, organelle, organelle lumen, protein complex, ribonucleoprotein complex, spliceosome complex,		RNA metabolism, RNA processing, RNA splicing, RNA splicing, via transesterification reactions, RNA splicing, via transesterification reactions with bulged adenosine as nucleophile, biopolymer metabolism, cell cycle, cell organization and biogenesis, cellular metabolism, cellular physiological process, cellular process, cytoplasm organization and biogenesis, mRNA metabolism, mRNA processing, macro…		RNA binding, binding, nucleic acid binding,			helix, mutagenesis site,
208864_s_at	THIOREDOXIN		3d-structure, direct protein sequencing, electron transport, redox-active center, redox-active disulfide, transport,	IPR005746:Thioredoxin, IPR006662:Thioredoxin-related, IPR006663:Thioredoxin domain 2, IPR012335:Thioredoxin fold, IPR012336:Thioredoxin-like fold,				cell communication, cell motility, cell proliferation, cell-cell signaling, cellular metabolism, cellular physiological process, cellular process, electron transport, establishment of localization, generation of precursor metabolites and energy, localization, localization of cell, locomotion, metabolism, physiological process, signal transduction, transport,		binding, catalytic activity, electron transporter activity, oxidoreductase activity, protein binding, thiol-disulfide exchange intermediate activity, transporter activity,	h_tidPathway:Chaperones modulate interferon Signaling Pathway,		active site:Nucleophile, disulfide bond, domain:Thioredoxin, site:Contributes to redox potential value, site:Deprotonates C-terminal active site Cys,	SF000077:thioredoxin,
219229_at	SOLUTE CARRIER ORGANIC ANION TRANSPORTER FAMILY, MEMBER 3A1		glycoprotein, ion transport, membrane, transmembrane, transport,	IPR004156:Organic anion transporter polypeptide OATP, IPR011497:Protease inhibitor, Kazal-type,		cell, integral to membrane, intrinsic to membrane, membrane,		cellular physiological process, cellular process, establishment of localization, ion transport, localization, physiological process, transport,		transporter activity,			glycosylation site:N-linked (GlcNAc...), transmembrane region,
220525_s_at	ANCIENT UBIQUITOUS PROTEIN 1		alternative splicing, signal,	IPR003892:Ubiquitin system component Cue,			SM00546:CUE,			molecular function unknown,			domain:CUE, signal peptide, splice variant,
202345_s_at	FATTY ACID BINDING PROTEIN 5 (PSORIASIS-ASSOCIATED)		3d-structure, Phosphorylation, acetylation, direct protein sequencing, lipid-binding, transport,	IPR000463:Cytosolic fatty-acid binding, IPR000566:Lipocalin-related protein and Bos/Can/Equ allergen, IPR012674:Calycin,		cell, cytoplasm, intracellular,		cellular physiological process, cellular process, development, ectoderm development, epidermis development, establishment of localization, lipid metabolism, localization, metabolism, physiological process, primary metabolism, tissue development, transport,		binding, fatty acid binding, lipid binding,				SF002390:lipid binding protein, FABP type, SF500199:intracellular lipid-binding protein,
212155_at	RING FINGER PROTEIN 187		metal-binding, zinc, zinc-finger,	IPR001841:Zinc finger, RING-type,		cell, intracellular, protein complex, ubiquitin ligase complex,	SM00184:RING,	biopolymer metabolism, biopolymer modification, cellular macromolecule metabolism, cellular metabolism, cellular physiological process, cellular process, cellular protein metabolism, macromolecule metabolism, metabolism, physiological process, primary metabolism, protein metabolism, protein modification, protein ubiquitination, ubiquitin cycle,		binding, catalytic activity, cation binding, ion binding, ligase activity, ligase activity, forming carbon-nitrogen bonds, metal ion binding, transition metal ion binding, ubiquitin-protein ligase activity, zinc ion binding,
203166_at	CRANIOFACIAL DEVELOPMENT PROTEIN 1		alternative splicing, developmental protein, phosphorylation,	IPR011421:Bucentaur or craniofacial development,				development,					domain:BCNT, splice variant,
217992_s_at	EF-HAND DOMAIN FAMILY, MEMBER D2		calcium,	IPR002048:Calcium-binding EF-hand, IPR011992:EF-Hand type,			SM00054:EFh,			binding, calcium ion binding, cation binding, ion binding, metal ion binding,			calcium-binding region:1, calcium-binding region:2, domain:EF-hand 1, domain:EF-hand 2,
200693_at	TYROSINE 3-MONOOXYGENASE/TRYPTOPHAN 5-MONOOXYGENASE ACTIVATION PROTEIN, THETA POLYPEPTIDE	HSA04110:CELL CYCLE,	3D-structure, direct protein sequencing, multigene family,	IPR000308:14-3-3 protein,			SM00101:14_3_3,	cell cycle, cellular physiological process, cellular process, establishment of localization, exocytosis, localization, physiological process, regulation of biological process, regulation of cell cycle, regulation of cellular physiological process, regulation of cellular process, regulation of physiological process, regulation of progression through cell cycle, secretion, secretory pathway, transp…		binding, enzyme inhibitor activity, enzyme regulator activity, kinase inhibitor activity, kinase regulator activity, protein binding, protein domain specific binding, protein kinase C inhibitor activity, protein kinase inhibitor activity, protein kinase regulator activity,	h_g2Pathway:Cell Cycle:G2/M Checkpoint,			SF000868:14-3-3 protein,
213699_s_at	TYROSINE 3-MONOOXYGENASE/TRYPTOPHAN 5-MONOOXYGENASE ACTIVATION PROTEIN, THETA POLYPEPTIDE	HSA04110:CELL CYCLE,	3D-structure, direct protein sequencing, multigene family,	IPR000308:14-3-3 protein,			SM00101:14_3_3,	cell cycle, cellular physiological process, cellular process, establishment of localization, exocytosis, localization, physiological process, regulation of biological process, regulation of cell cycle, regulation of cellular physiological process, regulation of cellular process, regulation of physiological process, regulation of progression through cell cycle, secretion, secretory pathway, transp…		binding, enzyme inhibitor activity, enzyme regulator activity, kinase inhibitor activity, kinase regulator activity, protein binding, protein domain specific binding, protein kinase C inhibitor activity, protein kinase inhibitor activity, protein kinase regulator activity,	h_g2Pathway:Cell Cycle:G2/M Checkpoint,			SF000868:14-3-3 protein,
212426_s_at	TYROSINE 3-MONOOXYGENASE/TRYPTOPHAN 5-MONOOXYGENASE ACTIVATION PROTEIN, THETA POLYPEPTIDE	HSA04110:CELL CYCLE,	3D-structure, direct protein sequencing, multigene family,	IPR000308:14-3-3 protein,			SM00101:14_3_3,	cell cycle, cellular physiological process, cellular process, establishment of localization, exocytosis, localization, physiological process, regulation of biological process, regulation of cell cycle, regulation of cellular physiological process, regulation of cellular process, regulation of physiological process, regulation of progression through cell cycle, secretion, secretory pathway, transp…		binding, enzyme inhibitor activity, enzyme regulator activity, kinase inhibitor activity, kinase regulator activity, protein binding, protein domain specific binding, protein kinase C inhibitor activity, protein kinase inhibitor activity, protein kinase regulator activity,	h_g2Pathway:Cell Cycle:G2/M Checkpoint,			SF000868:14-3-3 protein,
218066_at	SOLUTE CARRIER FAMILY 12 (POTASSIUM/CHLORIDE TRANSPORTERS), MEMBER 7		alternative splicing, glycoprotein, ion transport, membrane, potassium, potassium transport, symport, transmembrane, transport,	IPR000076:K-Cl co-transporter, IPR002293:Amino acid/polyamine transporter I, IPR004841:Amino acid permease-associated region, IPR004842:Na-K-Cl cotransporter superfamily,		cell, integral to membrane, integral to plasma membrane, intrinsic to membrane, intrinsic to plasma membrane, membrane, plasma membrane,		amine transport, amino acid transport, anion transport, carboxylic acid transport, cation transport, cellular physiological process, cellular process, chloride transport, establishment of localization, inorganic anion transport, ion transport, localization, metal ion transport, monovalent inorganic cation transport, organic acid transport, physiological process, potassium ion transport, sodium io…		alkali metal ion binding, amine transporter activity, amino acid transporter activity, anion transporter activity, anion:cation symporter activity, binding, carboxylic acid transporter activity, carrier activity, cation binding, cation transporter activity, cation:chloride symporter activity, electrochemical potential-driven transporter activity, ion binding, ion transporter activity, metal ion b…			glycosylation site:N-linked (GlcNAc...), splice variant, transmembrane region,
214953_s_at	AMYLOID BETA (A4) PRECURSOR PROTEIN (PEPTIDASE NEXIN-II, ALZHEIMER DISEASE)	HSA01510:NEURODEGENERATIVE DISORDERS, HSA05010:ALZHEIMER'S DISEASE,	3d-structure, Alzheimer disease, Down's syndrome, alternative splicing, alzheimer's disease, amyloid, apoptosis, cell adhesion, coated pits, copper, direct protein sequencing, disease mutation, endocytosis, glycoprotein, heparin-binding, iron, membrane, metal-binding, notch signaling pathway, phosphorylation, protease inhibitor, proteoglycan, serine protease inhibitor, serine proteinase inhibitor…	IPR001255:Beta-amyloid peptide (beta-APP), IPR002223:Proteinase inhibitor I2, Kunitz metazoa, IPR008154:Amyloid A4 extracellular region, IPR008155:Amyloidogenic glycoprotein, IPR012282:Cytochrome c region,	ALZHEIMER DISEASE, ALZHEIMER'S DISEASE, LEWY BODY FORMATION, NEURODEG,	cell, cell surface, coated pit, extracellular region, integral to membrane, integral to plasma membrane, intrinsic to membrane, intrinsic to plasma membrane, membrane, plasma membrane,	SM00006:A4_EXTRA, SM00131:KU,	Notch signaling pathway, apoptosis, cation homeostasis, cell adhesion, cell communication, cell death, cell homeostasis, cell ion homeostasis, cell surface receptor linked signal transduction, cellular metabolism, cellular physiological process, cellular process, copper ion homeostasis, death, di-, tri-valent inorganic cation homeostasis, electron transport, endocytosis, establishment of localiza…	12.IL-6_type_cytok-signal-transduct, 151.pro-apoptotic_actions_of_altered_APP&PS1,	amyloid protein, binding, carbohydrate binding, cation binding, copper ion binding, endopeptidase inhibitor activity, enzyme inhibitor activity, enzyme regulator activity, glycosaminoglycan binding, heme binding, heparin binding, ion binding, iron ion binding, metal ion binding, obsolete molecular function, pattern binding, polysaccharide binding, protease inhibitor activity, protein binding, ser…	h_appPathway:Generation of amyloid b-peptide by PS1, h_p35alzheimersPathway:Deregulation of CDK5 in Alzheimers Disease, h_plateletAppPathway:Platelet Amyloid Precursor Protein Pathway,	DNA replication, recombination, and repair,	disulfide bond, domain:BPTI/Kunitz inhibitor, glycosylation site:N-linked (GlcNAc...), glycosylation site:O-linked (Xyl...) (chondroitin sulfate); in L-APP isoforms, metal ion-binding site:Copper, metal ion-binding site:Copper or zinc, mutagenesis site, peptide:P3(40), peptide:P3(42), signal peptide, site:Cleavage (by alpha-secretase), site:Cleavage (by beta-secretase), site:Cleavage (by caspase-…	SF002381:Alzheimer's disease amyloid beta protein,
218258_at	POLYMERASE (RNA) I POLYPEPTIDE D, 16KDA	HSA00230:PURINE METABOLISM, HSA00240:PYRIMIDINE METABOLISM, HSA03020:RNA POLYMERASE,	dna-directed rna polymerase, nuclear protein, nucleotidyltransferase, transcription, transferase,	IPR008193:DNA-directed RNA polymerase, 13 to 16 kDa subunit, IPR011261:RNA polymerase, dimerisation,		cell, intracellular, intracellular membrane-bound organelle, intracellular organelle, membrane-bound organelle, nucleus, organelle,		cellular metabolism, cellular physiological process, cellular process, metabolism, nucleobase, nucleoside, nucleotide and nucleic acid metabolism, physiological process, primary metabolism, transcription,		DNA binding, DNA-directed RNA polymerase I activity, DNA-directed RNA polymerase II activity, DNA-directed RNA polymerase III activity, DNA-directed RNA polymerase activity, binding, catalytic activity, nucleic acid binding, nucleotidyltransferase activity, obsolete molecular function, protein binding, protein dimerization activity, transferase activity, transferase activity, transferring phospho…		Transcription,
216583_x_at	HOMEOBOX A2		developmental protein, dna-binding, homeobox, nuclear protein, transcription, transcription regulation,	IPR000047:Helix-turn-helix motif, lambda-like repressor, IPR001356:Homeobox, IPR001827:Homeobox protein, antennapedia type, IPR012287:Homeodomain-related,		cell, intracellular, intracellular membrane-bound organelle, intracellular organelle, membrane-bound organelle, nucleus, organelle,	SM00389:HOX,	cellular metabolism, cellular physiological process, cellular process, development, metabolism, nucleobase, nucleoside, nucleotide and nucleic acid metabolism, physiological process, primary metabolism, regulation of biological process, regulation of cellular metabolism, regulation of cellular physiological process, regulation of cellular process, regulation of metabolism, regulation of nucleobas…		DNA binding, binding, nucleic acid binding, sequence-specific DNA binding, transcription factor activity, transcription regulator activity,			DNA-binding region:Homeobox,	SF002610:homeotic protein Hox B2,
201291_s_at	TOPOISOMERASE (DNA) II ALPHA 170KDA		3d-structure, alternative splicing, atp-binding, dna-binding, isomerase, nuclear protein, nucleotide-binding, phosphorylation, topoisomerase,	IPR001241:DNA topoisomerase, type IIA, subunit B or N-terminal, IPR002205:DNA topoisomerase, type IIA, subunit A or C-terminal, IPR003594:ATP-binding region, ATPase-like, IPR011558:DNA topoisomerase, type IIA, subunit B, conserved region, IPR012542:DTHCT,		cell, chromosome, intracellular, intracellular membrane-bound organelle, intracellular non-membrane-bound organelle, intracellular organelle, membrane-bound organelle, non-membrane-bound organelle, nucleus, organelle,	SM00433:TOP2c, SM00434:TOP4c,	DNA metabolism, DNA repair, DNA replication, DNA topological change, DNA unwinding during replication, DNA-dependent DNA replication, biopolymer metabolism, cell communication, cellular metabolism, cellular physiological process, cellular process, intracellular signaling cascade, macromolecule metabolism, metabolism, nucleobase, nucleoside, nucleotide and nucleic acid metabolism, phosphoinositide…		ATP binding, DNA binding, DNA topoisomerase (ATP-hydrolyzing) activity, DNA topoisomerase activity, adenyl nucleotide binding, binding, catalytic activity, isomerase activity, nucleic acid binding, nucleotide binding, purine nucleotide binding,	h_DNAfragmentPathway:Apoptotic DNA fragmentation and tissue homeostasis,		active site:O-(5'-phospho-DNA)-tyrosine intermediate, mutagenesis site, nucleotide phosphate-binding region:ATP, splice variant,	SF001510:eukaryotic type II DNA topoisomerase,
201028_s_at	CD99 ANTIGEN	HSA04514:CELL ADHESION MOLECULES (CAMS), HSA04670:LEUKOCYTE TRANSENDOTHELIAL MIGRATION,	alternative splicing, cell adhesion, direct protein sequencing, glycoprotein, membrane, signal, surface antigen, t-cell, transmembrane,			cell, cytoplasm, integral to membrane, integral to plasma membrane, intracellular, intrinsic to membrane, intrinsic to plasma membrane, membrane, plasma membrane,		cell adhesion, cellular process,		binding, protein binding,
201029_s_at	CD99 ANTIGEN	HSA04514:CELL ADHESION MOLECULES (CAMS), HSA04670:LEUKOCYTE TRANSENDOTHELIAL MIGRATION,	alternative splicing, cell adhesion, direct protein sequencing, glycoprotein, membrane, signal, surface antigen, t-cell, transmembrane,			cell, cytoplasm, integral to membrane, integral to plasma membrane, intracellular, intrinsic to membrane, intrinsic to plasma membrane, membrane, plasma membrane,		cell adhesion, cellular process,		binding, protein binding,
209464_at	AURORA KINASE B		atp-binding, cell cycle, kinase, nucleotide-binding, serine/threonine-protein kinase, transferase,	IPR000719:Protein kinase, IPR001245:Tyrosine protein kinase, IPR002290:Serine/threonine protein kinase, IPR008271:Serine/threonine protein kinase, active site,			SM00220:S_TKc,	biopolymer metabolism, biopolymer modification, cell cycle, cellular macromolecule metabolism, cellular metabolism, cellular physiological process, cellular process, cellular protein metabolism, macromolecule metabolism, metabolism, phosphate metabolism, phosphorus metabolism, phosphorylation, physiological process, primary metabolism, protein amino acid phosphorylation, protein metabolism, prote…		ATP binding, adenyl nucleotide binding, binding, cAMP-dependent protein kinase activity, catalytic activity, cyclic nucleotide-dependent protein kinase activity, kinase activity, nucleotide binding, phosphotransferase activity, alcohol group as acceptor, protein binding, protein kinase CK2 activity, protein kinase activity, protein serine/threonine kinase activity, purine nucleotide binding, tran…			active site:Proton acceptor, binding site:ATP, domain:Protein kinase, nucleotide phosphate-binding region:ATP,
214317_x_at	RIBOSOMAL PROTEIN S9	HSA03010:RIBOSOME,	direct protein sequencing, protein biosynthesis, ribonucleoprotein, ribosomal protein, ribosome,	IPR001912:Ribosomal protein S4, IPR002942:RNA-binding S4, IPR005710:Ribosomal protein S4/9, eukaryotic and archaeal form,		cell, cytoplasm, cytosol, cytosolic ribosome (sensu Eukaryota), cytosolic small ribosomal subunit (sensu Eukaryota), eukaryotic 43S preinitiation complex, eukaryotic 48S initiation complex, intracellular, intracellular non-membrane-bound organelle, intracellular organelle, non-membrane-bound organelle, organelle, protein complex, ribonucleoprotein complex, ribosome, small ribosomal subunit,	SM00363:S4,	biosynthesis, cellular biosynthesis, cellular macromolecule metabolism, cellular metabolism, cellular physiological process, cellular process, cellular protein metabolism, macromolecule biosynthesis, macromolecule metabolism, metabolism, physiological process, primary metabolism, protein biosynthesis, protein metabolism,		RNA binding, binding, nucleic acid binding, structural constituent of ribosome, structural molecule activity,			domain:S4 RNA-binding,	SF002118:rat ribosomal protein S9,
201318_s_at	MYOSIN REGULATORY LIGHT CHAIN MRCL3		EF hand, acetylation, calcium, calcium binding, motor protein, multigene family, muscle protein, myosin, phosphoprotein, phosphorylation,	IPR002048:Calcium-binding EF-hand, IPR011992:EF-Hand type,		actin cytoskeleton, cell, contractile fiber, cytoplasm, cytoskeleton, intracellular, intracellular non-membrane-bound organelle, intracellular organelle, muscle myosin, myosin, myosin II, non-membrane-bound organelle, organelle, protein complex,	SM00054:EFh,	muscle contraction, organismal physiological process, physiological process, regulation of biological process, regulation of muscle contraction, regulation of organismal physiological process, regulation of physiological process, regulation of smooth muscle contraction, smooth muscle contraction,		binding, calcium ion binding, cation binding, ion binding, metal ion binding, motor activity,			domain:EF-hand 1, domain:EF-hand 2, domain:EF-hand 3,	SF002350:calmodulin,
219150_s_at	CENTAURIN, ALPHA 1		blood, brain, gtpase activation, metal-binding, nuclear protein, phosphorylation, zinc, zinc finger, zinc-finger,	IPR001164:Arf GTPase activating protein, IPR001849:Pleckstrin-like, IPR011993:Pleckstrin homology-type,		cell, cytoplasm, intracellular, intracellular membrane-bound organelle, intracellular organelle, membrane, membrane-bound organelle, nucleus, organelle, plasma membrane,	SM00105:ArfGap, SM00233:PH,	cell communication, cell surface receptor linked signal transduction, cellular process, regulation of GTPase activity, regulation of biological process, regulation of enzyme activity, regulation of hydrolase activity, signal transduction,		ARF GTPase activator activity, GTPase activator activity, GTPase regulator activity, binding, cation binding, enzyme activator activity, enzyme regulator activity, inositol 1,3,4,5 tetrakisphosphate binding, ion binding, lipid binding, metal ion binding, phosphoinositide binding, phospholipid binding, protein binding, small GTPase regulator activity, transition metal ion binding, zinc ion binding,			domain:Arf-GAP, domain:PH 1, domain:PH 2, mutagenesis site, zinc finger region:C4-type,
90265_at	CENTAURIN, ALPHA 1		blood, brain, gtpase activation, metal-binding, nuclear protein, phosphorylation, zinc, zinc finger, zinc-finger,	IPR001164:Arf GTPase activating protein, IPR001849:Pleckstrin-like, IPR011993:Pleckstrin homology-type,		cell, cytoplasm, intracellular, intracellular membrane-bound organelle, intracellular organelle, membrane, membrane-bound organelle, nucleus, organelle, plasma membrane,	SM00105:ArfGap, SM00233:PH,	cell communication, cell surface receptor linked signal transduction, cellular process, regulation of GTPase activity, regulation of biological process, regulation of enzyme activity, regulation of hydrolase activity, signal transduction,		ARF GTPase activator activity, GTPase activator activity, GTPase regulator activity, binding, cation binding, enzyme activator activity, enzyme regulator activity, inositol 1,3,4,5 tetrakisphosphate binding, ion binding, lipid binding, metal ion binding, phosphoinositide binding, phospholipid binding, protein binding, small GTPase regulator activity, transition metal ion binding, zinc ion binding,			domain:Arf-GAP, domain:PH 1, domain:PH 2, mutagenesis site, zinc finger region:C4-type,
219555_s_at	CHROMOSOME 16 OPEN READING FRAME 60		hypothetical protein,
209518_at	SWI/SNF RELATED, MATRIX ASSOCIATED, ACTIN DEPENDENT REGULATOR OF CHROMATIN, SUBFAMILY D, MEMBER 1		alternative splicing, chromatin regulator, nuclear protein,	IPR003121:SWIB/MDM2,		cell, chromatin remodeling complex, intracellular, intracellular membrane-bound organelle, intracellular organelle, membrane-bound organelle, membrane-enclosed lumen, nuclear lumen, nucleoplasm, nucleus, organelle, organelle lumen, protein complex,	SM00151:SWIB,	DNA metabolism, DNA packaging, biopolymer metabolism, cell organization and biogenesis, cellular metabolism, cellular physiological process, cellular process, chromatin modification, chromatin remodeling, chromosome organization and biogenesis, chromosome organization and biogenesis (sensu Eukaryota), establishment and/or maintenance of chromatin architecture, macromolecule metabolism, metabolism…		binding, protein binding, transcription coactivator activity, transcription cofactor activity, transcription factor binding, transcription regulator activity, transcriptional activator activity,	h_hSWI-SNFpathway:Chromatin Remodeling by hSWI/SNF ATP-dependent Complexes, h_vdrPathway:Control of Gene Expression by Vitamin D Receptor,		domain:SWIB, splice variant,
206790_s_at	NADH DEHYDROGENASE (UBIQUINONE) 1 BETA SUBCOMPLEX, 1, 7KDA	HSA00190:OXIDATIVE PHOSPHORYLATION,	hypothetical protein, mitochondrion, nad, oxidoreductase, ubiquinone,	IPR012575:MNLL subunit,		cell, cytoplasm, intracellular, intracellular membrane-bound organelle, intracellular organelle, membrane-bound organelle, mitochondrion, organelle,				NADH dehydrogenase (quinone) activity, NADH dehydrogenase (ubiquinone) activity, NADH dehydrogenase activity, carrier activity, catalytic activity, cation transporter activity, electron carrier activity, electron transporter activity, hydrogen ion transporter activity, ion transporter activity, metal ion transporter activity, monovalent inorganic cation transporter activity, oxidoreductase activi…
208627_s_at	Y BOX BINDING PROTEIN 1		DNA binding, Phosphorylation, dna-binding, nuclear protein, nucleus, repressor, rna-binding, transcription, transcription regulation,	IPR002059:Cold-shock protein, DNA-binding, IPR011129:Cold shock protein, IPR012340:Nucleic acid-binding, OB-fold, subgroup,		cell, intracellular, intracellular membrane-bound organelle, intracellular organelle, membrane-bound organelle, nucleus, organelle,	SM00357:CSP,	cellular metabolism, cellular physiological process, cellular process, metabolism, nucleobase, nucleoside, nucleotide and nucleic acid metabolism, physiological process, primary metabolism, regulation of biological process, regulation of cellular metabolism, regulation of cellular physiological process, regulation of cellular process, regulation of metabolism, regulation of nucleobase, nucleoside…		DNA binding, RNA binding, binding, double-stranded DNA binding, nucleic acid binding, single-stranded DNA binding, structure-specific DNA binding, transcription factor activity, transcription regulator activity,	h_dbpbPathway:Transcriptional activation of dbpb from mRNA,		domain:CSD,	SF002600:Y box-binding protein 1,
208628_s_at	Y BOX BINDING PROTEIN 1		DNA binding, Phosphorylation, dna-binding, nuclear protein, nucleus, repressor, rna-binding, transcription, transcription regulation,	IPR002059:Cold-shock protein, DNA-binding, IPR011129:Cold shock protein, IPR012340:Nucleic acid-binding, OB-fold, subgroup,		cell, intracellular, intracellular membrane-bound organelle, intracellular organelle, membrane-bound organelle, nucleus, organelle,	SM00357:CSP,	cellular metabolism, cellular physiological process, cellular process, metabolism, nucleobase, nucleoside, nucleotide and nucleic acid metabolism, physiological process, primary metabolism, regulation of biological process, regulation of cellular metabolism, regulation of cellular physiological process, regulation of cellular process, regulation of metabolism, regulation of nucleobase, nucleoside…		DNA binding, RNA binding, binding, double-stranded DNA binding, nucleic acid binding, single-stranded DNA binding, structure-specific DNA binding, transcription factor activity, transcription regulator activity,	h_dbpbPathway:Transcriptional activation of dbpb from mRNA,		domain:CSD,	SF002600:Y box-binding protein 1,
201160_s_at	COLD SHOCK DOMAIN PROTEIN A	HSA04530:TIGHT JUNCTION,	DNA binding, alternative splicing, dna-binding, nuclear protein, nucleus, phosphorylation, repressor, transcription, transcription regulation,	IPR002059:Cold-shock protein, DNA-binding, IPR011129:Cold shock protein, IPR012340:Nucleic acid-binding, OB-fold, subgroup,		cell, cytoplasm, intracellular, intracellular membrane-bound organelle, intracellular organelle, membrane-bound organelle, nucleus, organelle,	SM00357:CSP,	cellular metabolism, cellular physiological process, cellular process, metabolism, negative regulation of biological process, negative regulation of cellular metabolism, negative regulation of cellular physiological process, negative regulation of cellular process, negative regulation of metabolism, negative regulation of nucleobase, nucleoside, nucleotide and nucleic acid metabolism, negative re…		DNA binding, RNA polymerase II transcription factor activity, binding, double-stranded DNA binding, nucleic acid binding, protein binding, structure-specific DNA binding, transcription cofactor activity, transcription corepressor activity, transcription factor activity, transcription factor binding, transcription regulator activity,			domain:CSD, splice variant,	SF002600:Y box-binding protein 1,
201161_s_at	COLD SHOCK DOMAIN PROTEIN A	HSA04530:TIGHT JUNCTION,	DNA binding, alternative splicing, dna-binding, nuclear protein, nucleus, phosphorylation, repressor, transcription, transcription regulation,	IPR002059:Cold-shock protein, DNA-binding, IPR011129:Cold shock protein, IPR012340:Nucleic acid-binding, OB-fold, subgroup,		cell, cytoplasm, intracellular, intracellular membrane-bound organelle, intracellular organelle, membrane-bound organelle, nucleus, organelle,	SM00357:CSP,	cellular metabolism, cellular physiological process, cellular process, metabolism, negative regulation of biological process, negative regulation of cellular metabolism, negative regulation of cellular physiological process, negative regulation of cellular process, negative regulation of metabolism, negative regulation of nucleobase, nucleoside, nucleotide and nucleic acid metabolism, negative re…		DNA binding, RNA polymerase II transcription factor activity, binding, double-stranded DNA binding, nucleic acid binding, protein binding, structure-specific DNA binding, transcription cofactor activity, transcription corepressor activity, transcription factor activity, transcription factor binding, transcription regulator activity,			domain:CSD, splice variant,	SF002600:Y box-binding protein 1,
212285_s_at	AGRIN	HSA04512:ECM-RECEPTOR INTERACTION,	egf-like domain, laminin egf-like domain,	IPR000082:SEA, IPR000742:EGF-like, type 3, IPR001455:SirA-like, IPR001791:Laminin G, IPR001881:EGF-like calcium-binding, IPR002049:EGF-like, laminin, IPR002350:Proteinase inhibitor I1, Kazal, IPR003645:Follistatin-like, N-terminal, IPR003884:Factor I membrane attack complex, IPR004850:Agrin NtA, IPR006209:EGF-like, IPR006210:EGF, IPR012679:Laminin G, subdomain 1, IPR013032:EGF-like region, IPR013…		basal lamina, basement membrane, extracellular matrix, extracellular matrix (sensu Metazoa), extracellular region,	SM00180:EGF_Lam, SM00181:EGF, SM00200:SEA, SM00274:FOLN, SM00280:KAZAL, SM00282:LamG,	G-protein coupled receptor protein signaling pathway, acetylcholine receptor signaling, muscarinic pathway, cell communication, cell development, cell differentiation, cell maturation, cell surface receptor linked signal transduction, cell-cell signaling, cellular macromolecule metabolism, cellular metabolism, cellular physiological process, cellular process, cellular protein metabolism, clusteri…		binding, extracellular matrix binding, laminin binding, molecular function unknown, protein binding, structural constituent of cytoskeleton, structural molecule activity,	h_agrPathway:Agrin in Postsynaptic Differentiation,			SF002277:agrin,
217419_x_at	AGRIN	HSA04512:ECM-RECEPTOR INTERACTION,	egf-like domain, laminin egf-like domain,	IPR000082:SEA, IPR000742:EGF-like, type 3, IPR001455:SirA-like, IPR001791:Laminin G, IPR001881:EGF-like calcium-binding, IPR002049:EGF-like, laminin, IPR002350:Proteinase inhibitor I1, Kazal, IPR003645:Follistatin-like, N-terminal, IPR003884:Factor I membrane attack complex, IPR004850:Agrin NtA, IPR006209:EGF-like, IPR006210:EGF, IPR012679:Laminin G, subdomain 1, IPR013032:EGF-like region, IPR013…		basal lamina, basement membrane, extracellular matrix, extracellular matrix (sensu Metazoa), extracellular region,	SM00180:EGF_Lam, SM00181:EGF, SM00200:SEA, SM00274:FOLN, SM00280:KAZAL, SM00282:LamG,	G-protein coupled receptor protein signaling pathway, acetylcholine receptor signaling, muscarinic pathway, cell communication, cell development, cell differentiation, cell maturation, cell surface receptor linked signal transduction, cell-cell signaling, cellular macromolecule metabolism, cellular metabolism, cellular physiological process, cellular process, cellular protein metabolism, clusteri…		binding, extracellular matrix binding, laminin binding, molecular function unknown, protein binding, structural constituent of cytoskeleton, structural molecule activity,	h_agrPathway:Agrin in Postsynaptic Differentiation,			SF002277:agrin,
207668_x_at	PROTEIN DISULFIDE ISOMERASE FAMILY A, MEMBER 6		3D-structure, direct protein sequencing, endoplasmic reticulum, isomerase, phosphorylation, redox-active center, redox-active disulfide, signal,	IPR000886:Endoplasmic reticulum targeting sequence, IPR005788:Disulphide isomerase, IPR006662:Thioredoxin-related, IPR006663:Thioredoxin domain 2, IPR012335:Thioredoxin fold, IPR012336:Thioredoxin-like fold,		ER-Golgi intermediate compartment, cell, cytoplasm, endoplasmic reticulum, intracellular, intracellular membrane-bound organelle, intracellular organelle, membrane-bound organelle, organelle,		cellular macromolecule metabolism, cellular metabolism, cellular physiological process, cellular process, cellular protein metabolism, electron transport, establishment of localization, generation of precursor metabolites and energy, localization, macromolecule metabolism, metabolism, physiological process, primary metabolism, protein folding, protein metabolism, transport,	84.Ubiquitination_Pathways_Cell_Cycle,	catalytic activity, electron transporter activity, intramolecular oxidoreductase activity, isomerase activity, protein disulfide isomerase activity, transporter activity,			active site:Nucleophile, disulfide bond, domain:Thioredoxin 1, domain:Thioredoxin 2, signal peptide, site:Contributes to redox potential value, site:Lowers pKa of C-terminal Cys of first active site, site:Lowers pKa of C-terminal Cys of second active site,	SF001487:protein disulfide-isomerase,
208639_x_at	PROTEIN DISULFIDE ISOMERASE FAMILY A, MEMBER 6		3D-structure, direct protein sequencing, endoplasmic reticulum, isomerase, phosphorylation, redox-active center, redox-active disulfide, signal,	IPR000886:Endoplasmic reticulum targeting sequence, IPR005788:Disulphide isomerase, IPR006662:Thioredoxin-related, IPR006663:Thioredoxin domain 2, IPR012335:Thioredoxin fold, IPR012336:Thioredoxin-like fold,		ER-Golgi intermediate compartment, cell, cytoplasm, endoplasmic reticulum, intracellular, intracellular membrane-bound organelle, intracellular organelle, membrane-bound organelle, organelle,		cellular macromolecule metabolism, cellular metabolism, cellular physiological process, cellular process, cellular protein metabolism, electron transport, establishment of localization, generation of precursor metabolites and energy, localization, macromolecule metabolism, metabolism, physiological process, primary metabolism, protein folding, protein metabolism, transport,	84.Ubiquitination_Pathways_Cell_Cycle,	catalytic activity, electron transporter activity, intramolecular oxidoreductase activity, isomerase activity, protein disulfide isomerase activity, transporter activity,			active site:Nucleophile, disulfide bond, domain:Thioredoxin 1, domain:Thioredoxin 2, signal peptide, site:Contributes to redox potential value, site:Lowers pKa of C-terminal Cys of first active site, site:Lowers pKa of C-terminal Cys of second active site,	SF001487:protein disulfide-isomerase,
216640_s_at	PROTEIN DISULFIDE ISOMERASE FAMILY A, MEMBER 6		3D-structure, direct protein sequencing, endoplasmic reticulum, isomerase, phosphorylation, redox-active center, redox-active disulfide, signal,	IPR000886:Endoplasmic reticulum targeting sequence, IPR005788:Disulphide isomerase, IPR006662:Thioredoxin-related, IPR006663:Thioredoxin domain 2, IPR012335:Thioredoxin fold, IPR012336:Thioredoxin-like fold,		ER-Golgi intermediate compartment, cell, cytoplasm, endoplasmic reticulum, intracellular, intracellular membrane-bound organelle, intracellular organelle, membrane-bound organelle, organelle,		cellular macromolecule metabolism, cellular metabolism, cellular physiological process, cellular process, cellular protein metabolism, electron transport, establishment of localization, generation of precursor metabolites and energy, localization, macromolecule metabolism, metabolism, physiological process, primary metabolism, protein folding, protein metabolism, transport,	84.Ubiquitination_Pathways_Cell_Cycle,	catalytic activity, electron transporter activity, intramolecular oxidoreductase activity, isomerase activity, protein disulfide isomerase activity, transporter activity,			active site:Nucleophile, disulfide bond, domain:Thioredoxin 1, domain:Thioredoxin 2, signal peptide, site:Contributes to redox potential value, site:Lowers pKa of C-terminal Cys of first active site, site:Lowers pKa of C-terminal Cys of second active site,	SF001487:protein disulfide-isomerase,
208638_at	PROTEIN DISULFIDE ISOMERASE FAMILY A, MEMBER 6		3D-structure, direct protein sequencing, endoplasmic reticulum, isomerase, phosphorylation, redox-active center, redox-active disulfide, signal,	IPR000886:Endoplasmic reticulum targeting sequence, IPR005788:Disulphide isomerase, IPR006662:Thioredoxin-related, IPR006663:Thioredoxin domain 2, IPR012335:Thioredoxin fold, IPR012336:Thioredoxin-like fold,		ER-Golgi intermediate compartment, cell, cytoplasm, endoplasmic reticulum, intracellular, intracellular membrane-bound organelle, intracellular organelle, membrane-bound organelle, organelle,		cellular macromolecule metabolism, cellular metabolism, cellular physiological process, cellular process, cellular protein metabolism, electron transport, establishment of localization, generation of precursor metabolites and energy, localization, macromolecule metabolism, metabolism, physiological process, primary metabolism, protein folding, protein metabolism, transport,	84.Ubiquitination_Pathways_Cell_Cycle,	catalytic activity, electron transporter activity, intramolecular oxidoreductase activity, isomerase activity, protein disulfide isomerase activity, transporter activity,			active site:Nucleophile, disulfide bond, domain:Thioredoxin 1, domain:Thioredoxin 2, signal peptide, site:Contributes to redox potential value, site:Lowers pKa of C-terminal Cys of first active site, site:Lowers pKa of C-terminal Cys of second active site,	SF001487:protein disulfide-isomerase,
208780_x_at	VAMP (VESICLE-ASSOCIATED MEMBRANE PROTEIN)-ASSOCIATED PROTEIN A, 33KDA	HSA04530:TIGHT JUNCTION,	coiled coil, membrane, transmembrane,	IPR000535:Major sperm protein,		cell, integral to membrane, intrinsic to membrane, membrane,		I-kappaB kinase/NF-kappaB cascade, cell communication, cell organization and biogenesis, cellular physiological process, cellular process, establishment of localization, exocytosis, intracellular signaling cascade, localization, macromolecule metabolism, membrane fusion, membrane organization and biogenesis, metabolism, physiological process, positive regulation of I-kappaB kinase/NF-kappaB casca…		signal transducer activity, structural molecule activity,			domain:MSP, transmembrane region,	SF019693:Not Yet Assigned,
201042_at	TRANSGLUTAMINASE 2 (C POLYPEPTIDE, PROTEIN-GLUTAMINE-GAMMA-GLUTAMYLTRANSFERASE)	HSA05040:HUNTINGTON'S DISEASE,	3d-structure, Phosphorylation, acyltransferase, alternative splicing, aminoacyltransferase, calcium, direct protein sequencing, metal-binding, transferase,	IPR001102:Protein-glutamine gamma-glutamyltransferase, IPR002931:Transglutaminase-like,		cell, cytoplasm, cytosol, extracellular matrix, extracellular matrix (sensu Metazoa), extracellular region, intracellular, membrane,	SM00460:TGc,	G-protein coupled receptor protein signaling pathway, anti-apoptosis, apoptosis, biopolymer metabolism, biopolymer modification, cAMP-mediated signaling, cell adhesion, cell communication, cell death, cell surface receptor linked signal transduction, cellular macromolecule metabolism, cellular metabolism, cellular physiological process, cellular process, cellular protein metabolism, cyclic-nucleo…		ATP binding, GTP binding, GTPase activity, acyltransferase activity, adenyl nucleotide binding, binding, calcium ion binding, catalytic activity, cation binding, guanyl nucleotide binding, hydrolase activity, hydrolase activity, acting on acid anhydrides, hydrolase activity, acting on acid anhydrides, in phosphorus-containing anhydrides, ion binding, metal ion binding, nucleoside-triphosphatase a…	h_plcdPathway:Phospholipase C d1 in phospholipid associated cell signaling,		helix, metal ion-binding site:Calcium, splice variant,	SF000459:protein-glutamine gamma-glutamyltransferase,
211003_x_at	TRANSGLUTAMINASE 2 (C POLYPEPTIDE, PROTEIN-GLUTAMINE-GAMMA-GLUTAMYLTRANSFERASE)	HSA05040:HUNTINGTON'S DISEASE,	3d-structure, Phosphorylation, acyltransferase, alternative splicing, aminoacyltransferase, calcium, direct protein sequencing, metal-binding, transferase,	IPR001102:Protein-glutamine gamma-glutamyltransferase, IPR002931:Transglutaminase-like,		cell, cytoplasm, cytosol, extracellular matrix, extracellular matrix (sensu Metazoa), extracellular region, intracellular, membrane,	SM00460:TGc,	G-protein coupled receptor protein signaling pathway, anti-apoptosis, apoptosis, biopolymer metabolism, biopolymer modification, cAMP-mediated signaling, cell adhesion, cell communication, cell death, cell surface receptor linked signal transduction, cellular macromolecule metabolism, cellular metabolism, cellular physiological process, cellular process, cellular protein metabolism, cyclic-nucleo…		ATP binding, GTP binding, GTPase activity, acyltransferase activity, adenyl nucleotide binding, binding, calcium ion binding, catalytic activity, cation binding, guanyl nucleotide binding, hydrolase activity, hydrolase activity, acting on acid anhydrides, hydrolase activity, acting on acid anhydrides, in phosphorus-containing anhydrides, ion binding, metal ion binding, nucleoside-triphosphatase a…	h_plcdPathway:Phospholipase C d1 in phospholipid associated cell signaling,		helix, metal ion-binding site:Calcium, splice variant,	SF000459:protein-glutamine gamma-glutamyltransferase,
204152_s_at	MANIC FRINGE HOMOLOG (DROSOPHILA)	HSA04330:NOTCH SIGNALING PATHWAY,	Polymorphism, developmental protein, glycoprotein, glycosyltransferase, golgi stack, membrane, signal-anchor, transferase, transmembrane,	IPR003378:Fringe-like,		Golgi apparatus, Golgi stack, cell, cytoplasm, extracellular region, extracellular space, integral to membrane, intracellular, intracellular membrane-bound organelle, intracellular organelle, intrinsic to membrane, membrane, membrane-bound organelle, organelle,		development, pattern specification,		catalytic activity, transferase activity, transferase activity, transferring glycosyl groups,			glycosylation site:N-linked (GlcNAc...), transmembrane region,
204153_s_at	MANIC FRINGE HOMOLOG (DROSOPHILA)	HSA04330:NOTCH SIGNALING PATHWAY,	Polymorphism, developmental protein, glycoprotein, glycosyltransferase, golgi stack, membrane, signal-anchor, transferase, transmembrane,	IPR003378:Fringe-like,		Golgi apparatus, Golgi stack, cell, cytoplasm, extracellular region, extracellular space, integral to membrane, intracellular, intracellular membrane-bound organelle, intracellular organelle, intrinsic to membrane, membrane, membrane-bound organelle, organelle,		development, pattern specification,		catalytic activity, transferase activity, transferase activity, transferring glycosyl groups,			glycosylation site:N-linked (GlcNAc...), transmembrane region,
201552_at	LYSOSOMAL-ASSOCIATED MEMBRANE PROTEIN 1		direct protein sequencing, glycoprotein, lysosome, membrane, signal, transmembrane, transmembrane protein,	IPR002000:Lysosome-associated membrane glycoprotein (Lamp)/CD68,		cell, cell fraction, cytoplasm, endosome, integral to membrane, integral to plasma membrane, intracellular, intracellular membrane-bound organelle, intracellular organelle, intrinsic to membrane, intrinsic to plasma membrane, late endosome, lysosome, lytic vacuole, membrane, membrane fraction, membrane-bound organelle, organelle, plasma membrane, vacuole,			57.Post-Golgi&endo_trans_MHC_class_II,				disulfide bond, glycosylation site:N-linked (GlcNAc...), glycosylation site:N-linked (GlcNAc...) (polylactosaminoglycan), glycosylation site:O-linked (GalNAc...), glycosylation site:O-linked (GalNAc...); partial, signal peptide, transmembrane region,	SF002462:lysosome-associated membrane protein,
201553_s_at	LYSOSOMAL-ASSOCIATED MEMBRANE PROTEIN 1		direct protein sequencing, glycoprotein, lysosome, membrane, signal, transmembrane, transmembrane protein,	IPR002000:Lysosome-associated membrane glycoprotein (Lamp)/CD68,		cell, cell fraction, cytoplasm, endosome, integral to membrane, integral to plasma membrane, intracellular, intracellular membrane-bound organelle, intracellular organelle, intrinsic to membrane, intrinsic to plasma membrane, late endosome, lysosome, lytic vacuole, membrane, membrane fraction, membrane-bound organelle, organelle, plasma membrane, vacuole,			57.Post-Golgi&endo_trans_MHC_class_II,				disulfide bond, glycosylation site:N-linked (GlcNAc...), glycosylation site:N-linked (GlcNAc...) (polylactosaminoglycan), glycosylation site:O-linked (GalNAc...), glycosylation site:O-linked (GalNAc...); partial, signal peptide, transmembrane region,	SF002462:lysosome-associated membrane protein,
201177_s_at	SUMO-1 ACTIVATING ENZYME SUBUNIT 2		3d-structure, atp-binding, ligase, nucleotide-binding, ubl conjugation pathway,	IPR000011:Ubiquitin-activating enzyme, E1, IPR000127:Ubiquitin-activating enzyme repeat, IPR000205:NAD-binding site, IPR000594:UBA/THIF-type NAD/FAD binding fold,				autophagy, biopolymer metabolism, biopolymer modification, cellular macromolecule metabolism, cellular metabolism, cellular physiological process, cellular process, cellular protein metabolism, establishment of localization, establishment of protein localization, localization, macromolecule metabolism, metabolism, physiological process, primary metabolism, protein localization, protein metabolism…		ATP binding, adenyl nucleotide binding, binding, catalytic activity, enzyme activator activity, enzyme regulator activity, ligase activity, nucleotide binding, purine nucleotide binding, small protein activating enzyme activity, ubiquitin activating enzyme activity, ubiquitin-like activating enzyme activity,	h_sumoPathway:Basic Mechanisms of SUMOylation,		active site:Glycyl thioester intermediate, nucleotide phosphate-binding region:ATP,
201122_x_at	EUKARYOTIC TRANSLATION INITIATION FACTOR 5A		3d-structure, acetylated amino end, direct protein sequencing, hypusine, initiation factor, protein biosynthesis,	IPR001884:Eukaryotic initiation factor 5A hypusine (eIF-5A), IPR005824:KOW,				biosynthesis, cellular biosynthesis, cellular macromolecule metabolism, cellular metabolism, cellular physiological process, cellular process, cellular protein metabolism, macromolecule biosynthesis, macromolecule metabolism, metabolism, physiological process, primary metabolism, protein biosynthesis, protein metabolism, translation, translational initiation,		binding, nucleic acid binding, protein binding, translation factor activity, nucleic acid binding, translation initiation factor activity, translation regulator activity,			modified residue,	SF003025:translation initiation factor eIF-5A,
201123_s_at	EUKARYOTIC TRANSLATION INITIATION FACTOR 5A		3d-structure, acetylated amino end, direct protein sequencing, hypusine, initiation factor, protein biosynthesis,	IPR001884:Eukaryotic initiation factor 5A hypusine (eIF-5A), IPR005824:KOW,				biosynthesis, cellular biosynthesis, cellular macromolecule metabolism, cellular metabolism, cellular physiological process, cellular process, cellular protein metabolism, macromolecule biosynthesis, macromolecule metabolism, metabolism, physiological process, primary metabolism, protein biosynthesis, protein metabolism, translation, translational initiation,		binding, nucleic acid binding, protein binding, translation factor activity, nucleic acid binding, translation initiation factor activity, translation regulator activity,			modified residue,	SF003025:translation initiation factor eIF-5A,
217722_s_at	NEUGRIN, NEURITE OUTGROWTH ASSOCIATED		dna-binding,	IPR010487:Neugrin,		cell, intracellular, intracellular membrane-bound organelle, intracellular organelle, membrane-bound organelle, nucleus, organelle,		cell differentiation, cellular process, development, nervous system development, neurogenesis, neuron differentiation, system development,						SF033001:Not Yet Assigned,
201633_s_at	CYTOCHROME B5 TYPE B (OUTER MITOCHONDRIAL MEMBRANE)		electron transport, heme, iron, membrane, metal-binding, mitochondrion, outer membrane, transmembrane, transport,	IPR001199:Cytochrome b5,		cell, cytoplasm, integral to membrane, intracellular, intracellular membrane-bound organelle, intracellular organelle, intrinsic to membrane, membrane, membrane-bound organelle, mitochondrion, organelle, outer membrane,		cellular metabolism, cellular physiological process, cellular process, electron transport, establishment of localization, generation of precursor metabolites and energy, localization, metabolism, physiological process, transport,		binding, cation binding, ion binding, iron ion binding, metal ion binding, transition metal ion binding,			domain:Cytochrome b5 heme-binding, metal ion-binding site:Iron (heme axial ligand), transmembrane region,	SF000038:cytochrome b5,
200697_at	HEXOKINASE 1	HSA00010:GLYCOLYSIS / GLUCONEOGENESIS, HSA00051:FRUCTOSE AND MANNOSE METABOLISM, HSA00052:GALACTOSE METABOLISM, HSA00500:STARCH AND SUCROSE METABOLISM, HSA00521:STREPTOMYCIN BIOSYNTHESIS, HSA00530:AMINOSUGARS METABOLISM,	3d-structure, ATP, allosteric enzyme, alternative splicing, atp-binding, direct protein sequencing, disease mutation, duplication, glycolysis, kinase, membrane, nucleotide-binding, phosphotransferase, transferase,	IPR001312:Hexokinase,		cell, membrane,		alcohol catabolism, alcohol metabolism, carbohydrate catabolism, carbohydrate metabolism, catabolism, cellular carbohydrate catabolism, cellular carbohydrate metabolism, cellular catabolism, cellular macromolecule catabolism, cellular metabolism, cellular physiological process, cellular process, generation of precursor metabolites and energy, glucose catabolism, glucose metabolism, glycolysis, he…		ATP binding, adenyl nucleotide binding, binding, carbohydrate kinase activity, catalytic activity, hexokinase activity, kinase activity, nucleotide binding, phosphotransferase activity, alcohol group as acceptor, purine nucleotide binding, transferase activity, transferase activity, transferring phosphorus-containing groups,	h_glycolysisPathway:Glycolysis Pathway,		binding site:ATP, nucleotide phosphate-binding region:ATP, splice variant,	SF000527:human hexokinase I,
210130_s_at	TRANSMEMBRANE 7 SUPERFAMILY MEMBER 2		cholesterol biosynthesis, endoplasmic reticulum, lipid synthesis, membrane, nadp, oxidoreductase, steroid biosynthesis, sterol biosynthesis, transmembrane,	IPR001171:ERG4/ERG24 ergosterol biosynthesis protein,		cell, cytoplasm, endoplasmic reticulum, integral to membrane, integral to plasma membrane, intracellular, intracellular membrane-bound organelle, intracellular organelle, intrinsic to membrane, intrinsic to plasma membrane, membrane, membrane-bound organelle, organelle, plasma membrane,		alcohol metabolism, biosynthesis, cellular lipid metabolism, cellular metabolism, cellular physiological process, cellular process, cholesterol biosynthesis, cholesterol metabolism, lipid biosynthesis, lipid metabolism, metabolism, physiological process, primary metabolism, steroid biosynthesis, steroid metabolism, sterol biosynthesis, sterol metabolism,		catalytic activity, delta14-sterol reductase activity, oxidoreductase activity, oxidoreductase activity, acting on the CH-CH group of donors, oxidoreductase activity, acting on the CH-CH group of donors, NAD or NADP as acceptor,			sequence conflict, transmembrane region,
212955_s_at	POLYMERASE (RNA) II (DNA DIRECTED) POLYPEPTIDE I, 14.5KDA	HSA00230:PURINE METABOLISM, HSA00240:PYRIMIDINE METABOLISM, HSA03020:RNA POLYMERASE,	dna-directed rna polymerase, metal-binding, nuclear protein, nucleotidyltransferase, nucleus, transcription, transferase, zinc, zinc-finger,	IPR001222:Transcription factor TFIIS, IPR001529:DNA-directed RNA polymerase, M/15 kDa subunit, IPR012164:DNA-directed RNA polymerase, subunit C11/M/9, IPR013138:Zinc finger TFIIS-type 2,		DNA-directed RNA polymerase II, core complex, DNA-directed RNA polymerase II, holoenzyme, RNA polymerase complex, cell, intracellular, intracellular membrane-bound organelle, intracellular organelle, membrane-bound organelle, membrane-enclosed lumen, nuclear lumen, nucleoplasm, nucleus, organelle, organelle lumen, protein complex,	SM00440:ZnF_C2C2, SM00661:RPOL9,	RNA elongation, cellular metabolism, cellular physiological process, cellular process, metabolism, nucleobase, nucleoside, nucleotide and nucleic acid metabolism, physiological process, primary metabolism, regulation of biological process, regulation of cellular metabolism, regulation of cellular physiological process, regulation of cellular process, regulation of metabolism, regulation of nucleo…		DNA binding, DNA-directed RNA polymerase I activity, DNA-directed RNA polymerase II activity, DNA-directed RNA polymerase III activity, DNA-directed RNA polymerase activity, binding, catalytic activity, cation binding, ion binding, metal ion binding, nucleic acid binding, nucleotidyltransferase activity, obsolete molecular function, transcription factor activity, transcription regulator activity,…			zinc finger region:C4-type, zinc finger region:TFIIS-type,	SF005586:DNA-directed RNA polymerase, subunit C11/M/9,
201258_at	RIBOSOMAL PROTEIN S16	HSA03010:RIBOSOME,	direct protein sequencing, protein biosynthesis, ribonucleoprotein, ribosomal protein, ribosome,	IPR000754:Ribosomal protein S9,		cell, cytoplasm, intracellular, intracellular non-membrane-bound organelle, intracellular organelle, non-membrane-bound organelle, organelle, protein complex, ribonucleoprotein complex, ribosome,		biosynthesis, cellular biosynthesis, cellular macromolecule metabolism, cellular metabolism, cellular physiological process, cellular process, cellular protein metabolism, macromolecule biosynthesis, macromolecule metabolism, metabolism, physiological process, primary metabolism, protein biosynthesis, protein metabolism,		structural constituent of ribosome, structural molecule activity,				SF002127:ribosomal protein S9/S16, SF500012:ribosomal protein S16, cytoplasmic,
213890_x_at	RIBOSOMAL PROTEIN S16	HSA03010:RIBOSOME,	direct protein sequencing, protein biosynthesis, ribonucleoprotein, ribosomal protein, ribosome,	IPR000754:Ribosomal protein S9,		cell, cytoplasm, intracellular, intracellular non-membrane-bound organelle, intracellular organelle, non-membrane-bound organelle, organelle, protein complex, ribonucleoprotein complex, ribosome,		biosynthesis, cellular biosynthesis, cellular macromolecule metabolism, cellular metabolism, cellular physiological process, cellular process, cellular protein metabolism, macromolecule biosynthesis, macromolecule metabolism, metabolism, physiological process, primary metabolism, protein biosynthesis, protein metabolism,		structural constituent of ribosome, structural molecule activity,				SF002127:ribosomal protein S9/S16, SF500012:ribosomal protein S16, cytoplasmic,
217720_at	COILED-COIL-HELIX-COILED-COIL-HELIX DOMAIN CONTAINING 2			IPR010625:CHCH,									domain:CHCH,
36994_at	ATPASE, H+ TRANSPORTING, LYSOSOMAL 16KDA, V0 SUBUNIT C	HSA00190:OXIDATIVE PHOSPHORYLATION, HSA00193:ATP SYNTHESIS, HSA05110:CHOLERA - INFECTION,	ATP, atp synthesis, hydrogen ion transport, hydrolase, ion transport, membrane, transmembrane, transmembrane protein, transport, vacuole,	IPR000245:ATPase, V0 complex, proteolipid subunit C,, IPR002379:ATPase, F0/V0 complex, subunit C, IPR011555:ATPase, V0 complex, proteolipid subunit C, eukaryotic,		cell, cytoplasm, integral to membrane, intracellular, intracellular membrane-bound organelle, intracellular organelle, intrinsic to membrane, membrane, membrane-bound organelle, organelle, protein complex, proton-transporting two-sector ATPase complex, vacuole,		ATP biosynthesis, ATP metabolism, ATP synthesis coupled proton transport, biosynthesis, cation transport, cellular biosynthesis, cellular metabolism, cellular physiological process, cellular process, coenzyme biosynthesis, coenzyme metabolism, cofactor biosynthesis, cofactor metabolism, establishment of localization, generation of precursor metabolites and energy, hydrogen transport, ion transpor…		ATPase activity, ATPase activity, coupled, ATPase activity, coupled to movement of substances, ATPase activity, coupled to transmembrane movement of ions, ATPase activity, coupled to transmembrane movement of ions, phosphorylative mechanism, ATPase activity, coupled to transmembrane movement of substances, P-P-bond-hydrolysis-driven transporter activity, binding, carrier activity, catalytic activ…			site:Essential for proton translocation, transmembrane region,	SF001292:vacuolar H(+)-transporting ATPase 16K chain,
203999_at	SYNAPTOTAGMIN I		calcium, dimer, duplication, glycoprotein, lipoprotein, membrane, membrane trafficking, metal-binding, palmitate, phospholipid binding, synapse, synaptic vesicle, transmembrane, transmembrane protein,	IPR000008:C2, IPR001565:Synaptotagmin, IPR002149:A-latrotoxin receptor interaction,		cell, clathrin-coated vesicle, coated vesicle, cytoplasm, cytoplasmic membrane-bound vesicle, cytoplasmic vesicle, integral to membrane, intracellular, intracellular membrane-bound organelle, intracellular organelle, intrinsic to membrane, membrane, membrane-bound organelle, membrane-bound vesicle, organelle, synapse, synaptic vesicle, vesicle,	SM00239:C2,	cell communication, cell-cell signaling, cellular physiological process, cellular process, detection of abiotic stimulus, detection of calcium ion, detection of chemical stimulus, detection of stimulus, establishment of localization, exocytosis, localization, macromolecule metabolism, metabolism, neurophysiological process, neurotransmitter secretion, organismal physiological process, physiologic…		SNARE binding, binding, calcium ion binding, cation binding, ion binding, lipid binding, low-density lipoprotein receptor binding, metal ion binding, phosphatidylinositol binding, phosphoinositide binding, phospholipid binding, protein binding, receptor binding, signal transducer activity, syntaxin binding, syntaxin-1 binding, transporter activity,			domain:C2 1, domain:C2 2, glycosylation site:N-linked (GlcNAc...), lipid moiety-binding region:S-palmitoyl cysteine, metal ion-binding site:Calcium 1, metal ion-binding site:Calcium 1 (via carbonyl oxygen), metal ion-binding site:Calcium 2, metal ion-binding site:Calcium 2 (via carbonyl oxygen), metal ion-binding site:Calcium 3, metal ion-binding site:Calcium 3 (via carbonyl oxygen), transmembran…	SF002385:B/K protein/synaptotagmin, SF500233:synaptotagmin,
221214_s_at	NASAL EMBRYONIC LHRH FACTOR		alternative splicing, disease mutation,										sequence variant, splice variant,
200000_s_at	PRP8 PRE-MRNA PROCESSING FACTOR 8 HOMOLOG (YEAST)		disease mutation, mrna processing, mrna splicing, nuclear protein, phosphorylation, retinitis pigmentosa, rna-binding, sensory transduction, spliceosome, vision,	IPR000555:Mov34/MPN/PAD-1, IPR012591:PRO8NT, IPR012592:PROCN, IPR012984:PRO, C-terminal, IPR013320:Concanavalin A-like lectin/glucanase, subgroup,		cell, intracellular, intracellular membrane-bound organelle, intracellular organelle, membrane-bound organelle, nucleus, organelle, protein complex, ribonucleoprotein complex, spliceosome complex,	SM00232:JAB_MPN,	RNA metabolism, RNA processing, RNA splicing, RNA splicing, via transesterification reactions, RNA splicing, via transesterification reactions with bulged adenosine as nucleophile, biopolymer metabolism, cellular metabolism, cellular physiological process, cellular process, mRNA metabolism, mRNA processing, macromolecule metabolism, metabolism, neurophysiological process, nuclear mRNA splicing, v…		RNA binding, binding, nucleic acid binding, protein binding,		RNA processing and modification,	domain:MPN,
200668_s_at	UBIQUITIN-CONJUGATING ENZYME E2D 3 (UBC4/5 HOMOLOG, YEAST)	HSA04120:UBIQUITIN MEDIATED PROTEOLYSIS,	ligase, multigene family, ubl conjugation pathway,	IPR000608:Ubiquitin-conjugating enzyme, E2,			SM00212:UBCc,	biopolymer metabolism, biopolymer modification, cellular macromolecule metabolism, cellular metabolism, cellular physiological process, cellular process, cellular protein metabolism, macromolecule metabolism, metabolism, physiological process, primary metabolism, protein metabolism, protein modification, ubiquitin cycle,		binding, catalytic activity, ligase activity, ligase activity, forming carbon-nitrogen bonds, protein binding, ubiquitin-protein ligase activity,			active site:Glycyl thioester intermediate,
200669_s_at	UBIQUITIN-CONJUGATING ENZYME E2D 3 (UBC4/5 HOMOLOG, YEAST)	HSA04120:UBIQUITIN MEDIATED PROTEOLYSIS,	ligase, multigene family, ubl conjugation pathway,	IPR000608:Ubiquitin-conjugating enzyme, E2,			SM00212:UBCc,	biopolymer metabolism, biopolymer modification, cellular macromolecule metabolism, cellular metabolism, cellular physiological process, cellular process, cellular protein metabolism, macromolecule metabolism, metabolism, physiological process, primary metabolism, protein metabolism, protein modification, ubiquitin cycle,		binding, catalytic activity, ligase activity, ligase activity, forming carbon-nitrogen bonds, protein binding, ubiquitin-protein ligase activity,			active site:Glycyl thioester intermediate,
210715_s_at	SERINE PEPTIDASE INHIBITOR, KUNITZ TYPE, 2		direct protein sequencing, glycoprotein, membrane, protease inhibitor, serine protease inhibitor, signal, transmembrane,	IPR002223:Proteinase inhibitor I2, Kunitz metazoa,		cell, cell fraction, extracellular region, integral to membrane, intrinsic to membrane, membrane, soluble fraction,	SM00131:KU,	cell motility, cellular physiological process, cellular process, establishment of localization, localization, localization of cell, locomotion, physiological process,		endopeptidase inhibitor activity, enzyme inhibitor activity, enzyme regulator activity, protease inhibitor activity, serine-type endopeptidase inhibitor activity,			disulfide bond, domain:BPTI/Kunitz inhibitor 1, domain:BPTI/Kunitz inhibitor 2, glycosylation site:N-linked (GlcNAc...), signal peptide, site:Reactive bond, transmembrane region,
211445_x_at	NASCENT-POLYPEPTIDE-ASSOCIATED COMPLEX ALPHA POLYPEPTIDE PSEUDOGENE 1			IPR002715:Nascent polypeptide-associated complex NAC,										SF015901:nascent polypeptide-associated complex, alpha subunit,
212942_s_at	HYPOTHETICAL PROTEIN IR2155535		alternative splicing, deafness, disease mutation, glycoprotein, signal,					neurophysiological process, organismal physiological process, physiological process, response to stimulus, sensory perception, sensory perception of mechanical stimulus, sensory perception of sound,					glycosylation site:N-linked (GlcNAc...), repeat:PbH1 1, repeat:PbH1 2, repeat:PbH1 3, repeat:PbH1 4, signal peptide, splice variant,
200693_at	MINDBOMB HOMOLOG 1 (DROSOPHILA)	HSA00380:TRYPTOPHAN METABOLISM,	ank repeat, coiled coil, ligase, membrane, metal-binding, mitochondrion, notch signaling pathway, ubl conjugation, ubl conjugation pathway, zinc, zinc-finger,	IPR000433:Zinc finger, ZZ-type, IPR001841:Zinc finger, RING-type, IPR002110:Ankyrin, IPR010606:Mib_herc2,		cell, cytoplasm, intracellular, intracellular membrane-bound organelle, intracellular organelle, membrane, membrane-bound organelle, mitochondrion, organelle,	SM00184:RING, SM00248:ANK, SM00291:ZnF_ZZ,	Notch signaling pathway, biopolymer metabolism, biopolymer modification, cell communication, cell surface receptor linked signal transduction, cellular macromolecule metabolism, cellular metabolism, cellular physiological process, cellular process, cellular protein metabolism, macromolecule metabolism, metabolism, physiological process, primary metabolism, protein metabolism, protein modification…		binding, catalytic activity, cation binding, ion binding, ligase activity, metal ion binding, protein binding, transition metal ion binding, zinc ion binding,		General function prediction only,	domain:MIB/HERC2 1, domain:MIB/HERC2 2, repeat:ANK 1, repeat:ANK 2, repeat:ANK 3, repeat:ANK 4, repeat:ANK 5, repeat:ANK 6, repeat:ANK 7, repeat:ANK 8, repeat:ANK 9, zinc finger region:RING-type 1, zinc finger region:RING-type 2, zinc finger region:RING-type 3, zinc finger region:ZZ-type,
213699_s_at	MINDBOMB HOMOLOG 1 (DROSOPHILA)	HSA00380:TRYPTOPHAN METABOLISM,	ank repeat, coiled coil, ligase, membrane, metal-binding, mitochondrion, notch signaling pathway, ubl conjugation, ubl conjugation pathway, zinc, zinc-finger,	IPR000433:Zinc finger, ZZ-type, IPR001841:Zinc finger, RING-type, IPR002110:Ankyrin, IPR010606:Mib_herc2,		cell, cytoplasm, intracellular, intracellular membrane-bound organelle, intracellular organelle, membrane, membrane-bound organelle, mitochondrion, organelle,	SM00184:RING, SM00248:ANK, SM00291:ZnF_ZZ,	Notch signaling pathway, biopolymer metabolism, biopolymer modification, cell communication, cell surface receptor linked signal transduction, cellular macromolecule metabolism, cellular metabolism, cellular physiological process, cellular process, cellular protein metabolism, macromolecule metabolism, metabolism, physiological process, primary metabolism, protein metabolism, protein modification…		binding, catalytic activity, cation binding, ion binding, ligase activity, metal ion binding, protein binding, transition metal ion binding, zinc ion binding,		General function prediction only,	domain:MIB/HERC2 1, domain:MIB/HERC2 2, repeat:ANK 1, repeat:ANK 2, repeat:ANK 3, repeat:ANK 4, repeat:ANK 5, repeat:ANK 6, repeat:ANK 7, repeat:ANK 8, repeat:ANK 9, zinc finger region:RING-type 1, zinc finger region:RING-type 2, zinc finger region:RING-type 3, zinc finger region:ZZ-type,
217733_s_at	THYMOSIN, BETA 10		acetylation, actin binding, actin-binding, cytoskeleton,	IPR001152:Thymosin beta-4,		cell, cytoplasm, cytoskeleton, intracellular, intracellular non-membrane-bound organelle, intracellular organelle, non-membrane-bound organelle, organelle,	SM00152:THY,	cell organization and biogenesis, cellular physiological process, cellular process, cytoskeleton organization and biogenesis, organelle organization and biogenesis, physiological process,		actin binding, binding, cytoskeletal protein binding, protein binding,			modified residue, peptide:Thymosin beta-10,	SF001828:thymosin beta,
211456_x_at	RIBOSOMAL PROTEIN L35	HSA03010:RIBOSOME,	direct protein sequencing, ribonucleoprotein, ribosomal protein,	IPR001854:Ribosomal protein L29,		cell, cytoplasm, cytosol, cytosolic large ribosomal subunit (sensu Eukaryota), cytosolic ribosome (sensu Eukaryota), intracellular, intracellular membrane-bound organelle, intracellular non-membrane-bound organelle, intracellular organelle, large ribosomal subunit, membrane-bound organelle, membrane-enclosed lumen, non-membrane-bound organelle, nuclear lumen, nucleolus, nucleus, organelle, organe…		biosynthesis, cellular biosynthesis, cellular macromolecule metabolism, cellular metabolism, cellular physiological process, cellular process, cellular protein metabolism, macromolecule biosynthesis, macromolecule metabolism, metabolism, physiological process, primary metabolism, protein biosynthesis, protein metabolism,		RNA binding, binding, mRNA binding, nucleic acid binding, structural constituent of ribosome, structural molecule activity,			sequence conflict,	SF002235:rat ribosomal protein L35,
218330_s_at	RETINOIC ACID INDUCIBLE IN NEUROBLASTOMA		atp-binding, helicase, nucleotide-binding, transport,	IPR001715:Calponin-like actin-binding, IPR003593:AAA ATPase,			SM00033:CH, SM00382:AAA,	cellular physiological process, cellular process, establishment of localization, localization, physiological process, transport,		ATP binding, adenyl nucleotide binding, binding, catalytic activity, helicase activity, hydrolase activity, hydrolase activity, acting on acid anhydrides, hydrolase activity, acting on acid anhydrides, in phosphorus-containing anhydrides, nucleoside-triphosphatase activity, nucleotide binding, purine nucleotide binding, pyrophosphatase activity,
200810_s_at	COLD INDUCIBLE RNA BINDING PROTEIN		3D-structure, nuclear protein, rna-binding,	IPR000504:RNA-binding region RNP-1 (RNA recognition motif), IPR003954:RNA recognition, region 1, IPR012677:Nucleotide-binding, alpha-beta plait,		cell, intracellular, intracellular membrane-bound organelle, intracellular organelle, membrane-bound organelle, nucleus, organelle,	SM00360:RRM,	response to abiotic stimulus, response to cold, response to stimulus, response to stress, response to temperature stimulus,		RNA binding, binding, nucleic acid binding, nucleotide binding,			domain:RRM,
208724_s_at	RAB1A, MEMBER RAS ONCOGENE FAMILY		3D-structure, Acetylation, Direct protein sequencing, GTP binding, Golgi apparatus, Membrane, P-loop, alternative splicing, endoplasmic reticulum, er-golgi transport, golgi stack, gtp-binding, lipoprotein, membrane protein, membrane trafficking, nucleotide binding, nucleotide-binding, phosphoprotein, phosphorylation, prenylated cysteine, prenylation, protein transport, transforming protein, trans…	IPR001806:Ras GTPase, IPR002041:GTP-binding nuclear protein Ran, IPR002078:Sigma-54 factor, interaction region, IPR003577:Ras small GTPase, Ras type, IPR003578:Ras small GTPase, Rho type, IPR003579:Ras small GTPase, Rab type, IPR005225:Small GTP-binding protein domain, IPR006688:ADP-ribosylation factor,		Golgi apparatus, Golgi stack, cell, cytoplasm, endoplasmic reticulum, intracellular, intracellular membrane-bound organelle, intracellular organelle, membrane, membrane-bound organelle, organelle,	SM00175:RAB,	ER to Golgi vesicle-mediated transport, Golgi vesicle transport, cell communication, cell organization and biogenesis, cellular localization, cellular physiological process, cellular process, establishment of cellular localization, establishment of localization, establishment of protein localization, intracellular protein transport, intracellular signaling cascade, intracellular transport, locali…		GTP binding, binding, guanyl nucleotide binding, nucleotide binding, purine nucleotide binding,	h_rabPathway:Rab GTPases Mark Targets In The Endocytotic Machinery,		lipid moiety-binding region:S-geranylgeranyl cysteine, nucleotide phosphate-binding region:GTP, splice variant,	SF001710:Rab protein,
201477_s_at	RIBONUCLEOTIDE REDUCTASE M1 POLYPEPTIDE	HSA00230:PURINE METABOLISM, HSA00240:PYRIMIDINE METABOLISM,	allosteric enzyme, atp-binding, dna replication, nucleotide-binding, oxidoreductase,	IPR000788:Ribonucleotide reductase large subunit, C-terminal, IPR005144:ATP-cone,		cell, cytoplasm, intracellular, protein complex, ribonucleoside-diphosphate reductase complex,		DNA metabolism, DNA replication, biopolymer metabolism, cellular metabolism, cellular physiological process, cellular process, macromolecule metabolism, metabolism, nucleobase, nucleoside, nucleotide and nucleic acid metabolism, physiological process, primary metabolism,		ATP binding, adenyl nucleotide binding, binding, catalytic activity, nucleotide binding, oxidoreductase activity, oxidoreductase activity, acting on CH2 groups, oxidoreductase activity, acting on CH2 groups, disulfide as acceptor, purine nucleotide binding, ribonucleoside-diphosphate reductase activity,			active site:Electron transfer, active site:Hydrogen atom transfer, active site:Proton acceptor, domain:ATP-cone, site:Allosteric effector binding, site:Interacts with thioredoxin/glutaredoxin,	SF000356:ribonucleoside-diphosphate reductase class I, large subunit,
208651_x_at	CD24 ANTIGEN (SMALL CELL LUNG CARCINOMA CLUSTER 4 ANTIGEN)	HSA04640:HEMATOPOIETIC CELL LINEAGE,	B-cell, blocked carboxyl end, glycoprotein, gpi-anchor, lipoprotein, membrane, phosphatidylinositol linkage, phosphoprotein, signal, signal transduction, surface antigen,		IMMUNE, MULTIPLE SCLEROSIS,	cell, membrane, plasma membrane,		cell communication, cellular process, defense response, humoral immune response, immune response, organismal physiological process, physiological process, response to biotic stimulus, response to other organism, response to pest, pathogen or parasite, response to stimulus, response to stress, signal transduction,					glycosylation site:N-linked (GlcNAc...), lipid moiety-binding region:GPI-anchor amidated glycine, peptide:Signal transducer CD24, propeptide:Removed in mature form, signal peptide,
209771_x_at	CD24 ANTIGEN (SMALL CELL LUNG CARCINOMA CLUSTER 4 ANTIGEN)	HSA04640:HEMATOPOIETIC CELL LINEAGE,	B-cell, blocked carboxyl end, glycoprotein, gpi-anchor, lipoprotein, membrane, phosphatidylinositol linkage, phosphoprotein, signal, signal transduction, surface antigen,		IMMUNE, MULTIPLE SCLEROSIS,	cell, membrane, plasma membrane,		cell communication, cellular process, defense response, humoral immune response, immune response, organismal physiological process, physiological process, response to biotic stimulus, response to other organism, response to pest, pathogen or parasite, response to stimulus, response to stress, signal transduction,					glycosylation site:N-linked (GlcNAc...), lipid moiety-binding region:GPI-anchor amidated glycine, peptide:Signal transducer CD24, propeptide:Removed in mature form, signal peptide,
266_s_at	CD24 ANTIGEN (SMALL CELL LUNG CARCINOMA CLUSTER 4 ANTIGEN)	HSA04640:HEMATOPOIETIC CELL LINEAGE,	B-cell, blocked carboxyl end, glycoprotein, gpi-anchor, lipoprotein, membrane, phosphatidylinositol linkage, phosphoprotein, signal, signal transduction, surface antigen,		IMMUNE, MULTIPLE SCLEROSIS,	cell, membrane, plasma membrane,		cell communication, cellular process, defense response, humoral immune response, immune response, organismal physiological process, physiological process, response to biotic stimulus, response to other organism, response to pest, pathogen or parasite, response to stimulus, response to stress, signal transduction,					glycosylation site:N-linked (GlcNAc...), lipid moiety-binding region:GPI-anchor amidated glycine, peptide:Signal transducer CD24, propeptide:Removed in mature form, signal peptide,
216379_x_at	CD24 ANTIGEN (SMALL CELL LUNG CARCINOMA CLUSTER 4 ANTIGEN)	HSA04640:HEMATOPOIETIC CELL LINEAGE,	B-cell, blocked carboxyl end, glycoprotein, gpi-anchor, lipoprotein, membrane, phosphatidylinositol linkage, phosphoprotein, signal, signal transduction, surface antigen,		IMMUNE, MULTIPLE SCLEROSIS,	cell, membrane, plasma membrane,		cell communication, cellular process, defense response, humoral immune response, immune response, organismal physiological process, physiological process, response to biotic stimulus, response to other organism, response to pest, pathogen or parasite, response to stimulus, response to stress, signal transduction,					glycosylation site:N-linked (GlcNAc...), lipid moiety-binding region:GPI-anchor amidated glycine, peptide:Signal transducer CD24, propeptide:Removed in mature form, signal peptide,
208904_s_at	RIBOSOMAL PROTEIN S28	HSA03010:RIBOSOME, MMU03010:RIBOSOME,	acetylation, direct protein sequencing, ribonucleoprotein, ribosomal protein,	IPR000289:Ribosomal protein S28e,		cell, cytoplasm, intracellular, intracellular non-membrane-bound organelle, intracellular organelle, non-membrane-bound organelle, organelle, protein complex, ribonucleoprotein complex, ribosome,		biosynthesis, cellular biosynthesis, cellular macromolecule metabolism, cellular metabolism, cellular physiological process, cellular process, cellular protein metabolism, macromolecule biosynthesis, macromolecule metabolism, metabolism, physiological process, primary metabolism, protein biosynthesis, protein metabolism,		structural constituent of ribosome, structural molecule activity,				SF002151:rat ribosomal protein S28,
201426_s_at	VIMENTIN	HSA01430:CELL COMMUNICATION,	3d-structure, coiled coil, direct protein sequencing, intermediate filament, oxygen transport, phosphoprotein, phosphorylation,	IPR001664:Intermediate filament protein, IPR002957:Keratin, type I, IPR006821:Intermediate filament, DNA-binding region,		cell, cytoplasm, cytoskeleton, intermediate filament, intermediate filament cytoskeleton, intracellular, intracellular non-membrane-bound organelle, intracellular organelle, non-membrane-bound organelle, organelle,		biological process unknown, cell motility, cellular physiological process, cellular process, establishment of localization, localization, localization of cell, locomotion, physiological process,		binding, protein binding, structural constituent of cytoskeleton, structural molecule activity,				SF002282:cytoskeletal keratin,
211935_at	ADP-RIBOSYLATION FACTOR-LIKE 6 INTERACTING PROTEIN		membrane, transmembrane,	IPR000630:Ribosomal protein S8,		cell, cytoplasm, integral to membrane, intracellular, intracellular non-membrane-bound organelle, intracellular organelle, intrinsic to membrane, membrane, non-membrane-bound organelle, organelle, protein complex, ribonucleoprotein complex, ribosome,		biosynthesis, cellular biosynthesis, cellular macromolecule metabolism, cellular metabolism, cellular physiological process, cellular process, cellular protein metabolism, macromolecule biosynthesis, macromolecule metabolism, metabolism, physiological process, primary metabolism, protein biosynthesis, protein metabolism,		structural constituent of ribosome, structural molecule activity,			transmembrane region,
201530_x_at	EUKARYOTIC TRANSLATION INITIATION FACTOR 4A, ISOFORM 1		ATP, P-loop, RNA binding, atp-binding, dna-binding, helicase, hydrolase, initiation factor, nucleotide binding, nucleotide-binding, protein biosynthesis, rna-binding,	IPR000629:ATP-dependent helicase, DEAD-box, IPR001410:DEAD/DEAH box helicase, IPR001650:Helicase, C-terminal, IPR011545:DEAD/DEAH box helicase, N-terminal,			SM00487:DEXDc, SM00490:HELICc,	biosynthesis, cellular biosynthesis, cellular macromolecule metabolism, cellular metabolism, cellular physiological process, cellular process, cellular protein metabolism, macromolecule biosynthesis, macromolecule metabolism, metabolism, physiological process, primary metabolism, protein biosynthesis, protein metabolism,		ATP binding, ATP-dependent helicase activity, ATPase activity, ATPase activity, coupled, DNA binding, RNA binding, adenyl nucleotide binding, binding, catalytic activity, helicase activity, hydrolase activity, hydrolase activity, acting on acid anhydrides, hydrolase activity, acting on acid anhydrides, in phosphorus-containing anhydrides, nucleic acid binding, nucleoside-triphosphatase activity, …	h_eif4Pathway:Regulation of eIF4e and p70 S6 Kinase, h_iresPathway:Internal Ribosome entry pathway, h_mTORPathway:mTOR Signaling Pathway,		nucleotide phosphate-binding region:ATP,	SF003023:translation initiation factor eIF-4A,
211787_s_at	EUKARYOTIC TRANSLATION INITIATION FACTOR 4A, ISOFORM 1		ATP, P-loop, RNA binding, atp-binding, dna-binding, helicase, hydrolase, initiation factor, nucleotide binding, nucleotide-binding, protein biosynthesis, rna-binding,	IPR000629:ATP-dependent helicase, DEAD-box, IPR001410:DEAD/DEAH box helicase, IPR001650:Helicase, C-terminal, IPR011545:DEAD/DEAH box helicase, N-terminal,			SM00487:DEXDc, SM00490:HELICc,	biosynthesis, cellular biosynthesis, cellular macromolecule metabolism, cellular metabolism, cellular physiological process, cellular process, cellular protein metabolism, macromolecule biosynthesis, macromolecule metabolism, metabolism, physiological process, primary metabolism, protein biosynthesis, protein metabolism,		ATP binding, ATP-dependent helicase activity, ATPase activity, ATPase activity, coupled, DNA binding, RNA binding, adenyl nucleotide binding, binding, catalytic activity, helicase activity, hydrolase activity, hydrolase activity, acting on acid anhydrides, hydrolase activity, acting on acid anhydrides, in phosphorus-containing anhydrides, nucleic acid binding, nucleoside-triphosphatase activity, …	h_eif4Pathway:Regulation of eIF4e and p70 S6 Kinase, h_iresPathway:Internal Ribosome entry pathway, h_mTORPathway:mTOR Signaling Pathway,		nucleotide phosphate-binding region:ATP,	SF003023:translation initiation factor eIF-4A,
207168_s_at	H2A HISTONE FAMILY, MEMBER Y		3D-structure, alternative splicing, chromosomal protein, dna-binding, multigene family, nuclear protein, nucleosome core, ubl conjugation,	IPR002119:Histone H2A, IPR002589:Appr-1-p processing, IPR007124:Histone-fold/TFIID-TAF/NF-Y, IPR007125:Histone core,		Barr body, X chromosome, cell, chromatin, chromosome, heterochromatin, intracellular, intracellular membrane-bound organelle, intracellular non-membrane-bound organelle, intracellular organelle, membrane-bound organelle, non-membrane-bound organelle, nuclear chromatin, nuclear chromosome, nuclear heterochromatin, nucleosome, nucleus, organelle, protein complex, sex chromatin, sex chromosome,	SM00414:H2A, SM00506:A1pp,	DNA metabolism, DNA packaging, biopolymer metabolism, cell organization and biogenesis, cellular metabolism, cellular physiological process, cellular process, chromatin assembly, chromatin assembly or disassembly, chromosome organization and biogenesis, chromosome organization and biogenesis (sensu Eukaryota), development, dosage compensation, establishment and/or maintenance of chromatin archite…		DNA binding, binding, nucleic acid binding,			cross-link:Glycyl lysine isopeptide (Lys-Gly) (interchain with G-Cter in ubiquitin), domain:Histone H2A, domain:Macro, splice variant,
214501_s_at	H2A HISTONE FAMILY, MEMBER Y		3D-structure, alternative splicing, chromosomal protein, dna-binding, multigene family, nuclear protein, nucleosome core, ubl conjugation,	IPR002119:Histone H2A, IPR002589:Appr-1-p processing, IPR007124:Histone-fold/TFIID-TAF/NF-Y, IPR007125:Histone core,		Barr body, X chromosome, cell, chromatin, chromosome, heterochromatin, intracellular, intracellular membrane-bound organelle, intracellular non-membrane-bound organelle, intracellular organelle, membrane-bound organelle, non-membrane-bound organelle, nuclear chromatin, nuclear chromosome, nuclear heterochromatin, nucleosome, nucleus, organelle, protein complex, sex chromatin, sex chromosome,	SM00414:H2A, SM00506:A1pp,	DNA metabolism, DNA packaging, biopolymer metabolism, cell organization and biogenesis, cellular metabolism, cellular physiological process, cellular process, chromatin assembly, chromatin assembly or disassembly, chromosome organization and biogenesis, chromosome organization and biogenesis (sensu Eukaryota), development, dosage compensation, establishment and/or maintenance of chromatin archite…		DNA binding, binding, nucleic acid binding,			cross-link:Glycyl lysine isopeptide (Lys-Gly) (interchain with G-Cter in ubiquitin), domain:Histone H2A, domain:Macro, splice variant,
217963_s_at	NERVE GROWTH FACTOR RECEPTOR (TNFRSF16) ASSOCIATED PROTEIN 1		3d-structure, apoptosis, receptor,	IPR007623:Brain expressed X-linked like protein,		cellular component unknown,		apoptosis, biological process unknown, cell death, cellular physiological process, cellular process, death, development, physiological process, programmed cell death,		molecular function unknown, receptor activity, signal transducer activity,				SF008633:human hypothetical 13K protein A,
216348_at	SIMILAR TO 40S RIBOSOMAL PROTEIN S17	HSA03010:RIBOSOME,				cell, cytoplasm, intracellular, intracellular non-membrane-bound organelle, intracellular organelle, non-membrane-bound organelle, organelle, protein complex, ribonucleoprotein complex, ribosome,		biosynthesis, cellular biosynthesis, cellular macromolecule metabolism, cellular metabolism, cellular physiological process, cellular process, cellular protein metabolism, macromolecule biosynthesis, macromolecule metabolism, metabolism, physiological process, primary metabolism, protein biosynthesis, protein metabolism,		structural constituent of ribosome, structural molecule activity,
203510_at	MET PROTO-ONCOGENE (HEPATOCYTE GROWTH FACTOR RECEPTOR)	HSA04060:CYTOKINE-CYTOKINE RECEPTOR INTERACTION, HSA04360:AXON GUIDANCE, HSA04510:FOCAL ADHESION, HSA04520:ADHERENS JUNCTION, HSA05120:EPITHELIAL CELL SIGNALING IN HELICOBACTER PYLORI INFECTION,	3d-structure, ATP, alternative splicing, atp-binding, autophosphorylation, chromosomal translocation, disease mutation, glycoprotein, kinase, membrane, nucleotide-binding, phosphoprotein, phosphorylation, phosphotransferase, proto-oncogene, receptor, signal, transferase, transmembrane, transmembrane protein, tyrosine-protein kinase, tyrosine-specific protein kinase,	IPR000719:Protein kinase, IPR001245:Tyrosine protein kinase, IPR001627:Semaphorin/CD100 antigen, IPR002165:Plexin, IPR002290:Serine/threonine protein kinase, IPR002909:Cell surface receptor IPT/TIG, IPR003659:Plexin/semaphorin/integrin, IPR008266:Tyrosine protein kinase, active site,	METABOLIC, TYPE 2 DIABETES,	basal part of cell, basal plasma membrane, basolateral plasma membrane, cell, integral to membrane, integral to plasma membrane, intrinsic to membrane, intrinsic to plasma membrane, membrane, plasma membrane,	SM00219:TyrKc, SM00423:PSI, SM00429:IPT, SM00630:Sema,	biopolymer metabolism, biopolymer modification, cell communication, cell proliferation, cellular macromolecule metabolism, cellular metabolism, cellular physiological process, cellular process, cellular protein metabolism, development, macromolecule metabolism, metabolism, phosphate metabolism, phosphorus metabolism, phosphorylation, physiological process, primary metabolism, protein amino acid p…		ATP binding, adenyl nucleotide binding, binding, catalytic activity, hepatocyte growth factor receptor activity, kinase activity, nucleotide binding, phosphotransferase activity, alcohol group as acceptor, protein binding, protein kinase activity, protein-tyrosine kinase activity, purine nucleotide binding, receptor activity, signal transducer activity, transferase activity, transferase activity,…	h_cblPathway:CBL mediated ligand-induced downregulation of EGF receptors, h_metPathway:Signaling of Hepatocyte Growth Factor Receptor,		active site:Proton acceptor, binding site:ATP, domain:IPT/TIG 1, domain:IPT/TIG 2, domain:IPT/TIG 3, domain:Protein kinase, domain:Sema, glycosylation site:N-linked (GlcNAc...), nucleotide phosphate-binding region:ATP, signal peptide, site:Breakpoint for translocation to form TPR-MET oncogene, site:Cleavage, splice variant, transmembrane region,	SF000617:Tyrosine-protein kinase, HGF/MSP receptor type,
200792_at	X-RAY REPAIR COMPLEMENTING DEFECTIVE REPAIR IN CHINESE HAMSTER CELLS 6 (KU AUTOANTIGEN, 70KDA)		3d-structure, DNA binding, acetylation, antigen, atp-binding, direct protein sequencing, dna damage, dna recombination, dna repair, dna-binding, helicase, hydrolase, nuclear protein, nucleotide-binding, nucleus, phosphorylation, systemic lupus erythematosus,	IPR003034:DNA-binding SAP, IPR005160:Ku70/Ku80 C-terminal arm, IPR005161:Ku70/Ku80, N-terminal alpha/beta, IPR006164:Ku, IPR006165:ATP-dependent DNA helicase, 70 kDa subunit,		DNA-dependent protein kinase complex, cell, cell fraction, intracellular, intracellular membrane-bound organelle, intracellular organelle, membrane fraction, membrane-bound organelle, membrane-enclosed lumen, nuclear lumen, nucleoplasm, nucleus, organelle, organelle lumen, protein complex, transcription factor complex, unlocalized protein complex,	SM00513:SAP, SM00559:Ku78,	DNA ligation, DNA metabolism, DNA recombination, DNA repair, biopolymer metabolism, cellular metabolism, cellular physiological process, cellular process, double-strand break repair, double-strand break repair via nonhomologous end-joining, macromolecule metabolism, metabolism, non-recombinational repair, nucleobase, nucleoside, nucleotide and nucleic acid metabolism, physiological process, posit…		ATP binding, ATP-dependent DNA helicase activity, ATP-dependent helicase activity, ATPase activity, ATPase activity, coupled, DNA binding, DNA helicase activity, DNA-dependent ATPase activity, adenyl nucleotide binding, binding, catalytic activity, double-stranded DNA binding, helicase activity, hydrolase activity, hydrolase activity, acting on acid anhydrides, hydrolase activity, acting on acid …	h_telPathway:Telomeres,		domain:SAP,	SF003033:Ku DNA-binding complex, Ku70 subunit, SF800001:Ku DNA-binding complex, Ku70/80 subunits,
204540_at	EUKARYOTIC TRANSLATION ELONGATION FACTOR 1 ALPHA 2		GTP binding, P-loop, Phosphorylation, elongation factor, gtp-binding, methylation, multigene family, nuclear protein, nucleotide binding, nucleotide-binding, protein biosynthesis,	IPR000795:Protein synthesis factor, GTP-binding, IPR004160:Elongation factor Tu, C-terminal, IPR004161:Elongation factor Tu, domain 2, IPR004539:Translation elongation factor EF-1, alpha subunit,		cell, cytoplasm, intracellular, intracellular membrane-bound organelle, intracellular organelle, membrane-bound organelle, nucleus, organelle,		biosynthesis, cellular biosynthesis, cellular macromolecule metabolism, cellular metabolism, cellular physiological process, cellular process, cellular protein metabolism, macromolecule biosynthesis, macromolecule metabolism, metabolism, physiological process, primary metabolism, protein biosynthesis, protein metabolism, translation, translational elongation,		GTP binding, binding, guanyl nucleotide binding, nucleic acid binding, nucleotide binding, purine nucleotide binding, translation elongation factor activity, translation factor activity, nucleic acid binding, translation regulator activity,		Translation, ribosomal structure and biogenesis,	binding site:Glycerylphosphorylethanolamine (covalent), nucleotide phosphate-binding region:GTP,	SF003007:translation elongation factor Tu,
212582_at	OXYSTEROL BINDING PROTEIN-LIKE 8		3d-structure, alternative splicing, lipid transport, transport,	IPR000648:Oxysterol-binding protein, IPR001849:Pleckstrin-like, IPR011993:Pleckstrin homology-type,			SM00233:PH,	cellular lipid metabolism, cellular metabolism, cellular physiological process, cellular process, establishment of localization, lipid metabolism, lipid transport, localization, metabolism, physiological process, primary metabolism, steroid metabolism, transport,
211992_at	KINASE DEFICIENT PROTEIN		alternative promoter usage, alternative splicing, atp-binding, kinase, nucleotide-binding, phosphorylation, protein kinase inhibitor, serine/threonine-protein kinase, transferase,	IPR000719:Protein kinase, IPR001245:Tyrosine protein kinase, IPR002290:Serine/threonine protein kinase, IPR008271:Serine/threonine protein kinase, active site,	CARDIOVASCULAR, ESSENTIAL HYPERTENSION,	cell, cytoplasm, intracellular,		biopolymer metabolism, biopolymer modification, cell communication, cellular macromolecule metabolism, cellular metabolism, cellular physiological process, cellular process, cellular protein metabolism, establishment of localization, intracellular signaling cascade, ion transport, localization, macromolecule metabolism, metabolism, phosphate metabolism, phosphorus metabolism, phosphorylation, phy…		ATP binding, adenyl nucleotide binding, binding, cAMP-dependent protein kinase activity, catalytic activity, cyclic nucleotide-dependent protein kinase activity, enzyme inhibitor activity, enzyme regulator activity, kinase activity, kinase inhibitor activity, kinase regulator activity, nucleotide binding, phosphotransferase activity, alcohol group as acceptor, protein binding, protein kinase CK2 …			active site:Proton acceptor, binding site:ATP, domain:Protein kinase, nucleotide phosphate-binding region:ATP, splice variant,
217728_at	S100 CALCIUM BINDING PROTEIN A6 (CALCYCLIN)		3d-structure, EF hand, calcium, calcium binding, cell cycle, cyclin, direct protein sequencing, growth regulation, mitogen,	IPR001751:Calcium-binding protein, S-100/ICaBP type, IPR002048:Calcium-binding EF-hand, IPR011992:EF-Hand type,		cell, cytoplasm, endomembrane system, envelope, intracellular, intracellular membrane-bound organelle, intracellular organelle, membrane, membrane-bound organelle, nuclear envelope, nucleus, organelle, organelle envelope,	SM00054:EFh,	axonogenesis, cell communication, cell cycle, cell development, cell differentiation, cell organization and biogenesis, cell proliferation, cell-cell signaling, cellular morphogenesis, cellular morphogenesis during differentiation, cellular physiological process, cellular process, development, fibroblast proliferation, morphogenesis, nervous system development, neurite morphogenesis, neurogenesis…		binding, calcium ion binding, cation binding, cell cycle regulator, growth factor activity, ion binding, metal ion binding, obsolete molecular function, protein binding, receptor binding, signal transducer activity,			calcium-binding region:1; low affinity, calcium-binding region:2; high affinity, domain:EF-hand 1, domain:EF-hand 2,	SF002353:S-100 protein,
200634_at	PROFILIN 1	HSA04810:REGULATION OF ACTIN CYTOSKELETON,	3d-structure, Phosphorylation, acetylation, actin binding, actin-binding, blocked amino end, cytoskeleton, direct protein sequencing, multigene family,	IPR002097:Profilin/allergen, IPR005454:Mammalian profilin,		actin cytoskeleton, cell, cytoskeleton, intracellular, intracellular non-membrane-bound organelle, intracellular organelle, non-membrane-bound organelle, organelle,	SM00392:PROF,	actin cytoskeleton organization and biogenesis, actin filament-based process, cell organization and biogenesis, cellular physiological process, cellular process, cytoskeleton organization and biogenesis, organelle organization and biogenesis, physiological process,		actin binding, actin monomer binding, binding, cytoskeletal protein binding, protein binding,	h_ecmPathway:Erk and PI-3 Kinase Are Necessary for Collagen Binding in Corneal Epithelia, h_rhoPathway:Rho cell motility signaling pathway,			SF002342:profilin,
207132_x_at	PREFOLDIN SUBUNIT 5		chaperone,	IPR001000:Glycoside hydrolase, family 10, IPR004127:Prefoldin alpha-like, IPR011599:Prefoldin alpha subunit,		cell, cytoplasm, cytosol, intracellular, intracellular membrane-bound organelle, intracellular organelle, membrane-bound organelle, nucleus, organelle, prefoldin complex, protein complex,		cellular macromolecule metabolism, cellular metabolism, cellular physiological process, cellular process, cellular protein metabolism, macromolecule metabolism, metabolism, nucleobase, nucleoside, nucleotide and nucleic acid metabolism, physiological process, primary metabolism, protein folding, protein metabolism, regulation of biological process, regulation of cellular metabolism, regulation of…		binding, protein binding, transcription cofactor activity, transcription corepressor activity, transcription factor binding, transcription regulator activity, unfolded protein binding,
210908_s_at	PREFOLDIN SUBUNIT 5		chaperone,	IPR001000:Glycoside hydrolase, family 10, IPR004127:Prefoldin alpha-like, IPR011599:Prefoldin alpha subunit,		cell, cytoplasm, cytosol, intracellular, intracellular membrane-bound organelle, intracellular organelle, membrane-bound organelle, nucleus, organelle, prefoldin complex, protein complex,		cellular macromolecule metabolism, cellular metabolism, cellular physiological process, cellular process, cellular protein metabolism, macromolecule metabolism, metabolism, nucleobase, nucleoside, nucleotide and nucleic acid metabolism, physiological process, primary metabolism, protein folding, protein metabolism, regulation of biological process, regulation of cellular metabolism, regulation of…		binding, protein binding, transcription cofactor activity, transcription corepressor activity, transcription factor binding, transcription regulator activity, unfolded protein binding,
201812_s_at	TRANSLOCASE OF OUTER MITOCHONDRIAL MEMBRANE 7 HOMOLOG (YEAST)		hypothetical protein, membrane, mitochondrion, outer membrane, protein transport, transmembrane, transport,	IPR012621:TOM7,		cell, cytoplasm, integral to membrane, intracellular, intracellular membrane-bound organelle, intracellular organelle, intrinsic to membrane, membrane, membrane-bound organelle, mitochondrion, organelle, outer membrane,		cellular physiological process, cellular process, establishment of localization, establishment of protein localization, localization, physiological process, protein localization, protein transport, transport,
217913_at	VACUOLAR PROTEIN SORTING 4A (YEAST)		atp-binding, membrane, nucleotide-binding, protein transport, transport, vacuole,	IPR003593:AAA ATPase, IPR003959:AAA ATPase, central region, IPR003960:AAA-protein subdomain, IPR007330:MIT,		cell, cytoplasm, intracellular, intracellular membrane-bound organelle, intracellular organelle, membrane, membrane-bound organelle, organelle, perinuclear region, vacuole,	SM00382:AAA, SM00745:MIT,	cellular physiological process, cellular process, establishment of localization, establishment of protein localization, localization, physiological process, protein localization, protein transport, transport, vesicle-mediated transport,		ATP binding, adenyl nucleotide binding, binding, catalytic activity, hydrolase activity, hydrolase activity, acting on acid anhydrides, hydrolase activity, acting on acid anhydrides, in phosphorus-containing anhydrides, nucleoside-triphosphatase activity, nucleotide binding, protein binding, purine nucleotide binding, pyrophosphatase activity,		Transcription,	domain:MIT, mutagenesis site, nucleotide phosphate-binding region:ATP,
200763_s_at	RIBOSOMAL PROTEIN, LARGE, P1	HSA03010:RIBOSOME,	phosphoprotein, phosphorylation, protein biosynthesis, ribonucleoprotein, ribosomal protein, ribosome,	IPR001813:Ribosomal protein 60S, IPR001859:Ribosomal protein P2,		cell, cytoplasm, cytosol, cytosolic large ribosomal subunit (sensu Eukaryota), cytosolic ribosome (sensu Eukaryota), intracellular, intracellular non-membrane-bound organelle, intracellular organelle, large ribosomal subunit, non-membrane-bound organelle, organelle, protein complex, ribonucleoprotein complex, ribosome,		biosynthesis, cellular biosynthesis, cellular macromolecule metabolism, cellular metabolism, cellular physiological process, cellular process, cellular protein metabolism, macromolecule biosynthesis, macromolecule metabolism, metabolism, physiological process, primary metabolism, protein biosynthesis, protein metabolism, translation, translational elongation,		RNA binding, binding, nucleic acid binding, structural constituent of ribosome, structural molecule activity,				SF002170:rat acidic ribosomal protein P1,
207508_at	ATP SYNTHASE, H+ TRANSPORTING, MITOCHONDRIAL F0 COMPLEX, SUBUNIT C3 (SUBUNIT 9)	HSA00190:OXIDATIVE PHOSPHORYLATION, HSA00193:ATP SYNTHESIS,	ATP biosynthesis, cf(0), hydrogen ion transport, hydrolase, ion transport, lipid-binding, membrane, membrane-associated complex, mitochondrion, multigene family, oxidative phosphorylation, transit peptide, transmembrane, transmembrane protein, transport,	IPR000454:ATPase, F0 complex, subunit C, IPR002379:ATPase, F0/V0 complex, subunit C,		cell, cell fraction, cytoplasm, envelope, integral to membrane, intracellular, intracellular membrane-bound organelle, intracellular organelle, intrinsic to membrane, membrane, membrane fraction, membrane-bound organelle, mitochondrial envelope, mitochondrial inner membrane, mitochondrial membrane, mitochondrion, organelle, organelle envelope, organelle inner membrane, organelle membrane, protein…		ATP biosynthesis, ATP metabolism, ATP synthesis coupled proton transport, biosynthesis, cation transport, cellular biosynthesis, cellular metabolism, cellular physiological process, cellular process, coenzyme biosynthesis, coenzyme metabolism, cofactor biosynthesis, cofactor metabolism, establishment of localization, generation of precursor metabolites and energy, hydrogen transport, ion transpor…		ATPase activity, ATPase activity, coupled, ATPase activity, coupled to movement of substances, ATPase activity, coupled to transmembrane movement of ions, ATPase activity, coupled to transmembrane movement of substances, P-P-bond-hydrolysis-driven transporter activity, binding, carrier activity, catalytic activity, cation transporter activity, cation-transporting ATPase activity, hydrogen ion tra…			sequence variant, site:Reversibly protonated during proton transport, transit peptide:Mitochondrion, transmembrane region,	SF001282:H(+)-transporting ATP synthase lipid-binding protein,
210105_s_at	FYN ONCOGENE RELATED TO SRC, FGR, YES	HSA04360:AXON GUIDANCE, HSA04510:FOCAL ADHESION, HSA04520:ADHERENS JUNCTION, HSA04650:NATURAL KILLER CELL MEDIATED CYTOTOXICITY, HSA04660:T CELL RECEPTOR SIGNALING PATHWAY, HSA04664:FC EPSILON RI SIGNALING PATHWAY,	3d-structure, ATP, alternative splicing, atp-binding, autophosphorylation, blocked amino end, kinase, lipoprotein, monomer, myristate, myristylation, nucleotide-binding, palmitate, phosphoprotein, phosphorylation, phosphotransferase, proto-oncogene, sh2 domain, sh3 domain, thiolester bond, transferase, transforming protein, tyrosine-protein kinase, tyrosine-specific protein kinase,	IPR000719:Protein kinase, IPR000980:SH2 motif, IPR001245:Tyrosine protein kinase, IPR001452:Src homology-3, IPR002290:Serine/threonine protein kinase, IPR008266:Tyrosine protein kinase, active site,		cellular component unknown,	SM00219:TyrKc, SM00252:SH2, SM00326:SH3,	T cell receptor signaling pathway, antigen receptor-mediated signaling pathway, behavior, biopolymer metabolism, biopolymer modification, calcium ion transport, cation transport, cell communication, cell surface receptor linked signal transduction, cellular macromolecule metabolism, cellular metabolism, cellular physiological process, cellular process, cellular protein metabolism, di-, tri-valent…	67.Ikaros_and_signaling_inhibitors, 81.Structure_of_Caps_and_SMACs,	ATP binding, adenyl nucleotide binding, binding, catalytic activity, identical protein binding, kinase activity, nucleotide binding, phosphotransferase activity, alcohol group as acceptor, protein binding, protein kinase activity, protein-tyrosine kinase activity, purine nucleotide binding, transferase activity, transferase activity, transferring phosphorus-containing groups,	h_biopeptidesPathway:Bioactive Peptide Induced Signaling Pathway, h_ecmPathway:Erk and PI-3 Kinase Are Necessary for Collagen Binding in Corneal Epithelia, h_ephA4Pathway:Eph Kinases and ephrins support platelet aggregation, h_il7Pathway:IL-7 Signal Transduction, h_integrinPathway:Integrin Signaling Pathway, h_reelinPathway:Reelin Signaling Pathway, h_tcrPathway:T Cell Receptor Signaling Pathway,…		active site:Proton acceptor, binding site:ATP, domain:Protein kinase, domain:SH2, domain:SH3, lipid moiety-binding region:N-myristoyl glycine, lipid moiety-binding region:S-palmitoyl cysteine, nucleotide phosphate-binding region:ATP,	SF000601:tyrosine-protein kinase, proto-oncogene SRC type,
216033_s_at	FYN ONCOGENE RELATED TO SRC, FGR, YES	HSA04360:AXON GUIDANCE, HSA04510:FOCAL ADHESION, HSA04520:ADHERENS JUNCTION, HSA04650:NATURAL KILLER CELL MEDIATED CYTOTOXICITY, HSA04660:T CELL RECEPTOR SIGNALING PATHWAY, HSA04664:FC EPSILON RI SIGNALING PATHWAY,	3d-structure, ATP, alternative splicing, atp-binding, autophosphorylation, blocked amino end, kinase, lipoprotein, monomer, myristate, myristylation, nucleotide-binding, palmitate, phosphoprotein, phosphorylation, phosphotransferase, proto-oncogene, sh2 domain, sh3 domain, thiolester bond, transferase, transforming protein, tyrosine-protein kinase, tyrosine-specific protein kinase,	IPR000719:Protein kinase, IPR000980:SH2 motif, IPR001245:Tyrosine protein kinase, IPR001452:Src homology-3, IPR002290:Serine/threonine protein kinase, IPR008266:Tyrosine protein kinase, active site,		cellular component unknown,	SM00219:TyrKc, SM00252:SH2, SM00326:SH3,	T cell receptor signaling pathway, antigen receptor-mediated signaling pathway, behavior, biopolymer metabolism, biopolymer modification, calcium ion transport, cation transport, cell communication, cell surface receptor linked signal transduction, cellular macromolecule metabolism, cellular metabolism, cellular physiological process, cellular process, cellular protein metabolism, di-, tri-valent…	67.Ikaros_and_signaling_inhibitors, 81.Structure_of_Caps_and_SMACs,	ATP binding, adenyl nucleotide binding, binding, catalytic activity, identical protein binding, kinase activity, nucleotide binding, phosphotransferase activity, alcohol group as acceptor, protein binding, protein kinase activity, protein-tyrosine kinase activity, purine nucleotide binding, transferase activity, transferase activity, transferring phosphorus-containing groups,	h_biopeptidesPathway:Bioactive Peptide Induced Signaling Pathway, h_ecmPathway:Erk and PI-3 Kinase Are Necessary for Collagen Binding in Corneal Epithelia, h_ephA4Pathway:Eph Kinases and ephrins support platelet aggregation, h_il7Pathway:IL-7 Signal Transduction, h_integrinPathway:Integrin Signaling Pathway, h_reelinPathway:Reelin Signaling Pathway, h_tcrPathway:T Cell Receptor Signaling Pathway,…		active site:Proton acceptor, binding site:ATP, domain:Protein kinase, domain:SH2, domain:SH3, lipid moiety-binding region:N-myristoyl glycine, lipid moiety-binding region:S-palmitoyl cysteine, nucleotide phosphate-binding region:ATP,	SF000601:tyrosine-protein kinase, proto-oncogene SRC type,
204372_s_at	KH-TYPE SPLICING REGULATORY PROTEIN (FUSE BINDING PROTEIN 2)		direct protein sequencing, dna-binding, mrna processing, mrna splicing, mrna transport, nuclear protein, rna-binding, transcription, transcription regulation, transport,	IPR001412:Aminoacyl-tRNA synthetase, class I, IPR004087:KH, IPR004088:KH, type 1,		cell, intracellular, intracellular membrane-bound organelle, intracellular organelle, membrane-bound organelle, nucleus, organelle,	SM00322:KH,	RNA export from nucleus, RNA localization, RNA metabolism, RNA processing, RNA splicing, RNA splicing, via transesterification reactions, RNA splicing, via transesterification reactions with bulged adenosine as nucleophile, RNA transport, biopolymer metabolism, cell organization and biogenesis, cellular localization, cellular metabolism, cellular physiological process, cellular process, establish…		DNA binding, RNA binding, RNA splicing factor activity, transesterification mechanism, binding, nucleic acid binding,			domain:KH 1, domain:KH 2, domain:KH 3, domain:KH 4, repeat:1, repeat:2, repeat:3, repeat:4,
212303_x_at	KH-TYPE SPLICING REGULATORY PROTEIN (FUSE BINDING PROTEIN 2)		direct protein sequencing, dna-binding, mrna processing, mrna splicing, mrna transport, nuclear protein, rna-binding, transcription, transcription regulation, transport,	IPR001412:Aminoacyl-tRNA synthetase, class I, IPR004087:KH, IPR004088:KH, type 1,		cell, intracellular, intracellular membrane-bound organelle, intracellular organelle, membrane-bound organelle, nucleus, organelle,	SM00322:KH,	RNA export from nucleus, RNA localization, RNA metabolism, RNA processing, RNA splicing, RNA splicing, via transesterification reactions, RNA splicing, via transesterification reactions with bulged adenosine as nucleophile, RNA transport, biopolymer metabolism, cell organization and biogenesis, cellular localization, cellular metabolism, cellular physiological process, cellular process, establish…		DNA binding, RNA binding, RNA splicing factor activity, transesterification mechanism, binding, nucleic acid binding,			domain:KH 1, domain:KH 2, domain:KH 3, domain:KH 4, repeat:1, repeat:2, repeat:3, repeat:4,
207529_at	DEFENSIN, ALPHA 5, PANETH CELL-SPECIFIC	HSA04080:NEUROACTIVE LIGAND-RECEPTOR INTERACTION,	antibiotic, antimicrobial, defensin, fungicide, homodimer, signal,	IPR002366:Defensin propeptide, IPR006080:Mammalian defensin, IPR006081:Alpha defensin,		extracellular region,	SM00048:DEFSN,	antimicrobial humoral response, antimicrobial humoral response (sensu Vertebrata), cellular metabolism, cellular physiological process, cellular process, defense response, defense response to bacteria, defense response to fungi, humoral defense mechanism (sensu Vertebrata), humoral immune response, immune response, metabolism, organismal physiological process, physiological process, response to a…					disulfide bond, peptide:Defensin 5, signal peptide,	SF001875:mammalian defensin,
212910_at	THAP DOMAIN CONTAINING 11		dna-binding, metal-binding, nuclear protein, zinc, zinc-finger,	IPR006612:Zinc finger, C2CH-type,		cell, intracellular, intracellular membrane-bound organelle, intracellular organelle, membrane-bound organelle, nucleus, organelle,	SM00692:DM3,			DNA binding, binding, cation binding, ion binding, metal ion binding, nucleic acid binding, transition metal ion binding, zinc ion binding,			domain:THAP, zinc finger region:THAP-type,
218597_s_at	CHROMOSOME 10 OPEN READING FRAME 70			IPR006622:Zinc finger, CDGSH-type,		cell, cytoplasm, intracellular, intracellular membrane-bound organelle, intracellular organelle, membrane-bound organelle, mitochondrion, organelle,	SM00704:ZnF_CDGSH,
209329_x_at	HIG1 DOMAIN FAMILY, MEMBER 2A		membrane, transmembrane,	IPR007667:Hypoxia induced protein conserved region,		cell, integral to membrane, intrinsic to membrane, membrane,							domain:HIG1, transmembrane region,
200881_s_at	DNAJ (HSP40) HOMOLOG, SUBFAMILY A, MEMBER 1		Phosphorylation, chaperone, lipoprotein, metal-binding, multigene family, prenylation, zinc,	IPR001305:DnaJ central region, IPR001623:Heat shock protein DnaJ, N-terminal, IPR002939:Chaperone DnaJ, C-terminal, IPR003095:Heat shock protein DnaJ,			SM00271:DnaJ,	cellular macromolecule metabolism, cellular metabolism, cellular physiological process, cellular process, cellular protein metabolism, macromolecule metabolism, metabolism, physiological process, primary metabolism, protein folding, protein metabolism, response to abiotic stimulus, response to chemical stimulus, response to protein stimulus, response to stimulus, response to stress, response to u…		binding, cation binding, heat shock protein binding, ion binding, low-density lipoprotein receptor binding, metal ion binding, protein binding, receptor binding, signal transducer activity, transition metal ion binding, unfolded protein binding, zinc ion binding,		Posttranslational modification, protein turnover, chaperones,	domain:CR, domain:J, lipid moiety-binding region:S-farnesyl cysteine, metal ion-binding site:Zinc 1, metal ion-binding site:Zinc 2, mutagenesis site, repeat:CXXCXGXG motif,	SF002585:heat shock protein dnaJ,
202120_x_at	ADAPTOR-RELATED PROTEIN COMPLEX 2, SIGMA 1 SUBUNIT		Alternative splicing, coated pits,	IPR000804:Clathrin adaptor complex, small chain,		AP-2 adaptor complex, cell, cellular component unknown, clathrin adaptor complex, clathrin coat, clathrin coat of coated pit, clathrin coat of endocytic vesicle, clathrin coated vesicle membrane, clathrin vesicle coat, clathrin-coated endocytic vesicle, clathrin-coated endocytic vesicle membrane, clathrin-coated vesicle, coated membrane, coated pit, coated vesicle, coated vesicle membrane, cytopl…		biological process unknown, cell organization and biogenesis, cellular localization, cellular physiological process, cellular process, clathrin cage assembly, endocytosis, establishment of cellular localization, establishment of localization, establishment of protein localization, intracellular protein transport, intracellular transport, localization, physiological process, protein localization, …		molecular function unknown, protein transporter activity, transporter activity,			sequence conflict, splice variant,	SF015588:adaptor protein complex, sigma subunit,
211047_x_at	ADAPTOR-RELATED PROTEIN COMPLEX 2, SIGMA 1 SUBUNIT		Alternative splicing, coated pits,	IPR000804:Clathrin adaptor complex, small chain,		AP-2 adaptor complex, cell, cellular component unknown, clathrin adaptor complex, clathrin coat, clathrin coat of coated pit, clathrin coat of endocytic vesicle, clathrin coated vesicle membrane, clathrin vesicle coat, clathrin-coated endocytic vesicle, clathrin-coated endocytic vesicle membrane, clathrin-coated vesicle, coated membrane, coated pit, coated vesicle, coated vesicle membrane, cytopl…		biological process unknown, cell organization and biogenesis, cellular localization, cellular physiological process, cellular process, clathrin cage assembly, endocytosis, establishment of cellular localization, establishment of localization, establishment of protein localization, intracellular protein transport, intracellular transport, localization, physiological process, protein localization, …		molecular function unknown, protein transporter activity, transporter activity,			sequence conflict, splice variant,	SF015588:adaptor protein complex, sigma subunit,
208074_s_at	ADAPTOR-RELATED PROTEIN COMPLEX 2, SIGMA 1 SUBUNIT		Alternative splicing, coated pits,	IPR000804:Clathrin adaptor complex, small chain,		AP-2 adaptor complex, cell, cellular component unknown, clathrin adaptor complex, clathrin coat, clathrin coat of coated pit, clathrin coat of endocytic vesicle, clathrin coated vesicle membrane, clathrin vesicle coat, clathrin-coated endocytic vesicle, clathrin-coated endocytic vesicle membrane, clathrin-coated vesicle, coated membrane, coated pit, coated vesicle, coated vesicle membrane, cytopl…		biological process unknown, cell organization and biogenesis, cellular localization, cellular physiological process, cellular process, clathrin cage assembly, endocytosis, establishment of cellular localization, establishment of localization, establishment of protein localization, intracellular protein transport, intracellular transport, localization, physiological process, protein localization, …		molecular function unknown, protein transporter activity, transporter activity,			sequence conflict, splice variant,	SF015588:adaptor protein complex, sigma subunit,
203557_s_at	PTERIN-4 ALPHA-CARBINOLAMINE DEHYDRATASE/DIMERIZATION COFACTOR OF HEPATOCYTE NUCLEAR FACTOR 1 ALPHA (TCF1)		acetylation, direct protein sequencing, disease mutation, lyase, tetrahydrobiopterin biosynthesis,	IPR001533:Transcriptional coactivator/pterin dehydratase,				aromatic compound biosynthesis, aromatic compound metabolism, biosynthesis, cellular biosynthesis, cellular metabolism, cellular physiological process, cellular process, metabolism, physiological process, pteridine and derivative biosynthesis, pteridine and derivative metabolism, tetrahydrobiopterin biosynthesis, tetrahydrobiopterin metabolism,		4-alpha-hydroxytetrahydrobiopterin dehydratase activity, binding, carbon-oxygen lyase activity, catalytic activity, hydro-lyase activity, identical protein binding, lyase activity, protein binding,				SF001416:4a-hydroxytetrahydrobiopterin dehydratase,
212094_at	PATERNALLY EXPRESSED 10		hypothetical protein,	IPR001878:Zinc finger, CCHC-type, IPR005162:Retrotransposon gag protein,						binding, nucleic acid binding,
201892_s_at	IMP (INOSINE MONOPHOSPHATE) DEHYDROGENASE 2	HSA00230:PURINE METABOLISM,	3d-structure, Phosphorylation, cbs domain, direct protein sequencing, gmp biosynthesis, metal-binding, multigene family, nad, oxidoreductase, potassium, purine biosynthesis, purine nucleotide biosynthesis,	IPR000644:CBS, IPR001093:IMP dehydrogenase/GMP reductase, IPR003009:FMN/related compound-binding core, IPR005990:IMP dehydrogenase,			SM00116:CBS,	GMP biosynthesis, GMP metabolism, biosynthesis, cellular biosynthesis, cellular metabolism, cellular physiological process, cellular process, metabolism, nucleobase, nucleoside, nucleotide and nucleic acid metabolism, nucleoside monophosphate biosynthesis, nucleoside monophosphate metabolism, nucleotide biosynthesis, nucleotide metabolism, physiological process, primary metabolism, purine nucleos…		IMP dehydrogenase activity, alkali metal ion binding, binding, catalytic activity, cation binding, ion binding, metal ion binding, oxidoreductase activity, oxidoreductase activity, acting on CH-OH group of donors, oxidoreductase activity, acting on the CH-OH group of donors, NAD or NADP as acceptor, potassium ion binding,		Nucleotide transport and metabolism,	active site:Thioimidate intermediate, binding site:IMP; phosphate group, binding site:IMP; ribose group, binding site:Inhibitor, domain:CBS 1, domain:CBS 2, metal ion-binding site:Potassium (via carbonyl oxygen), nucleotide phosphate-binding region:NAD (ADP part),	SF000130:inosine-5'-monophosphate dehydrogenase,
211934_x_at	GLUCOSIDASE, ALPHA; NEUTRAL AB	HSA00510:N-GLYCAN BIOSYNTHESIS,	alternative splicing, endoplasmic reticulum, glycoprotein, golgi stack, hydrolase, signal,	IPR000322:Glycoside hydrolase, family 31,		Golgi apparatus, Golgi stack, cell, cytoplasm, endoplasmic reticulum, intracellular, intracellular membrane-bound organelle, intracellular organelle, membrane-bound organelle, organelle,		carbohydrate metabolism, macromolecule metabolism, metabolism, physiological process, primary metabolism,		binding, catalytic activity, hydrolase activity, hydrolase activity, acting on glycosyl bonds, protein binding,	h_eradPathway:ER?associated degradation (ERAD) Pathway,		active site:Nucleophile, active site:Proton donor, glycosylation site:N-linked (GlcNAc...), mutagenesis site, signal peptide, splice variant,	SF001077:lysosomal alpha-glucosidase,
208858_s_at	FAMILY WITH SEQUENCE SIMILARITY 62 (C2 DOMAIN CONTAINING), MEMBER A		hypothetical protein,	IPR000008:C2, IPR000276:Rhodopsin-like GPCR superfamily,			SM00239:C2,							SF016227:Not Yet Assigned,
204083_s_at	TROPOMYOSIN 2 (BETA)		acetylation, actin-binding, alternative splicing, coiled coil, cytoskeleton, disease mutation, multigene family, muscle, muscle protein, skeletal muscle,	IPR000533:Tropomyosin, IPR002017:Spectrin repeat,		actin cytoskeleton, cell, contractile fiber, cytoplasm, cytoskeleton, intracellular, intracellular non-membrane-bound organelle, intracellular organelle, muscle thin filament tropomyosin, myofibril, non-membrane-bound organelle, organelle, sarcomere, striated muscle thin filament,				actin binding, binding, cytoskeletal protein binding, protein binding, structural constituent of muscle, structural molecule activity,			modified residue, splice variant,	SF002327:tropomyosin,
210466_s_at	SERPINE1 MRNA BINDING PROTEIN 1		alternative splicing, direct protein sequencing, nuclear protein, rna-binding,	IPR006861:Hyaluronan/mRNA binding protein,		cell, intracellular, intracellular membrane-bound organelle, intracellular organelle, membrane-bound organelle, nucleus, organelle,		RNA metabolism, biopolymer metabolism, cellular metabolism, cellular physiological process, cellular process, mRNA metabolism, macromolecule metabolism, metabolism, nucleobase, nucleoside, nucleotide and nucleic acid metabolism, physiological process, primary metabolism, regulation of RNA metabolism, regulation of RNA stability, regulation of biological process, regulation of cellular metabolism,…		RNA binding, binding, mRNA 3'-UTR binding, mRNA binding, nucleic acid binding, protein binding,			sequence conflict, splice variant,	SF017773:Not Yet Assigned,
200025_s_at	RIBOSOMAL PROTEIN L27	HSA03010:RIBOSOME,	protein biosynthesis, ribonucleoprotein, ribosomal protein, ribosome,	IPR001141:Ribosomal protein L27e, IPR005824:KOW, IPR006646:KOW (Kyrpides, Ouzounis, Woese) motif,		cell, cytoplasm, intracellular, intracellular non-membrane-bound organelle, intracellular organelle, non-membrane-bound organelle, organelle, protein complex, ribonucleoprotein complex, ribosome,	SM00739:KOW,	biosynthesis, cellular biosynthesis, cellular macromolecule metabolism, cellular metabolism, cellular physiological process, cellular process, cellular protein metabolism, macromolecule biosynthesis, macromolecule metabolism, metabolism, physiological process, primary metabolism, protein biosynthesis, protein metabolism,		structural constituent of ribosome, structural molecule activity,			domain:KOW,	SF002205:rat ribosomal protein L27,
220922_s_at	SPANX FAMILY, MEMBER B1		multigene family, nuclear protein, sperm,	IPR010007:Sperm proteins associated with nucleus, mapped to X chromosome,		cell, intracellular, intracellular membrane-bound organelle, intracellular organelle, membrane-bound organelle, nucleus, organelle,		cell development, cell differentiation, cellular process, development, gametogenesis, male gamete generation, reproduction, sexual reproduction, spermatid development, spermatid differentiation, spermatogenesis,
217769_s_at	CHROMOSOME 13 OPEN READING FRAME 12		hypothetical protein,	IPR008012:Proteasome maturation factor UMP1,
222258_s_at	SH3-DOMAIN BINDING PROTEIN 4		hypothetical protein, receptor, sh3 domain,	IPR001452:Src homology-3, IPR011511:Variant SH3,		cell, intracellular, intracellular membrane-bound organelle, intracellular organelle, membrane-bound organelle, nucleus, organelle,	SM00326:SH3,	cell cycle, cellular physiological process, cellular process, endocytosis, establishment of localization, localization, physiological process, transport, vesicle-mediated transport,		receptor activity, signal transducer activity,
204745_x_at	METALLOTHIONEIN 1G		Alternative splicing, acetylated amino end, acetylation, cadmium, chelation, copper, direct protein sequencing, metal binding, metal-binding, metal-thiolate cluster, zinc,	IPR000006:Vertebrate metallothionein, IPR002400:Growth factor, cystine knot, IPR003019:Metallothionein superfamily, IPR008197:Whey acidic protein, core region,						binding, cadmium ion binding, cation binding, copper ion binding, heavy metal binding, ion binding, metal ion binding, obsolete molecular function, transition metal ion binding, zinc ion binding,			metal ion-binding site:Cluster A, metal ion-binding site:Cluster B, splice variant,	SF002564:metallothionein,
216336_x_at	METALLOTHIONEIN 1G		Alternative splicing, acetylated amino end, acetylation, cadmium, chelation, copper, direct protein sequencing, metal binding, metal-binding, metal-thiolate cluster, zinc,	IPR000006:Vertebrate metallothionein, IPR002400:Growth factor, cystine knot, IPR003019:Metallothionein superfamily, IPR008197:Whey acidic protein, core region,						binding, cadmium ion binding, cation binding, copper ion binding, heavy metal binding, ion binding, metal ion binding, obsolete molecular function, transition metal ion binding, zinc ion binding,			metal ion-binding site:Cluster A, metal ion-binding site:Cluster B, splice variant,	SF002564:metallothionein,
209026_x_at	TUBULIN, BETA	HSA04540:GAP JUNCTION, MMU04540:GAP JUNCTION,	Phosphorylation, gtp-binding, microtubule, multigene family, nucleotide-binding,	IPR000158:Cell division protein FtsZ, IPR000217:Tubulin, IPR002453:Beta tubulin, IPR003008:Tubulin/FtsZ, GTPase, IPR008280:Tubulin/FtsZ, C-terminal, IPR010916:TonB box, N-terminal,		cell, cytoplasm, cytoskeleton, intracellular, intracellular non-membrane-bound organelle, intracellular organelle, microtubule, microtubule cytoskeleton, non-membrane-bound organelle, organelle, protein complex,		apoptosis, cell death, cell killing, cell organization and biogenesis, cellular localization, cellular macromolecule metabolism, cellular metabolism, cellular physiological process, cellular process, cellular protein metabolism, cytoskeleton organization and biogenesis, cytoskeleton-dependent intracellular transport, death, establishment of cellular localization, establishment of localization, im…		GTP binding, GTPase activity, MHC class I protein binding, MHC protein binding, binding, catalytic activity, guanyl nucleotide binding, hydrolase activity, hydrolase activity, acting on acid anhydrides, hydrolase activity, acting on acid anhydrides, in phosphorus-containing anhydrides, nucleoside-triphosphatase activity, nucleotide binding, protein binding, purine nucleotide binding, pyrophosphat…			modified residue, nucleotide phosphate-binding region:GTP,	SF002306:tubulin,
212320_at	TUBULIN, BETA	HSA04540:GAP JUNCTION, MMU04540:GAP JUNCTION,	Phosphorylation, gtp-binding, microtubule, multigene family, nucleotide-binding,	IPR000158:Cell division protein FtsZ, IPR000217:Tubulin, IPR002453:Beta tubulin, IPR003008:Tubulin/FtsZ, GTPase, IPR008280:Tubulin/FtsZ, C-terminal, IPR010916:TonB box, N-terminal,		cell, cytoplasm, cytoskeleton, intracellular, intracellular non-membrane-bound organelle, intracellular organelle, microtubule, microtubule cytoskeleton, non-membrane-bound organelle, organelle, protein complex,		apoptosis, cell death, cell killing, cell organization and biogenesis, cellular localization, cellular macromolecule metabolism, cellular metabolism, cellular physiological process, cellular process, cellular protein metabolism, cytoskeleton organization and biogenesis, cytoskeleton-dependent intracellular transport, death, establishment of cellular localization, establishment of localization, im…		GTP binding, GTPase activity, MHC class I protein binding, MHC protein binding, binding, catalytic activity, guanyl nucleotide binding, hydrolase activity, hydrolase activity, acting on acid anhydrides, hydrolase activity, acting on acid anhydrides, in phosphorus-containing anhydrides, nucleoside-triphosphatase activity, nucleotide binding, protein binding, purine nucleotide binding, pyrophosphat…			modified residue, nucleotide phosphate-binding region:GTP,	SF002306:tubulin,
211714_x_at	TUBULIN, BETA	HSA04540:GAP JUNCTION, MMU04540:GAP JUNCTION,	Phosphorylation, gtp-binding, microtubule, multigene family, nucleotide-binding,	IPR000158:Cell division protein FtsZ, IPR000217:Tubulin, IPR002453:Beta tubulin, IPR003008:Tubulin/FtsZ, GTPase, IPR008280:Tubulin/FtsZ, C-terminal, IPR010916:TonB box, N-terminal,		cell, cytoplasm, cytoskeleton, intracellular, intracellular non-membrane-bound organelle, intracellular organelle, microtubule, microtubule cytoskeleton, non-membrane-bound organelle, organelle, protein complex,		apoptosis, cell death, cell killing, cell organization and biogenesis, cellular localization, cellular macromolecule metabolism, cellular metabolism, cellular physiological process, cellular process, cellular protein metabolism, cytoskeleton organization and biogenesis, cytoskeleton-dependent intracellular transport, death, establishment of cellular localization, establishment of localization, im…		GTP binding, GTPase activity, MHC class I protein binding, MHC protein binding, binding, catalytic activity, guanyl nucleotide binding, hydrolase activity, hydrolase activity, acting on acid anhydrides, hydrolase activity, acting on acid anhydrides, in phosphorus-containing anhydrides, nucleoside-triphosphatase activity, nucleotide binding, protein binding, purine nucleotide binding, pyrophosphat…			modified residue, nucleotide phosphate-binding region:GTP,	SF002306:tubulin,
200839_s_at	CATHEPSIN B	HSA04612:ANTIGEN PROCESSING AND PRESENTATION,	3d-structure, cysteine proteinase, direct protein sequencing, glycoprotein, hydrolase, lysosome, protease, protein degradation, signal, thiol protease, zymogen,	IPR000169:Peptidase, cysteine peptidase active site, IPR000668:Peptidase C1A, papain C-terminal, IPR012599:Peptidase C1, propeptide, IPR013128:Peptidase C1A, papain,		cell, cytoplasm, intracellular, intracellular membrane-bound organelle, intracellular organelle, lysosome, lytic vacuole, membrane-bound organelle, organelle, vacuole,	SM00645:Pept_C1,	apoptosis, biopolymer catabolism, biopolymer metabolism, catabolism, cell death, cellular macromolecule metabolism, cellular metabolism, cellular physiological process, cellular process, cellular protein metabolism, death, macromolecule catabolism, macromolecule metabolism, metabolism, physiological process, primary metabolism, programmed cell death, protein catabolism, protein metabolism, proteo…		catalytic activity, cathepsin B activity, cysteine-type endopeptidase activity, cysteine-type peptidase activity, endopeptidase activity, hydrolase activity, peptidase activity,			disulfide bond, glycosylation site:N-linked (GlcNAc...), propeptide:Activation peptide, signal peptide,	SF001182:papain,
202475_at	SEVEN TRANSMEMBRANE DOMAIN PROTEIN		transmembrane,			cell, integral to membrane, intrinsic to membrane, membrane,				binding, protein binding,
201666_at	TIMP METALLOPEPTIDASE INHIBITOR 1		3d-structure, collagen, direct protein sequencing, erythrocyte maturation, erythropoiesis, glycoprotein, metalloenzyme inhibitor, metalloprotease inhibitor, metalloproteinase inhibitor, mitogen, signal,	IPR001134:Netrin, C-terminal, IPR001820:Proteinase inhibitor I35, tissue inhibitor of metalloproteinase,	CANCER, CARDIOVASCULAR, INTRACRANIAL ANEURYSMS, RECTAL CANCER,	extracellular matrix, extracellular matrix (sensu Metazoa), extracellular region,	SM00206:NTR,	cell development, cell differentiation, cell maturation, cell organization and biogenesis, cell proliferation, cellular macromolecule metabolism, cellular metabolism, cellular morphogenesis, cellular morphogenesis during differentiation, cellular physiological process, cellular process, cellular protein metabolism, development, erythrocyte differentiation, erythrocyte maturation, hemopoiesis, hem…		cell cycle regulator, endopeptidase inhibitor activity, enzyme inhibitor activity, enzyme regulator activity, metalloendopeptidase inhibitor activity, obsolete molecular function, protease inhibitor activity,			disulfide bond, domain:NTR, glycosylation site:N-linked (GlcNAc...), signal peptide,	SF001636:metalloproteinase inhibitor,
218118_s_at	TRANSLOCASE OF INNER MITOCHONDRIAL MEMBRANE 23 HOMOLOG (YEAST)		inner membrane, membrane, mitochondrion, outer membrane, protein transport, translocation, transmembrane, transport,	IPR003397:Mitochondrial import inner membrane translocase, subunit Tim17/22, IPR005681:Mitochondrial import inner membrane translocase, subunit Tim23,		cell, cytoplasm, envelope, integral to membrane, integral to plasma membrane, intracellular, intracellular membrane-bound organelle, intracellular organelle, intrinsic to membrane, intrinsic to plasma membrane, membrane, membrane-bound organelle, membrane-enclosed lumen, mitochondrial envelope, mitochondrial inner membrane, mitochondrial inner membrane presequence translocase complex, mitochondri…		cell organization and biogenesis, cellular localization, cellular physiological process, cellular process, establishment of cellular localization, establishment of localization, establishment of protein localization, intracellular protein transport, intracellular transport, localization, physiological process, protein localization, protein targeting, protein targeting to mitochondrion, protein tr…		P-P-bond-hydrolysis-driven transporter activity, binding, carrier activity, primary active transporter activity, protein binding, protein transporter activity, transporter activity,			transmembrane region,
218119_at	TRANSLOCASE OF INNER MITOCHONDRIAL MEMBRANE 23 HOMOLOG (YEAST)		inner membrane, membrane, mitochondrion, outer membrane, protein transport, translocation, transmembrane, transport,	IPR003397:Mitochondrial import inner membrane translocase, subunit Tim17/22, IPR005681:Mitochondrial import inner membrane translocase, subunit Tim23,		cell, cytoplasm, envelope, integral to membrane, integral to plasma membrane, intracellular, intracellular membrane-bound organelle, intracellular organelle, intrinsic to membrane, intrinsic to plasma membrane, membrane, membrane-bound organelle, membrane-enclosed lumen, mitochondrial envelope, mitochondrial inner membrane, mitochondrial inner membrane presequence translocase complex, mitochondri…		cell organization and biogenesis, cellular localization, cellular physiological process, cellular process, establishment of cellular localization, establishment of localization, establishment of protein localization, intracellular protein transport, intracellular transport, localization, physiological process, protein localization, protein targeting, protein targeting to mitochondrion, protein tr…		P-P-bond-hydrolysis-driven transporter activity, binding, carrier activity, primary active transporter activity, protein binding, protein transporter activity, transporter activity,			transmembrane region,
212097_at	CAVEOLIN 1, CAVEOLAE PROTEIN, 22KDA	HSA04510:FOCAL ADHESION,	acetylation, alternative initiation, direct protein sequencing, disease mutation, lipoprotein, membrane, palmitate, phosphorylation, transmembrane, transmembrane protein,	IPR001612:Caveolin,		Golgi apparatus, Golgi membrane, caveola, caveolar membrane, cell, cytoplasm, endomembrane system, endoplasmic reticulum, integral to membrane, integral to plasma membrane, intracellular, intracellular membrane-bound organelle, intracellular organelle, intrinsic to membrane, intrinsic to plasma membrane, lipid raft, membrane, membrane-bound organelle, organelle, organelle membrane, plasma membran…		cellular physiological process, cellular process, cholesterol homeostasis, cholesterol transport, establishment of localization, homeostasis, lipid transport, localization, physiological process, sterol transport, transport,		binding, cholesterol binding, protein binding, steroid binding, structural molecule activity,	h_integrinPathway:Integrin Signaling Pathway, h_no1Pathway:Actions of Nitric Oxide in the Heart,		lipid moiety-binding region:S-palmitoyl cysteine, transmembrane region,	SF009396:caveolin,
200052_s_at	INTERLEUKIN ENHANCER BINDING FACTOR 2, 45KDA		activator, direct protein sequencing, dna-binding, nuclear protein, transcription, transcription regulation,	IPR006116:2-5 oligoadenylate synthetase, ubiquitin-like region, IPR006561:DZF,		cell, intracellular, intracellular membrane-bound organelle, intracellular non-membrane-bound organelle, intracellular organelle, membrane-bound organelle, membrane-enclosed lumen, non-membrane-bound organelle, nuclear lumen, nucleolus, nucleus, organelle, organelle lumen,	SM00572:DZF,	cellular metabolism, cellular physiological process, cellular process, defense response, immune response, metabolism, nucleobase, nucleoside, nucleotide and nucleic acid metabolism, organismal physiological process, physiological process, positive regulation of biological process, positive regulation of cellular metabolism, positive regulation of cellular physiological process, positive regulatio…		ATP binding, DNA binding, RNA binding, RNA polymerase II transcription factor activity, adenyl nucleotide binding, binding, catalytic activity, double-stranded RNA binding, nucleic acid binding, nucleotide binding, protein binding, purine nucleotide binding, transcription regulator activity, transferase activity,			domain:DZF,	SF017612:Not Yet Assigned,
204026_s_at	ZW10 INTERACTOR		coiled coil, nuclear protein,			cell, intracellular, intracellular membrane-bound organelle, intracellular organelle, membrane-bound organelle, nucleus, organelle,		cell communication, cell cycle, cell organization and biogenesis, cellular physiological process, cellular process, cytoskeleton organization and biogenesis, intracellular signaling cascade, microtubule cytoskeleton organization and biogenesis, microtubule-based process, organelle organization and biogenesis, phosphoinositide-mediated signaling, physiological process, second-messenger-mediated si…
208619_at	DAMAGE-SPECIFIC DNA BINDING PROTEIN 1, 127KDA		DNA binding, dna damage, dna repair, dna-binding, nuclear protein, ubl conjugation pathway,	IPR004871:CPSF A subunit, C-terminal,		cell, intracellular, intracellular membrane-bound organelle, intracellular organelle, membrane-bound organelle, nucleus, organelle,		DNA metabolism, DNA repair, biopolymer metabolism, biopolymer modification, cellular macromolecule metabolism, cellular metabolism, cellular physiological process, cellular process, cellular protein metabolism, macromolecule metabolism, metabolism, nucleobase, nucleoside, nucleotide and nucleic acid metabolism, nucleotide-excision repair, physiological process, primary metabolism, protein metabol…		DNA binding, binding, damaged DNA binding, nucleic acid binding,		RNA processing and modification,		SF002088:UV-damaged DNA-binding protein,
200663_at	CD63 ANTIGEN (MELANOMA 1 ANTIGEN)		antigen, direct protein sequencing, glycoprotein, lysosome, membrane, surface antigen, transmembrane, transmembrane protein,	IPR000301:CD9/CD37/CD63 antigen,		cell, cytoplasm, integral to membrane, integral to plasma membrane, intracellular, intracellular membrane-bound organelle, intracellular organelle, intrinsic to membrane, intrinsic to plasma membrane, lysosomal membrane, lysosome, lytic vacuole, membrane, membrane-bound organelle, organelle, plasma membrane, vacuole,			57.Post-Golgi&endo_trans_MHC_class_II, 73.Integrins_and_other_cell-surface_receptors,				glycosylation site:N-linked (GlcNAc...), transmembrane region,	SF002419:CD9 antigen,
209104_s_at	NUCLEOLAR PROTEIN FAMILY A, MEMBER 2 (H/ACA SMALL NUCLEOLAR RNPS)		nuclear protein, ribonucleoprotein, ribosome biogenesis, rna-binding, rrna processing,	IPR004037:Ribosomal protein L7AE, IPR004038:Ribosomal protein L7Ae/L30e/S12e/Gadd45,		cell, intracellular, intracellular membrane-bound organelle, intracellular non-membrane-bound organelle, intracellular organelle, membrane-bound organelle, membrane-enclosed lumen, non-membrane-bound organelle, nuclear lumen, nucleolus, nucleus, organelle, organelle lumen, protein complex, ribonucleoprotein complex, small nucleolar ribonucleoprotein complex,		RNA metabolism, RNA modification, RNA processing, biopolymer metabolism, biopolymer modification, cell organization and biogenesis, cellular metabolism, cellular physiological process, cellular process, cytoplasm organization and biogenesis, macromolecule metabolism, metabolism, nucleobase, nucleoside, nucleotide and nucleic acid metabolism, organelle organization and biogenesis, physiological pr…		RNA binding, RNA modification guide activity, RNA pseudouridylation guide activity, binding, nucleic acid binding, rRNA binding, rRNA modification guide activity, rRNA pseudouridylation guide activity, snoRNA binding,
209122_at	ADIPOSE DIFFERENTIATION-RELATED PROTEIN		lipoprotein, membrane,	IPR004279:Perilipin,		cell, cytoplasm, endoplasmic reticulum, extracellular region, intracellular, intracellular membrane-bound organelle, intracellular organelle, lipid particle, membrane, membrane-bound organelle, organelle,								SF036881:lipid droplet-associated protein, perilipin type,
38707_r_at	E2F TRANSCRIPTION FACTOR 4, P107/P130-BINDING	HSA04110:CELL CYCLE, HSA04350:TGF-BETA SIGNALING PATHWAY,	3d-structure, DNA binding, activator, cell cycle, cell cycle control, dna-binding, nuclear protein, phosphorylation, transcription, transcription factor, transcription regulation,	IPR003316:Transcription factor E2F/dimerisation partner (TDP), IPR011991:Winged helix repressor DNA-binding,		cell, intracellular, intracellular membrane-bound organelle, intracellular organelle, membrane-bound organelle, membrane-enclosed lumen, nuclear lumen, nucleoplasm, nucleus, organelle, organelle lumen, protein complex, transcription factor complex,		cell cycle, cellular metabolism, cellular physiological process, cellular process, metabolism, nucleobase, nucleoside, nucleotide and nucleic acid metabolism, physiological process, primary metabolism, regulation of biological process, regulation of cell cycle, regulation of cellular metabolism, regulation of cellular physiological process, regulation of cellular process, regulation of metabolism…		DNA binding, binding, nucleic acid binding, protein binding, transcription factor activity, transcription regulator activity,	h_etsPathway:METS affect on Macrophage Differentiation,		domain:Leucine-zipper,	SF019596:transcription factor E2F5,
210211_s_at	HEAT SHOCK PROTEIN 90KDA ALPHA (CYTOSOLIC), CLASS A MEMBER 1	HSA04612:ANTIGEN PROCESSING AND PRESENTATION,	3d-structure, Hypothetical protein, atp-binding, chaperone, direct protein sequencing, estrogen-induced protein, heat shock, nucleotide-binding, phosphoprotein, phosphorylation, stress-induced protein,	IPR001404:Heat shock protein Hsp90, IPR003594:ATP-binding region, ATPase-like,		cell, cellular component unknown, cytoplasm, cytosol, intracellular,	SM00387:HATPase_c,	biological process unknown, biosynthesis, cell communication, cell organization and biogenesis, cellular localization, cellular macromolecule metabolism, cellular metabolism, cellular physiological process, cellular process, cellular protein metabolism, establishment of cellular localization, establishment of localization, intracellular transport, localization, macromolecule metabolism, metabolis…		ATP binding, TPR domain binding, adenyl nucleotide binding, binding, enzyme regulator activity, identical protein binding, molecular function unknown, nitric-oxide synthase regulator activity, nucleotide binding, protein binding, protein dimerization activity, protein domain specific binding, protein homodimerization activity, purine nucleotide binding, unfolded protein binding,	h_acrPathway:Ahr Signal Transduction Pathway, h_aktPathway:AKT Signaling Pathway, h_gcrPathway:Corticosteroids and cardioprotection, h_hifPathway:Hypoxia-Inducible Factor in the Cardiovascular System, h_no1Pathway:Actions of Nitric Oxide in the Heart, h_p53hypoxiaPathway:Hypoxia and p53 in the Cardiovascular system, h_pparaPathway:Mechanism of Gene Regulation by Peroxisome Proliferators via PPARa…		helix,	SF002583:heat shock protein 90,
214328_s_at	HEAT SHOCK PROTEIN 90KDA ALPHA (CYTOSOLIC), CLASS A MEMBER 1	HSA04612:ANTIGEN PROCESSING AND PRESENTATION,	3d-structure, Hypothetical protein, atp-binding, chaperone, direct protein sequencing, estrogen-induced protein, heat shock, nucleotide-binding, phosphoprotein, phosphorylation, stress-induced protein,	IPR001404:Heat shock protein Hsp90, IPR003594:ATP-binding region, ATPase-like,		cell, cellular component unknown, cytoplasm, cytosol, intracellular,	SM00387:HATPase_c,	biological process unknown, biosynthesis, cell communication, cell organization and biogenesis, cellular localization, cellular macromolecule metabolism, cellular metabolism, cellular physiological process, cellular process, cellular protein metabolism, establishment of cellular localization, establishment of localization, intracellular transport, localization, macromolecule metabolism, metabolis…		ATP binding, TPR domain binding, adenyl nucleotide binding, binding, enzyme regulator activity, identical protein binding, molecular function unknown, nitric-oxide synthase regulator activity, nucleotide binding, protein binding, protein dimerization activity, protein domain specific binding, protein homodimerization activity, purine nucleotide binding, unfolded protein binding,	h_acrPathway:Ahr Signal Transduction Pathway, h_aktPathway:AKT Signaling Pathway, h_gcrPathway:Corticosteroids and cardioprotection, h_hifPathway:Hypoxia-Inducible Factor in the Cardiovascular System, h_no1Pathway:Actions of Nitric Oxide in the Heart, h_p53hypoxiaPathway:Hypoxia and p53 in the Cardiovascular system, h_pparaPathway:Mechanism of Gene Regulation by Peroxisome Proliferators via PPARa…		helix,	SF002583:heat shock protein 90,
211969_at	HEAT SHOCK PROTEIN 90KDA ALPHA (CYTOSOLIC), CLASS A MEMBER 1	HSA04612:ANTIGEN PROCESSING AND PRESENTATION,	3d-structure, Hypothetical protein, atp-binding, chaperone, direct protein sequencing, estrogen-induced protein, heat shock, nucleotide-binding, phosphoprotein, phosphorylation, stress-induced protein,	IPR001404:Heat shock protein Hsp90, IPR003594:ATP-binding region, ATPase-like,		cell, cellular component unknown, cytoplasm, cytosol, intracellular,	SM00387:HATPase_c,	biological process unknown, biosynthesis, cell communication, cell organization and biogenesis, cellular localization, cellular macromolecule metabolism, cellular metabolism, cellular physiological process, cellular process, cellular protein metabolism, establishment of cellular localization, establishment of localization, intracellular transport, localization, macromolecule metabolism, metabolis…		ATP binding, TPR domain binding, adenyl nucleotide binding, binding, enzyme regulator activity, identical protein binding, molecular function unknown, nitric-oxide synthase regulator activity, nucleotide binding, protein binding, protein dimerization activity, protein domain specific binding, protein homodimerization activity, purine nucleotide binding, unfolded protein binding,	h_acrPathway:Ahr Signal Transduction Pathway, h_aktPathway:AKT Signaling Pathway, h_gcrPathway:Corticosteroids and cardioprotection, h_hifPathway:Hypoxia-Inducible Factor in the Cardiovascular System, h_no1Pathway:Actions of Nitric Oxide in the Heart, h_p53hypoxiaPathway:Hypoxia and p53 in the Cardiovascular system, h_pparaPathway:Mechanism of Gene Regulation by Peroxisome Proliferators via PPARa…		helix,	SF002583:heat shock protein 90,
211968_s_at	HEAT SHOCK PROTEIN 90KDA ALPHA (CYTOSOLIC), CLASS A MEMBER 1	HSA04612:ANTIGEN PROCESSING AND PRESENTATION,	3d-structure, Hypothetical protein, atp-binding, chaperone, direct protein sequencing, estrogen-induced protein, heat shock, nucleotide-binding, phosphoprotein, phosphorylation, stress-induced protein,	IPR001404:Heat shock protein Hsp90, IPR003594:ATP-binding region, ATPase-like,		cell, cellular component unknown, cytoplasm, cytosol, intracellular,	SM00387:HATPase_c,	biological process unknown, biosynthesis, cell communication, cell organization and biogenesis, cellular localization, cellular macromolecule metabolism, cellular metabolism, cellular physiological process, cellular process, cellular protein metabolism, establishment of cellular localization, establishment of localization, intracellular transport, localization, macromolecule metabolism, metabolis…		ATP binding, TPR domain binding, adenyl nucleotide binding, binding, enzyme regulator activity, identical protein binding, molecular function unknown, nitric-oxide synthase regulator activity, nucleotide binding, protein binding, protein dimerization activity, protein domain specific binding, protein homodimerization activity, purine nucleotide binding, unfolded protein binding,	h_acrPathway:Ahr Signal Transduction Pathway, h_aktPathway:AKT Signaling Pathway, h_gcrPathway:Corticosteroids and cardioprotection, h_hifPathway:Hypoxia-Inducible Factor in the Cardiovascular System, h_no1Pathway:Actions of Nitric Oxide in the Heart, h_p53hypoxiaPathway:Hypoxia and p53 in the Cardiovascular system, h_pparaPathway:Mechanism of Gene Regulation by Peroxisome Proliferators via PPARa…		helix,	SF002583:heat shock protein 90,
217092_x_at	SIMILAR TO 60S RIBOSOMAL PROTEIN L7					cell, cytoplasm, intracellular, intracellular non-membrane-bound organelle, intracellular organelle, large ribosomal subunit, non-membrane-bound organelle, organelle, protein complex, ribonucleoprotein complex, ribosome,		biosynthesis, cellular biosynthesis, cellular macromolecule metabolism, cellular metabolism, cellular physiological process, cellular process, cellular protein metabolism, macromolecule biosynthesis, macromolecule metabolism, metabolism, physiological process, primary metabolism, protein biosynthesis, protein metabolism,		structural constituent of ribosome, structural molecule activity, transcription regulator activity,
200710_at	ACYL-COENZYME A DEHYDROGENASE, VERY LONG CHAIN	HSA00120:BILE ACID BIOSYNTHESIS, HSA00624:1- AND 2-METHYLNAPHTHALENE DEGRADATION,	alternative splicing, cardiomyopathy, disease mutation, fad, fatty acid metabolism, flavoprotein, lipid metabolism, mitochondrion, oxidoreductase, transit peptide,	IPR006089:Acyl-CoA dehydrogenase, IPR006090:Acyl-CoA dehydrogenase, type 1, IPR006091:Acyl-CoA dehydrogenase, central region, IPR006092:Acyl-CoA dehydrogenase, N-terminal,		cell, cytoplasm, intracellular, intracellular membrane-bound organelle, intracellular organelle, membrane-bound organelle, mitochondrion, organelle,		carboxylic acid metabolism, cellular lipid metabolism, cellular metabolism, cellular physiological process, cellular process, electron transport, establishment of localization, fatty acid beta-oxidation, fatty acid metabolism, fatty acid oxidation, generation of precursor metabolites and energy, lipid metabolism, localization, metabolism, organic acid metabolism, physiological process, primary me…		acyl-CoA dehydrogenase activity, catalytic activity, long-chain-acyl-CoA dehydrogenase activity, oxidoreductase activity, oxidoreductase activity, acting on the CH-CH group of donors,			sequence conflict, splice variant, transit peptide:Mitochondrion,
208768_x_at	RIBOSOMAL PROTEIN L22	HSA03010:RIBOSOME,	direct protein sequencing, heparin binding, heparin-binding, protein biosynthesis, ribonucleoprotein, ribosomal protein, ribosome, rna-binding,	IPR002671:Ribosomal L22e protein,		cell, cytoplasm, cytosol, cytosolic large ribosomal subunit (sensu Eukaryota), cytosolic ribosome (sensu Eukaryota), intracellular, intracellular non-membrane-bound organelle, intracellular organelle, large ribosomal subunit, non-membrane-bound organelle, organelle, protein complex, ribonucleoprotein complex, ribosome,		biosynthesis, cellular biosynthesis, cellular macromolecule metabolism, cellular metabolism, cellular physiological process, cellular process, cellular protein metabolism, macromolecule biosynthesis, macromolecule metabolism, metabolism, physiological process, primary metabolism, protein biosynthesis, protein metabolism,		RNA binding, binding, carbohydrate binding, glycosaminoglycan binding, heparin binding, nucleic acid binding, pattern binding, polysaccharide binding, structural constituent of ribosome, structural molecule activity,				SF002223:rat ribosomal protein L22,
214042_s_at	RIBOSOMAL PROTEIN L22	HSA03010:RIBOSOME,	direct protein sequencing, heparin binding, heparin-binding, protein biosynthesis, ribonucleoprotein, ribosomal protein, ribosome, rna-binding,	IPR002671:Ribosomal L22e protein,		cell, cytoplasm, cytosol, cytosolic large ribosomal subunit (sensu Eukaryota), cytosolic ribosome (sensu Eukaryota), intracellular, intracellular non-membrane-bound organelle, intracellular organelle, large ribosomal subunit, non-membrane-bound organelle, organelle, protein complex, ribonucleoprotein complex, ribosome,		biosynthesis, cellular biosynthesis, cellular macromolecule metabolism, cellular metabolism, cellular physiological process, cellular process, cellular protein metabolism, macromolecule biosynthesis, macromolecule metabolism, metabolism, physiological process, primary metabolism, protein biosynthesis, protein metabolism,		RNA binding, binding, carbohydrate binding, glycosaminoglycan binding, heparin binding, nucleic acid binding, pattern binding, polysaccharide binding, structural constituent of ribosome, structural molecule activity,				SF002223:rat ribosomal protein L22,
220960_x_at	RIBOSOMAL PROTEIN L22	HSA03010:RIBOSOME,	direct protein sequencing, heparin binding, heparin-binding, protein biosynthesis, ribonucleoprotein, ribosomal protein, ribosome, rna-binding,	IPR002671:Ribosomal L22e protein,		cell, cytoplasm, cytosol, cytosolic large ribosomal subunit (sensu Eukaryota), cytosolic ribosome (sensu Eukaryota), intracellular, intracellular non-membrane-bound organelle, intracellular organelle, large ribosomal subunit, non-membrane-bound organelle, organelle, protein complex, ribonucleoprotein complex, ribosome,		biosynthesis, cellular biosynthesis, cellular macromolecule metabolism, cellular metabolism, cellular physiological process, cellular process, cellular protein metabolism, macromolecule biosynthesis, macromolecule metabolism, metabolism, physiological process, primary metabolism, protein biosynthesis, protein metabolism,		RNA binding, binding, carbohydrate binding, glycosaminoglycan binding, heparin binding, nucleic acid binding, pattern binding, polysaccharide binding, structural constituent of ribosome, structural molecule activity,				SF002223:rat ribosomal protein L22,
200754_x_at	SPLICING FACTOR, ARGININE/SERINE-RICH 2		acetylation, direct protein sequencing, mrna processing, mrna splicing, nuclear protein, phosphorylation, rna-binding,	IPR000504:RNA-binding region RNP-1 (RNA recognition motif), IPR003954:RNA recognition, region 1, IPR012677:Nucleotide-binding, alpha-beta plait,		PML body, cell, intracellular, intracellular membrane-bound organelle, intracellular organelle, membrane-bound organelle, membrane-enclosed lumen, nuclear body, nuclear lumen, nucleoplasm, nucleus, organelle, organelle lumen,	SM00360:RRM,	RNA metabolism, RNA processing, RNA splicing, RNA splicing, via transesterification reactions, RNA splicing, via transesterification reactions with bulged adenosine as nucleophile, biopolymer metabolism, cellular metabolism, cellular physiological process, cellular process, mRNA metabolism, mRNA processing, macromolecule metabolism, metabolism, nuclear mRNA splicing, via spliceosome, nucleobase, …		RNA binding, binding, nucleic acid binding, nucleotide binding, protein binding, transcription cofactor activity, transcription corepressor activity, transcription factor binding, transcription regulator activity,	h_smPathway:Spliceosomal Assembly,		domain:RRM,
214882_s_at	SPLICING FACTOR, ARGININE/SERINE-RICH 2		acetylation, direct protein sequencing, mrna processing, mrna splicing, nuclear protein, phosphorylation, rna-binding,	IPR000504:RNA-binding region RNP-1 (RNA recognition motif), IPR003954:RNA recognition, region 1, IPR012677:Nucleotide-binding, alpha-beta plait,		PML body, cell, intracellular, intracellular membrane-bound organelle, intracellular organelle, membrane-bound organelle, membrane-enclosed lumen, nuclear body, nuclear lumen, nucleoplasm, nucleus, organelle, organelle lumen,	SM00360:RRM,	RNA metabolism, RNA processing, RNA splicing, RNA splicing, via transesterification reactions, RNA splicing, via transesterification reactions with bulged adenosine as nucleophile, biopolymer metabolism, cellular metabolism, cellular physiological process, cellular process, mRNA metabolism, mRNA processing, macromolecule metabolism, metabolism, nuclear mRNA splicing, via spliceosome, nucleobase, …		RNA binding, binding, nucleic acid binding, nucleotide binding, protein binding, transcription cofactor activity, transcription corepressor activity, transcription factor binding, transcription regulator activity,	h_smPathway:Spliceosomal Assembly,		domain:RRM,
204260_at	CHROMOGRANIN B (SECRETOGRANIN 1)		adrenal gland, cleavage on pair of basic residues, direct protein sequencing, phosphorylation, pituitary, signal, sulfation, sulfoprotein,	IPR001819:Chromogranin A/B, IPR001990:Chromogranin/secretogranin,		extracellular region, extracellular space,				binding, hormone activity, protein binding, receptor binding, signal transducer activity,			disulfide bond, peptide:CCB peptide, peptide:GAWK peptide, signal peptide,	SF001812:chromogranin B precursor,
221700_s_at	UBIQUITIN A-52 RESIDUE RIBOSOMAL PROTEIN FUSION PRODUCT 1	HSA03010:RIBOSOME, HSA05020:PARKINSON'S DISEASE, MMU05020:PARKINSON'S DISEASE,	3d-structure, RNA binding, direct protein sequencing, methylation, nuclear protein, polyprotein, protein biosynthesis, protein degradation, ribonucleoprotein, ribosomal protein, ribosome, thiolester bond, ubl conjugation, zinc finger,	IPR000626:Ubiquitin, IPR001975:Ribosomal protein L40e,		cell, cytoplasm, intracellular, intracellular membrane-bound organelle, intracellular non-membrane-bound organelle, intracellular organelle, membrane-bound organelle, non-membrane-bound organelle, nucleus, organelle, protein complex, ribonucleoprotein complex, ribosome,	SM00213:UBQ,	ER-associated protein catabolism, axon guidance, axonogenesis, biopolymer catabolism, biopolymer metabolism, biopolymer modification, biosynthesis, catabolism, cell communication, cell cycle, cell development, cell differentiation, cell migration, cell motility, cell organization and biogenesis, cell-cell signaling, cellular biosynthesis, cellular catabolism, cellular macromolecule catabolism, ce…		RNA binding, binding, nucleic acid binding, protein binding, structural constituent of ribosome, structural molecule activity, transcription regulator activity,			binding site:Activating enzyme, cross-link:Glycyl lysine isopeptide (Gly-Lys) (interchain with K-? in acceptor proteins), cross-link:Glycyl lysine isopeptide (Lys-Gly) (interchain with G-Cter in multiubiquitin), site:Essential for function,	SF002034:ubiquitin, SF002044:ubiquitin/ribosomal protein CEP52,
205812_s_at	TRANSMEMBRANE EMP24 PROTEIN TRANSPORT DOMAIN CONTAINING 9		direct protein sequencing, endoplasmic reticulum, glycoprotein, membrane, signal, transmembrane,	IPR000348:emp24/gp25L/p24, IPR009038:GOLD,		ER-Golgi intermediate compartment, cell, cytoplasm, endoplasmic reticulum, integral to membrane, intracellular, intracellular membrane-bound organelle, intracellular organelle, intrinsic to membrane, membrane, membrane-bound organelle, organelle,		cellular physiological process, cellular process, establishment of localization, localization, physiological process, transport,					domain:GOLD, glycosylation site:N-linked (GlcNAc...), signal peptide, transmembrane region,
202005_at	SUPPRESSION OF TUMORIGENICITY 14 (COLON CARCINOMA)		3d-structure, glycoprotein, hydrolase, membrane, protease, serine protease, signal-anchor, transmembrane,	IPR000859:CUB, IPR001254:Peptidase S1 and S6, chymotrypsin/Hap, IPR001314:Peptidase S1A, chymotrypsin, IPR002172:Low density lipoprotein-receptor, class A,	CANCER, CERVICAL CARCINOMA.,	cell, integral to membrane, integral to plasma membrane, intrinsic to membrane, intrinsic to plasma membrane, membrane, plasma membrane,	SM00020:Tryp_SPc, SM00042:CUB, SM00192:LDLa,	cellular macromolecule metabolism, cellular metabolism, cellular physiological process, cellular process, cellular protein metabolism, macromolecule metabolism, metabolism, physiological process, primary metabolism, protein metabolism, proteolysis,		catalytic activity, endopeptidase activity, hydrolase activity, peptidase activity, serine-type endopeptidase activity, serine-type peptidase activity,			active site:Charge relay system, disulfide bond, domain:CUB 1, domain:CUB 2, domain:LDL-receptor class A 1, domain:LDL-receptor class A 2, domain:LDL-receptor class A 3, domain:LDL-receptor class A 4, domain:Peptidase S1, glycosylation site:N-linked (GlcNAc...), transmembrane region,	SF036370:suppressor of tumorigenicity 14,
200080_s_at	H3 HISTONE, FAMILY 3A		DNA binding, acetylation, acetyllysine, chromosomal protein, direct protein sequencing, dna-binding, methylated amino acid, methylation, nuclear protein, nucleosome core,	IPR000164:Histone H3, IPR007124:Histone-fold/TFIID-TAF/NF-Y, IPR007125:Histone core,		cell, chromatin, chromosome, intracellular, intracellular membrane-bound organelle, intracellular non-membrane-bound organelle, intracellular organelle, membrane-bound organelle, non-membrane-bound organelle, nucleosome, nucleus, obsolete cellular component, organelle, protein complex,	SM00428:H3,	DNA metabolism, DNA packaging, biopolymer metabolism, cell organization and biogenesis, cellular metabolism, cellular physiological process, cellular process, chromatin assembly, chromatin assembly or disassembly, chromosome organization and biogenesis, chromosome organization and biogenesis (sensu Eukaryota), establishment and/or maintenance of chromatin architecture, macromolecule metabolism, m…		DNA binding, binding, nucleic acid binding,				SF002051:histone H3,
208755_x_at	H3 HISTONE, FAMILY 3A		DNA binding, acetylation, acetyllysine, chromosomal protein, direct protein sequencing, dna-binding, methylated amino acid, methylation, nuclear protein, nucleosome core,	IPR000164:Histone H3, IPR007124:Histone-fold/TFIID-TAF/NF-Y, IPR007125:Histone core,		cell, chromatin, chromosome, intracellular, intracellular membrane-bound organelle, intracellular non-membrane-bound organelle, intracellular organelle, membrane-bound organelle, non-membrane-bound organelle, nucleosome, nucleus, obsolete cellular component, organelle, protein complex,	SM00428:H3,	DNA metabolism, DNA packaging, biopolymer metabolism, cell organization and biogenesis, cellular metabolism, cellular physiological process, cellular process, chromatin assembly, chromatin assembly or disassembly, chromosome organization and biogenesis, chromosome organization and biogenesis (sensu Eukaryota), establishment and/or maintenance of chromatin architecture, macromolecule metabolism, m…		DNA binding, binding, nucleic acid binding,				SF002051:histone H3,
211940_x_at	H3 HISTONE, FAMILY 3A		DNA binding, acetylation, acetyllysine, chromosomal protein, direct protein sequencing, dna-binding, methylated amino acid, methylation, nuclear protein, nucleosome core,	IPR000164:Histone H3, IPR007124:Histone-fold/TFIID-TAF/NF-Y, IPR007125:Histone core,		cell, chromatin, chromosome, intracellular, intracellular membrane-bound organelle, intracellular non-membrane-bound organelle, intracellular organelle, membrane-bound organelle, non-membrane-bound organelle, nucleosome, nucleus, obsolete cellular component, organelle, protein complex,	SM00428:H3,	DNA metabolism, DNA packaging, biopolymer metabolism, cell organization and biogenesis, cellular metabolism, cellular physiological process, cellular process, chromatin assembly, chromatin assembly or disassembly, chromosome organization and biogenesis, chromosome organization and biogenesis (sensu Eukaryota), establishment and/or maintenance of chromatin architecture, macromolecule metabolism, m…		DNA binding, binding, nucleic acid binding,				SF002051:histone H3,
209069_s_at	H3 HISTONE, FAMILY 3A		DNA binding, acetylation, acetyllysine, chromosomal protein, direct protein sequencing, dna-binding, methylated amino acid, methylation, nuclear protein, nucleosome core,	IPR000164:Histone H3, IPR007124:Histone-fold/TFIID-TAF/NF-Y, IPR007125:Histone core,		cell, chromatin, chromosome, intracellular, intracellular membrane-bound organelle, intracellular non-membrane-bound organelle, intracellular organelle, membrane-bound organelle, non-membrane-bound organelle, nucleosome, nucleus, obsolete cellular component, organelle, protein complex,	SM00428:H3,	DNA metabolism, DNA packaging, biopolymer metabolism, cell organization and biogenesis, cellular metabolism, cellular physiological process, cellular process, chromatin assembly, chromatin assembly or disassembly, chromosome organization and biogenesis, chromosome organization and biogenesis (sensu Eukaryota), establishment and/or maintenance of chromatin architecture, macromolecule metabolism, m…		DNA binding, binding, nucleic acid binding,				SF002051:histone H3,
213828_x_at	H3 HISTONE, FAMILY 3A		DNA binding, acetylation, acetyllysine, chromosomal protein, direct protein sequencing, dna-binding, methylated amino acid, methylation, nuclear protein, nucleosome core,	IPR000164:Histone H3, IPR007124:Histone-fold/TFIID-TAF/NF-Y, IPR007125:Histone core,		cell, chromatin, chromosome, intracellular, intracellular membrane-bound organelle, intracellular non-membrane-bound organelle, intracellular organelle, membrane-bound organelle, non-membrane-bound organelle, nucleosome, nucleus, obsolete cellular component, organelle, protein complex,	SM00428:H3,	DNA metabolism, DNA packaging, biopolymer metabolism, cell organization and biogenesis, cellular metabolism, cellular physiological process, cellular process, chromatin assembly, chromatin assembly or disassembly, chromosome organization and biogenesis, chromosome organization and biogenesis (sensu Eukaryota), establishment and/or maintenance of chromatin architecture, macromolecule metabolism, m…		DNA binding, binding, nucleic acid binding,				SF002051:histone H3,
211999_at	H3 HISTONE, FAMILY 3A		DNA binding, acetylation, acetyllysine, chromosomal protein, direct protein sequencing, dna-binding, methylated amino acid, methylation, nuclear protein, nucleosome core,	IPR000164:Histone H3, IPR007124:Histone-fold/TFIID-TAF/NF-Y, IPR007125:Histone core,		cell, chromatin, chromosome, intracellular, intracellular membrane-bound organelle, intracellular non-membrane-bound organelle, intracellular organelle, membrane-bound organelle, non-membrane-bound organelle, nucleosome, nucleus, obsolete cellular component, organelle, protein complex,	SM00428:H3,	DNA metabolism, DNA packaging, biopolymer metabolism, cell organization and biogenesis, cellular metabolism, cellular physiological process, cellular process, chromatin assembly, chromatin assembly or disassembly, chromosome organization and biogenesis, chromosome organization and biogenesis (sensu Eukaryota), establishment and/or maintenance of chromatin architecture, macromolecule metabolism, m…		DNA binding, binding, nucleic acid binding,				SF002051:histone H3,
211997_x_at	H3 HISTONE, FAMILY 3A		DNA binding, acetylation, acetyllysine, chromosomal protein, direct protein sequencing, dna-binding, methylated amino acid, methylation, nuclear protein, nucleosome core,	IPR000164:Histone H3, IPR007124:Histone-fold/TFIID-TAF/NF-Y, IPR007125:Histone core,		cell, chromatin, chromosome, intracellular, intracellular membrane-bound organelle, intracellular non-membrane-bound organelle, intracellular organelle, membrane-bound organelle, non-membrane-bound organelle, nucleosome, nucleus, obsolete cellular component, organelle, protein complex,	SM00428:H3,	DNA metabolism, DNA packaging, biopolymer metabolism, cell organization and biogenesis, cellular metabolism, cellular physiological process, cellular process, chromatin assembly, chromatin assembly or disassembly, chromosome organization and biogenesis, chromosome organization and biogenesis (sensu Eukaryota), establishment and/or maintenance of chromatin architecture, macromolecule metabolism, m…		DNA binding, binding, nucleic acid binding,				SF002051:histone H3,
214853_s_at	SHC (SRC HOMOLOGY 2 DOMAIN CONTAINING) TRANSFORMING PROTEIN 1	HSA04510:FOCAL ADHESION, HSA04650:NATURAL KILLER CELL MEDIATED CYTOTOXICITY, HSA04910:INSULIN SIGNALING PATHWAY,	3d-structure, alternative promoter usage, growth regulation, multigene family, phosphorylation, sh2 domain,	IPR000980:SH2 motif, IPR006019:Phosphotyrosine interaction (PID or PI), IPR006020:Phosphotyrosine interaction region, IPR011993:Pleckstrin homology-type,	AGING, LONGEVITY, METABOLIC, TYPE 2 DIABETES,	cell, membrane, plasma membrane,	SM00252:SH2, SM00462:PTB,	M phase, M phase of mitotic cell cycle, MAPKKK cascade, activation of MAPK activity, cell communication, cell cycle, cell growth, cell organization and biogenesis, cell proliferation, cell surface receptor linked signal transduction, cellular morphogenesis, cellular physiological process, cellular process, development, enzyme linked receptor protein signaling pathway, epidermal growth factor rece…	101.Gprot_coupled_Rec_MAP_Kinase,	binding, insulin receptor binding, insulin-like growth factor receptor binding, lipid binding, phospholipid binding, protein binding, receptor binding, signal transducer activity,	h_At1rPathway:Angiotensin II mediated activation of JNK Pathway via Pyk2 dependent signaling, h_HBxPathway:Calcium Signaling by HBx of Hepatitis B virus, h_TPOPathway:TPO Signaling Pathway, h_bcrPathway:BCR Signaling Pathway, h_biopeptidesPathway:Bioactive Peptide Induced Signaling Pathway, h_ecmPathway:Erk and PI-3 Kinase Are Necessary for Collagen Binding in Corneal Epithelia, h_egfPathway:EGF …		domain:PID, domain:SH2, splice variant,
220922_s_at	SPERM PROTEIN ASSOCIATED WITH THE NUCLEUS, X-LINKED, FAMILY MEMBER A1		multigene family, nuclear protein, sperm,	IPR010007:Sperm proteins associated with nucleus, mapped to X chromosome,		cell, cytoplasm, intracellular, intracellular membrane-bound organelle, intracellular organelle, membrane-bound organelle, nucleus, organelle,		gametogenesis, male gamete generation, reproduction, sexual reproduction, spermatogenesis,
211963_s_at	ACTIN RELATED PROTEIN 2/3 COMPLEX, SUBUNIT 5, 16KDA	HSA04810:REGULATION OF ACTIN CYTOSKELETON,	cytoskeleton, direct protein sequencing,	IPR006789:ARP2/3 complex 16 kDa subunit (p16-Arc),		Arp2/3 protein complex, actin cytoskeleton, cell, cytoplasm, cytoskeleton, intracellular, intracellular non-membrane-bound organelle, intracellular organelle, non-membrane-bound organelle, organelle, protein complex,		actin cytoskeleton organization and biogenesis, actin filament polymerization, actin filament-based process, actin polymerization and/or depolymerization, cell motility, cell organization and biogenesis, cellular macromolecule metabolism, cellular metabolism, cellular physiological process, cellular process, cellular protein metabolism, cytoskeleton organization and biogenesis, establishment of l…		structural constituent of cytoskeleton, structural molecule activity,
217957_at	GENE TRAP LOCUS 3 (MOUSE)			IPR007714:Protein of unknown function DUF667,				development,
201217_x_at	RIBOSOMAL PROTEIN L3	HSA03010:RIBOSOME,	Phosphorylation, direct protein sequencing, protein biosynthesis, ribonucleoprotein, ribosomal protein, ribosome,	IPR000597:Ribosomal protein L3,		cell, cytoplasm, cytosol, cytosolic large ribosomal subunit (sensu Eukaryota), cytosolic ribosome (sensu Eukaryota), intracellular, intracellular membrane-bound organelle, intracellular non-membrane-bound organelle, intracellular organelle, large ribosomal subunit, membrane-bound organelle, membrane-enclosed lumen, non-membrane-bound organelle, nuclear lumen, nucleolus, nucleus, organelle, organe…		biosynthesis, cellular biosynthesis, cellular macromolecule metabolism, cellular metabolism, cellular physiological process, cellular process, cellular protein metabolism, macromolecule biosynthesis, macromolecule metabolism, metabolism, physiological process, primary metabolism, protein biosynthesis, protein metabolism,		RNA binding, binding, nucleic acid binding, structural constituent of ribosome, structural molecule activity,				SF002160:rat ribosomal protein L3,
211073_x_at	RIBOSOMAL PROTEIN L3	HSA03010:RIBOSOME,	Phosphorylation, direct protein sequencing, protein biosynthesis, ribonucleoprotein, ribosomal protein, ribosome,	IPR000597:Ribosomal protein L3,		cell, cytoplasm, cytosol, cytosolic large ribosomal subunit (sensu Eukaryota), cytosolic ribosome (sensu Eukaryota), intracellular, intracellular membrane-bound organelle, intracellular non-membrane-bound organelle, intracellular organelle, large ribosomal subunit, membrane-bound organelle, membrane-enclosed lumen, non-membrane-bound organelle, nuclear lumen, nucleolus, nucleus, organelle, organe…		biosynthesis, cellular biosynthesis, cellular macromolecule metabolism, cellular metabolism, cellular physiological process, cellular process, cellular protein metabolism, macromolecule biosynthesis, macromolecule metabolism, metabolism, physiological process, primary metabolism, protein biosynthesis, protein metabolism,		RNA binding, binding, nucleic acid binding, structural constituent of ribosome, structural molecule activity,				SF002160:rat ribosomal protein L3,
211666_x_at	RIBOSOMAL PROTEIN L3	HSA03010:RIBOSOME,	Phosphorylation, direct protein sequencing, protein biosynthesis, ribonucleoprotein, ribosomal protein, ribosome,	IPR000597:Ribosomal protein L3,		cell, cytoplasm, cytosol, cytosolic large ribosomal subunit (sensu Eukaryota), cytosolic ribosome (sensu Eukaryota), intracellular, intracellular membrane-bound organelle, intracellular non-membrane-bound organelle, intracellular organelle, large ribosomal subunit, membrane-bound organelle, membrane-enclosed lumen, non-membrane-bound organelle, nuclear lumen, nucleolus, nucleus, organelle, organe…		biosynthesis, cellular biosynthesis, cellular macromolecule metabolism, cellular metabolism, cellular physiological process, cellular process, cellular protein metabolism, macromolecule biosynthesis, macromolecule metabolism, metabolism, physiological process, primary metabolism, protein biosynthesis, protein metabolism,		RNA binding, binding, nucleic acid binding, structural constituent of ribosome, structural molecule activity,				SF002160:rat ribosomal protein L3,
215963_x_at	RIBOSOMAL PROTEIN L3	HSA03010:RIBOSOME,	Phosphorylation, direct protein sequencing, protein biosynthesis, ribonucleoprotein, ribosomal protein, ribosome,	IPR000597:Ribosomal protein L3,		cell, cytoplasm, cytosol, cytosolic large ribosomal subunit (sensu Eukaryota), cytosolic ribosome (sensu Eukaryota), intracellular, intracellular membrane-bound organelle, intracellular non-membrane-bound organelle, intracellular organelle, large ribosomal subunit, membrane-bound organelle, membrane-enclosed lumen, non-membrane-bound organelle, nuclear lumen, nucleolus, nucleus, organelle, organe…		biosynthesis, cellular biosynthesis, cellular macromolecule metabolism, cellular metabolism, cellular physiological process, cellular process, cellular protein metabolism, macromolecule biosynthesis, macromolecule metabolism, metabolism, physiological process, primary metabolism, protein biosynthesis, protein metabolism,		RNA binding, binding, nucleic acid binding, structural constituent of ribosome, structural molecule activity,				SF002160:rat ribosomal protein L3,
212039_x_at	RIBOSOMAL PROTEIN L3	HSA03010:RIBOSOME,	Phosphorylation, direct protein sequencing, protein biosynthesis, ribonucleoprotein, ribosomal protein, ribosome,	IPR000597:Ribosomal protein L3,		cell, cytoplasm, cytosol, cytosolic large ribosomal subunit (sensu Eukaryota), cytosolic ribosome (sensu Eukaryota), intracellular, intracellular membrane-bound organelle, intracellular non-membrane-bound organelle, intracellular organelle, large ribosomal subunit, membrane-bound organelle, membrane-enclosed lumen, non-membrane-bound organelle, nuclear lumen, nucleolus, nucleus, organelle, organe…		biosynthesis, cellular biosynthesis, cellular macromolecule metabolism, cellular metabolism, cellular physiological process, cellular process, cellular protein metabolism, macromolecule biosynthesis, macromolecule metabolism, metabolism, physiological process, primary metabolism, protein biosynthesis, protein metabolism,		RNA binding, binding, nucleic acid binding, structural constituent of ribosome, structural molecule activity,				SF002160:rat ribosomal protein L3,
201376_s_at	HETEROGENEOUS NUCLEAR RIBONUCLEOPROTEIN F		acetylation, direct protein sequencing, nuclear protein, phosphorylation, ribonucleoprotein, rna-binding, viral nucleoprotein,	IPR000504:RNA-binding region RNP-1 (RNA recognition motif), IPR012677:Nucleotide-binding, alpha-beta plait, IPR012996:Zinc finger, CHHC,		cell, heterogeneous nuclear ribonucleoprotein complex, intracellular, intracellular membrane-bound organelle, intracellular organelle, membrane-bound organelle, nucleus, organelle, protein complex, ribonucleoprotein complex,	SM00360:RRM,	RNA metabolism, RNA processing, biopolymer metabolism, cellular metabolism, cellular physiological process, cellular process, macromolecule metabolism, metabolism, nucleobase, nucleoside, nucleotide and nucleic acid metabolism, physiological process, primary metabolism,		RNA binding, binding, nucleic acid binding, nucleotide binding,			domain:RRM 1, domain:RRM 2, domain:RRM 3,
202790_at	CLAUDIN 7	HSA04514:CELL ADHESION MOLECULES (CAMS), HSA04530:TIGHT JUNCTION, HSA04670:LEUKOCYTE TRANSENDOTHELIAL MIGRATION,	alternative splicing, membrane, tight junction, transmembrane,	IPR003552:Claudin-7, IPR004031:PMP-22/EMP/MP20 and claudin, IPR006187:Claudin tight junction protein,		apical junction complex, apicolateral plasma membrane, cell, cell junction, integral to membrane, intercellular junction, intrinsic to membrane, membrane, plasma membrane, tight junction,		calcium-independent cell-cell adhesion, cell adhesion, cell-cell adhesion, cellular process,		binding, identical protein binding, protein binding, structural molecule activity,			sequence conflict, splice variant, transmembrane region,
201097_s_at	ADP-RIBOSYLATION FACTOR 4	HSA05110:CHOLERA - INFECTION,	3d-structure, GTP binding, P-loop, blocked amino end, er-golgi transport, golgi stack, gtp-binding, lipoprotein, monomer, multigene family, myristate, myristylation, nucleotide binding, nucleotide-binding, protein transport, transport,	IPR001806:Ras GTPase, IPR003579:Ras small GTPase, Rab type, IPR005225:Small GTP-binding protein domain, IPR006687:GTP-binding protein SAR1, IPR006688:ADP-ribosylation factor, IPR006689:ARF/SAR superfamily,		Golgi apparatus, Golgi stack, cell, cytoplasm, intracellular, intracellular membrane-bound organelle, intracellular organelle, membrane-bound organelle, organelle,	SM00177:ARF,	ER to Golgi vesicle-mediated transport, Golgi vesicle transport, cell communication, cell organization and biogenesis, cellular localization, cellular physiological process, cellular process, establishment of cellular localization, establishment of localization, establishment of protein localization, intracellular signaling cascade, intracellular transport, localization, physiological process, pr…		GTP binding, GTPase activity, binding, catalytic activity, enzyme activator activity, enzyme regulator activity, guanyl nucleotide binding, hydrolase activity, hydrolase activity, acting on acid anhydrides, hydrolase activity, acting on acid anhydrides, in phosphorus-containing anhydrides, nucleoside-triphosphatase activity, nucleotide binding, purine nucleotide binding, pyrophosphatase activity,			helix, lipid moiety-binding region:N-myristoyl glycine, nucleotide phosphate-binding region:GTP,	SF001711:ADP-ribosylation factor,
201631_s_at	IMMEDIATE EARLY RESPONSE 3		glycoprotein, membrane, signal-anchor, transmembrane,			cell, cellular component unknown, integral to membrane, intrinsic to membrane, membrane,		anti-apoptosis, apoptosis, cell death, cellular physiological process, cellular process, death, development, morphogenesis, negative regulation of apoptosis, negative regulation of biological process, negative regulation of cellular physiological process, negative regulation of cellular process, negative regulation of physiological process, negative regulation of programmed cell death, physiologi…		molecular function unknown,			glycosylation site:N-linked (GlcNAc...), transmembrane region,	SF018324:Not Yet Assigned,
201251_at	PYRUVATE KINASE, MUSCLE	HSA00010:GLYCOLYSIS / GLUCONEOGENESIS, HSA00230:PURINE METABOLISM, HSA00620:PYRUVATE METABOLISM, HSA00710:CARBON FIXATION, HSA04910:INSULIN SIGNALING PATHWAY, HSA04930:TYPE II DIABETES MELLITUS,	3D-structure, ATP biosynthesis, Phosphorylation, acetylated amino end, acetylation, alternative splicing, direct protein sequencing, glycolysis, homotetramer, kinase, magnesium, metal-binding, metalloprotein, monomer, multigene family, muscle, phosphotransferase, potassium, pyruvate, transferase,	IPR001697:Pyruvate kinase, IPR011037:Pyruvate kinase, beta-barrel-like,		cell, cytoplasm, cytosol, intracellular,		ATP biosynthesis, ATP metabolism, alcohol catabolism, alcohol metabolism, biosynthesis, carbohydrate catabolism, carbohydrate metabolism, catabolism, cellular biosynthesis, cellular carbohydrate catabolism, cellular carbohydrate metabolism, cellular catabolism, cellular macromolecule catabolism, cellular metabolism, cellular physiological process, cellular process, coenzyme biosynthesis, coenzyme…		binding, catalytic activity, ion binding, kinase activity, magnesium ion binding, metal ion binding, phosphotransferase activity, alcohol group as acceptor, protein binding, pyruvate kinase activity, transferase activity, transferase activity, transferring phosphorus-containing groups,			helix, metal ion-binding site:Magnesium, splice variant,	SF000678:pyruvate kinase,
200003_s_at	RIBOSOMAL PROTEIN L28	HSA03010:RIBOSOME,	acetylation, ribonucleoprotein, ribosomal protein,	IPR002672:Ribosomal L28e protein,		cell, cytoplasm, cytosol, cytosolic large ribosomal subunit (sensu Eukaryota), cytosolic ribosome (sensu Eukaryota), intracellular, intracellular non-membrane-bound organelle, intracellular organelle, large ribosomal subunit, non-membrane-bound organelle, organelle, protein complex, ribonucleoprotein complex, ribosome,		biosynthesis, cellular biosynthesis, cellular macromolecule metabolism, cellular metabolism, cellular physiological process, cellular process, cellular protein metabolism, macromolecule biosynthesis, macromolecule metabolism, metabolism, physiological process, primary metabolism, protein biosynthesis, protein metabolism,		RNA binding, binding, nucleic acid binding, structural constituent of ribosome, structural molecule activity,				SF002208:rat ribosomal protein L28,
210338_s_at	HEAT SHOCK 70KDA PROTEIN 8	HSA04010:MAPK SIGNALING PATHWAY, HSA04612:ANTIGEN PROCESSING AND PRESENTATION,	ATP, alternative splicing, atp-binding, chaperone, direct protein sequencing, heat shock, molecular chaperone, multigene family, nuclear protein, nucleotide-binding, phosphorylation,	IPR001023:Heat shock protein Hsp70, IPR013126:Heat shock protein 70,		cell, cell surface, intracellular, intracellular membrane-bound organelle, intracellular organelle, membrane-bound organelle, nucleus, organelle,		cellular macromolecule metabolism, cellular metabolism, cellular physiological process, cellular process, cellular protein metabolism, macromolecule metabolism, metabolism, physiological process, primary metabolism, protein folding, protein metabolism, response to abiotic stimulus, response to chemical stimulus, response to protein stimulus, response to stimulus, response to stress, response to u…		ATP binding, ATPase activity, ATPase activity, coupled, adenyl nucleotide binding, binding, catalytic activity, hydrolase activity, hydrolase activity, acting on acid anhydrides, hydrolase activity, acting on acid anhydrides, in phosphorus-containing anhydrides, nucleoside-triphosphatase activity, nucleotide binding, protein binding, purine nucleotide binding, pyrophosphatase activity, unfolded p…			modified residue, splice variant,	SF002581:bcr protein,
212132_at	LSM14 HOMOLOG A (SCD6, S. CEREVISIAE)		alternative splicing,										sequence conflict, splice variant,	SF017562:SCD6 protein,
200660_at	S100 CALCIUM BINDING PROTEIN A11 (CALGIZZARIN)		3D-structure, EF hand, calcium, calcium binding, direct protein sequencing, phosphorylation,	IPR001751:Calcium-binding protein, S-100/ICaBP type, IPR002048:Calcium-binding EF-hand, IPR011992:EF-Hand type,		cell, cytoplasm, intracellular, intracellular membrane-bound organelle, intracellular organelle, membrane-bound organelle, nucleus, organelle,	SM00054:EFh,	DNA metabolism, DNA replication, DNA-dependent DNA replication, biopolymer metabolism, cell communication, cell proliferation, cellular metabolism, cellular physiological process, cellular process, macromolecule metabolism, metabolism, negative regulation of DNA metabolism, negative regulation of DNA replication, negative regulation of biological process, negative regulation of cell proliferation…		binding, calcium ion binding, cation binding, ion binding, metal ion binding,			calcium-binding region:1; low affinity, calcium-binding region:2; high affinity, domain:EF-hand 1, domain:EF-hand 2,	SF002353:S-100 protein,
208540_x_at	S100 CALCIUM BINDING PROTEIN A11 (CALGIZZARIN)		3D-structure, EF hand, calcium, calcium binding, direct protein sequencing, phosphorylation,	IPR001751:Calcium-binding protein, S-100/ICaBP type, IPR002048:Calcium-binding EF-hand, IPR011992:EF-Hand type,		cell, cytoplasm, intracellular, intracellular membrane-bound organelle, intracellular organelle, membrane-bound organelle, nucleus, organelle,	SM00054:EFh,	DNA metabolism, DNA replication, DNA-dependent DNA replication, biopolymer metabolism, cell communication, cell proliferation, cellular metabolism, cellular physiological process, cellular process, macromolecule metabolism, metabolism, negative regulation of DNA metabolism, negative regulation of DNA replication, negative regulation of biological process, negative regulation of cell proliferation…		binding, calcium ion binding, cation binding, ion binding, metal ion binding,			calcium-binding region:1; low affinity, calcium-binding region:2; high affinity, domain:EF-hand 1, domain:EF-hand 2,	SF002353:S-100 protein,
201841_s_at	HEAT SHOCK 27KDA PROTEIN 1	HSA04010:MAPK SIGNALING PATHWAY,	charcot-marie-tooth disease, direct protein sequencing, disease mutation, heat shock, phosphoprotein, phosphorylation, stress-induced protein,	IPR001436:Alpha crystallin, IPR002068:Heat shock protein Hsp20,		cell, cell surface, cytoplasm, cytoskeleton, intracellular, intracellular non-membrane-bound organelle, intracellular organelle, non-membrane-bound organelle, organelle,		anti-apoptosis, apoptosis, biosynthesis, cell death, cell motility, cellular biosynthesis, cellular macromolecule metabolism, cellular metabolism, cellular physiological process, cellular process, cellular protein metabolism, death, establishment of localization, localization, localization of cell, locomotion, macromolecule biosynthesis, macromolecule metabolism, metabolism, negative regulation o…	114.Genomic_reformatting_Brain_Ischemia,	binding, protein binding,	h_hsp27Pathway:Stress Induction of HSP Regulation, h_mta3Pathway:Downregulated of MTA-3 in ER-negative Breast Tumors, h_p38mapkPathway:p38 MAPK Signaling Pathway,			SF036514:alpha-crystallin-related small heat shock protein,
209440_at	PHOSPHORIBOSYL PYROPHOSPHATE SYNTHETASE 1	HSA00030:PENTOSE PHOSPHATE PATHWAY, HSA00230:PURINE METABOLISM, HSA00340:HISTIDINE METABOLISM,	alternative splicing, diphosphotransferase, disease mutation, gout, kinase, magnesium, metal-binding, nucleotide biosynthesis, transferase,	IPR000836:Phosphoribosyltransferase, IPR000842:Phosphoribosyl pyrophosphate synthetase, IPR005946:Ribose-phosphate pyrophosphokinase,				biosynthesis, cellular biosynthesis, cellular metabolism, cellular physiological process, cellular process, metabolism, nucleobase, nucleoside, nucleotide and nucleic acid metabolism, nucleoside metabolism, nucleoside monophosphate biosynthesis, nucleoside monophosphate metabolism, nucleotide biosynthesis, nucleotide metabolism, physiological process, primary metabolism, ribonucleoside monophosph…		binding, carbohydrate kinase activity, catalytic activity, diphosphotransferase activity, ion binding, kinase activity, ligase activity, ligase activity, forming carbon-nitrogen bonds, lipoate-protein ligase activity, magnesium ion binding, metal ion binding, ribose phosphate diphosphokinase activity, transferase activity, transferase activity, transferring phosphorus-containing groups,		Nucleotide transport and metabolism / Amino acid transport and metabolism,	metal ion-binding site:Magnesium,	SF000738:ribose-phosphate pyrophosphokinase catalytic chain,
205292_s_at	HETEROGENEOUS NUCLEAR RIBONUCLEOPROTEIN A2/B1		3D-structure, RNA binding, alternative splicing, direct protein sequencing, duplication, nuclear protein, nucleus, phosphorylation, ribonucleoprotein, rna-binding,	IPR000504:RNA-binding region RNP-1 (RNA recognition motif), IPR012677:Nucleotide-binding, alpha-beta plait,		cell, heterogeneous nuclear ribonucleoprotein complex, intracellular, intracellular membrane-bound organelle, intracellular organelle, membrane-bound organelle, nucleus, organelle, protein complex, ribonucleoprotein complex,	SM00360:RRM,	RNA metabolism, RNA processing, biopolymer metabolism, cellular metabolism, cellular physiological process, cellular process, macromolecule metabolism, metabolism, nucleobase, nucleoside, nucleotide and nucleic acid metabolism, physiological process, primary metabolism,		RNA binding, binding, nucleic acid binding, nucleotide binding, protein binding,			domain:RRM 1, domain:RRM 2, splice variant,	SF002072:helix-destabilizing protein,
202275_at	GLUCOSE-6-PHOSPHATE DEHYDROGENASE	HSA00030:PENTOSE PHOSPHATE PATHWAY, HSA00480:GLUTATHIONE METABOLISM,	3d-structure, NADP, Phosphorylation, acetylated amino end, acetylation, alternative splicing, carbohydrate metabolism, direct protein sequencing, disease mutation, glucose metabolism, hereditary hemolytic anemia, homodimer, homotetramer, oxidoreductase, pentose phosphate pathway,	IPR001282:Glucose-6-phosphate dehydrogenase,	ANEMIA, CHRONIC NON-SPHEROCYTIC HAEMOLYTIC ANAEMIA., CHRONIC NONSPHEROCYTIC ANEMIA., HAEMOGLOBINOPATHIES, HAEMOLYTIC ANAEMIA, IMMUNE, TYPE 1 DIABETES, UNDETECTABLE GLUCOSE-6-PHOSPHATE DEHYDROGENASE ENZYME ACTIVITY,	cellular component unknown,		NADP metabolism, alcohol catabolism, alcohol metabolism, carbohydrate catabolism, carbohydrate metabolism, catabolism, cellular carbohydrate catabolism, cellular carbohydrate metabolism, cellular catabolism, cellular macromolecule catabolism, cellular metabolism, cellular physiological process, cellular process, coenzyme metabolism, cofactor metabolism, generation of precursor metabolites and ene…		catalytic activity, glucose-6-phosphate 1-dehydrogenase activity, oxidoreductase activity, oxidoreductase activity, acting on CH-OH group of donors, oxidoreductase activity, acting on the CH-OH group of donors, NAD or NADP as acceptor,			active site:Proton acceptor, binding site:NADP, binding site:Substrate; phosphate group, nucleotide phosphate-binding region:NADP, splice variant,	SF000110:glucose-6-phosphate dehydrogenase,
200004_at	EUKARYOTIC TRANSLATION INITIATION FACTOR 4 GAMMA, 2		acetylation, direct protein sequencing, initiation factor, phosphorylation, protein biosynthesis, repressor, translation regulation,	IPR003307:eIF4-gamma/eIF5/eIF2-epsilon, IPR003890:Initiation factor eIF-4 gamma, middle, IPR003891:Initiation factor eIF-4 gamma, MA3,		cell, cytoplasm, eukaryotic translation initiation factor 4F complex, intracellular, protein complex,	SM00515:eIF5C, SM00543:MIF4G, SM00544:MA3,	biosynthesis, cell cycle, cell cycle arrest, cell death, cellular biosynthesis, cellular macromolecule metabolism, cellular metabolism, cellular physiological process, cellular process, cellular protein metabolism, death, macromolecule biosynthesis, macromolecule metabolism, metabolism, negative regulation of biological process, negative regulation of cellular physiological process, negative regu…		RNA binding, binding, nucleic acid binding, translation factor activity, nucleic acid binding, translation initiation factor activity, translation regulator activity,			domain:MA3, domain:MIF4G,
200717_x_at	RIBOSOMAL PROTEIN L7	HSA03010:RIBOSOME,	acetylation, leucine zipper, protein biosynthesis, ribonucleoprotein, ribosomal protein, ribosome, rna-binding,	IPR000517:Ribosomal protein L30, IPR005998:Ribosomal protein L7, eukaryotic form, IPR012988:Ribosomal L30, N-terminal,		cell, cytoplasm, cytosol, cytosolic large ribosomal subunit (sensu Eukaryota), cytosolic ribosome (sensu Eukaryota), intracellular, intracellular non-membrane-bound organelle, intracellular organelle, large ribosomal subunit, non-membrane-bound organelle, organelle, protein complex, ribonucleoprotein complex, ribosome,		biosynthesis, cellular biosynthesis, cellular macromolecule metabolism, cellular metabolism, cellular physiological process, cellular process, cellular protein metabolism, macromolecule biosynthesis, macromolecule metabolism, metabolism, physiological process, primary metabolism, protein biosynthesis, protein metabolism,		RNA binding, binding, nucleic acid binding, structural constituent of ribosome, structural molecule activity, transcription regulator activity,			modified residue, repeat:1, repeat:2, repeat:3,	SF002166:ribosomal protein L30/L7e, SF500234:ribosomal protein L7,
212042_x_at	RIBOSOMAL PROTEIN L7	HSA03010:RIBOSOME,	acetylation, leucine zipper, protein biosynthesis, ribonucleoprotein, ribosomal protein, ribosome, rna-binding,	IPR000517:Ribosomal protein L30, IPR005998:Ribosomal protein L7, eukaryotic form, IPR012988:Ribosomal L30, N-terminal,		cell, cytoplasm, cytosol, cytosolic large ribosomal subunit (sensu Eukaryota), cytosolic ribosome (sensu Eukaryota), intracellular, intracellular non-membrane-bound organelle, intracellular organelle, large ribosomal subunit, non-membrane-bound organelle, organelle, protein complex, ribonucleoprotein complex, ribosome,		biosynthesis, cellular biosynthesis, cellular macromolecule metabolism, cellular metabolism, cellular physiological process, cellular process, cellular protein metabolism, macromolecule biosynthesis, macromolecule metabolism, metabolism, physiological process, primary metabolism, protein biosynthesis, protein metabolism,		RNA binding, binding, nucleic acid binding, structural constituent of ribosome, structural molecule activity, transcription regulator activity,			modified residue, repeat:1, repeat:2, repeat:3,	SF002166:ribosomal protein L30/L7e, SF500234:ribosomal protein L7,
217092_x_at	RIBOSOMAL PROTEIN L7	HSA03010:RIBOSOME,	acetylation, leucine zipper, protein biosynthesis, ribonucleoprotein, ribosomal protein, ribosome, rna-binding,	IPR000517:Ribosomal protein L30, IPR005998:Ribosomal protein L7, eukaryotic form, IPR012988:Ribosomal L30, N-terminal,		cell, cytoplasm, cytosol, cytosolic large ribosomal subunit (sensu Eukaryota), cytosolic ribosome (sensu Eukaryota), intracellular, intracellular non-membrane-bound organelle, intracellular organelle, large ribosomal subunit, non-membrane-bound organelle, organelle, protein complex, ribonucleoprotein complex, ribosome,		biosynthesis, cellular biosynthesis, cellular macromolecule metabolism, cellular metabolism, cellular physiological process, cellular process, cellular protein metabolism, macromolecule biosynthesis, macromolecule metabolism, metabolism, physiological process, primary metabolism, protein biosynthesis, protein metabolism,		RNA binding, binding, nucleic acid binding, structural constituent of ribosome, structural molecule activity, transcription regulator activity,			modified residue, repeat:1, repeat:2, repeat:3,	SF002166:ribosomal protein L30/L7e, SF500234:ribosomal protein L7,
201305_x_at	ACIDIC (LEUCINE-RICH) NUCLEAR PHOSPHOPROTEIN 32 FAMILY, MEMBER B		leucine-rich repeat,	IPR001611:Leucine-rich repeat, IPR003603:Leucine-rich repeat, C-terminal associated,	IMMUNE, SYSTEMIC LUPUS ERYTHEMATOSUS,		SM00446:LRRcap,				h_tall1Pathway:TACI and BCMA stimulation of B cell immune responses.,		repeat:LRR 1, repeat:LRR 2,
201306_s_at	ACIDIC (LEUCINE-RICH) NUCLEAR PHOSPHOPROTEIN 32 FAMILY, MEMBER B		leucine-rich repeat,	IPR001611:Leucine-rich repeat, IPR003603:Leucine-rich repeat, C-terminal associated,	IMMUNE, SYSTEMIC LUPUS ERYTHEMATOSUS,		SM00446:LRRcap,				h_tall1Pathway:TACI and BCMA stimulation of B cell immune responses.,		repeat:LRR 1, repeat:LRR 2,
207157_s_at	GUANINE NUCLEOTIDE BINDING PROTEIN (G PROTEIN), GAMMA 5		direct protein sequencing, lipoprotein, membrane, multigene family, prenylation, transducer,	IPR001770:G-protein, gamma subunit,		cell, extrinsic to membrane, extrinsic to plasma membrane, heterotrimeric G-protein complex, membrane, plasma membrane, protein complex,	SM00224:GGL,	G-protein coupled receptor protein signaling pathway, cell communication, cell surface receptor linked signal transduction, cellular process, signal transduction,		signal transducer activity,			lipid moiety-binding region:S-geranylgeranyl cysteine, propeptide:Removed in mature form,	SF002398:GTP-binding regulatory protein gamma chain,
200920_s_at	B-CELL TRANSLOCATION GENE 1, ANTI-PROLIFERATIVE		chromosomal translocation, proto-oncogene,	IPR002087:Anti-proliferative protein,		cell, cytoplasm, intracellular, intracellular membrane-bound organelle, intracellular organelle, membrane-bound organelle, nucleus, organelle,	SM00099:btg1,	angiogenesis, apoptosis, blood vessel development, blood vessel morphogenesis, cell death, cell development, cell differentiation, cell growth, cell migration, cell motility, cell organization and biogenesis, cell proliferation, cellular metabolism, cellular morphogenesis, cellular physiological process, cellular process, death, development, endothelial cell differentiation, establishment of loca…		binding, enzyme binding, kinase binding, protein binding, transcription cofactor activity, transcription factor binding, transcription regulator activity,	h_btg2Pathway:BTG family proteins and cell cycle regulation,			SF015722:Not Yet Assigned,
200921_s_at	B-CELL TRANSLOCATION GENE 1, ANTI-PROLIFERATIVE		chromosomal translocation, proto-oncogene,	IPR002087:Anti-proliferative protein,		cell, cytoplasm, intracellular, intracellular membrane-bound organelle, intracellular organelle, membrane-bound organelle, nucleus, organelle,	SM00099:btg1,	angiogenesis, apoptosis, blood vessel development, blood vessel morphogenesis, cell death, cell development, cell differentiation, cell growth, cell migration, cell motility, cell organization and biogenesis, cell proliferation, cellular metabolism, cellular morphogenesis, cellular physiological process, cellular process, death, development, endothelial cell differentiation, establishment of loca…		binding, enzyme binding, kinase binding, protein binding, transcription cofactor activity, transcription factor binding, transcription regulator activity,	h_btg2Pathway:BTG family proteins and cell cycle regulation,			SF015722:Not Yet Assigned,
202856_s_at	SOLUTE CARRIER FAMILY 16 (MONOCARBOXYLIC ACID TRANSPORTERS), MEMBER 3		membrane, multigene family, symport, transmembrane, transport,	IPR004743:Monocarboxylate transporter, IPR007114:Major facilitator superfamily, IPR011701:Major facilitator superfamily MFS_1,		cell, cell fraction, integral to membrane, integral to plasma membrane, intrinsic to membrane, intrinsic to plasma membrane, membrane, membrane fraction, plasma membrane,		anion transport, carboxylic acid transport, cellular physiological process, cellular process, establishment of localization, ion transport, localization, monocarboxylic acid transport, organic acid transport, organic anion transport, physiological process, transport,		carboxylic acid transporter activity, carrier activity, electrochemical potential-driven transporter activity, monocarboxylate porter activity, monocarboxylic acid transporter activity, organic acid transporter activity, porter activity, symporter activity, transporter activity,			transmembrane region,
217691_x_at	SOLUTE CARRIER FAMILY 16 (MONOCARBOXYLIC ACID TRANSPORTERS), MEMBER 3		membrane, multigene family, symport, transmembrane, transport,	IPR004743:Monocarboxylate transporter, IPR007114:Major facilitator superfamily, IPR011701:Major facilitator superfamily MFS_1,		cell, cell fraction, integral to membrane, integral to plasma membrane, intrinsic to membrane, intrinsic to plasma membrane, membrane, membrane fraction, plasma membrane,		anion transport, carboxylic acid transport, cellular physiological process, cellular process, establishment of localization, ion transport, localization, monocarboxylic acid transport, organic acid transport, organic anion transport, physiological process, transport,		carboxylic acid transporter activity, carrier activity, electrochemical potential-driven transporter activity, monocarboxylate porter activity, monocarboxylic acid transporter activity, organic acid transporter activity, porter activity, symporter activity, transporter activity,			transmembrane region,
208949_s_at	LECTIN, GALACTOSIDE-BINDING, SOLUBLE, 3 (GALECTIN 3)		3d-structure, acetylation, ige-binding protein, lectin, nuclear protein, nucleus, phosphoprotein, phosphorylation,	IPR001079:Galectin, galactose-binding lectin, IPR013320:Concanavalin A-like lectin/glucanase, subgroup,		cell, cytoplasm, extracellular region, intracellular, intracellular membrane-bound organelle, intracellular organelle, membrane, membrane-bound organelle, nucleus, organelle, plasma membrane,	SM00276:GLECT,			IgE binding, binding, carbohydrate binding, immunoglobulin binding, lectin, obsolete molecular function, protein binding, sugar binding,			disulfide bond, domain:Galectin, repeat:1, repeat:2, repeat:3, repeat:4 (approximate), repeat:5, repeat:6 (approximate), repeat:7 (approximate), repeat:8 (approximate),	SF002691:beta-galactoside-binding lectin,
203752_s_at	JUN D PROTO-ONCOGENE	HSA04010:MAPK SIGNALING PATHWAY,	DNA binding, activator, dna-binding, leucine zipper, nuclear protein, nucleus, phosphorylation, proto-oncogene, transcription, transcription regulation, transforming protein,	IPR002112:Transcription factor Jun, IPR004827:Basic-leucine zipper (bZIP) transcription factor, IPR005643:Jun-like transcription factor, IPR011616:bZIP transcription factor, bZIP_1,		cell, chromatin, chromosome, intracellular, intracellular membrane-bound organelle, intracellular non-membrane-bound organelle, intracellular organelle, membrane-bound organelle, non-membrane-bound organelle, nucleus, organelle,	SM00338:BRLZ,	cellular metabolism, cellular physiological process, cellular process, metabolism, nucleobase, nucleoside, nucleotide and nucleic acid metabolism, physiological process, primary metabolism, regulation of biological process, regulation of cellular metabolism, regulation of cellular physiological process, regulation of cellular process, regulation of metabolism, regulation of nucleobase, nucleoside…		DNA binding, RNA polymerase II transcription factor activity, binding, nucleic acid binding, protein binding, protein dimerization activity, sequence-specific DNA binding, transcription factor activity, transcription regulator activity,	h_bcellsurvivalPathway:B Cell Survival Pathway, h_fosbPathway:FOSB gene expression and drug abuse,		DNA-binding region:Basic motif, domain:Leucine-zipper,	SF001718:jun transforming protein,
201000_at	ALANYL-TRNA SYNTHETASE	HSA00252:ALANINE AND ASPARTATE METABOLISM, HSA00970:AMINOACYL-TRNA SYNTHETASES,	aminoacyl-trna synthetase, atp-binding, ligase, nucleotide-binding, protein biosynthesis,	IPR002318:Alanyl-tRNA synthetase, class IIc, IPR003156:Phosphoesterase, DHHA1, IPR012947:Threonyl/alanyl tRNA synthetase, SAD,		cell, cell fraction, cytoplasm, intracellular, soluble fraction,		RNA metabolism, RNA processing, alanyl-tRNA aminoacylation, amine metabolism, amino acid activation, amino acid and derivative metabolism, amino acid metabolism, biopolymer metabolism, biosynthesis, carboxylic acid metabolism, cellular biosynthesis, cellular macromolecule metabolism, cellular metabolism, cellular physiological process, cellular process, cellular protein metabolism, macromolecule …		ATP binding, RNA binding, adenyl nucleotide binding, alanine-tRNA ligase activity, aminoacyl-tRNA ligase activity, binding, catalytic activity, ligase activity, ligase activity, forming carbon-oxygen bonds, nucleic acid binding, nucleotide binding, purine nucleotide binding, tRNA binding,		General function prediction only,	sequence conflict,	SF001526:alanyl-tRNA ligase,
202478_at	TRIBBLES HOMOLOG 2 (DROSOPHILA)		protein kinase inhibitor,	IPR000719:Protein kinase, IPR001245:Tyrosine protein kinase, IPR002290:Serine/threonine protein kinase,		cell, cytoplasm, intracellular,		biopolymer metabolism, biopolymer modification, cellular macromolecule metabolism, cellular metabolism, cellular physiological process, cellular process, cellular protein metabolism, macromolecule metabolism, metabolism, phosphate metabolism, phosphorus metabolism, phosphorylation, physiological process, primary metabolism, protein amino acid phosphorylation, protein metabolism, protein modificat…		ATP binding, adenyl nucleotide binding, binding, catalytic activity, enzyme inhibitor activity, enzyme regulator activity, kinase activity, kinase inhibitor activity, kinase regulator activity, nucleotide binding, phosphotransferase activity, alcohol group as acceptor, protein kinase activity, protein kinase inhibitor activity, protein kinase regulator activity, purine nucleotide binding, transfe…			domain:Protein kinase,
213048_s_at	SET TRANSLOCATION (MYELOID LEUKEMIA-ASSOCIATED)		alternative splicing, chromosomal translocation, direct protein sequencing, endoplasmic reticulum, nuclear protein, nucleus, phosphoprotein, phosphorylation, proto-oncogene,	IPR002164:Nucleosome assembly protein (NAP),		cell, cytoplasm, endoplasmic reticulum, intracellular, intracellular membrane-bound organelle, intracellular organelle, membrane-bound organelle, nucleus, organelle, perinuclear region,		DNA metabolism, DNA packaging, DNA replication, biopolymer metabolism, biopolymer modification, cell organization and biogenesis, cellular localization, cellular macromolecule metabolism, cellular metabolism, cellular physiological process, cellular process, cellular protein metabolism, chromatin assembly, chromatin assembly or disassembly, chromatin disassembly, chromatin modification, chromosom…		binding, enzyme inhibitor activity, enzyme regulator activity, histone binding, phosphatase inhibitor activity, phosphatase regulator activity, protein binding, protein phosphatase inhibitor activity, protein phosphatase regulator activity, protein phosphatase type 2A regulator activity,	h_setPathway:Granzyme A mediated Apoptosis Pathway,		modified residue, site:Breakpoint for translocation to form SET-CAN oncogene, splice variant,	SF017700:Fuctinin,
213356_x_at	HETEROGENEOUS NUCLEAR RIBONUCLEOPROTEIN A1 PSEUDOGENE 4									binding, nucleic acid binding,
200644_at	MARCKS-LIKE 1		calmodulin-binding, lipoprotein, myristate, phosphorylation,	IPR002101:Myristoylated alanine-rich C-kinase substrate MARCKS,						binding, calmodulin binding, protein binding,			lipid moiety-binding region:N-myristoyl glycine,
218188_s_at	TRANSLOCASE OF INNER MITOCHONDRIAL MEMBRANE 13 HOMOLOG (YEAST)		inner membrane, membrane, mitochondrion, protein transport, translocation, transport,	IPR004217:Zinc finger, Tim10/DDP-type,		cell, cytoplasm, envelope, intracellular, intracellular membrane-bound organelle, intracellular organelle, membrane, membrane-bound organelle, membrane-enclosed lumen, mitochondrial envelope, mitochondrial inner membrane, mitochondrial inner membrane presequence translocase complex, mitochondrial intermembrane space, mitochondrial intermembrane space protein transporter complex, mitochondrial mem…		cell organization and biogenesis, cellular localization, cellular physiological process, cellular process, establishment of cellular localization, establishment of localization, establishment of protein localization, inner mitochondrial membrane organization and biogenesis, intracellular protein transport, intracellular transport, localization, membrane organization and biogenesis, mitochondrial …		binding, cation binding, ion binding, metal ion binding, transition metal ion binding, zinc ion binding,
206785_s_at	KILLER CELL LECTIN-LIKE RECEPTOR SUBFAMILY C, MEMBER 1	HSA04612:ANTIGEN PROCESSING AND PRESENTATION, HSA04650:NATURAL KILLER CELL MEDIATED CYTOTOXICITY,	alternative splicing, glycoprotein, lectin, membrane, multigene family, receptor, signal-anchor, transmembrane, transmembrane protein,	IPR001304:C-type lectin,	IMMUNE, RHEUMATIC DISEASES, RHEUMATOID ARTHRITIS, SYSTEMIC LUPUS ERYTHEMATOSUS,	cell, integral to membrane, integral to plasma membrane, intrinsic to membrane, intrinsic to plasma membrane, membrane, plasma membrane,	SM00034:CLECT,	antimicrobial humoral response, antimicrobial humoral response (sensu Vertebrata), cell communication, cell surface receptor linked signal transduction, cellular process, defense response, humoral defense mechanism (sensu Vertebrata), humoral immune response, immune response, organismal physiological process, physiological process, response to biotic stimulus, response to other organism, response…		binding, carbohydrate binding, receptor activity, signal transducer activity, sugar binding, transmembrane receptor activity,	h_nkcellsPathway:Ras-Independent pathway in NK cell-mediated cytotoxicity,		disulfide bond, domain:C-type lectin, glycosylation site:N-linked (GlcNAc...), splice variant, transmembrane region,	SF005558:natural killer cell receptor P1,
203860_at	PROPIONYL COENZYME A CARBOXYLASE, ALPHA POLYPEPTIDE	HSA00280:VALINE, LEUCINE AND ISOLEUCINE DEGRADATION, HSA00640:PROPANOATE METABOLISM,	3D-structure, atp-binding, biotin, biotin binding, disease mutation, heterododecamer, ligase, mitochondrion, nucleotide-binding, transit peptide,	IPR000089:Biotin/lipoyl attachment, IPR001882:Biotin-binding site, IPR005479:Carbamoyl-phosphate synthase L chain, ATP-binding, IPR005481:Carbamoyl-phosphate synthetase large chain, N-terminal, IPR005482:Biotin carboxylase, C-terminal, IPR010916:TonB box, N-terminal, IPR011761:ATP-grasp fold, IPR011764:Biotin carboxylation region,		cell, cellular component unknown, cytoplasm, intracellular, intracellular membrane-bound organelle, intracellular organelle, membrane-bound organelle, mitochondrion, organelle,		biological process unknown, carboxylic acid metabolism, cellular lipid metabolism, cellular metabolism, cellular physiological process, cellular process, fatty acid metabolism, lipid metabolism, metabolism, organic acid metabolism, physiological process, primary metabolism,		ATP binding, adenyl nucleotide binding, binding, biotin binding, catalytic activity, ligase activity, ligase activity, forming carbon-carbon bonds, molecular function unknown, nucleotide binding, propionyl-CoA carboxylase activity, purine nucleotide binding, vitamin binding,		Lipid metabolism,	binding site:ATP, binding site:Biotin (covalent), domain:ATP-grasp, domain:Biotin carboxylation, domain:Biotinyl-binding, transit peptide:Mitochondrion,	SF001591:human acetyl-CoA carboxylase,
207843_x_at	CYTOCHROME B5 TYPE A (MICROSOMAL)		acetylated amino end, acetylation, alternative splicing, chromoprotein, direct protein sequencing, electron transfer, electron transport, endoplasmic reticulum, erythrocyte, heme, iron, membrane, membrane protein, metal-binding, metalloprotein, microsome, transmembrane, transport,	IPR001199:Cytochrome b5,		cell, cell fraction, cytoplasm, endoplasmic reticulum, integral to membrane, intracellular, intracellular membrane-bound organelle, intracellular organelle, intrinsic to membrane, membrane, membrane fraction, membrane-bound organelle, microsome, mitochondrion, organelle, vesicular fraction,		cellular metabolism, cellular physiological process, cellular process, electron transport, establishment of localization, generation of precursor metabolites and energy, localization, metabolism, physiological process, transport,		binding, carrier activity, catalytic activity, cation binding, cation transporter activity, cytochrome-c oxidase activity, heme-copper terminal oxidase activity, hydrogen ion transporter activity, ion binding, ion transporter activity, iron ion binding, metal ion binding, monovalent inorganic cation transporter activity, oxidoreductase activity, oxidoreductase activity, acting on heme group of do…			domain:Cytochrome b5 heme-binding, metal ion-binding site:Iron (heme axial ligand), splice variant,	SF000038:cytochrome b5,
209366_x_at	CYTOCHROME B5 TYPE A (MICROSOMAL)		acetylated amino end, acetylation, alternative splicing, chromoprotein, direct protein sequencing, electron transfer, electron transport, endoplasmic reticulum, erythrocyte, heme, iron, membrane, membrane protein, metal-binding, metalloprotein, microsome, transmembrane, transport,	IPR001199:Cytochrome b5,		cell, cell fraction, cytoplasm, endoplasmic reticulum, integral to membrane, intracellular, intracellular membrane-bound organelle, intracellular organelle, intrinsic to membrane, membrane, membrane fraction, membrane-bound organelle, microsome, mitochondrion, organelle, vesicular fraction,		cellular metabolism, cellular physiological process, cellular process, electron transport, establishment of localization, generation of precursor metabolites and energy, localization, metabolism, physiological process, transport,		binding, carrier activity, catalytic activity, cation binding, cation transporter activity, cytochrome-c oxidase activity, heme-copper terminal oxidase activity, hydrogen ion transporter activity, ion binding, ion transporter activity, iron ion binding, metal ion binding, monovalent inorganic cation transporter activity, oxidoreductase activity, oxidoreductase activity, acting on heme group of do…			domain:Cytochrome b5 heme-binding, metal ion-binding site:Iron (heme axial ligand), splice variant,	SF000038:cytochrome b5,
200026_at	SIMILAR TO RIBOSOMAL PROTEIN L34	HSA03010:RIBOSOME,				cell, cytoplasm, intracellular, intracellular non-membrane-bound organelle, intracellular organelle, non-membrane-bound organelle, organelle, protein complex, ribonucleoprotein complex, ribosome,		biosynthesis, cellular biosynthesis, cellular macromolecule metabolism, cellular metabolism, cellular physiological process, cellular process, cellular protein metabolism, macromolecule biosynthesis, macromolecule metabolism, metabolism, physiological process, primary metabolism, protein biosynthesis, protein metabolism,		structural constituent of ribosome, structural molecule activity,
219655_at	CHROMOSOME 7 OPEN READING FRAME 10		alternative splicing, transferase,	IPR003673:L-carnitine dehydratase/bile acid-inducible protein F,				metabolism, physiological process,		catalytic activity, transferase activity,			sequence conflict, splice variant,
220942_x_at	CHROMSOME 3 OPEN READING FRAME 28			IPR009432:Protein of unknown function DUF1075,
217846_at	GLUTAMINYL-TRNA SYNTHETASE	HSA00251:GLUTAMATE METABOLISM, HSA00970:AMINOACYL-TRNA SYNTHETASES,	Phosphorylation, aminoacyl-trna synthetase, atp-binding, ligase, nucleotide-binding, protein biosynthesis,	IPR000924:Glutamyl-tRNA synthetase, class Ic, IPR001412:Aminoacyl-tRNA synthetase, class I, IPR004514:Glutaminyl-tRNA synthetase, IPR007638:Glutaminyl-tRNA synthetase, non-specific RNA-binding region part 2, IPR007639:Glutaminyl-tRNA synthetase, non-specific RNA-binding region part 1,		cell, cell fraction, cytoplasm, intracellular, soluble fraction,		RNA metabolism, amine metabolism, amino acid activation, amino acid and derivative metabolism, amino acid metabolism, biopolymer metabolism, biosynthesis, carboxylic acid metabolism, cellular biosynthesis, cellular macromolecule metabolism, cellular metabolism, cellular physiological process, cellular process, cellular protein metabolism, glutaminyl-tRNA aminoacylation, glutamyl-tRNA aminoacylati…		ATP binding, adenyl nucleotide binding, aminoacyl-tRNA ligase activity, binding, catalytic activity, glutamate-tRNA ligase activity, glutamine-tRNA ligase activity, ligase activity, ligase activity, forming carbon-oxygen bonds, nucleotide binding, protein binding, purine nucleotide binding,			binding site:ATP,	SF001542:human glutamine-tRNA ligase,
200824_at	GLUTATHIONE S-TRANSFERASE PI	HSA00480:GLUTATHIONE METABOLISM, HSA00980:METABOLISM OF XENOBIOTICS BY CYTOCHROME P450,	3d-structure, detoxification, direct protein sequencing, glutathione, heterodimer, homodimer, multigene family, transferase,	IPR003082:Glutathione S-transferase, Pi class, IPR004045:Glutathione S-transferase, N-terminal, IPR004046:Glutathione S-transferase, C-terminal, IPR012335:Thioredoxin fold, IPR012336:Thioredoxin-like fold,	AND T1, ASTHMA, ATOPIC ASTHMA, ATOPY. AIRWAY OBSTRUCTION. BHR. ASTHMA, BREAST CANCER, BRONCHOPULMONARY DYSPLASIA., CANCER, CHEMOTHERAPY-INDUCED LEUKEMIA, COPD, CYSTIC FIBROSIS., ESOPHAGEAL CARCINOMA, HEPATITIS B-RELATED HEPATOCELLULAR CARCINOMA, IMMUNE, LUNG ADENOCARCINOMA, LUNG CANCER, METASTATIC COLORECTAL CANCER, ORAL CANCER, PROSTATE CANCER, PSYCH, SCHIZOPHRENIA, SMOKING, SPT, TOTAL IGE, TOTA…	cell, cytoplasm, intracellular,		anti-apoptosis, apoptosis, biosynthesis, cell death, cellular biosynthesis, cellular metabolism, cellular physiological process, cellular process, central nervous system development, coenzyme biosynthesis, coenzyme metabolism, cofactor biosynthesis, cofactor metabolism, death, development, glutathione biosynthesis, glutathione metabolism, metabolism, negative regulation of apoptosis, negative reg…		catalytic activity, glutathione transferase activity, transferase activity, transferase activity, transferring alkyl or aryl (other than methyl) groups,	h_mrpPathway:Multi-Drug Resistance Factors,			SF000503:glutathione transferase,
200074_s_at	RIBOSOMAL PROTEIN L14-LIKE	HSA03010:RIBOSOME,				cell, cytoplasm, intracellular, intracellular non-membrane-bound organelle, intracellular organelle, non-membrane-bound organelle, organelle, protein complex, ribonucleoprotein complex, ribosome,		biosynthesis, cellular biosynthesis, cellular macromolecule metabolism, cellular metabolism, cellular physiological process, cellular process, cellular protein metabolism, macromolecule biosynthesis, macromolecule metabolism, metabolism, physiological process, primary metabolism, protein biosynthesis, protein metabolism,		structural constituent of ribosome, structural molecule activity,
218313_s_at	UDP-N-ACETYL-ALPHA-D-GALACTOSAMINE:POLYPEPTIDE N-ACETYLGALACTOSAMINYLTRANSFERASE 7 (GALNAC-T7)	HSA00512:O-GLYCAN BIOSYNTHESIS,	calcium, glycosyltransferase, golgi stack, lectin, manganese, membrane, signal-anchor, transferase, transmembrane,	IPR000772:Ricin B lectin, IPR001173:Glycosyl transferase, family 2,		Golgi apparatus, Golgi stack, cell, cytoplasm, integral to membrane, intracellular, intracellular membrane-bound organelle, intracellular organelle, intrinsic to membrane, membrane, membrane-bound organelle, organelle,	SM00458:RICIN,	biopolymer glycosylation, biopolymer metabolism, biopolymer modification, biosynthesis, carbohydrate metabolism, cellular biosynthesis, cellular macromolecule metabolism, cellular metabolism, cellular physiological process, cellular process, cellular protein metabolism, glycoprotein biosynthesis, glycoprotein metabolism, macromolecule biosynthesis, macromolecule metabolism, metabolism, physiologi…		UDP-glycosyltransferase activity, acetylgalactosaminyltransferase activity, binding, calcium ion binding, carbohydrate binding, catalytic activity, cation binding, ion binding, manganese ion binding, metal ion binding, polypeptide N-acetylgalactosaminyltransferase activity, sugar binding, transferase activity, transferase activity, transferring glycosyl groups, transferase activity, transferring …			disulfide bond, domain:Ricin B-type lectin, transmembrane region,
220547_s_at	FAMILY WITH SEQUENCE SIMILARITY 35, MEMBER A		alternative splicing,										sequence conflict, splice variant,
201903_at	UBIQUINOL-CYTOCHROME C REDUCTASE CORE PROTEIN I	HSA00190:OXIDATIVE PHOSPHORYLATION,	direct protein sequencing, electron transport, inner membrane, membrane, mitochondrion, oxidoreductase, respiratory chain, transit peptide, transport,	IPR001431:Peptidase M16, zinc-binding site, IPR007863:Peptidase M16, C-terminal, IPR011765:Peptidase M16, N-terminal,		cell, cytoplasm, envelope, intracellular, intracellular membrane-bound organelle, intracellular organelle, membrane, membrane-bound organelle, mitochondrial electron transport chain, mitochondrial envelope, mitochondrial inner membrane, mitochondrial membrane, mitochondrion, organelle, organelle envelope, organelle inner membrane, organelle membrane,		aerobic respiration, cellular metabolism, cellular physiological process, cellular process, cellular respiration, electron transport, establishment of localization, generation of precursor metabolites and energy, localization, metabolism, oxidative phosphorylation, phosphate metabolism, phosphorus metabolism, phosphorylation, physiological process, transport,		carrier activity, catalytic activity, cation transporter activity, hydrogen ion transporter activity, ion transporter activity, monovalent inorganic cation transporter activity, oxidoreductase activity, oxidoreductase activity, acting on diphenols and related substances as donors, oxidoreductase activity, acting on diphenols and related substances as donors, cytochrome as acceptor, primary active…	h_etcPathway:Electron Transport Reaction in Mitochondria,		sequence variant, transit peptide:Mitochondrion,	SF001210:mitochondrial processing peptidase alpha chain,
200016_x_at	HETEROGENEOUS NUCLEAR RIBONUCLEOPROTEIN A1		3d-structure, DNA binding, acetylated amino end, alternative splicing, duplication, methylated amino acid, methylation, mrna transport, nuclear protein, nucleus, phosphorylation, ribonucleoprotein, rna-binding, transport, viral nucleoprotein,	IPR000504:RNA-binding region RNP-1 (RNA recognition motif), IPR012677:Nucleotide-binding, alpha-beta plait,		cell, cytoplasm, heterogeneous nuclear ribonucleoprotein complex, intracellular, intracellular membrane-bound organelle, intracellular organelle, membrane-bound organelle, membrane-enclosed lumen, nuclear lumen, nucleoplasm, nucleus, organelle, organelle lumen, protein complex, ribonucleoprotein complex,	SM00360:RRM,	RNA export from nucleus, RNA localization, RNA metabolism, RNA processing, RNA transport, biopolymer metabolism, cell organization and biogenesis, cellular localization, cellular metabolism, cellular physiological process, cellular process, establishment of RNA localization, establishment of cellular localization, establishment of localization, intracellular transport, localization, mRNA export f…		DNA binding, RNA binding, binding, nucleic acid binding, nucleotide binding, protein binding,			domain:RRM 1, domain:RRM 2, mutagenesis site, splice variant,	SF002072:helix-destabilizing protein,
214280_x_at	HETEROGENEOUS NUCLEAR RIBONUCLEOPROTEIN A1		3d-structure, DNA binding, acetylated amino end, alternative splicing, duplication, methylated amino acid, methylation, mrna transport, nuclear protein, nucleus, phosphorylation, ribonucleoprotein, rna-binding, transport, viral nucleoprotein,	IPR000504:RNA-binding region RNP-1 (RNA recognition motif), IPR012677:Nucleotide-binding, alpha-beta plait,		cell, cytoplasm, heterogeneous nuclear ribonucleoprotein complex, intracellular, intracellular membrane-bound organelle, intracellular organelle, membrane-bound organelle, membrane-enclosed lumen, nuclear lumen, nucleoplasm, nucleus, organelle, organelle lumen, protein complex, ribonucleoprotein complex,	SM00360:RRM,	RNA export from nucleus, RNA localization, RNA metabolism, RNA processing, RNA transport, biopolymer metabolism, cell organization and biogenesis, cellular localization, cellular metabolism, cellular physiological process, cellular process, establishment of RNA localization, establishment of cellular localization, establishment of localization, intracellular transport, localization, mRNA export f…		DNA binding, RNA binding, binding, nucleic acid binding, nucleotide binding, protein binding,			domain:RRM 1, domain:RRM 2, mutagenesis site, splice variant,	SF002072:helix-destabilizing protein,
213356_x_at	HETEROGENEOUS NUCLEAR RIBONUCLEOPROTEIN A1		3d-structure, DNA binding, acetylated amino end, alternative splicing, duplication, methylated amino acid, methylation, mrna transport, nuclear protein, nucleus, phosphorylation, ribonucleoprotein, rna-binding, transport, viral nucleoprotein,	IPR000504:RNA-binding region RNP-1 (RNA recognition motif), IPR012677:Nucleotide-binding, alpha-beta plait,		cell, cytoplasm, heterogeneous nuclear ribonucleoprotein complex, intracellular, intracellular membrane-bound organelle, intracellular organelle, membrane-bound organelle, membrane-enclosed lumen, nuclear lumen, nucleoplasm, nucleus, organelle, organelle lumen, protein complex, ribonucleoprotein complex,	SM00360:RRM,	RNA export from nucleus, RNA localization, RNA metabolism, RNA processing, RNA transport, biopolymer metabolism, cell organization and biogenesis, cellular localization, cellular metabolism, cellular physiological process, cellular process, establishment of RNA localization, establishment of cellular localization, establishment of localization, intracellular transport, localization, mRNA export f…		DNA binding, RNA binding, binding, nucleic acid binding, nucleotide binding, protein binding,			domain:RRM 1, domain:RRM 2, mutagenesis site, splice variant,	SF002072:helix-destabilizing protein,
200825_s_at	HYPOXIA UP-REGULATED 1		atp-binding, chaperone, endoplasmic reticulum, glycoprotein, nucleotide-binding, signal,	IPR001023:Heat shock protein Hsp70, IPR001312:Hexokinase, IPR013126:Heat shock protein 70,	INSULIN RESISTANCE, METABOLIC,	cell, cytoplasm, endoplasmic reticulum, intracellular, intracellular membrane-bound organelle, intracellular organelle, membrane-bound organelle, organelle,		alcohol catabolism, alcohol metabolism, carbohydrate catabolism, carbohydrate metabolism, catabolism, cellular carbohydrate catabolism, cellular carbohydrate metabolism, cellular catabolism, cellular macromolecule catabolism, cellular macromolecule metabolism, cellular metabolism, cellular physiological process, cellular process, cellular protein metabolism, generation of precursor metabolites an…		ATP binding, adenyl nucleotide binding, binding, carbohydrate kinase activity, catalytic activity, hexokinase activity, kinase activity, nucleotide binding, phosphotransferase activity, alcohol group as acceptor, protein binding, purine nucleotide binding, transferase activity, transferase activity, transferring phosphorus-containing groups, unfolded protein binding,			glycosylation site:N-linked (GlcNAc...), signal peptide,
201994_at	MORTALITY FACTOR 4 LIKE 2		chromatin regulator, direct protein sequencing, growth regulation, nuclear protein, transcription, transcription regulation,	IPR008676:MRG,		cell, intracellular, intracellular membrane-bound organelle, intracellular non-membrane-bound organelle, intracellular organelle, membrane-bound organelle, membrane-enclosed lumen, non-membrane-bound organelle, nuclear lumen, nucleolus, nucleus, organelle, organelle lumen,		DNA metabolism, DNA packaging, biopolymer metabolism, cell growth, cell organization and biogenesis, cellular metabolism, cellular morphogenesis, cellular physiological process, cellular process, chromatin modification, chromosome organization and biogenesis, chromosome organization and biogenesis (sensu Eukaryota), development, establishment and/or maintenance of chromatin architecture, growth, …		molecular function unknown,			mutagenesis site,
200794_x_at	DAZ ASSOCIATED PROTEIN 2												sequence conflict,
214334_x_at	DAZ ASSOCIATED PROTEIN 2												sequence conflict,
202016_at	MESODERM SPECIFIC TRANSCRIPT HOMOLOG (MOUSE)		hypothetical protein,	IPR000073:Alpha/beta hydrolase fold-1, IPR000379:Esterase/lipase/thioesterase, IPR000639:Epoxide hydrolase,				development, mesoderm development, tissue development,		catalytic activity, hydrolase activity,
200804_at	TESTIS ENHANCED GENE TRANSCRIPT (BAX INHIBITOR 1)		apoptosis, membrane, transmembrane,	IPR006213:Bax inhibitor 1, IPR006214:Protein of unknown function UPF0005,		cell, cell fraction, cytoplasm, endoplasmic reticulum, insoluble fraction, integral to membrane, integral to plasma membrane, intracellular, intracellular membrane-bound organelle, intracellular organelle, intrinsic to membrane, intrinsic to plasma membrane, membrane, membrane-bound organelle, nucleus, organelle, plasma membrane,		apoptosis, cell death, cellular physiological process, cellular process, death, negative regulation of apoptosis, negative regulation of biological process, negative regulation of cellular physiological process, negative regulation of cellular process, negative regulation of physiological process, negative regulation of programmed cell death, physiological process, programmed cell death, regulati…					sequence conflict, transmembrane region,	SF010374:human testicular protein TEGT,
200822_x_at	TRIOSEPHOSPHATE ISOMERASE 1	HSA00010:GLYCOLYSIS / GLUCONEOGENESIS, HSA00031:INOSITOL METABOLISM, HSA00051:FRUCTOSE AND MANNOSE METABOLISM, HSA00710:CARBON FIXATION,	3d-structure, alternative splicing, direct protein sequencing, disease mutation, fatty acid biosynthesis, gluconeogenesis, glycolysis, homodimer, intramolecular oxidoreductase, isomerase, lipid synthesis, pentose phosphate pathway, pentose shunt,	IPR000652:Triosephosphate isomerase,				NADP metabolism, alcohol biosynthesis, alcohol catabolism, alcohol metabolism, biosynthesis, carbohydrate biosynthesis, carbohydrate catabolism, carbohydrate metabolism, carboxylic acid biosynthesis, carboxylic acid metabolism, catabolism, cellular biosynthesis, cellular carbohydrate catabolism, cellular carbohydrate metabolism, cellular catabolism, cellular lipid metabolism, cellular macromolecu…		catalytic activity, intramolecular oxidoreductase activity, isomerase activity, triose-phosphate isomerase activity,	h_glycolysisPathway:Glycolysis Pathway,		active site:Electrophile, active site:Proton acceptor, binding site:Substrate, splice variant,	SF001477:Triose-phosphate isomerase,
200651_at	GUANINE NUCLEOTIDE BINDING PROTEIN (G PROTEIN), BETA POLYPEPTIDE 2-LIKE 1		Phosphorylation, direct protein sequencing, wd repeat,	IPR001680:WD-40 repeat,			SM00320:WD40,	G-protein coupled receptor protein signaling pathway, G-protein signaling, coupled to IP3 second messenger (phospholipase C activating), cell communication, cell surface receptor linked signal transduction, cellular process, intracellular signaling cascade, phosphoinositide-mediated signaling, protein kinase C activation, second-messenger-mediated signaling, signal transduction,	66.Prot_Interac_w_integrin_domains,	binding, enzyme binding, kinase binding, protein binding, protein kinase C binding, protein kinase binding, receptor binding, signal transducer activity,			modified residue, repeat:WD 1, repeat:WD 2, repeat:WD 3, repeat:WD 4, repeat:WD 5, repeat:WD 6, repeat:WD 7,
206200_s_at	ANNEXIN A11		annexin, calcium, calcium binding, calcium/phospholipid-binding, duplication, endonexin fold, glycoprotein, nuclear protein, phospholipid binding,	IPR001464:Annexin, IPR008157:Annexin, type XI,		cell, cytoplasm, endomembrane system, envelope, intracellular, intracellular membrane-bound organelle, intracellular organelle, membrane, membrane-bound organelle, membrane-enclosed lumen, nuclear envelope, nuclear lumen, nucleoplasm, nucleus, organelle, organelle envelope, organelle lumen,	SM00335:ANX,	defense response, immune response, organismal physiological process, physiological process, response to biotic stimulus, response to stimulus,		binding, calcium ion binding, calcium-dependent phospholipid binding, cation binding, ion binding, lipid binding, metal ion binding, phospholipid binding, protein binding,			repeat:Annexin 1, repeat:Annexin 2, repeat:Annexin 3, repeat:Annexin 4,	SF002360:annexin VII,
217807_s_at	GLIOMA TUMOR SUPPRESSOR CANDIDATE REGION GENE 2		nuclear protein,	IPR011211:Tumor suppressor protein Gltscr2, IPR011687:P60-like,		cell, intracellular, intracellular membrane-bound organelle, intracellular organelle, membrane-bound organelle, nucleus, organelle,		biological process unknown,		molecular function unknown,				SF017302:tumor suppressor protein, Gltscr2/p60 type,
200709_at	FK506 BINDING PROTEIN 1A, 12KDA		3d-structure, cis-trans-isomerase, cyclosporin A binding, direct protein sequencing, isomerase, rotamase,	IPR001179:Peptidylprolyl isomerase, FKBP-type,				I-kappaB kinase/NF-kappaB cascade, cell communication, cellular macromolecule metabolism, cellular metabolism, cellular physiological process, cellular process, cellular protein metabolism, intracellular signaling cascade, macromolecule metabolism, metabolism, physiological process, positive regulation of I-kappaB kinase/NF-kappaB cascade, positive regulation of biological process, positive regul…		FK506-sensitive peptidyl-prolyl cis-trans isomerase, binding, catalytic activity, cis-trans isomerase activity, cyclophilin, cyclophilin-type peptidyl-prolyl cis-trans isomerase activity, cyclosporin A binding, drug binding, isomerase activity, obsolete molecular function, peptide binding, peptidyl-prolyl cis-trans isomerase activity, protein binding, receptor activity, signal transducer activity,	h_mTORPathway:mTOR Signaling Pathway, h_nfatPathway:NFAT and Hypertrophy of the heart (Transcription in the broken heart),		domain:PPIase FKBP-type,	SF001468:BKBP-type peptidylprolyl isomerase,
201231_s_at	ENOLASE 1, (ALPHA)	HSA00010:GLYCOLYSIS / GLUCONEOGENESIS, HSA00400:PHENYLALANINE, TYROSINE AND TRYPTOPHAN BIOSYNTHESIS,	DNA binding, Phosphorylation, alternative initiation, carbon-oxygen lyase, direct protein sequencing, disease mutation, dna-binding, gluconeogenesis, glycolysis, hydro-lyase, lyase, magnesium, metal-binding, multigene family, muscle, nuclear protein, nucleus, plasminogen activation, repressor, skeletal muscle, transcription, transcription regulation,	IPR000941:Enolase,		cell, cytoplasm, cytosol, intracellular, intracellular membrane-bound organelle, intracellular organelle, membrane-bound organelle, nucleus, organelle, phosphopyruvate hydratase complex, protein complex,		alcohol biosynthesis, alcohol catabolism, alcohol metabolism, biosynthesis, carbohydrate biosynthesis, carbohydrate catabolism, carbohydrate metabolism, carboxylic acid metabolism, catabolism, cellular biosynthesis, cellular carbohydrate catabolism, cellular carbohydrate metabolism, cellular catabolism, cellular macromolecule catabolism, cellular metabolism, cellular physiological process, cellul…		DNA binding, binding, carbon-oxygen lyase activity, catalytic activity, endopeptidase activity, hydro-lyase activity, hydrolase activity, ion binding, lyase activity, magnesium ion binding, metal ion binding, nucleic acid binding, peptidase activity, phosphopyruvate hydratase activity, plasminogen activator activity, serine-type endopeptidase activity, serine-type peptidase activity,	h_glycolysisPathway:Glycolysis Pathway,		active site:Proton acceptor, active site:Proton donor, binding site:Substrate, binding site:Substrate; phosphate group, metal ion-binding site:Magnesium, mutagenesis site,	SF001400:enolase,
217294_s_at	ENOLASE 1, (ALPHA)	HSA00010:GLYCOLYSIS / GLUCONEOGENESIS, HSA00400:PHENYLALANINE, TYROSINE AND TRYPTOPHAN BIOSYNTHESIS,	DNA binding, Phosphorylation, alternative initiation, carbon-oxygen lyase, direct protein sequencing, disease mutation, dna-binding, gluconeogenesis, glycolysis, hydro-lyase, lyase, magnesium, metal-binding, multigene family, muscle, nuclear protein, nucleus, plasminogen activation, repressor, skeletal muscle, transcription, transcription regulation,	IPR000941:Enolase,		cell, cytoplasm, cytosol, intracellular, intracellular membrane-bound organelle, intracellular organelle, membrane-bound organelle, nucleus, organelle, phosphopyruvate hydratase complex, protein complex,		alcohol biosynthesis, alcohol catabolism, alcohol metabolism, biosynthesis, carbohydrate biosynthesis, carbohydrate catabolism, carbohydrate metabolism, carboxylic acid metabolism, catabolism, cellular biosynthesis, cellular carbohydrate catabolism, cellular carbohydrate metabolism, cellular catabolism, cellular macromolecule catabolism, cellular metabolism, cellular physiological process, cellul…		DNA binding, binding, carbon-oxygen lyase activity, catalytic activity, endopeptidase activity, hydro-lyase activity, hydrolase activity, ion binding, lyase activity, magnesium ion binding, metal ion binding, nucleic acid binding, peptidase activity, phosphopyruvate hydratase activity, plasminogen activator activity, serine-type endopeptidase activity, serine-type peptidase activity,	h_glycolysisPathway:Glycolysis Pathway,		active site:Proton acceptor, active site:Proton donor, binding site:Substrate, binding site:Substrate; phosphate group, metal ion-binding site:Magnesium, mutagenesis site,	SF001400:enolase,
221059_s_at	COACTOSIN-LIKE 1 (DICTYOSTELIUM)		3d-structure, actin-binding, cytoskeleton, direct protein sequencing,	IPR002108:Actin-binding, cofilin/tropomyosin type,		cell, cellular component unknown, cytoskeleton, intracellular, intracellular non-membrane-bound organelle, intracellular organelle, non-membrane-bound organelle, organelle,	SM00102:ADF,	biological process unknown,		actin binding, binding, cytoskeletal protein binding, enzyme binding, protein binding,			helix, mutagenesis site,
211747_s_at	LSM5 HOMOLOG, U6 SMALL NUCLEAR RNA ASSOCIATED (S. CEREVISIAE)		acetylation, direct protein sequencing, mrna processing, mrna splicing, nuclear protein, ribonucleoprotein, rna-binding,	IPR001163:Like-Sm ribonucleoprotein, core, IPR006649:Like-Sm ribonucleoprotein, eukaryotic and archaea-type, core,		cell, intracellular, intracellular membrane-bound organelle, intracellular non-membrane-bound organelle, intracellular organelle, membrane-bound organelle, membrane-enclosed lumen, non-membrane-bound organelle, nuclear lumen, nucleolus, nucleus, organelle, organelle lumen, protein complex, ribonucleoprotein complex, small nucleolar ribonucleoprotein complex,	SM00651:Sm,	RNA metabolism, RNA processing, RNA splicing, RNA splicing, via transesterification reactions, RNA splicing, via transesterification reactions with bulged adenosine as nucleophile, biopolymer metabolism, cellular metabolism, cellular physiological process, cellular process, mRNA metabolism, mRNA processing, macromolecule metabolism, metabolism, nuclear mRNA splicing, via spliceosome, nucleobase, …		RNA binding, binding, nucleic acid binding, protein binding,
200089_s_at	RIBOSOMAL PROTEIN L4	HSA03010:RIBOSOME, HSA04010:MAPK SIGNALING PATHWAY,	ribonucleoprotein, ribosomal protein, ribosome,	IPR002086:Aldehyde dehydrogenase, IPR002136:Ribosomal protein L4/L1e, IPR013000:Ribosomal protein L4/L1e, archeabacterial like,		cell, cytoplasm, cytosol, cytosolic large ribosomal subunit (sensu Eukaryota), cytosolic ribosome (sensu Eukaryota), intracellular, intracellular non-membrane-bound organelle, intracellular organelle, large ribosomal subunit, non-membrane-bound organelle, organelle, protein complex, ribonucleoprotein complex, ribosome,		biosynthesis, cellular biosynthesis, cellular macromolecule metabolism, cellular metabolism, cellular physiological process, cellular process, cellular protein metabolism, macromolecule biosynthesis, macromolecule metabolism, metabolism, physiological process, primary metabolism, protein biosynthesis, protein metabolism,		RNA binding, binding, nucleic acid binding, protein binding, structural constituent of ribosome, structural molecule activity,				SF002156:rat ribosomal protein L4,
211710_x_at	RIBOSOMAL PROTEIN L4	HSA03010:RIBOSOME, HSA04010:MAPK SIGNALING PATHWAY,	ribonucleoprotein, ribosomal protein, ribosome,	IPR002086:Aldehyde dehydrogenase, IPR002136:Ribosomal protein L4/L1e, IPR013000:Ribosomal protein L4/L1e, archeabacterial like,		cell, cytoplasm, cytosol, cytosolic large ribosomal subunit (sensu Eukaryota), cytosolic ribosome (sensu Eukaryota), intracellular, intracellular non-membrane-bound organelle, intracellular organelle, large ribosomal subunit, non-membrane-bound organelle, organelle, protein complex, ribonucleoprotein complex, ribosome,		biosynthesis, cellular biosynthesis, cellular macromolecule metabolism, cellular metabolism, cellular physiological process, cellular process, cellular protein metabolism, macromolecule biosynthesis, macromolecule metabolism, metabolism, physiological process, primary metabolism, protein biosynthesis, protein metabolism,		RNA binding, binding, nucleic acid binding, protein binding, structural constituent of ribosome, structural molecule activity,				SF002156:rat ribosomal protein L4,
201154_x_at	RIBOSOMAL PROTEIN L4	HSA03010:RIBOSOME, HSA04010:MAPK SIGNALING PATHWAY,	ribonucleoprotein, ribosomal protein, ribosome,	IPR002086:Aldehyde dehydrogenase, IPR002136:Ribosomal protein L4/L1e, IPR013000:Ribosomal protein L4/L1e, archeabacterial like,		cell, cytoplasm, cytosol, cytosolic large ribosomal subunit (sensu Eukaryota), cytosolic ribosome (sensu Eukaryota), intracellular, intracellular non-membrane-bound organelle, intracellular organelle, large ribosomal subunit, non-membrane-bound organelle, organelle, protein complex, ribonucleoprotein complex, ribosome,		biosynthesis, cellular biosynthesis, cellular macromolecule metabolism, cellular metabolism, cellular physiological process, cellular process, cellular protein metabolism, macromolecule biosynthesis, macromolecule metabolism, metabolism, physiological process, primary metabolism, protein biosynthesis, protein metabolism,		RNA binding, binding, nucleic acid binding, protein binding, structural constituent of ribosome, structural molecule activity,				SF002156:rat ribosomal protein L4,
218872_at	TESCALCIN		calcium,	IPR002048:Calcium-binding EF-hand, IPR011992:EF-Hand type,			SM00054:EFh,			binding, calcium ion binding, cation binding, ion binding, metal ion binding, protein binding,		Signal transduction mechanisms / Cytoskeleton / Cell division and chromosome partitioning / General function prediction only,	domain:EF-hand,
211926_s_at	MYOSIN, HEAVY POLYPEPTIDE 9, NON-MUSCLE	HSA04530:TIGHT JUNCTION, HSA04810:REGULATION OF ACTIN CYTOSKELETON,	ATP, P-loop, acetylation, actin binding, actin-binding, alport syndrome, atp-binding, calmodulin-binding, cataract, cell shape, coiled coil, deafness, direct protein sequencing, disease mutation, hydrolase, methylated amino acid, motor protein, multigene family, myosin, nucleotide binding, nucleotide-binding, tandem repeat,	IPR000048:IQ calmodulin-binding region, IPR000861:PKN/rhophilin/rhotekin rho-binding repeat, IPR001609:Myosin head, motor region, IPR002017:Spectrin repeat, IPR002928:Myosin tail, IPR004009:Myosin, N-terminal, SH3-like,		actin cytoskeleton, cell, cytoskeleton, intracellular, intracellular non-membrane-bound organelle, intracellular organelle, myosin, non-membrane-bound organelle, organelle, protein complex,	SM00015:IQ, SM00242:MYSc,	cell communication, cell organization and biogenesis, cellular morphogenesis, cellular physiological process, cellular process, development, morphogenesis, neurophysiological process, organismal physiological process, physiological process, regulation of cell shape, response to stimulus, sensory perception, sensory perception of mechanical stimulus, sensory perception of sound, signal transductio…		ATP binding, actin binding, adenyl nucleotide binding, binding, calmodulin binding, cytoskeletal protein binding, motor activity, nucleotide binding, protein binding, purine nucleotide binding,			domain:IQ, domain:Myosin head-like, nucleotide phosphate-binding region:ATP,
219575_s_at	COMPONENT OF OLIGOMERIC GOLGI COMPLEX 8		golgi stack, membrane, protein transport, transport,	IPR007255:Dor1-like protein,		Golgi apparatus, Golgi stack, Golgi transport complex, cell, cytoplasm, intracellular, intracellular membrane-bound organelle, intracellular organelle, membrane, membrane-bound organelle, organelle, protein complex,		cellular physiological process, cellular process, establishment of localization, establishment of protein localization, localization, physiological process, protein localization, protein transport, transport,
200015_s_at	SEPTIN 2		cell cycle, cell division, gtp-binding, nucleotide-binding, phosphorylation,	IPR000038:Cell division/GTP binding protein, IPR008113:Septin 2,		cell, cell cortex, contractile ring, cytoplasm, intracellular, intracellular membrane-bound organelle, intracellular organelle, membrane-bound organelle, nucleus, organelle,		cell cycle, cell division, cellular physiological process, cellular process, cytokinesis, physiological process,		GTP binding, GTPase activity, binding, catalytic activity, guanyl nucleotide binding, hydrolase activity, hydrolase activity, acting on acid anhydrides, hydrolase activity, acting on acid anhydrides, in phosphorus-containing anhydrides, nucleoside-triphosphatase activity, nucleotide binding, protein binding, purine nucleotide binding, pyrophosphatase activity,			modified residue, nucleotide phosphate-binding region:GTP,
201259_s_at	SYNAPTOPHYSIN-LIKE 1		alternative splicing, glycoprotein, membrane, transmembrane,	IPR001285:Synaptophysin/synaptoporin, IPR008253:Marvel,		cell, clathrin-coated vesicle, coated vesicle, cytoplasm, cytoplasmic membrane-bound vesicle, cytoplasmic vesicle, integral to membrane, integral to plasma membrane, intracellular, intracellular membrane-bound organelle, intracellular organelle, intrinsic to membrane, intrinsic to plasma membrane, membrane, membrane-bound organelle, membrane-bound vesicle, organelle, plasma membrane, synaptic ves…		cell communication, cell-cell signaling, cellular physiological process, cellular process, establishment of localization, localization, neurophysiological process, organismal physiological process, physiological process, synaptic transmission, transmission of nerve impulse, transport,		transporter activity,				SF005523:synaptophysin,
209899_s_at	FUSE-BINDING PROTEIN-INTERACTING REPRESSOR		ribonucleoprotein, rna-binding, viral nucleoprotein,	IPR000504:RNA-binding region RNP-1 (RNA recognition motif), IPR003954:RNA recognition, region 1, IPR006532:Poly-U binding splicing factor, half-pint, IPR012677:Nucleotide-binding, alpha-beta plait,		cell, intracellular, protein complex, ribonucleoprotein complex,	SM00360:RRM, SM00361:RRM_1,			binding, nucleic acid binding, nucleotide binding, protein binding,
[truncated: 679 more rows]
