# Supplementary material for: Systems biology approach to identification of biomarkers for metastatic progression in cancer
Source: BMC Bioinformatics. 2008 Aug 12;9(Suppl 9):S8. doi: 10.1186/1471-2105-9-S9-S8 (PMC2537559; doi:10.1186/1471-2105-9-S9-S8)
Supplement: Additional file 1 — Supplementary figures 1–6 and Supplementary tables 1–6. [file 1471-2105-9-S9-S8-S1.zip › Supplemental table4.xls]

## Sheet: supptable3
AFFY_ID	Gene Name	KEGG_PATHWAY	SP_PIR_KEYWORDS	INTERPRO_NAME	GENETIC_ASSOCIATION_DB	GOTERM_CC_ALL	SMART_NAME	GOTERM_BP_ALL	BBID	GOTERM_MF_ALL	BIOCARTA	COG_KOG_ONTOLOGY	UP_SEQ_FEATURE	PIR_SUPERFAMILY_NAME
201726_at	ELAV (EMBRYONIC LETHAL, ABNORMAL VISION, DROSOPHILA)-LIKE 1 (HU ANTIGEN R)		repeat, rna-binding,	IPR000504:RNA-binding region RNP-1 (RNA recognition motif), IPR002343:Paraneoplastic encephalomyelitis antigen, IPR006548:Splicing factor ELAV/HuD, IPR012677:Nucleotide-binding, alpha-beta plait,			SM00360:RRM,	RNA catabolism, RNA metabolism, biopolymer metabolism, catabolism, cellular catabolism, cellular macromolecule catabolism, cellular metabolism, cellular physiological process, cellular process, development, macromolecule catabolism, macromolecule metabolism, metabolism, nucleobase, nucleoside, nucleotide and nucleic acid metabolism, physiological process, primary metabolism,		RNA binding, binding, identical protein binding, mRNA 3'-UTR binding, mRNA binding, nucleic acid binding, nucleotide binding, protein binding,	h_vegfPathway:VEGF,		domain:RRM 1, domain:RRM 2, domain:RRM 3,
204532_x_at	UDP GLUCURONOSYLTRANSFERASE 1 FAMILY, POLYPEPTIDE A9	HSA00040:PENTOSE AND GLUCURONATE INTERCONVERSIONS, HSA00150:ANDROGEN AND ESTROGEN METABOLISM, HSA00500:STARCH AND SUCROSE METABOLISM, HSA00860:PORPHYRIN AND CHLOROPHYLL METABOLISM, HSA00980:METABOLISM OF XENOBIOTICS BY CYTOCHROME P450,	alternative splicing, endoplasmic reticulum, glycoprotein, glycosyltransferase, membrane, microsome, multigene family, signal, transferase, transmembrane,	IPR002213:UDP-glucuronosyl/UDP-glucosyltransferase,		cell, cell fraction, cytoplasm, endoplasmic reticulum, integral to membrane, intracellular, intracellular membrane-bound organelle, intracellular organelle, intrinsic to membrane, membrane, membrane fraction, membrane-bound organelle, microsome, organelle, vesicular fraction,		cellular metabolism, cellular physiological process, cellular process, metabolism, physiological process, response to abiotic stimulus, response to chemical stimulus, response to stimulus, response to xenobiotic stimulus, xenobiotic metabolism,		UDP-glycosyltransferase activity, catalytic activity, glucuronosyltransferase activity, transferase activity, transferase activity, transferring glycosyl groups, transferase activity, transferring hexosyl groups,			glycosylation site:N-linked (GlcNAc...), signal peptide, transmembrane region,	SF005678:glucuronosyltransferase,
207126_x_at	UDP GLUCURONOSYLTRANSFERASE 1 FAMILY, POLYPEPTIDE A9	HSA00040:PENTOSE AND GLUCURONATE INTERCONVERSIONS, HSA00150:ANDROGEN AND ESTROGEN METABOLISM, HSA00500:STARCH AND SUCROSE METABOLISM, HSA00860:PORPHYRIN AND CHLOROPHYLL METABOLISM, HSA00980:METABOLISM OF XENOBIOTICS BY CYTOCHROME P450,	alternative splicing, endoplasmic reticulum, glycoprotein, glycosyltransferase, membrane, microsome, multigene family, signal, transferase, transmembrane,	IPR002213:UDP-glucuronosyl/UDP-glucosyltransferase,		cell, cell fraction, cytoplasm, endoplasmic reticulum, integral to membrane, intracellular, intracellular membrane-bound organelle, intracellular organelle, intrinsic to membrane, membrane, membrane fraction, membrane-bound organelle, microsome, organelle, vesicular fraction,		cellular metabolism, cellular physiological process, cellular process, metabolism, physiological process, response to abiotic stimulus, response to chemical stimulus, response to stimulus, response to xenobiotic stimulus, xenobiotic metabolism,		UDP-glycosyltransferase activity, catalytic activity, glucuronosyltransferase activity, transferase activity, transferase activity, transferring glycosyl groups, transferase activity, transferring hexosyl groups,			glycosylation site:N-linked (GlcNAc...), signal peptide, transmembrane region,	SF005678:glucuronosyltransferase,
208596_s_at	UDP GLUCURONOSYLTRANSFERASE 1 FAMILY, POLYPEPTIDE A9	HSA00040:PENTOSE AND GLUCURONATE INTERCONVERSIONS, HSA00150:ANDROGEN AND ESTROGEN METABOLISM, HSA00500:STARCH AND SUCROSE METABOLISM, HSA00860:PORPHYRIN AND CHLOROPHYLL METABOLISM, HSA00980:METABOLISM OF XENOBIOTICS BY CYTOCHROME P450,	alternative splicing, endoplasmic reticulum, glycoprotein, glycosyltransferase, membrane, microsome, multigene family, signal, transferase, transmembrane,	IPR002213:UDP-glucuronosyl/UDP-glucosyltransferase,		cell, cell fraction, cytoplasm, endoplasmic reticulum, integral to membrane, intracellular, intracellular membrane-bound organelle, intracellular organelle, intrinsic to membrane, membrane, membrane fraction, membrane-bound organelle, microsome, organelle, vesicular fraction,		cellular metabolism, cellular physiological process, cellular process, metabolism, physiological process, response to abiotic stimulus, response to chemical stimulus, response to stimulus, response to xenobiotic stimulus, xenobiotic metabolism,		UDP-glycosyltransferase activity, catalytic activity, glucuronosyltransferase activity, transferase activity, transferase activity, transferring glycosyl groups, transferase activity, transferring hexosyl groups,			glycosylation site:N-linked (GlcNAc...), signal peptide, transmembrane region,	SF005678:glucuronosyltransferase,
202468_s_at	CATENIN (CADHERIN-ASSOCIATED PROTEIN), ALPHA-LIKE 1		alternative splicing, cytoskeleton, structural protein,	IPR001033:Alpha-catenin, IPR006077:Vinculin/alpha-catenin,		actin cytoskeleton, cell, cytoskeleton, intracellular, intracellular non-membrane-bound organelle, intracellular organelle, non-membrane-bound organelle, organelle,		apoptosis, cell adhesion, cell death, cellular physiological process, cellular process, death, physiological process, programmed cell death,		binding, cadherin binding, cell adhesion molecule binding, protein binding, structural molecule activity,			sequence variant, splice variant,
217726_at	COATOMER PROTEIN COMPLEX, SUBUNIT ZETA 1		golgi stack, membrane, protein transport, transport,	IPR000804:Clathrin adaptor complex, small chain,		COPI coated vesicle membrane, COPI vesicle coat, COPI-coated vesicle, Golgi apparatus, Golgi stack, Golgi-associated vesicle, cell, clathrin coat, clathrin coated vesicle membrane, clathrin vesicle coat, clathrin-coated vesicle, coated membrane, coated vesicle, coated vesicle membrane, cytoplasm, cytoplasmic membrane-bound vesicle, cytoplasmic vesicle, cytoplasmic vesicle membrane, endomembrane s…		Golgi vesicle transport, cell organization and biogenesis, cellular localization, cellular physiological process, cellular process, establishment of cellular localization, establishment of localization, establishment of protein localization, intra-Golgi vesicle-mediated transport, intracellular protein transport, intracellular transport, localization, physiological process, protein localization, …						SF015943:Vesicle coat complex COPI, zeta subunit,
212538_at	DEDICATOR OF CYTOKINESIS 9		3d-structure, alternative splicing, coiled coil, guanine-nucleotide releasing factor,	IPR001849:Pleckstrin-like, IPR007694:DnaB-like helicase, C-terminal, IPR010703:Dedicator of cytokinesis, IPR011993:Pleckstrin homology-type,		cellular component unknown,	SM00233:PH,	DNA metabolism, DNA replication, biological process unknown, biopolymer metabolism, cellular metabolism, cellular physiological process, cellular process, macromolecule metabolism, metabolism, nucleobase, nucleoside, nucleotide and nucleic acid metabolism, physiological process, primary metabolism,		ATP binding, DNA helicase activity, GTP binding, GTPase binding, GTPase regulator activity, adenyl nucleotide binding, binding, catalytic activity, enzyme binding, enzyme regulator activity, guanyl nucleotide binding, guanyl-nucleotide exchange factor activity, helicase activity, nucleotide binding, protein binding, purine nucleotide binding, small GTPase regulator activity,			domain:DHR-1, domain:DHR-2, domain:PH, splice variant,
207714_s_at	SERPIN PEPTIDASE INHIBITOR, CLADE H (HEAT SHOCK PROTEIN 47), MEMBER 1, (COLLAGEN BINDING PROTEIN 1)		chaperone, collagen binding, endoplasmic reticulum, glycoprotein, heat shock, molecular chaperone, signal, stress-induced protein,	IPR000215:Proteinase inhibitor I4, serpin, IPR000886:Endoplasmic reticulum targeting sequence,		ER-Golgi intermediate compartment, cell, cytoplasm, endoplasmic reticulum, intracellular, intracellular membrane-bound organelle, intracellular organelle, membrane-bound organelle, organelle,	SM00093:SERPIN,	cellular macromolecule metabolism, cellular metabolism, cellular physiological process, cellular process, cellular protein metabolism, macromolecule metabolism, metabolism, physiological process, primary metabolism, protein folding, protein metabolism, response to abiotic stimulus, response to chemical stimulus, response to protein stimulus, response to stimulus, response to stress, response to u…		binding, collagen binding, endopeptidase inhibitor activity, enzyme inhibitor activity, enzyme regulator activity, protease inhibitor activity, protein binding, serine-type endopeptidase inhibitor activity, unfolded protein binding,			glycosylation site:N-linked (GlcNAc...), signal peptide, site:Reactive bond homolog,	SF001630:serpin,
214290_s_at	HISTONE 2, H2AA		acetylation, chromosomal protein, dna-binding, multigene family, nuclear protein, nucleosome core, ubl conjugation,	IPR002119:Histone H2A, IPR007124:Histone-fold/TFIID-TAF/NF-Y, IPR007125:Histone core,		cell, chromatin, chromosome, intracellular, intracellular membrane-bound organelle, intracellular non-membrane-bound organelle, intracellular organelle, membrane-bound organelle, non-membrane-bound organelle, nucleosome, nucleus, organelle, protein complex,		DNA metabolism, DNA packaging, biopolymer metabolism, cell organization and biogenesis, cellular metabolism, cellular physiological process, cellular process, chromatin assembly, chromatin assembly or disassembly, chromosome organization and biogenesis, chromosome organization and biogenesis (sensu Eukaryota), establishment and/or maintenance of chromatin architecture, macromolecule metabolism, m…		DNA binding, binding, nucleic acid binding,				SF002048:histone H1,
217868_s_at	DORA REVERSE STRAND PROTEIN 1			IPR007884:DREV methyltransferase,
208308_s_at	GLUCOSE PHOSPHATE ISOMERASE	HSA00010:GLYCOLYSIS / GLUCONEOGENESIS, HSA00030:PENTOSE PHOSPHATE PATHWAY, HSA00500:STARCH AND SUCROSE METABOLISM,	3d-structure, acetylation, cytokine, direct protein sequencing, disease mutation, gluconeogenesis, glycolysis, growth factor, intramolecular oxidoreductase, isomerase,	IPR001672:Phosphoglucose isomerase (PGI),	HEREDITARY NONSPHEROCYTIC HEMOLYTIC ANEMIA (HNSHA).,	extracellular region, extracellular space,		alcohol biosynthesis, alcohol catabolism, alcohol metabolism, biosynthesis, carbohydrate biosynthesis, carbohydrate catabolism, carbohydrate metabolism, carboxylic acid metabolism, catabolism, cellular biosynthesis, cellular carbohydrate catabolism, cellular carbohydrate metabolism, cellular catabolism, cellular macromolecule catabolism, cellular metabolism, cellular physiological process, cellul…		binding, catalytic activity, cytokine activity, glucose-6-phosphate isomerase activity, growth factor activity, intramolecular oxidoreductase activity, isomerase activity, protein binding, receptor binding, signal transducer activity,	h_glycolysisPathway:Glycolysis Pathway,			SF001482:glucose-6-phosphate isomerase,
201092_at	RETINOBLASTOMA BINDING PROTEIN 7		Chromatin regulator, DNA replication, Direct protein sequencing, Repressor, Transcription, Transcription regulation, nuclear protein, wd repeat,	IPR001680:WD-40 repeat,		cell, intracellular, intracellular membrane-bound organelle, intracellular organelle, membrane-bound organelle, nucleus, organelle,	SM00320:WD40,	cell proliferation, cellular physiological process, cellular process, development, physiological process,		binding, protein binding,	h_prc2Pathway:The PRC2 Complex Sets Long-term Gene Silencing Through Modification of Histone Tails,		repeat:WD 1, repeat:WD 2, repeat:WD 3, repeat:WD 4, repeat:WD 5, repeat:WD 6,	SF003348:MSI1 protein,
207573_x_at	ATP SYNTHASE, H+ TRANSPORTING, MITOCHONDRIAL F0 COMPLEX, SUBUNIT G	HSA00190:OXIDATIVE PHOSPHORYLATION, HSA00193:ATP SYNTHESIS,	atp synthesis, cf(0), hydrogen ion transport, hydrolase, ion transport, mitochondrion, transport,	IPR006808:ATPase, F0 complex, subunit G, mitochondrial,		cell, cytoplasm, integral to membrane, intracellular, intracellular membrane-bound organelle, intracellular organelle, intrinsic to membrane, membrane, membrane-bound organelle, mitochondrion, organelle, protein complex, proton-transporting ATP synthase complex, proton-transporting ATP synthase complex, coupling factor F(o), proton-transporting two-sector ATPase complex,		ATP biosynthesis, ATP metabolism, ATP synthesis coupled proton transport, biosynthesis, cation transport, cellular biosynthesis, cellular metabolism, cellular physiological process, cellular process, coenzyme biosynthesis, coenzyme metabolism, cofactor biosynthesis, cofactor metabolism, establishment of localization, generation of precursor metabolites and energy, hydrogen transport, ion transpor…		ATPase activity, ATPase activity, coupled, ATPase activity, coupled to movement of substances, ATPase activity, coupled to transmembrane movement of ions, ATPase activity, coupled to transmembrane movement of substances, P-P-bond-hydrolysis-driven transporter activity, binding, carrier activity, catalytic activity, cation transporter activity, cation-transporting ATPase activity, hydrogen ion tra…				SF017835:ATP synthase g chain,
208746_x_at	ATP SYNTHASE, H+ TRANSPORTING, MITOCHONDRIAL F0 COMPLEX, SUBUNIT G	HSA00190:OXIDATIVE PHOSPHORYLATION, HSA00193:ATP SYNTHESIS,	atp synthesis, cf(0), hydrogen ion transport, hydrolase, ion transport, mitochondrion, transport,	IPR006808:ATPase, F0 complex, subunit G, mitochondrial,		cell, cytoplasm, integral to membrane, intracellular, intracellular membrane-bound organelle, intracellular organelle, intrinsic to membrane, membrane, membrane-bound organelle, mitochondrion, organelle, protein complex, proton-transporting ATP synthase complex, proton-transporting ATP synthase complex, coupling factor F(o), proton-transporting two-sector ATPase complex,		ATP biosynthesis, ATP metabolism, ATP synthesis coupled proton transport, biosynthesis, cation transport, cellular biosynthesis, cellular metabolism, cellular physiological process, cellular process, coenzyme biosynthesis, coenzyme metabolism, cofactor biosynthesis, cofactor metabolism, establishment of localization, generation of precursor metabolites and energy, hydrogen transport, ion transpor…		ATPase activity, ATPase activity, coupled, ATPase activity, coupled to movement of substances, ATPase activity, coupled to transmembrane movement of ions, ATPase activity, coupled to transmembrane movement of substances, P-P-bond-hydrolysis-driven transporter activity, binding, carrier activity, catalytic activity, cation transporter activity, cation-transporting ATPase activity, hydrogen ion tra…				SF017835:ATP synthase g chain,
210453_x_at	ATP SYNTHASE, H+ TRANSPORTING, MITOCHONDRIAL F0 COMPLEX, SUBUNIT G	HSA00190:OXIDATIVE PHOSPHORYLATION, HSA00193:ATP SYNTHESIS,	atp synthesis, cf(0), hydrogen ion transport, hydrolase, ion transport, mitochondrion, transport,	IPR006808:ATPase, F0 complex, subunit G, mitochondrial,		cell, cytoplasm, integral to membrane, intracellular, intracellular membrane-bound organelle, intracellular organelle, intrinsic to membrane, membrane, membrane-bound organelle, mitochondrion, organelle, protein complex, proton-transporting ATP synthase complex, proton-transporting ATP synthase complex, coupling factor F(o), proton-transporting two-sector ATPase complex,		ATP biosynthesis, ATP metabolism, ATP synthesis coupled proton transport, biosynthesis, cation transport, cellular biosynthesis, cellular metabolism, cellular physiological process, cellular process, coenzyme biosynthesis, coenzyme metabolism, cofactor biosynthesis, cofactor metabolism, establishment of localization, generation of precursor metabolites and energy, hydrogen transport, ion transpor…		ATPase activity, ATPase activity, coupled, ATPase activity, coupled to movement of substances, ATPase activity, coupled to transmembrane movement of ions, ATPase activity, coupled to transmembrane movement of substances, P-P-bond-hydrolysis-driven transporter activity, binding, carrier activity, catalytic activity, cation transporter activity, cation-transporting ATPase activity, hydrogen ion tra…				SF017835:ATP synthase g chain,
201030_x_at	LACTATE DEHYDROGENASE B	HSA00010:GLYCOLYSIS / GLUCONEOGENESIS, HSA00272:CYSTEINE METABOLISM, HSA00620:PYRUVATE METABOLISM, HSA00640:PROPANOATE METABOLISM,	3d-structure, Phosphorylation, acetylated amino end, acetylation, direct protein sequencing, disease mutation, glycolysis, multigene family, nad, oxidoreductase, tetramer,	IPR001236:Lactate/malate dehydrogenase, IPR001557:L-lactate/malate dehydrogenase, IPR011304:L-lactate dehydrogenase,		cell, cytoplasm, intracellular,		alcohol catabolism, alcohol metabolism, carbohydrate catabolism, carbohydrate metabolism, catabolism, cellular carbohydrate catabolism, cellular carbohydrate metabolism, cellular catabolism, cellular macromolecule catabolism, cellular metabolism, cellular physiological process, cellular process, generation of precursor metabolites and energy, glucose catabolism, glucose metabolism, glycolysis, he…		L-lactate dehydrogenase activity, catalytic activity, lactate dehydrogenase activity, oxidoreductase activity, oxidoreductase activity, acting on CH-OH group of donors, oxidoreductase activity, acting on the CH-OH group of donors, NAD or NADP as acceptor,			active site:Proton acceptor, binding site:NAD, binding site:NAD or substrate, binding site:Substrate, nucleotide phosphate-binding region:NAD,	SF000102:L-lactate/malate dehydrogenase,
213564_x_at	LACTATE DEHYDROGENASE B	HSA00010:GLYCOLYSIS / GLUCONEOGENESIS, HSA00272:CYSTEINE METABOLISM, HSA00620:PYRUVATE METABOLISM, HSA00640:PROPANOATE METABOLISM,	3d-structure, Phosphorylation, acetylated amino end, acetylation, direct protein sequencing, disease mutation, glycolysis, multigene family, nad, oxidoreductase, tetramer,	IPR001236:Lactate/malate dehydrogenase, IPR001557:L-lactate/malate dehydrogenase, IPR011304:L-lactate dehydrogenase,		cell, cytoplasm, intracellular,		alcohol catabolism, alcohol metabolism, carbohydrate catabolism, carbohydrate metabolism, catabolism, cellular carbohydrate catabolism, cellular carbohydrate metabolism, cellular catabolism, cellular macromolecule catabolism, cellular metabolism, cellular physiological process, cellular process, generation of precursor metabolites and energy, glucose catabolism, glucose metabolism, glycolysis, he…		L-lactate dehydrogenase activity, catalytic activity, lactate dehydrogenase activity, oxidoreductase activity, oxidoreductase activity, acting on CH-OH group of donors, oxidoreductase activity, acting on the CH-OH group of donors, NAD or NADP as acceptor,			active site:Proton acceptor, binding site:NAD, binding site:NAD or substrate, binding site:Substrate, nucleotide phosphate-binding region:NAD,	SF000102:L-lactate/malate dehydrogenase,
200012_x_at	RIBOSOMAL PROTEIN L21	HSA03010:RIBOSOME,	cytosol, direct protein sequencing, protein biosynthesis, ribonucleoprotein, ribosomal protein, ribosome,	IPR000702:Ribosomal protein L6, IPR001147:Ribosomal protein L21e,		cell, cytoplasm, cytosol, cytosolic large ribosomal subunit (sensu Eukaryota), cytosolic ribosome (sensu Eukaryota), intracellular, intracellular non-membrane-bound organelle, intracellular organelle, large ribosomal subunit, non-membrane-bound organelle, organelle, protein complex, ribonucleoprotein complex, ribosome,		biosynthesis, cellular biosynthesis, cellular macromolecule metabolism, cellular metabolism, cellular physiological process, cellular process, cellular protein metabolism, macromolecule biosynthesis, macromolecule metabolism, metabolism, physiological process, primary metabolism, protein biosynthesis, protein metabolism,		RNA binding, binding, nucleic acid binding, structural constituent of ribosome, structural molecule activity,				SF002194:rat ribosomal protein L21,
201705_at	PROTEASOME (PROSOME, MACROPAIN) 26S SUBUNIT, NON-ATPASE, 7 (MOV34 HOMOLOG)	HSA03050:PROTEASOME,	proteasome, protein degradation,	IPR000555:Mov34/MPN/PAD-1, IPR003639:Mov34-1,		cell, cytoplasm, cytosol, intracellular, proteasome complex (sensu Eukaryota), proteasome regulatory particle (sensu Eukaryota), protein complex,	SM00232:JAB_MPN,	biopolymer catabolism, biopolymer metabolism, catabolism, macromolecule catabolism, macromolecule metabolism, metabolism, physiological process, primary metabolism, protein catabolism, protein metabolism,		binding, protein binding,				SF002650:mov-34 protein,
201599_at	ORNITHINE AMINOTRANSFERASE (GYRATE ATROPHY)	HSA00220:UREA CYCLE AND METABOLISM OF AMINO GROUPS, HSA00330:ARGININE AND PROLINE METABOLISM,	3d-structure, aminotransferase, arginine catabolism, direct protein sequencing, disease mutation, mitochondrial matrix, mitochondrion, phosphoprotein, pyridoxal phosphate, transferase, transit peptide,	IPR005814:Aminotransferase class-III, IPR010164:Ornithine aminotransferase,	GYRATE ATROPHY,	cell, cytoplasm, intracellular, intracellular membrane-bound organelle, intracellular organelle, membrane-bound organelle, membrane-enclosed lumen, mitochondrial lumen, mitochondrial matrix, mitochondrion, organelle, organelle lumen,		amine catabolism, amine metabolism, amino acid and derivative metabolism, amino acid catabolism, amino acid metabolism, arginine catabolism, arginine metabolism, carboxylic acid metabolism, catabolism, cellular catabolism, cellular metabolism, cellular physiological process, cellular process, glutamine family amino acid catabolism, glutamine family amino acid metabolism, metabolism, neurophysiolo…		binding, catalytic activity, cofactor binding, ornithine-oxo-acid transaminase activity, pyridoxal phosphate binding, transaminase activity, transferase activity, transferase activity, transferring nitrogenous groups, vitamin binding,	h_argininecPathway:Catabolic Pathways for Arginine,		binding site:Pyridoxal phosphate (covalent), transit peptide:Mitochondrion (in hepatic form), transit peptide:Mitochondrion (in renal form),	SF000519:ornithine-oxo-acid aminotransferase,
205849_s_at	UBIQUINOL-CYTOCHROME C REDUCTASE BINDING PROTEIN	HSA00190:OXIDATIVE PHOSPHORYLATION,	electron transfer, electron transport, inner membrane, membrane, mitochondrion, oxidative phosphorylation, oxidoreductase, respiratory chain, transport,	IPR003197:Cytochrome bd ubiquinol oxidase, 14 kDa subunit,		cell, cytoplasm, envelope, intracellular, intracellular membrane-bound organelle, intracellular organelle, membrane, membrane-bound organelle, mitochondrial electron transport chain, mitochondrial envelope, mitochondrial inner membrane, mitochondrial membrane, mitochondrion, organelle, organelle envelope, organelle inner membrane, organelle membrane,		ATP synthesis coupled electron transport, ATP synthesis coupled electron transport (sensu Eukaryota), aerobic respiration, cellular metabolism, cellular physiological process, cellular process, cellular respiration, electron transport, establishment of localization, generation of precursor metabolites and energy, localization, metabolism, mitochondrial electron transport, ubiquinol to cytochrome …		carrier activity, catalytic activity, cation transporter activity, hydrogen ion transporter activity, ion transporter activity, monovalent inorganic cation transporter activity, oxidoreductase activity, oxidoreductase activity, acting on diphenols and related substances as donors, oxidoreductase activity, acting on diphenols and related substances as donors, cytochrome as acceptor, primary active…				SF000022:ubiquinol-cytochrome-c reductase 14 kDa protein,
218723_s_at	RESPONSE GENE TO COMPLEMENT 32					cell, cytoplasm, intracellular,		cell cycle, cellular physiological process, cellular process, physiological process, regulation of biological process, regulation of cell cycle, regulation of cellular physiological process, regulation of cellular process, regulation of cyclin dependent protein kinase activity, regulation of enzyme activity, regulation of kinase activity, regulation of physiological process, regulation of progres…
200044_at	SPLICING FACTOR, ARGININE/SERINE-RICH 9		mrna processing, mrna splicing, nuclear protein, phosphorylation, rna-binding,	IPR000504:RNA-binding region RNP-1 (RNA recognition motif), IPR012677:Nucleotide-binding, alpha-beta plait,		cell, intracellular, intracellular membrane-bound organelle, intracellular organelle, membrane-bound organelle, nucleus, organelle,	SM00360:RRM,	RNA metabolism, RNA processing, RNA splicing, RNA splicing, via transesterification reactions, RNA splicing, via transesterification reactions with bulged adenosine as nucleophile, biopolymer metabolism, cellular metabolism, cellular physiological process, cellular process, mRNA metabolism, mRNA processing, mRNA splice site selection, macromolecule metabolism, metabolism, nuclear mRNA splicing, v…		RNA binding, binding, nucleic acid binding, nucleotide binding,			domain:RRM 1, domain:RRM 2,
201698_s_at	SPLICING FACTOR, ARGININE/SERINE-RICH 9		mrna processing, mrna splicing, nuclear protein, phosphorylation, rna-binding,	IPR000504:RNA-binding region RNP-1 (RNA recognition motif), IPR012677:Nucleotide-binding, alpha-beta plait,		cell, intracellular, intracellular membrane-bound organelle, intracellular organelle, membrane-bound organelle, nucleus, organelle,	SM00360:RRM,	RNA metabolism, RNA processing, RNA splicing, RNA splicing, via transesterification reactions, RNA splicing, via transesterification reactions with bulged adenosine as nucleophile, biopolymer metabolism, cellular metabolism, cellular physiological process, cellular process, mRNA metabolism, mRNA processing, mRNA splice site selection, macromolecule metabolism, metabolism, nuclear mRNA splicing, v…		RNA binding, binding, nucleic acid binding, nucleotide binding,			domain:RRM 1, domain:RRM 2,
217942_at	MITOCHONDRIAL RIBOSOMAL PROTEIN S35		hypothetical protein, mitochondrion, ribosomal protein,			cell, cytoplasm, intracellular, intracellular membrane-bound organelle, intracellular non-membrane-bound organelle, intracellular organelle, membrane-bound organelle, membrane-enclosed lumen, mitochondrial lumen, mitochondrial matrix, mitochondrial ribosome, mitochondrial small ribosomal subunit, mitochondrion, non-membrane-bound organelle, organellar ribosome, organellar small ribosomal subunit,…
204532_x_at	UDP GLUCURONOSYLTRANSFERASE 1 FAMILY, POLYPEPTIDE A5	HSA00040:PENTOSE AND GLUCURONATE INTERCONVERSIONS, HSA00150:ANDROGEN AND ESTROGEN METABOLISM, HSA00500:STARCH AND SUCROSE METABOLISM, HSA00860:PORPHYRIN AND CHLOROPHYLL METABOLISM, HSA00980:METABOLISM OF XENOBIOTICS BY CYTOCHROME P450,	alternative splicing, endoplasmic reticulum, glycoprotein, glycosyltransferase, hexosyltransferase, membrane, microsome, multigene family, signal, transferase, transmembrane,	IPR002213:UDP-glucuronosyl/UDP-glucosyltransferase,		cell, cell fraction, cytoplasm, endoplasmic reticulum, integral to membrane, intracellular, intracellular membrane-bound organelle, intracellular organelle, intrinsic to membrane, membrane, membrane fraction, membrane-bound organelle, microsome, organelle, vesicular fraction,		cellular metabolism, cellular physiological process, cellular process, metabolism, physiological process, response to abiotic stimulus, response to chemical stimulus, response to stimulus, response to xenobiotic stimulus, xenobiotic metabolism,		UDP-glycosyltransferase activity, catalytic activity, glucuronosyltransferase activity, transferase activity, transferase activity, transferring glycosyl groups, transferase activity, transferring hexosyl groups,			glycosylation site:N-linked (GlcNAc...), signal peptide, transmembrane region,	SF005678:glucuronosyltransferase,
208596_s_at	UDP GLUCURONOSYLTRANSFERASE 1 FAMILY, POLYPEPTIDE A5	HSA00040:PENTOSE AND GLUCURONATE INTERCONVERSIONS, HSA00150:ANDROGEN AND ESTROGEN METABOLISM, HSA00500:STARCH AND SUCROSE METABOLISM, HSA00860:PORPHYRIN AND CHLOROPHYLL METABOLISM, HSA00980:METABOLISM OF XENOBIOTICS BY CYTOCHROME P450,	alternative splicing, endoplasmic reticulum, glycoprotein, glycosyltransferase, hexosyltransferase, membrane, microsome, multigene family, signal, transferase, transmembrane,	IPR002213:UDP-glucuronosyl/UDP-glucosyltransferase,		cell, cell fraction, cytoplasm, endoplasmic reticulum, integral to membrane, intracellular, intracellular membrane-bound organelle, intracellular organelle, intrinsic to membrane, membrane, membrane fraction, membrane-bound organelle, microsome, organelle, vesicular fraction,		cellular metabolism, cellular physiological process, cellular process, metabolism, physiological process, response to abiotic stimulus, response to chemical stimulus, response to stimulus, response to xenobiotic stimulus, xenobiotic metabolism,		UDP-glycosyltransferase activity, catalytic activity, glucuronosyltransferase activity, transferase activity, transferase activity, transferring glycosyl groups, transferase activity, transferring hexosyl groups,			glycosylation site:N-linked (GlcNAc...), signal peptide, transmembrane region,	SF005678:glucuronosyltransferase,
207126_x_at	UDP GLUCURONOSYLTRANSFERASE 1 FAMILY, POLYPEPTIDE A5	HSA00040:PENTOSE AND GLUCURONATE INTERCONVERSIONS, HSA00150:ANDROGEN AND ESTROGEN METABOLISM, HSA00500:STARCH AND SUCROSE METABOLISM, HSA00860:PORPHYRIN AND CHLOROPHYLL METABOLISM, HSA00980:METABOLISM OF XENOBIOTICS BY CYTOCHROME P450,	alternative splicing, endoplasmic reticulum, glycoprotein, glycosyltransferase, hexosyltransferase, membrane, microsome, multigene family, signal, transferase, transmembrane,	IPR002213:UDP-glucuronosyl/UDP-glucosyltransferase,		cell, cell fraction, cytoplasm, endoplasmic reticulum, integral to membrane, intracellular, intracellular membrane-bound organelle, intracellular organelle, intrinsic to membrane, membrane, membrane fraction, membrane-bound organelle, microsome, organelle, vesicular fraction,		cellular metabolism, cellular physiological process, cellular process, metabolism, physiological process, response to abiotic stimulus, response to chemical stimulus, response to stimulus, response to xenobiotic stimulus, xenobiotic metabolism,		UDP-glycosyltransferase activity, catalytic activity, glucuronosyltransferase activity, transferase activity, transferase activity, transferring glycosyl groups, transferase activity, transferring hexosyl groups,			glycosylation site:N-linked (GlcNAc...), signal peptide, transmembrane region,	SF005678:glucuronosyltransferase,
200926_at	RIBOSOMAL PROTEIN S23	HSA03010:RIBOSOME,	direct protein sequencing, protein biosynthesis, ribonucleoprotein, ribosomal protein, ribosome,	IPR005680:Ribosomal protein S23, eukaryotic and archaeal form, IPR006032:Ribosomal protein S12/S23, IPR012340:Nucleic acid-binding, OB-fold, subgroup,		cell, cytoplasm, intracellular, intracellular non-membrane-bound organelle, intracellular organelle, non-membrane-bound organelle, organelle, protein complex, ribonucleoprotein complex, ribosome, small ribosomal subunit,		biosynthesis, cellular biosynthesis, cellular macromolecule metabolism, cellular metabolism, cellular physiological process, cellular process, cellular protein metabolism, macromolecule biosynthesis, macromolecule metabolism, metabolism, physiological process, primary metabolism, protein biosynthesis, protein metabolism,		structural constituent of ribosome, structural molecule activity,				SF002133:ribosomal protein S12,
208692_at	RIBOSOMAL PROTEIN S3	HSA03010:RIBOSOME,	3d-structure, blocked amino end, direct protein sequencing, phosphorylation, protein biosynthesis, ribonucleoprotein, ribosomal protein, ribosome,	IPR001351:Ribosomal protein S3, C-terminal, IPR004044:KH, type 2, IPR005703:Eukaryotic/archaeal ribosomal protein S3,		cell, cytoplasm, cytosol, cytosolic ribosome (sensu Eukaryota), cytosolic small ribosomal subunit (sensu Eukaryota), eukaryotic 43S preinitiation complex, eukaryotic 48S initiation complex, intracellular, intracellular non-membrane-bound organelle, intracellular organelle, non-membrane-bound organelle, organelle, protein complex, ribonucleoprotein complex, ribosome, small ribosomal subunit,		biosynthesis, cellular biosynthesis, cellular macromolecule metabolism, cellular metabolism, cellular physiological process, cellular process, cellular protein metabolism, macromolecule biosynthesis, macromolecule metabolism, metabolism, physiological process, primary metabolism, protein biosynthesis, protein metabolism,		RNA binding, binding, nucleic acid binding, structural constituent of ribosome, structural molecule activity,			domain:KH type-2,	SF002112:rat ribosomal protein S3,
200834_s_at	RIBOSOMAL PROTEIN S21	HSA03010:RIBOSOME,	acetylation, blocked amino end, direct protein sequencing, protein biosynthesis, ribonucleoprotein, ribosomal protein, ribosome,	IPR001931:Ribosomal protein S21e,		cell, cellular component unknown, cytoplasm, intracellular, intracellular non-membrane-bound organelle, intracellular organelle, non-membrane-bound organelle, organelle, protein complex, ribonucleoprotein complex, ribosome,		biosynthesis, cell differentiation, cellular biosynthesis, cellular macromolecule metabolism, cellular metabolism, cellular physiological process, cellular process, cellular protein metabolism, development, macromolecule biosynthesis, macromolecule metabolism, metabolism, physiological process, primary metabolism, protein biosynthesis, protein metabolism,		molecular function unknown, structural constituent of ribosome, structural molecule activity,				SF002148:rat ribosomal protein S21,
205512_s_at	PROGRAMMED CELL DEATH 8 (APOPTOSIS-INDUCING FACTOR)	HSA04210:APOPTOSIS,	3d-structure, alternative splicing, apoptosis, dna-binding, fad, flavoprotein, mitochondrion, nuclear protein, oxidoreductase, transit peptide,	IPR000815:Mercuric reductase, IPR001100:Pyridine nucleotide-disulphide oxidoreductase, class I, IPR001327:Pyridine nucleotide-disulphide oxidoreductase, NAD-binding region, IPR013027:FAD-dependent pyridine nucleotide-disulphide oxidoreductase,		cell, cytoplasm, intracellular, intracellular membrane-bound organelle, intracellular organelle, membrane-bound organelle, mitochondrion, nucleus, organelle,		DNA catabolism, DNA damage response, signal transduction, DNA damage response, signal transduction resulting in induction of apoptosis, DNA fragmentation during apoptosis, DNA metabolism, apoptosis, apoptotic nuclear changes, apoptotic program, biopolymer metabolism, catabolism, cell death, cellular catabolism, cellular metabolism, cellular physiological process, cellular process, death, disassem…		DNA binding, FAD binding, adenyl nucleotide binding, binding, carrier activity, catalytic activity, coenzyme binding, cofactor binding, electron carrier activity, electron transporter activity, nucleic acid binding, nucleotide binding, oxidoreductase activity, purine nucleotide binding, transporter activity,	h_aifPathway:Opposing roles of AIF in Apoptosis and Cell Survival, h_ceramidePathway:Ceramide Signaling Pathway, h_mitochondriaPathway:Role of Mitochondria in Apoptotic Signaling,		helix, splice variant, transit peptide:Mitochondrion,
200092_s_at	RIBOSOMAL PROTEIN L37	HSA03010:RIBOSOME,	hypothetical protein, metal-binding, protein biosynthesis, ribonucleoprotein, ribosomal protein, ribosome, rna-binding, rrna-binding, zinc, zinc finger, zinc-finger,	IPR001569:Ribosomal protein L37e,		cell, cytoplasm, intracellular, intracellular non-membrane-bound organelle, intracellular organelle, non-membrane-bound organelle, organelle, protein complex, ribonucleoprotein complex, ribosome,		biosynthesis, cellular biosynthesis, cellular macromolecule metabolism, cellular metabolism, cellular physiological process, cellular process, cellular protein metabolism, macromolecule biosynthesis, macromolecule metabolism, metabolism, physiological process, primary metabolism, protein biosynthesis, protein metabolism,		RNA binding, binding, cation binding, ion binding, metal ion binding, nucleic acid binding, rRNA binding, structural constituent of ribosome, structural molecule activity, transition metal ion binding, zinc ion binding,			metal ion-binding site:Zinc, zinc finger region:C4-type,	SF002171:rat ribosomal protein L37,
201425_at	ALDEHYDE DEHYDROGENASE 2 FAMILY (MITOCHONDRIAL)	HSA00010:GLYCOLYSIS / GLUCONEOGENESIS, HSA00053:ASCORBATE AND ALDARATE METABOLISM, HSA00071:FATTY ACID METABOLISM, HSA00120:BILE ACID BIOSYNTHESIS, HSA00280:VALINE, LEUCINE AND ISOLEUCINE DEGRADATION, HSA00310:LYSINE DEGRADATION, HSA00330:ARGININE AND PROLINE METABOLISM, HSA00340:HISTIDINE METABOLISM, HSA00380:TRYPTOPHAN METABOLISM, HSA00410:BETA-ALANINE METABOLISM, HSA00561:GLYCEROLIPID METABOLI…	3d-structure, alcohol metabolism, direct protein sequencing, homotetramer, liver, mitochondrion, nad, oxidoreductase, transit peptide,	IPR001484:Pyrokinin, IPR002086:Aldehyde dehydrogenase, IPR012303:NAD-dependent aldehyde dehydrogenase,	ALCOHOL DEPENDENCE, ALCOHOL DEPENDENCY, ALCOHOL LIVER DISEASE, ALCOHOLISM, ASTHMA, CANCER, CHEMDEPENDENCY, ELEVATED LIVER ENZYMES AND METABOLIC SYNDROME, HEAD AND NECK CANCER, IMMUNE, LIVER CANCER RISK IN HCV ANTIBODY-POSITIVE, LIVER CIRRHOSIS, METABOLIC, NON-SMOKERS., TYPE 2 DIABETES,	cell, cytoplasm, intracellular, intracellular membrane-bound organelle, intracellular organelle, membrane-bound organelle, mitochondrion, organelle,		alcohol metabolism, carbohydrate metabolism, cellular metabolism, cellular physiological process, cellular process, macromolecule metabolism, metabolism, physiological process, primary metabolism,		aldehyde dehydrogenase (NAD) activity, aldehyde dehydrogenase [NAD(P)+] activity, catalytic activity, electron transporter activity, oxidoreductase activity, oxidoreductase activity, acting on the aldehyde or oxo group of donors, oxidoreductase activity, acting on the aldehyde or oxo group of donors, NAD or NADP as acceptor, transporter activity,			active site:Nucleophile, active site:Proton acceptor, nucleotide phosphate-binding region:NAD; ADP group, site:Transition state stabilizer, transit peptide:Mitochondrion,	SF000147:NAD-dependent aldehyde dehydrogenase,
200633_at	UBIQUITIN B	HSA05020:PARKINSON'S DISEASE,	duplication, polyprotein, protein degradation,	IPR000626:Ubiquitin,			SM00213:UBQ,	biopolymer catabolism, biopolymer metabolism, biopolymer modification, catabolism, cellular macromolecule metabolism, cellular metabolism, cellular physiological process, cellular process, cellular protein metabolism, macromolecule catabolism, macromolecule metabolism, metabolism, physiological process, primary metabolism, protein catabolism, protein metabolism, protein modification,						SF002042:polyubiquitin 3,
202244_at	PROTEASOME (PROSOME, MACROPAIN) SUBUNIT, BETA TYPE, 4	HSA03050:PROTEASOME,	Phosphorylation, direct protein sequencing, hydrolase, nuclear protein, protease, proteasome, proteinase, threonine protease, zymogen,	IPR000243:Peptidase T1A, proteasome beta-subunit, IPR001353:20S proteasome, A and B subunits,		cell, cytoplasm, cytosol, intracellular, intracellular membrane-bound organelle, intracellular organelle, membrane-bound organelle, nucleus, organelle, proteasome complex (sensu Eukaryota), proteasome core complex (sensu Eukaryota), protein complex,		biopolymer catabolism, biopolymer metabolism, catabolism, cellular catabolism, cellular macromolecule catabolism, cellular macromolecule metabolism, cellular metabolism, cellular physiological process, cellular process, cellular protein catabolism, cellular protein metabolism, macromolecule catabolism, macromolecule metabolism, metabolism, modification-dependent protein catabolism, physiological …		catalytic activity, endopeptidase activity, hydrolase activity, obsolete molecular function, peptidase activity, proteasome endopeptidase activity, threonine endopeptidase activity,				SF001213:proteasome endopeptidase complex, beta subunit,
200837_at	B-CELL RECEPTOR-ASSOCIATED PROTEIN 31		apoptosis, direct protein sequencing, endoplasmic reticulum, er-golgi transport, membrane, protein transport, receptor, surface antigen, transmembrane, transmembrane protein, transport,	IPR008417:B-cell receptor-associated 31-like,		cell, cytoplasm, endoplasmic reticulum, integral to membrane, integral to plasma membrane, intracellular, intracellular membrane-bound organelle, intracellular organelle, intrinsic to membrane, intrinsic to plasma membrane, membrane, membrane-bound organelle, organelle, plasma membrane,		ER to Golgi vesicle-mediated transport, Golgi vesicle transport, apoptosis, cell death, cell organization and biogenesis, cellular localization, cellular physiological process, cellular process, death, defense response, establishment of cellular localization, establishment of localization, establishment of protein localization, immune response, intracellular protein transport, intracellular trans…		binding, protein binding, receptor activity, receptor binding, signal transducer activity,			mutagenesis site, site:Cleavage (by caspase-8), transmembrane region,	SF016503:Not Yet Assigned,
202110_at	CYTOCHROME C OXIDASE SUBUNIT VIIB	HSA00190:OXIDATIVE PHOSPHORYLATION,	direct protein sequencing, electron transfer, inner membrane, membrane, membrane-associated complex, mitochondrial inner membrane, mitochondrion, oxidative phosphorylation, oxidoreductase, respiratory chain, transit peptide, transmembrane, transmembrane protein,	IPR008433:Cytochrome C oxidase chain VIIB,		cell, cytoplasm, envelope, integral to membrane, intracellular, intracellular membrane-bound organelle, intracellular organelle, intrinsic to membrane, membrane, membrane-bound organelle, mitochondrial electron transport chain, mitochondrial envelope, mitochondrial inner membrane, mitochondrial membrane, mitochondrion, organelle, organelle envelope, organelle inner membrane, organelle membrane,		cellular metabolism, cellular physiological process, cellular process, electron transport, establishment of localization, generation of precursor metabolites and energy, localization, metabolism, oxidative phosphorylation, phosphate metabolism, phosphorus metabolism, phosphorylation, physiological process, transport,		aa3-type cytochrome c oxidase, ba3-type cytochrome c oxidase, caa3-type cytochrome c oxidase, carrier activity, catalytic activity, cation transporter activity, cbb3-type cytochrome c oxidase, cytochrome-c oxidase activity, heme-copper terminal oxidase activity, hydrogen ion transporter activity, ion transporter activity, monovalent inorganic cation transporter activity, obsolete molecular functi…			sequence conflict, transit peptide:Mitochondrion, transmembrane region,	SF000284:cytochrome-c oxidase chain VIIb,
218049_s_at	MITOCHONDRIAL RIBOSOMAL PROTEIN L13	HSA03010:RIBOSOME,	mitochondrion, ribonucleoprotein, ribosomal protein,	IPR005822:Ribosomal protein L13, IPR005823:Ribosomal protein L13, bacterial and organelle form,		cell, cytoplasm, intracellular, intracellular membrane-bound organelle, intracellular non-membrane-bound organelle, intracellular organelle, large ribosomal subunit, membrane-bound organelle, membrane-enclosed lumen, mitochondrial large ribosomal subunit, mitochondrial lumen, mitochondrial matrix, mitochondrial ribosome, mitochondrion, non-membrane-bound organelle, organellar large ribosomal subu…		biosynthesis, cellular biosynthesis, cellular macromolecule metabolism, cellular metabolism, cellular physiological process, cellular process, cellular protein metabolism, macromolecule biosynthesis, macromolecule metabolism, metabolism, physiological process, primary metabolism, protein biosynthesis, protein metabolism,		structural constituent of ribosome, structural molecule activity,				SF002181:ribosomal protein L13,
202428_x_at	DIAZEPAM BINDING INHIBITOR (GABA RECEPTOR MODULATOR, ACYL-COENZYME A BINDING PROTEIN)		acetylated amino end, acetylation, acyl-CoA binding, alternative splicing, direct protein sequencing, lipid-binding, transport,	IPR000582:Acyl-coA-binding protein, ACBP,				cellular physiological process, cellular process, establishment of localization, localization, physiological process, transport,		acyl-CoA binding, benzodiazepine receptor binding, binding, coenzyme binding, cofactor binding, fatty acid binding, lipid binding, protein binding, receptor binding, signal transducer activity,			modified residue, splice variant,	SF002411:endozepine,
211070_x_at	DIAZEPAM BINDING INHIBITOR (GABA RECEPTOR MODULATOR, ACYL-COENZYME A BINDING PROTEIN)		acetylated amino end, acetylation, acyl-CoA binding, alternative splicing, direct protein sequencing, lipid-binding, transport,	IPR000582:Acyl-coA-binding protein, ACBP,				cellular physiological process, cellular process, establishment of localization, localization, physiological process, transport,		acyl-CoA binding, benzodiazepine receptor binding, binding, coenzyme binding, cofactor binding, fatty acid binding, lipid binding, protein binding, receptor binding, signal transducer activity,			modified residue, splice variant,	SF002411:endozepine,
209389_x_at	DIAZEPAM BINDING INHIBITOR (GABA RECEPTOR MODULATOR, ACYL-COENZYME A BINDING PROTEIN)		acetylated amino end, acetylation, acyl-CoA binding, alternative splicing, direct protein sequencing, lipid-binding, transport,	IPR000582:Acyl-coA-binding protein, ACBP,				cellular physiological process, cellular process, establishment of localization, localization, physiological process, transport,		acyl-CoA binding, benzodiazepine receptor binding, binding, coenzyme binding, cofactor binding, fatty acid binding, lipid binding, protein binding, receptor binding, signal transducer activity,			modified residue, splice variant,	SF002411:endozepine,
201351_s_at	YME1-LIKE 1 (S. CEREVISIAE)		Membrane, alternative splicing, atp-binding, hydrolase, metal-binding, metalloprotease, mitochondrion, nucleotide-binding, protease, zinc,	IPR000642:Peptidase M41, IPR003593:AAA ATPase, IPR003959:AAA ATPase, central region, IPR003960:AAA-protein subdomain, IPR005936:Peptidase M41, FtsH,		cell, cytoplasm, intracellular, intracellular membrane-bound organelle, intracellular organelle, membrane, membrane-bound organelle, mitochondrion, organelle,	SM00382:AAA,	biopolymer catabolism, biopolymer metabolism, catabolism, cellular macromolecule metabolism, cellular metabolism, cellular physiological process, cellular process, cellular protein metabolism, macromolecule catabolism, macromolecule metabolism, metabolism, physiological process, primary metabolism, protein catabolism, protein metabolism, proteolysis,		ATP binding, adenyl nucleotide binding, binding, catalytic activity, cation binding, endopeptidase activity, hydrolase activity, hydrolase activity, acting on acid anhydrides, hydrolase activity, acting on acid anhydrides, in phosphorus-containing anhydrides, ion binding, metal ion binding, metalloendopeptidase activity, nucleoside-triphosphatase activity, nucleotide binding, peptidase activity, …			metal ion-binding site:Zinc (catalytic), nucleotide phosphate-binding region:ATP, splice variant,
216304_x_at	YME1-LIKE 1 (S. CEREVISIAE)		Membrane, alternative splicing, atp-binding, hydrolase, metal-binding, metalloprotease, mitochondrion, nucleotide-binding, protease, zinc,	IPR000642:Peptidase M41, IPR003593:AAA ATPase, IPR003959:AAA ATPase, central region, IPR003960:AAA-protein subdomain, IPR005936:Peptidase M41, FtsH,		cell, cytoplasm, intracellular, intracellular membrane-bound organelle, intracellular organelle, membrane, membrane-bound organelle, mitochondrion, organelle,	SM00382:AAA,	biopolymer catabolism, biopolymer metabolism, catabolism, cellular macromolecule metabolism, cellular metabolism, cellular physiological process, cellular process, cellular protein metabolism, macromolecule catabolism, macromolecule metabolism, metabolism, physiological process, primary metabolism, protein catabolism, protein metabolism, proteolysis,		ATP binding, adenyl nucleotide binding, binding, catalytic activity, cation binding, endopeptidase activity, hydrolase activity, hydrolase activity, acting on acid anhydrides, hydrolase activity, acting on acid anhydrides, in phosphorus-containing anhydrides, ion binding, metal ion binding, metalloendopeptidase activity, nucleoside-triphosphatase activity, nucleotide binding, peptidase activity, …			metal ion-binding site:Zinc (catalytic), nucleotide phosphate-binding region:ATP, splice variant,
208607_s_at	SERUM AMYLOID A2					extracellular region,	SM00197:SAA,	acute-phase response, defense response, immune response, organismal physiological process, physiological process, response to biotic stimulus, response to other organism, response to pest, pathogen or parasite, response to stimulus, response to stress,						SF002472:amyloid protein,
205321_at	EUKARYOTIC TRANSLATION INITIATION FACTOR 2, SUBUNIT 3 GAMMA, 52KDA		GTP binding, P-loop, direct protein sequencing, gtp-binding, initiation factor, nucleotide binding, nucleotide-binding, protein biosynthesis,	IPR000795:Protein synthesis factor, GTP-binding, IPR004161:Elongation factor Tu, domain 2,		cell, cytoplasm, cytosol, cytosolic ribosome (sensu Eukaryota), cytosolic small ribosomal subunit (sensu Eukaryota), eukaryotic 43S preinitiation complex, eukaryotic 48S initiation complex, eukaryotic translation initiation factor 2 complex, intracellular, intracellular non-membrane-bound organelle, intracellular organelle, non-membrane-bound organelle, organelle, protein complex, ribonucleoprote…		biosynthesis, cellular biosynthesis, cellular macromolecule metabolism, cellular metabolism, cellular physiological process, cellular process, cellular protein metabolism, macromolecule biosynthesis, macromolecule metabolism, metabolism, physiological process, primary metabolism, protein biosynthesis, protein metabolism,		GTP binding, GTPase activity, binding, catalytic activity, guanyl nucleotide binding, hydrolase activity, hydrolase activity, acting on acid anhydrides, hydrolase activity, acting on acid anhydrides, in phosphorus-containing anhydrides, nucleic acid binding, nucleoside-triphosphatase activity, nucleotide binding, purine nucleotide binding, pyrophosphatase activity, translation factor activity, nu…	h_eif2Pathway:Regulation of eIF2, h_igf1mtorpathway:Skeletal muscle hypertrophy is regulated via AKT/mTOR pathway,		nucleotide phosphate-binding region:GTP,	SF003021:translation initiation factor eIF-2 gamma chain,
212943_at	KIAA0528		hypothetical protein,	IPR000008:C2, IPR001565:Synaptotagmin,		cell, clathrin-coated vesicle, coated vesicle, cytoplasm, cytoplasmic membrane-bound vesicle, cytoplasmic vesicle, intracellular, intracellular membrane-bound organelle, intracellular organelle, membrane, membrane-bound organelle, membrane-bound vesicle, organelle, synaptic vesicle, vesicle,	SM00239:C2,	cellular physiological process, cellular process, establishment of localization, localization, physiological process, transport,		catalytic activity, transporter activity,
222229_x_at	SIMILAR TO 60S RIBOSOMAL PROTEIN L26 (SILICA-INDUCED GENE 20 PROTEIN) (SIG-20)	HSA03010:RIBOSOME,				cell, cytoplasm, intracellular, intracellular non-membrane-bound organelle, intracellular organelle, non-membrane-bound organelle, organelle, protein complex, ribonucleoprotein complex, ribosome,		biosynthesis, cellular biosynthesis, cellular macromolecule metabolism, cellular metabolism, cellular physiological process, cellular process, cellular protein metabolism, macromolecule biosynthesis, macromolecule metabolism, metabolism, physiological process, primary metabolism, protein biosynthesis, protein metabolism,		structural constituent of ribosome, structural molecule activity,
200764_s_at	CATENIN (CADHERIN-ASSOCIATED PROTEIN), ALPHA 1, 102KDA	HSA04520:ADHERENS JUNCTION, HSA04530:TIGHT JUNCTION, HSA04670:LEUKOCYTE TRANSENDOTHELIAL MIGRATION,	3d-structure, cell adhesion, cytoskeleton, phosphorylation, structural protein,	IPR000633:Vinculin, IPR001033:Alpha-catenin, IPR006077:Vinculin/alpha-catenin,		actin cytoskeleton, cell, cytoskeleton, intracellular, intracellular non-membrane-bound organelle, intracellular organelle, non-membrane-bound organelle, organelle,		apical junction assembly, cell adhesion, cell organization and biogenesis, cellular physiological process, cellular process, cytoplasm organization and biogenesis, intercellular junction assembly, intercellular junction assembly and maintenance, macromolecule metabolism, metabolism, physiological process, primary metabolism, protein complex assembly, protein metabolism,		binding, cadherin binding, cell adhesion molecule binding, cytoskeletal protein binding, protein binding, structural molecule activity, vinculin binding,	h_cell2cellPathway:Cell to Cell Adhesion Signaling,		helix, splice variant,	SF002294:alpha-catenin,
210844_x_at	CATENIN (CADHERIN-ASSOCIATED PROTEIN), ALPHA 1, 102KDA	HSA04520:ADHERENS JUNCTION, HSA04530:TIGHT JUNCTION, HSA04670:LEUKOCYTE TRANSENDOTHELIAL MIGRATION,	3d-structure, cell adhesion, cytoskeleton, phosphorylation, structural protein,	IPR000633:Vinculin, IPR001033:Alpha-catenin, IPR006077:Vinculin/alpha-catenin,		actin cytoskeleton, cell, cytoskeleton, intracellular, intracellular non-membrane-bound organelle, intracellular organelle, non-membrane-bound organelle, organelle,		apical junction assembly, cell adhesion, cell organization and biogenesis, cellular physiological process, cellular process, cytoplasm organization and biogenesis, intercellular junction assembly, intercellular junction assembly and maintenance, macromolecule metabolism, metabolism, physiological process, primary metabolism, protein complex assembly, protein metabolism,		binding, cadherin binding, cell adhesion molecule binding, cytoskeletal protein binding, protein binding, structural molecule activity, vinculin binding,	h_cell2cellPathway:Cell to Cell Adhesion Signaling,		helix, splice variant,	SF002294:alpha-catenin,
200765_x_at	CATENIN (CADHERIN-ASSOCIATED PROTEIN), ALPHA 1, 102KDA	HSA04520:ADHERENS JUNCTION, HSA04530:TIGHT JUNCTION, HSA04670:LEUKOCYTE TRANSENDOTHELIAL MIGRATION,	3d-structure, cell adhesion, cytoskeleton, phosphorylation, structural protein,	IPR000633:Vinculin, IPR001033:Alpha-catenin, IPR006077:Vinculin/alpha-catenin,		actin cytoskeleton, cell, cytoskeleton, intracellular, intracellular non-membrane-bound organelle, intracellular organelle, non-membrane-bound organelle, organelle,		apical junction assembly, cell adhesion, cell organization and biogenesis, cellular physiological process, cellular process, cytoplasm organization and biogenesis, intercellular junction assembly, intercellular junction assembly and maintenance, macromolecule metabolism, metabolism, physiological process, primary metabolism, protein complex assembly, protein metabolism,		binding, cadherin binding, cell adhesion molecule binding, cytoskeletal protein binding, protein binding, structural molecule activity, vinculin binding,	h_cell2cellPathway:Cell to Cell Adhesion Signaling,		helix, splice variant,	SF002294:alpha-catenin,
217845_x_at	HIG1 DOMAIN FAMILY, MEMBER 1A		membrane, transmembrane,	IPR007667:Hypoxia induced protein conserved region,		cell, integral to membrane, intrinsic to membrane, membrane,							domain:HIG1, transmembrane region,
221896_s_at	HIG1 DOMAIN FAMILY, MEMBER 1A		membrane, transmembrane,	IPR007667:Hypoxia induced protein conserved region,		cell, integral to membrane, intrinsic to membrane, membrane,							domain:HIG1, transmembrane region,
200775_s_at	HETEROGENEOUS NUCLEAR RIBONUCLEOPROTEIN K		3d-structure, DNA binding, RNA binding, alternative splicing, dna-binding, nuclear protein, nucleus, phosphorylation, ribonucleoprotein, rna-binding, viral nucleoprotein,	IPR004087:KH, IPR004088:KH, type 1, IPR012987:ROK, N-terminal,		cell, intracellular, intracellular membrane-bound organelle, intracellular organelle, membrane-bound organelle, nucleus, organelle, protein complex, ribonucleoprotein complex,	SM00322:KH,			DNA binding, RNA binding, binding, nucleic acid binding, protein binding,			domain:KH 1, domain:KH 2, domain:KH 3, repeat:1-1, repeat:1-2, repeat:2-1, repeat:2-2, repeat:3-1, repeat:3-2, repeat:3-3, repeat:3-4, repeat:3-5, splice variant,	SF016073:transformation upregulated nuclear protein HNRPK,
208868_s_at	GABA(A) RECEPTOR-ASSOCIATED PROTEIN LIKE 1		microtubule,	IPR004241:Light chain 3 (LC3),		autophagic vacuole, cell, cytoplasm, cytoskeleton, intracellular, intracellular membrane-bound organelle, intracellular non-membrane-bound organelle, intracellular organelle, membrane, membrane-bound organelle, microtubule, microtubule cytoskeleton, non-membrane-bound organelle, organelle, plasma membrane, vacuole,		cell communication, cell organization and biogenesis, cell-cell signaling, cellular localization, cellular physiological process, cellular process, establishment of cellular localization, establishment of localization, establishment of protein localization, intracellular protein transport, intracellular transport, localization, neurophysiological process, organismal physiological process, physiol…		GABA receptor binding, beta-tubulin binding, binding, cytoskeletal protein binding, protein binding, receptor binding, signal transducer activity, tubulin binding,
211458_s_at	GABA(A) RECEPTOR-ASSOCIATED PROTEIN LIKE 1		microtubule,	IPR004241:Light chain 3 (LC3),		autophagic vacuole, cell, cytoplasm, cytoskeleton, intracellular, intracellular membrane-bound organelle, intracellular non-membrane-bound organelle, intracellular organelle, membrane, membrane-bound organelle, microtubule, microtubule cytoskeleton, non-membrane-bound organelle, organelle, plasma membrane, vacuole,		cell communication, cell organization and biogenesis, cell-cell signaling, cellular localization, cellular physiological process, cellular process, establishment of cellular localization, establishment of localization, establishment of protein localization, intracellular protein transport, intracellular transport, localization, neurophysiological process, organismal physiological process, physiol…		GABA receptor binding, beta-tubulin binding, binding, cytoskeletal protein binding, protein binding, receptor binding, signal transducer activity, tubulin binding,
208869_s_at	GABA(A) RECEPTOR-ASSOCIATED PROTEIN LIKE 1		microtubule,	IPR004241:Light chain 3 (LC3),		autophagic vacuole, cell, cytoplasm, cytoskeleton, intracellular, intracellular membrane-bound organelle, intracellular non-membrane-bound organelle, intracellular organelle, membrane, membrane-bound organelle, microtubule, microtubule cytoskeleton, non-membrane-bound organelle, organelle, plasma membrane, vacuole,		cell communication, cell organization and biogenesis, cell-cell signaling, cellular localization, cellular physiological process, cellular process, establishment of cellular localization, establishment of localization, establishment of protein localization, intracellular protein transport, intracellular transport, localization, neurophysiological process, organismal physiological process, physiol…		GABA receptor binding, beta-tubulin binding, binding, cytoskeletal protein binding, protein binding, receptor binding, signal transducer activity, tubulin binding,
201492_s_at	RIBOSOMAL PROTEIN L41	HSA03010:RIBOSOME, MMU03010:RIBOSOME,	ribonucleoprotein, ribosomal protein,	IPR007836:Ribosomal protein L41,		cell, cytoplasm, intracellular, intracellular non-membrane-bound organelle, intracellular organelle, non-membrane-bound organelle, organelle, protein complex, ribonucleoprotein complex, ribosome,		biosynthesis, cellular biosynthesis, cellular macromolecule metabolism, cellular metabolism, cellular physiological process, cellular process, cellular protein metabolism, macromolecule biosynthesis, macromolecule metabolism, metabolism, physiological process, primary metabolism, protein biosynthesis, protein metabolism,		structural constituent of ribosome, structural molecule activity,				SF002244:rat ribosomal protein L41,
204420_at	FOS-LIKE ANTIGEN 1	HSA04310:WNT SIGNALING PATHWAY,	DNA binding, dna-binding, nuclear protein, nucleus,	IPR000837:Fos transforming protein, IPR004827:Basic-leucine zipper (bZIP) transcription factor, IPR011616:bZIP transcription factor, bZIP_1,		cell, intracellular, intracellular membrane-bound organelle, intracellular organelle, membrane-bound organelle, nucleus, organelle,	SM00338:BRLZ,	behavior, cell proliferation, cellular defense response, cellular metabolism, cellular physiological process, cellular process, chemotaxis, defense response, immune response, locomotory behavior, metabolism, nucleobase, nucleoside, nucleotide and nucleic acid metabolism, organismal physiological process, physiological process, positive regulation of biological process, positive regulation of cell…		DNA binding, binding, nucleic acid binding, protein binding, protein dimerization activity, sequence-specific DNA binding, transcription factor activity, transcription regulator activity,	h_ranklPathway:Bone Remodelling,		DNA-binding region:Basic motif, domain:Leucine-zipper,	SF001719:fos transforming protein,
201013_s_at	PHOSPHORIBOSYLAMINOIMIDAZOLE CARBOXYLASE, PHOSPHORIBOSYLAMINOIMIDAZOLE SUCCINOCARBOXAMIDE SYNTHETASE	HSA00230:PURINE METABOLISM,	acetylation, carbon-carbon lyase, carboxy-lyase, decarboxylase, direct protein sequencing, ligase, lyase, multifunctional enzyme, purine biosynthesis, purine nucleotide biosynthesis,	IPR000031:1-(5-Phosphoribosyl)-5-amino-4-imidazole-carboxylate (AIR) carboxylase, IPR001636:SAICAR synthetase,		phosphoribosylaminoimidazole carboxylase complex, protein complex, unlocalized protein complex,		IMP biosynthesis, IMP metabolism, aromatic compound metabolism, biosynthesis, cellular biosynthesis, cellular metabolism, cellular physiological process, cellular process, heterocycle metabolism, metabolism, nucleobase biosynthesis, nucleobase metabolism, nucleobase, nucleoside, nucleotide and nucleic acid metabolism, nucleoside monophosphate biosynthesis, nucleoside monophosphate metabolism, nuc…		binding, carbon-carbon lyase activity, catalytic activity, identical protein binding, ligase activity, ligase activity, forming carbon-nitrogen bonds, lyase activity, phosphoribosylaminoimidazole carboxylase activity, phosphoribosylaminoimidazolesuccinocarboxamide synthase activity, protein binding,			modified residue,
201014_s_at	PHOSPHORIBOSYLAMINOIMIDAZOLE CARBOXYLASE, PHOSPHORIBOSYLAMINOIMIDAZOLE SUCCINOCARBOXAMIDE SYNTHETASE	HSA00230:PURINE METABOLISM,	acetylation, carbon-carbon lyase, carboxy-lyase, decarboxylase, direct protein sequencing, ligase, lyase, multifunctional enzyme, purine biosynthesis, purine nucleotide biosynthesis,	IPR000031:1-(5-Phosphoribosyl)-5-amino-4-imidazole-carboxylate (AIR) carboxylase, IPR001636:SAICAR synthetase,		phosphoribosylaminoimidazole carboxylase complex, protein complex, unlocalized protein complex,		IMP biosynthesis, IMP metabolism, aromatic compound metabolism, biosynthesis, cellular biosynthesis, cellular metabolism, cellular physiological process, cellular process, heterocycle metabolism, metabolism, nucleobase biosynthesis, nucleobase metabolism, nucleobase, nucleoside, nucleotide and nucleic acid metabolism, nucleoside monophosphate biosynthesis, nucleoside monophosphate metabolism, nuc…		binding, carbon-carbon lyase activity, catalytic activity, identical protein binding, ligase activity, ligase activity, forming carbon-nitrogen bonds, lyase activity, phosphoribosylaminoimidazole carboxylase activity, phosphoribosylaminoimidazolesuccinocarboxamide synthase activity, protein binding,			modified residue,
210915_x_at	T CELL RECEPTOR BETA CONSTANT 1		3d-structure, Membrane, Repeat, Transmembrane, heterotetramer, immunoglobulin domain, receptor, t-cell, transmembrane protein,	IPR003596:Immunoglobulin V-type, IPR003597:Immunoglobulin C1 type, IPR003599:Immunoglobulin subtype, IPR007110:Immunoglobulin-like, IPR013106:Immunoglobulin V-set,		cell, membrane,	SM00407:IGc1, SM00409:IG,	defense response, immune response, organismal physiological process, physiological process, response to biotic stimulus, response to stimulus,		receptor activity, signal transducer activity,				SF001988:immunoglobulin C region,
211796_s_at	T CELL RECEPTOR BETA CONSTANT 1		3d-structure, Membrane, Repeat, Transmembrane, heterotetramer, immunoglobulin domain, receptor, t-cell, transmembrane protein,	IPR003596:Immunoglobulin V-type, IPR003597:Immunoglobulin C1 type, IPR003599:Immunoglobulin subtype, IPR007110:Immunoglobulin-like, IPR013106:Immunoglobulin V-set,		cell, membrane,	SM00407:IGc1, SM00409:IG,	defense response, immune response, organismal physiological process, physiological process, response to biotic stimulus, response to stimulus,		receptor activity, signal transducer activity,				SF001988:immunoglobulin C region,
203108_at	G PROTEIN-COUPLED RECEPTOR, FAMILY C, GROUP 5, MEMBER A		g-protein coupled receptor, glycoprotein, membrane, receptor, transducer, transmembrane,	IPR000337:GPCR, family 3, metabotropic glutamate receptor-like,		cell, integral to membrane, integral to plasma membrane, intrinsic to membrane, intrinsic to plasma membrane, membrane, plasma membrane,		G-protein coupled receptor protein signaling pathway, cell communication, cell surface receptor linked signal transduction, cellular process, signal transduction,		G-protein coupled receptor activity, glutamate receptor activity, metabotropic glutamate, GABA-B-like receptor activity, receptor activity, signal transducer activity, transmembrane receptor activity,			glycosylation site:N-linked (GlcNAc...), transmembrane region,
203316_s_at	SMALL NUCLEAR RIBONUCLEOPROTEIN POLYPEPTIDE E		mrna processing, mrna splicing, nuclear protein, ribonucleoprotein, rna-binding, systemic lupus erythematosus, viral nucleoprotein,	IPR001163:Like-Sm ribonucleoprotein, core, IPR006649:Like-Sm ribonucleoprotein, eukaryotic and archaea-type, core,		cell, intracellular, intracellular membrane-bound organelle, intracellular non-membrane-bound organelle, intracellular organelle, membrane-bound organelle, membrane-enclosed lumen, non-membrane-bound organelle, nuclear lumen, nucleolus, nucleus, organelle, organelle lumen, protein complex, ribonucleoprotein complex, small nuclear ribonucleoprotein complex, small nucleolar ribonucleoprotein comple…	SM00651:Sm,	RNA metabolism, RNA processing, RNA splicing, RNA splicing, via transesterification reactions, RNA splicing, via transesterification reactions with bulged adenosine as nucleophile, biopolymer metabolism, cellular metabolism, cellular physiological process, cellular process, mRNA metabolism, mRNA processing, macromolecule metabolism, metabolism, nuclear mRNA splicing, via spliceosome, nucleobase, …		RNA binding, binding, nucleic acid binding, protein binding,	h_smPathway:Spliceosomal Assembly,
200088_x_at	RIBOSOMAL PROTEIN L12	HSA03010:RIBOSOME,	Phosphorylation, protein biosynthesis, ribonucleoprotein, ribosomal protein, ribosome, rna-binding,	IPR000911:Ribosomal protein L11,		cell, cytoplasm, cytosol, cytosolic large ribosomal subunit (sensu Eukaryota), cytosolic ribosome (sensu Eukaryota), intracellular, intracellular non-membrane-bound organelle, intracellular organelle, large ribosomal subunit, non-membrane-bound organelle, organelle, protein complex, ribonucleoprotein complex, ribosome,	SM00649:RL11,	biosynthesis, cellular biosynthesis, cellular macromolecule metabolism, cellular metabolism, cellular physiological process, cellular process, cellular protein metabolism, macromolecule biosynthesis, macromolecule metabolism, metabolism, physiological process, primary metabolism, protein biosynthesis, protein metabolism,		RNA binding, binding, nucleic acid binding, structural constituent of ribosome, structural molecule activity,				SF002179:ribosomal protein L11/L12, SF500071:ribosomal protein L12,
200809_x_at	RIBOSOMAL PROTEIN L12	HSA03010:RIBOSOME,	Phosphorylation, protein biosynthesis, ribonucleoprotein, ribosomal protein, ribosome, rna-binding,	IPR000911:Ribosomal protein L11,		cell, cytoplasm, cytosol, cytosolic large ribosomal subunit (sensu Eukaryota), cytosolic ribosome (sensu Eukaryota), intracellular, intracellular non-membrane-bound organelle, intracellular organelle, large ribosomal subunit, non-membrane-bound organelle, organelle, protein complex, ribonucleoprotein complex, ribosome,	SM00649:RL11,	biosynthesis, cellular biosynthesis, cellular macromolecule metabolism, cellular metabolism, cellular physiological process, cellular process, cellular protein metabolism, macromolecule biosynthesis, macromolecule metabolism, metabolism, physiological process, primary metabolism, protein biosynthesis, protein metabolism,		RNA binding, binding, nucleic acid binding, structural constituent of ribosome, structural molecule activity,				SF002179:ribosomal protein L11/L12, SF500071:ribosomal protein L12,
214271_x_at	RIBOSOMAL PROTEIN L12	HSA03010:RIBOSOME,	Phosphorylation, protein biosynthesis, ribonucleoprotein, ribosomal protein, ribosome, rna-binding,	IPR000911:Ribosomal protein L11,		cell, cytoplasm, cytosol, cytosolic large ribosomal subunit (sensu Eukaryota), cytosolic ribosome (sensu Eukaryota), intracellular, intracellular non-membrane-bound organelle, intracellular organelle, large ribosomal subunit, non-membrane-bound organelle, organelle, protein complex, ribonucleoprotein complex, ribosome,	SM00649:RL11,	biosynthesis, cellular biosynthesis, cellular macromolecule metabolism, cellular metabolism, cellular physiological process, cellular process, cellular protein metabolism, macromolecule biosynthesis, macromolecule metabolism, metabolism, physiological process, primary metabolism, protein biosynthesis, protein metabolism,		RNA binding, binding, nucleic acid binding, structural constituent of ribosome, structural molecule activity,				SF002179:ribosomal protein L11/L12, SF500071:ribosomal protein L12,
213872_at	CHROMOSOME 6 OPEN READING FRAME 62		alternative splicing,			cellular component unknown,		biological process unknown,		molecular function unknown,			sequence conflict, splice variant,
209750_at	NUCLEAR RECEPTOR SUBFAMILY 1, GROUP D, MEMBER 2		dna-binding, metal-binding, nuclear protein, receptor, repressor, transcription, transcription regulation, zinc, zinc finger, zinc-finger,	IPR000324:Vitamin D receptor, IPR000536:Nuclear hormone receptor, ligand-binding, IPR001628:Nuclear hormone receptor, DNA-binding, IPR001723:Steroid hormone receptor,		cell, intracellular, intracellular membrane-bound organelle, intracellular organelle, membrane-bound organelle, nucleus, organelle,	SM00399:ZnF_C4, SM00430:HOLI,	cellular metabolism, cellular physiological process, cellular process, metabolism, nucleobase, nucleoside, nucleotide and nucleic acid metabolism, physiological process, primary metabolism, regulation of biological process, regulation of cellular metabolism, regulation of cellular physiological process, regulation of cellular process, regulation of metabolism, regulation of nucleobase, nucleoside…		DNA binding, binding, cation binding, ion binding, ligand-dependent nuclear receptor activity, metal ion binding, nucleic acid binding, receptor activity, sequence-specific DNA binding, signal transducer activity, steroid hormone receptor activity, transcription factor activity, transcription regulator activity, transition metal ion binding, zinc ion binding,			DNA-binding region:Nuclear receptor, zinc finger region:NR C4-type,
201215_at	PLASTIN 3 (T ISOFORM)		3d-structure, EF hand, actin binding, actin-binding, calcium, calcium binding, direct protein sequencing, phosphorylation,	IPR001589:Actin-binding, actinin-type, IPR001715:Calponin-like actin-binding, IPR002048:Calcium-binding EF-hand, IPR011992:EF-Hand type,		actin cytoskeleton, cell, cytoskeleton, intracellular, intracellular non-membrane-bound organelle, intracellular organelle, non-membrane-bound organelle, organelle,	SM00033:CH, SM00054:EFh,			actin binding, binding, calcium ion binding, cation binding, cytoskeletal protein binding, ion binding, metal ion binding, protein binding,		Cytoskeleton,	calcium-binding region:1, calcium-binding region:2, domain:Actin-binding 1, domain:Actin-binding 2, domain:CH 1, domain:CH 2, domain:CH 3, domain:CH 4, domain:EF-hand 1, domain:EF-hand 2,	SF002302:plastin,
200073_s_at	HETEROGENEOUS NUCLEAR RIBONUCLEOPROTEIN D (AU-RICH ELEMENT RNA BINDING PROTEIN 1, 37KDA)		3d-structure, alternative splicing, chromosomal protein, dna-binding, nuclear protein, ribonucleoprotein, rna-binding, telomere, transcription, transcription regulation,	IPR000504:RNA-binding region RNP-1 (RNA recognition motif), IPR012677:Nucleotide-binding, alpha-beta plait, IPR012956:CBF, N-terminal,		cell, chromosome, chromosome, telomeric region, cytoplasm, intracellular, intracellular membrane-bound organelle, intracellular non-membrane-bound organelle, intracellular organelle, membrane-bound organelle, non-membrane-bound organelle, nucleus, organelle, protein complex, ribonucleoprotein complex,	SM00360:RRM,	RNA catabolism, RNA metabolism, RNA processing, biopolymer metabolism, catabolism, cell organization and biogenesis, cellular catabolism, cellular macromolecule catabolism, cellular metabolism, cellular physiological process, cellular process, chromosome organization and biogenesis, chromosome organization and biogenesis (sensu Eukaryota), mRNA catabolism, mRNA metabolism, macromolecule catabolis…		DNA binding, RNA binding, binding, mRNA binding, nucleic acid binding, nucleotide binding, protein binding, transcription regulator activity, transcriptional activator activity,			domain:RRM 1, domain:RRM 2, splice variant,
209330_s_at	HETEROGENEOUS NUCLEAR RIBONUCLEOPROTEIN D (AU-RICH ELEMENT RNA BINDING PROTEIN 1, 37KDA)		3d-structure, alternative splicing, chromosomal protein, dna-binding, nuclear protein, ribonucleoprotein, rna-binding, telomere, transcription, transcription regulation,	IPR000504:RNA-binding region RNP-1 (RNA recognition motif), IPR012677:Nucleotide-binding, alpha-beta plait, IPR012956:CBF, N-terminal,		cell, chromosome, chromosome, telomeric region, cytoplasm, intracellular, intracellular membrane-bound organelle, intracellular non-membrane-bound organelle, intracellular organelle, membrane-bound organelle, non-membrane-bound organelle, nucleus, organelle, protein complex, ribonucleoprotein complex,	SM00360:RRM,	RNA catabolism, RNA metabolism, RNA processing, biopolymer metabolism, catabolism, cell organization and biogenesis, cellular catabolism, cellular macromolecule catabolism, cellular metabolism, cellular physiological process, cellular process, chromosome organization and biogenesis, chromosome organization and biogenesis (sensu Eukaryota), mRNA catabolism, mRNA metabolism, macromolecule catabolis…		DNA binding, RNA binding, binding, mRNA binding, nucleic acid binding, nucleotide binding, protein binding, transcription regulator activity, transcriptional activator activity,			domain:RRM 1, domain:RRM 2, splice variant,
221481_x_at	HETEROGENEOUS NUCLEAR RIBONUCLEOPROTEIN D (AU-RICH ELEMENT RNA BINDING PROTEIN 1, 37KDA)		3d-structure, alternative splicing, chromosomal protein, dna-binding, nuclear protein, ribonucleoprotein, rna-binding, telomere, transcription, transcription regulation,	IPR000504:RNA-binding region RNP-1 (RNA recognition motif), IPR012677:Nucleotide-binding, alpha-beta plait, IPR012956:CBF, N-terminal,		cell, chromosome, chromosome, telomeric region, cytoplasm, intracellular, intracellular membrane-bound organelle, intracellular non-membrane-bound organelle, intracellular organelle, membrane-bound organelle, non-membrane-bound organelle, nucleus, organelle, protein complex, ribonucleoprotein complex,	SM00360:RRM,	RNA catabolism, RNA metabolism, RNA processing, biopolymer metabolism, catabolism, cell organization and biogenesis, cellular catabolism, cellular macromolecule catabolism, cellular metabolism, cellular physiological process, cellular process, chromosome organization and biogenesis, chromosome organization and biogenesis (sensu Eukaryota), mRNA catabolism, mRNA metabolism, macromolecule catabolis…		DNA binding, RNA binding, binding, mRNA binding, nucleic acid binding, nucleotide binding, protein binding, transcription regulator activity, transcriptional activator activity,			domain:RRM 1, domain:RRM 2, splice variant,
214240_at	GALANIN	HSA04080:NEUROACTIVE LIGAND-RECEPTOR INTERACTION,	cleavage on pair of basic residues, direct protein sequencing, hormone, intestine, neuropeptide, phosphorylation, signal,	IPR008174:Galanin, IPR008175:Galanin precursor, IPR013068:Galanin message associated peptide (GMAP), IPR013080:Preprogalanin,	IMMUNE, TYPE 1 DIABETES,	cellular component unknown, extracellular region,	SM00071:Galanin,	G-protein coupled receptor protein signaling pathway, cell communication, cell surface receptor linked signal transduction, cell-cell signaling, cellular process, establishment of localization, growth hormone secretion, hormone secretion, insulin secretion, localization, muscle contraction, neuropeptide signaling pathway, organismal physiological process, peptide hormone secretion, physiological …		binding, hormone activity, neuropeptide hormone activity, protein binding, receptor binding, signal transducer activity,			modified residue, peptide:Galanin, peptide:Galanin message-associated peptide, signal peptide,	SF001850:galanin,
200048_s_at	JUMPING TRANSLOCATION BREAKPOINT		membrane, signal, transmembrane,	IPR008657:Jumping translocation breakpoint,		cell, cell fraction, integral to membrane, integral to plasma membrane, intrinsic to membrane, intrinsic to plasma membrane, membrane, membrane fraction, plasma membrane,							signal peptide, transmembrane region,
210434_x_at	JUMPING TRANSLOCATION BREAKPOINT		membrane, signal, transmembrane,	IPR008657:Jumping translocation breakpoint,		cell, cell fraction, integral to membrane, integral to plasma membrane, intrinsic to membrane, intrinsic to plasma membrane, membrane, membrane fraction, plasma membrane,							signal peptide, transmembrane region,
210927_x_at	JUMPING TRANSLOCATION BREAKPOINT		membrane, signal, transmembrane,	IPR008657:Jumping translocation breakpoint,		cell, cell fraction, integral to membrane, integral to plasma membrane, intrinsic to membrane, intrinsic to plasma membrane, membrane, membrane fraction, plasma membrane,							signal peptide, transmembrane region,
202567_at	SMALL NUCLEAR RIBONUCLEOPROTEIN D3 POLYPEPTIDE 18KDA		3d-structure, direct protein sequencing, methylation, mrna processing, mrna splicing, nuclear protein, ribonucleoprotein, systemic lupus erythematosus,	IPR001163:Like-Sm ribonucleoprotein, core, IPR006649:Like-Sm ribonucleoprotein, eukaryotic and archaea-type, core,		cell, intracellular, intracellular membrane-bound organelle, intracellular non-membrane-bound organelle, intracellular organelle, membrane-bound organelle, membrane-enclosed lumen, non-membrane-bound organelle, nuclear lumen, nucleolus, nucleus, organelle, organelle lumen, protein complex, ribonucleoprotein complex, small nucleolar ribonucleoprotein complex,	SM00651:Sm,	RNA metabolism, RNA processing, RNA splicing, RNA splicing, via transesterification reactions, RNA splicing, via transesterification reactions with bulged adenosine as nucleophile, biopolymer metabolism, cellular metabolism, cellular physiological process, cellular process, mRNA metabolism, mRNA processing, macromolecule metabolism, metabolism, nuclear mRNA splicing, via spliceosome, nucleobase, …		binding, protein binding,	h_smPathway:Spliceosomal Assembly,		helix, repeat:1, repeat:2, repeat:3, repeat:4, repeat:5,
201004_at	SIGNAL SEQUENCE RECEPTOR, DELTA (TRANSLOCON-ASSOCIATED PROTEIN DELTA)	HSA05030:AMYOTROPHIC LATERAL SCLEROSIS (ALS),	alternative splicing, endoplasmic reticulum, membrane, receptor, signal, transmembrane,	IPR008855:Translocon-associated,		cell, cytoplasm, endomembrane system, endoplasmic reticulum, endoplasmic reticulum membrane, integral to membrane, intracellular, intracellular membrane-bound organelle, intracellular organelle, intrinsic to membrane, membrane, membrane-bound organelle, nuclear envelope-endoplasmic reticulum network, organelle, organelle membrane, protein complex, rough endoplasmic reticulum, rough endoplasmic re…		cell organization and biogenesis, cellular localization, cellular physiological process, cellular process, establishment of cellular localization, establishment of localization, establishment of protein localization, intracellular protein transport, intracellular transport, localization, physiological process, protein localization, protein transport, transport,		binding, calcium ion binding, cation binding, ion binding, metal ion binding, receptor activity, signal transducer activity,			disulfide bond, signal peptide, transmembrane region,	SF016044:Not Yet Assigned,
204517_at	PEPTIDYLPROLYL ISOMERASE C (CYCLOPHILIN C)		3D-structure, Polymorphism, cis-trans-isomerase, cyclosporin, cyclosporin A binding, isomerase, multigene family, rotamase,	IPR002130:Peptidyl-prolyl cis-trans isomerase, cyclophilin type,		cell, cytoplasm, intracellular,		cell communication, cellular macromolecule metabolism, cellular metabolism, cellular physiological process, cellular process, cellular protein metabolism, macromolecule metabolism, metabolism, physiological process, primary metabolism, protein folding, protein metabolism, signal transduction,		FK506-sensitive peptidyl-prolyl cis-trans isomerase, binding, catalytic activity, cis-trans isomerase activity, cyclophilin, cyclophilin-type peptidyl-prolyl cis-trans isomerase activity, cyclosporin A binding, drug binding, isomerase activity, obsolete molecular function, peptide binding, peptidyl-prolyl cis-trans isomerase activity, protein binding, unfolded protein binding,			domain:PPIase cyclophilin-type,	SF001467:peptidylprolyl isomerase,
201201_at	CYSTATIN B (STEFIN B)		3d-structure, acetylation, direct protein sequencing, disease mutation, epilepsy, nuclear protein, protease inhibitor, thiol protease inhibitor,	IPR000010:Proteinase inhibitor I25, cystatin, IPR001713:Proteinase inhibitor I25A, stefin A,		cell, intracellular, intracellular membrane-bound organelle, intracellular organelle, membrane-bound organelle, nucleus, organelle,	SM00043:CY,			endopeptidase inhibitor activity, enzyme inhibitor activity, enzyme regulator activity, protease inhibitor activity,			helix, site:Reactive site,
208668_x_at	HIGH-MOBILITY GROUP NUCLEOSOMAL BINDING DOMAIN 2		DNA binding, chromosomal protein, direct protein sequencing, dna-binding, nuclear protein, nucleus,	IPR000079:High mobility group protein HMG14 and HMG17,		cell, chromatin, chromosome, intracellular, intracellular membrane-bound organelle, intracellular non-membrane-bound organelle, intracellular organelle, membrane-bound organelle, non-membrane-bound organelle, nucleus, organelle,	SM00527:HMG17,	DNA metabolism, DNA packaging, biopolymer metabolism, cell organization and biogenesis, cellular metabolism, cellular physiological process, cellular process, chromosome organization and biogenesis, chromosome organization and biogenesis (sensu Eukaryota), establishment and/or maintenance of chromatin architecture, macromolecule metabolism, metabolism, nucleobase, nucleoside, nucleotide and nucle…		DNA binding, binding, nucleic acid binding,				SF002053:nonhistone chromosomal protein HMG-17,
219485_s_at	PROTEASOME (PROSOME, MACROPAIN) 26S SUBUNIT, NON-ATPASE, 10		3d-structure, ank repeat, proteasome,	IPR002110:Ankyrin,		cell, cytoplasm, cytosol, intracellular, proteasome complex (sensu Eukaryota), proteasome regulatory particle (sensu Eukaryota), protein complex,	SM00248:ANK,						helix, repeat:ANK 1, repeat:ANK 2, repeat:ANK 3, repeat:ANK 4, repeat:ANK 5,	SF036319:uncharacteriized conserved protein with ankyrin domains,
200853_at	H2A HISTONE FAMILY, MEMBER Z		3d-structure, DNA binding, chromosomal protein, dna-binding, multigene family, nuclear protein, nucleosome core, nucleus,	IPR002119:Histone H2A, IPR007124:Histone-fold/TFIID-TAF/NF-Y, IPR007125:Histone core,		cell, chromatin, chromosome, intracellular, intracellular membrane-bound organelle, intracellular non-membrane-bound organelle, intracellular organelle, membrane-bound organelle, non-membrane-bound organelle, nucleosome, nucleus, organelle, protein complex,		DNA metabolism, DNA packaging, biopolymer metabolism, cell organization and biogenesis, cellular metabolism, cellular physiological process, cellular process, chromatin assembly, chromatin assembly or disassembly, chromosome organization and biogenesis, chromosome organization and biogenesis (sensu Eukaryota), establishment and/or maintenance of chromatin architecture, macromolecule metabolism, m…		DNA binding, binding, nucleic acid binding,				SF002048:histone H1,
213911_s_at	H2A HISTONE FAMILY, MEMBER Z		3d-structure, DNA binding, chromosomal protein, dna-binding, multigene family, nuclear protein, nucleosome core, nucleus,	IPR002119:Histone H2A, IPR007124:Histone-fold/TFIID-TAF/NF-Y, IPR007125:Histone core,		cell, chromatin, chromosome, intracellular, intracellular membrane-bound organelle, intracellular non-membrane-bound organelle, intracellular organelle, membrane-bound organelle, non-membrane-bound organelle, nucleosome, nucleus, organelle, protein complex,		DNA metabolism, DNA packaging, biopolymer metabolism, cell organization and biogenesis, cellular metabolism, cellular physiological process, cellular process, chromatin assembly, chromatin assembly or disassembly, chromosome organization and biogenesis, chromosome organization and biogenesis (sensu Eukaryota), establishment and/or maintenance of chromatin architecture, macromolecule metabolism, m…		DNA binding, binding, nucleic acid binding,				SF002048:histone H1,
217962_at	NUCLEOLAR PROTEIN FAMILY A, MEMBER 3 (H/ACA SMALL NUCLEOLAR RNPS)		nuclear protein, ribonucleoprotein, ribosome biogenesis, rrna processing,	IPR007264:Nucleolar RNA-binding protein Nop10p,		cell, intracellular, intracellular membrane-bound organelle, intracellular non-membrane-bound organelle, intracellular organelle, membrane-bound organelle, membrane-enclosed lumen, non-membrane-bound organelle, nuclear lumen, nucleolus, nucleus, organelle, organelle lumen, protein complex, ribonucleoprotein complex, small nucleolar ribonucleoprotein complex,		RNA metabolism, RNA modification, RNA processing, biopolymer metabolism, biopolymer modification, cell organization and biogenesis, cellular metabolism, cellular physiological process, cellular process, cytoplasm organization and biogenesis, macromolecule metabolism, metabolism, nucleobase, nucleoside, nucleotide and nucleic acid metabolism, organelle organization and biogenesis, physiological pr…		molecular function unknown,
210275_s_at	ZINC FINGER, A20 DOMAIN CONTAINING 2		metal-binding, zinc, zinc-finger,	IPR000058:Zinc finger, AN1-type, IPR002653:Zinc finger, A20-type,		cellular component unknown,	SM00154:ZnF_AN1, SM00259:ZnF_A20,	biological process unknown,		DNA binding, binding, cation binding, ion binding, metal ion binding, molecular function unknown, nucleic acid binding, transition metal ion binding, zinc ion binding,			zinc finger region:A20-type, zinc finger region:AN1-type,
209806_at	HISTONE 1, H2BK		3D-structure, Ubl conjugation, chromosomal protein, dna-binding, multigene family, nuclear protein, nucleosome core,	IPR000558:Histone H2B, IPR007124:Histone-fold/TFIID-TAF/NF-Y, IPR007125:Histone core,		cell, chromatin, chromosome, intracellular, intracellular membrane-bound organelle, intracellular non-membrane-bound organelle, intracellular organelle, membrane-bound organelle, non-membrane-bound organelle, nucleosome, nucleus, organelle, protein complex,	SM00427:H2B,	DNA metabolism, DNA packaging, biopolymer metabolism, cell organization and biogenesis, cellular metabolism, cellular physiological process, cellular process, chromatin assembly, chromatin assembly or disassembly, chromosome organization and biogenesis, chromosome organization and biogenesis (sensu Eukaryota), establishment and/or maintenance of chromatin architecture, macromolecule metabolism, m…		DNA binding, binding, nucleic acid binding,			cross-link:Glycyl lysine isopeptide (Lys-Gly) (interchain with G-Cter in ubiquitin),
201592_at	EUKARYOTIC TRANSLATION INITIATION FACTOR 3, SUBUNIT 3 GAMMA, 40KDA		initiation factor, protein biosynthesis,	IPR000555:Mov34/MPN/PAD-1,		cell, cytoplasm, eukaryotic 43S preinitiation complex, eukaryotic translation initiation factor 3 complex, intracellular, protein complex,	SM00232:JAB_MPN,	biosynthesis, cellular biosynthesis, cellular macromolecule metabolism, cellular metabolism, cellular physiological process, cellular process, cellular protein metabolism, macromolecule biosynthesis, macromolecule metabolism, metabolism, physiological process, primary metabolism, protein biosynthesis, protein metabolism, regulation of biological process, regulation of biosynthesis, regulation of …		binding, nucleic acid binding, translation factor activity, nucleic acid binding, translation initiation factor activity, translation regulator activity,
200713_s_at	MICROTUBULE-ASSOCIATED PROTEIN, RP/EB FAMILY, MEMBER 1		3d-structure, Phosphorylation, acetylation, cell cycle, cell division, direct protein sequencing, microtubule, mitosis,	IPR001715:Calponin-like actin-binding, IPR004953:EB1,		cell, cytoskeleton, intracellular, intracellular non-membrane-bound organelle, intracellular organelle, microtubule, microtubule cytoskeleton, non-membrane-bound organelle, organelle,	SM00033:CH,	M phase, M phase of mitotic cell cycle, cell cycle, cell division, cell proliferation, cellular physiological process, cellular process, mitosis, mitotic cell cycle, physiological process, regulation of biological process, regulation of cell cycle, regulation of cellular physiological process, regulation of cellular process, regulation of physiological process, regulation of progression through c…		binding, cytoskeletal protein binding, microtubule binding, protein C-terminus binding, protein binding, tubulin binding,			domain:CH, domain:EB1, mutagenesis site,	SF017708:microtubule-associated protein RP/EB homolog,
214710_s_at	CYCLIN B1	HSA04110:CELL CYCLE,	cell cycle, cell cycle control, cell division, cyclin, mitosis, ubl conjugation,	IPR004367:Cyclin, C-terminal, IPR006670:Cyclin, IPR006671:Cyclin, N-terminal,		cell, cellular component unknown, intracellular, intracellular membrane-bound organelle, intracellular organelle, membrane-bound organelle, nucleus, organelle,	SM00385:CYCLIN,	G2/M transition of mitotic cell cycle, M phase, M phase of mitotic cell cycle, cell cycle, cell division, cellular physiological process, cellular process, interphase, interphase of mitotic cell cycle, mitosis, mitotic cell cycle, physiological process, regulation of biological process, regulation of cell cycle, regulation of cellular physiological process, regulation of cellular process, regulat…		binding, protein binding,	h_akap95Pathway:AKAP95 role in mitosis and chromosome dynamics, h_cellcyclePathway:Cyclins and Cell Cycle Regulation, h_g2Pathway:Cell Cycle:G2/M Checkpoint, h_mPRPathway:How Progesterone Initiates the Oocyte Maturation, h_ptc1Pathway:Sonic Hedgehog (SHH) Receptor Ptc1 Regulates cell cycle, h_srcRPTPPathway:Activation of Src by Protein-tyrosine phosphatase alpha, h_stathminPathway:Stathmin and br…			SF001771:cyclin, A/B/D/E types,
200673_at	LYSOSOMAL-ASSOCIATED PROTEIN TRANSMEMBRANE 4 ALPHA		hypothetical protein, membrane, transmembrane, transport,	IPR004687:Golgi 4-transmembrane spanning transporter,		Golgi apparatus, cell, cytoplasm, integral to membrane, intracellular, intracellular membrane-bound organelle, intracellular organelle, intrinsic to membrane, membrane, membrane-bound organelle, organelle,		cellular physiological process, cellular process, establishment of localization, localization, physiological process, transport,					transmembrane region,
218226_s_at	NADH DEHYDROGENASE (UBIQUINONE) 1 BETA SUBCOMPLEX, 4, 15KDA	HSA00190:OXIDATIVE PHOSPHORYLATION,	acetylation, mitochondrion, nad, oxidoreductase, ubiquinone,	IPR009866:NADH-ubiquinone oxidoreductase, subunit NDUFB4,		cell, cell fraction, cytoplasm, intracellular, intracellular membrane-bound organelle, intracellular organelle, membrane fraction, membrane-bound organelle, mitochondrion, organelle,		ATP synthesis coupled electron transport, ATP synthesis coupled electron transport (sensu Eukaryota), cellular metabolism, cellular physiological process, cellular process, electron transport, establishment of localization, generation of precursor metabolites and energy, localization, metabolism, mitochondrial electron transport, NADH to ubiquinone, oxidative phosphorylation, phosphate metabolism…		NADH dehydrogenase (quinone) activity, NADH dehydrogenase (ubiquinone) activity, NADH dehydrogenase activity, carrier activity, catalytic activity, cation transporter activity, electron carrier activity, electron transporter activity, hydrogen ion transporter activity, ion transporter activity, metal ion transporter activity, monovalent inorganic cation transporter activity, oxidoreductase activi…				SF018378:Not Yet Assigned,
208756_at	EUKARYOTIC TRANSLATION INITIATION FACTOR 3, SUBUNIT 2 BETA, 36KDA		initiation factor, phosphorylation, protein biosynthesis, wd repeat,	IPR001680:WD-40 repeat,		cell, cytoplasm, eukaryotic 43S preinitiation complex, eukaryotic translation initiation factor 3 complex, intracellular, protein complex,	SM00320:WD40,	biosynthesis, cellular biosynthesis, cellular macromolecule metabolism, cellular metabolism, cellular physiological process, cellular process, cellular protein metabolism, macromolecule biosynthesis, macromolecule metabolism, metabolism, physiological process, primary metabolism, protein biosynthesis, protein metabolism, regulation of biological process, regulation of biosynthesis, regulation of …		binding, nucleic acid binding, protein binding, translation factor activity, nucleic acid binding, translation initiation factor activity, translation regulator activity,			modified residue, repeat:WD 1, repeat:WD 2, repeat:WD 3, repeat:WD 4, repeat:WD 5,	SF005593:TGF-beta receptor interacting protein,
200099_s_at	RIBOSOMAL PROTEIN S3A	HSA03010:RIBOSOME,	Phosphorylation, direct protein sequencing, protein biosynthesis, ribonucleoprotein, ribosomal protein, ribosome,	IPR001593:Ribosomal protein S3Ae,		cell, cytoplasm, intracellular, intracellular non-membrane-bound organelle, intracellular organelle, non-membrane-bound organelle, organelle, protein complex, ribonucleoprotein complex, ribosome,		biosynthesis, cellular biosynthesis, cellular macromolecule metabolism, cellular metabolism, cellular physiological process, cellular process, cellular protein metabolism, macromolecule biosynthesis, macromolecule metabolism, metabolism, physiological process, primary metabolism, protein biosynthesis, protein metabolism,		binding, protein binding, structural constituent of ribosome, structural molecule activity,				SF002224:rat ribosomal protein S3a,
212391_x_at	RIBOSOMAL PROTEIN S3A	HSA03010:RIBOSOME,	Phosphorylation, direct protein sequencing, protein biosynthesis, ribonucleoprotein, ribosomal protein, ribosome,	IPR001593:Ribosomal protein S3Ae,		cell, cytoplasm, intracellular, intracellular non-membrane-bound organelle, intracellular organelle, non-membrane-bound organelle, organelle, protein complex, ribonucleoprotein complex, ribosome,		biosynthesis, cellular biosynthesis, cellular macromolecule metabolism, cellular metabolism, cellular physiological process, cellular process, cellular protein metabolism, macromolecule biosynthesis, macromolecule metabolism, metabolism, physiological process, primary metabolism, protein biosynthesis, protein metabolism,		binding, protein binding, structural constituent of ribosome, structural molecule activity,				SF002224:rat ribosomal protein S3a,
201250_s_at	SOLUTE CARRIER FAMILY 2 (FACILITATED GLUCOSE TRANSPORTER), MEMBER 1	HSA04920:ADIPOCYTOKINE SIGNALING PATHWAY,	3d-structure, direct protein sequencing, disease mutation, glycoprotein, membrane, multigene family, sugar transport, transmembrane, transmembrane protein, transport,	IPR000803:Facilitated glucose transporter, IPR002439:Glucose transporter, type 1 (GLUT1), IPR003663:Sugar transporter, IPR005828:General substrate transporter, IPR005829:Sugar transporter superfamily, IPR007114:Major facilitator superfamily,	METABOLIC, TYPE 2 DIABETES,	cell, cell fraction, integral to membrane, intrinsic to membrane, membrane, membrane fraction,		carbohydrate transport, cellular physiological process, cellular process, establishment of localization, glucose transport, hexose transport, localization, monosaccharide transport, physiological process, transport,	105.Signaling_glucose_uptake,	carbohydrate transporter activity, carrier activity, electrochemical potential-driven transporter activity, glucose transporter activity, hexose transporter activity, monosaccharide transporter activity, porter activity, sugar porter activity, sugar transporter activity, transporter activity,	h_vitCBPathway:Vitamin C in the Brain,		glycosylation site:N-linked (GlcNAc...), site:Not glycosylated, transmembrane region,	SF005322:glucose transport protein,
200872_at	S100 CALCIUM BINDING PROTEIN A10 (ANNEXIN II LIGAND, CALPACTIN I, LIGHT POLYPEPTIDE (P11))		3d-structure, EF hand, heterotetramer,	IPR001751:Calcium-binding protein, S-100/ICaBP type, IPR011992:EF-Hand type,						binding, calcium ion binding, cation binding, ion binding, metal ion binding,				SF002353:S-100 protein,
212010_s_at	CDV3 HOMOLOG (MOUSE)		hypothetical protein,			cellular component unknown,		cell proliferation, cellular physiological process, cellular process, physiological process,		molecular function unknown,
201574_at	EUKARYOTIC TRANSLATION TERMINATION FACTOR 1		3d-structure, acetylation, direct protein sequencing, protein biosynthesis,	IPR004038:Ribosomal protein L7Ae/L30e/S12e/Gadd45, IPR004403:Peptide chain release factor eRF/aRF subunit 1, IPR005140:eRF1 domain 1, IPR005141:eRF1 domain 2, IPR005142:eRF1 domain 3,		cell, cytoplasm, intracellular,		biosynthesis, cellular biosynthesis, cellular macromolecule metabolism, cellular metabolism, cellular physiological process, cellular process, cellular protein metabolism, macromolecule biosynthesis, macromolecule metabolism, metabolism, physiological process, primary metabolism, protein biosynthesis, protein metabolism, translation, translational termination,		binding, nucleic acid binding, protein binding, ribonucleoprotein binding, ribosome binding, translation factor activity, nucleic acid binding, translation regulator activity, translation release factor activity, translation release factor activity, codon specific, translation termination factor activity,			helix,	SF003055:translation releasing factor eRF-1,
200610_s_at	NUCLEOLIN		Alternative splicing, DNA binding, RNA binding, direct protein sequencing, dna-binding, methylation, nuclear protein, nucleolus, nucleus, phosphoprotein, phosphorylation, rna-binding,	IPR000504:RNA-binding region RNP-1 (RNA recognition motif), IPR003954:RNA recognition, region 1, IPR012677:Nucleotide-binding, alpha-beta plait,		cell, intracellular, intracellular membrane-bound organelle, intracellular non-membrane-bound organelle, intracellular organelle, membrane-bound organelle, membrane-enclosed lumen, non-membrane-bound organelle, nuclear lumen, nucleolus, nucleus, organelle, organelle lumen,	SM00360:RRM,			DNA binding, RNA binding, binding, nucleic acid binding, nucleotide binding,	h_SARSpathway:SARS Coronavirus Protease,		domain:RRM 1, domain:RRM 2, domain:RRM 3, domain:RRM 4, repeat:1, repeat:2, repeat:3, repeat:4, repeat:5 (incomplete), repeat:6, repeat:7, repeat:8, splice variant,	SF002100:nucleolin,
200965_s_at	ACTIN BINDING LIM PROTEIN 1	HSA04360:AXON GUIDANCE,	lim domain, metal-binding, zinc,	IPR001781:LIM, zinc-binding, IPR003128:Villin headpiece,		actin cytoskeleton, cell, cytoskeleton, intracellular, intracellular non-membrane-bound organelle, intracellular organelle, non-membrane-bound organelle, organelle,	SM00132:LIM, SM00153:VHP,	cell organization and biogenesis, cellular physiological process, cellular process, cytoskeleton organization and biogenesis, development, morphogenesis, neurophysiological process, organ development, organ morphogenesis, organelle organization and biogenesis, organismal physiological process, physiological process, response to stimulus, sensory perception, sensory perception of light stimulus, v…		actin binding, binding, cation binding, cytoskeletal protein binding, ion binding, metal ion binding, protein binding, transition metal ion binding, zinc ion binding,				SF002340:dematin,
201478_s_at	DYSKERATOSIS CONGENITA 1, DYSKERIN		acetylation, direct protein sequencing, disease mutation, isomerase, nuclear protein, phosphorylation, ribonucleoprotein, ribosome biogenesis, rna-binding, rrna processing,	IPR002478:PUA, IPR002501:Pseudouridylate synthase TruB, N-terminal, IPR004521:Uncharacterized domain 2, IPR004802:Putative rRNA pseudouridine synthase, IPR012960:DKCLD,		cell, intracellular, intracellular membrane-bound organelle, intracellular non-membrane-bound organelle, intracellular organelle, membrane-bound organelle, membrane-enclosed lumen, non-membrane-bound organelle, nuclear lumen, nucleolus, nucleoplasm, nucleus, organelle, organelle lumen, protein complex, ribonucleoprotein complex, telomerase holoenzyme complex,	SM00359:PUA,	RNA metabolism, RNA processing, biopolymer metabolism, cell cycle, cell organization and biogenesis, cell proliferation, cellular metabolism, cellular physiological process, cellular process, chromosome organization and biogenesis, chromosome organization and biogenesis (sensu Eukaryota), cytoplasm organization and biogenesis, macromolecule metabolism, metabolism, nucleobase, nucleoside, nucleoti…		RNA binding, RNA-directed DNA polymerase activity, binding, carbon-oxygen lyase activity, catalytic activity, hydro-lyase activity, isomerase activity, lyase activity, nucleic acid binding, nucleotidyltransferase activity, pseudouridylate synthase activity, telomerase activity, transferase activity, transferase activity, transferring phosphorus-containing groups,			domain:PUA,	SF004489:tRNA pseudouridine synthase B, SF500228:centromere/microtubule binding protein CBF5,
201479_at	DYSKERATOSIS CONGENITA 1, DYSKERIN		acetylation, direct protein sequencing, disease mutation, isomerase, nuclear protein, phosphorylation, ribonucleoprotein, ribosome biogenesis, rna-binding, rrna processing,	IPR002478:PUA, IPR002501:Pseudouridylate synthase TruB, N-terminal, IPR004521:Uncharacterized domain 2, IPR004802:Putative rRNA pseudouridine synthase, IPR012960:DKCLD,		cell, intracellular, intracellular membrane-bound organelle, intracellular non-membrane-bound organelle, intracellular organelle, membrane-bound organelle, membrane-enclosed lumen, non-membrane-bound organelle, nuclear lumen, nucleolus, nucleoplasm, nucleus, organelle, organelle lumen, protein complex, ribonucleoprotein complex, telomerase holoenzyme complex,	SM00359:PUA,	RNA metabolism, RNA processing, biopolymer metabolism, cell cycle, cell organization and biogenesis, cell proliferation, cellular metabolism, cellular physiological process, cellular process, chromosome organization and biogenesis, chromosome organization and biogenesis (sensu Eukaryota), cytoplasm organization and biogenesis, macromolecule metabolism, metabolism, nucleobase, nucleoside, nucleoti…		RNA binding, RNA-directed DNA polymerase activity, binding, carbon-oxygen lyase activity, catalytic activity, hydro-lyase activity, isomerase activity, lyase activity, nucleic acid binding, nucleotidyltransferase activity, pseudouridylate synthase activity, telomerase activity, transferase activity, transferase activity, transferring phosphorus-containing groups,			domain:PUA,	SF004489:tRNA pseudouridine synthase B, SF500228:centromere/microtubule binding protein CBF5,
200786_at	PROTEASOME (PROSOME, MACROPAIN) SUBUNIT, BETA TYPE, 7	HSA03050:PROTEASOME,	Phosphorylation, hydrolase, protease, proteasome, threonine protease, zymogen,	IPR000243:Peptidase T1A, proteasome beta-subunit, IPR001353:20S proteasome, A and B subunits,		cell, cytoplasm, cytosol, intracellular, proteasome complex (sensu Eukaryota), proteasome core complex (sensu Eukaryota), protein complex,		biopolymer catabolism, biopolymer metabolism, catabolism, cellular catabolism, cellular macromolecule catabolism, cellular macromolecule metabolism, cellular metabolism, cellular physiological process, cellular process, cellular protein catabolism, cellular protein metabolism, macromolecule catabolism, macromolecule metabolism, metabolism, modification-dependent protein catabolism, physiological …		catalytic activity, endopeptidase activity, hydrolase activity, obsolete molecular function, peptidase activity, proteasome endopeptidase activity, threonine endopeptidase activity,
201554_x_at	GLYCOGENIN 1		acetylated amino end, acetylation, alternative splicing, glycogen biosynthesis, glycogen/starch biosynthesis, glycoprotein, glycosyltransferase, hexosyltransferase, phosphorylation, transferase,	IPR002495:Glycosyl transferase, family 8,				biopolymer biosynthesis, biopolymer metabolism, biosynthesis, carbohydrate biosynthesis, carbohydrate metabolism, cellular biosynthesis, cellular carbohydrate metabolism, cellular macromolecule metabolism, cellular metabolism, cellular physiological process, cellular polysaccharide metabolism, cellular process, generation of precursor metabolites and energy, glucan biosynthesis, glucan metabolism…		UDP-glucosyltransferase activity, UDP-glycosyltransferase activity, catalytic activity, glucosyltransferase activity, glycogenin glucosyltransferase activity, transferase activity, transferase activity, transferring glycosyl groups, transferase activity, transferring hexosyl groups,			glycosylation site:O-linked (Glc...), splice variant,	SF000465:glycogenin (glycosyl transferase),
211275_s_at	GLYCOGENIN 1		acetylated amino end, acetylation, alternative splicing, glycogen biosynthesis, glycogen/starch biosynthesis, glycoprotein, glycosyltransferase, hexosyltransferase, phosphorylation, transferase,	IPR002495:Glycosyl transferase, family 8,				biopolymer biosynthesis, biopolymer metabolism, biosynthesis, carbohydrate biosynthesis, carbohydrate metabolism, cellular biosynthesis, cellular carbohydrate metabolism, cellular macromolecule metabolism, cellular metabolism, cellular physiological process, cellular polysaccharide metabolism, cellular process, generation of precursor metabolites and energy, glucan biosynthesis, glucan metabolism…		UDP-glucosyltransferase activity, UDP-glycosyltransferase activity, catalytic activity, glucosyltransferase activity, glycogenin glucosyltransferase activity, transferase activity, transferase activity, transferring glycosyl groups, transferase activity, transferring hexosyl groups,			glycosylation site:O-linked (Glc...), splice variant,	SF000465:glycogenin (glycosyl transferase),
222021_x_at	SUCCINATE DEHYDROGENASE COMPLEX, SUBUNIT A, FLAVOPROTEIN (FP)	HSA00020:CITRATE CYCLE (TCA CYCLE), HSA00190:OXIDATIVE PHOSPHORYLATION,	direct protein sequencing, disease mutation, electron transport, fad, flavoprotein, leigh syndrome, mitochondrion, oxidoreductase, phosphoprotein, transit peptide, transport, tricarboxylic acid cycle,	IPR001100:Pyridine nucleotide-disulphide oxidoreductase, class I, IPR001327:Pyridine nucleotide-disulphide oxidoreductase, NAD-binding region, IPR003952:Fumarate reductase/succinate dehydrogenase, FAD-binding site, IPR003953:Fumarate reductase/succinate dehydrogenase flavoprotein, N-terminal, IPR004112:Fumarate reductase/succinate dehydrogenase flavoprotein, C-terminal, IPR011281:Succinate dehydr…		cell, cytoplasm, intracellular, intracellular membrane-bound organelle, intracellular organelle, membrane-bound organelle, mitochondrion, organelle,		acetyl-CoA catabolism, acetyl-CoA metabolism, aerobic respiration, carbohydrate metabolism, catabolism, cellular carbohydrate metabolism, cellular catabolism, cellular metabolism, cellular physiological process, cellular process, cellular respiration, coenzyme catabolism, coenzyme metabolism, cofactor catabolism, cofactor metabolism, electron transport, establishment of localization, generation o…		FAD binding, adenyl nucleotide binding, binding, catalytic activity, coenzyme binding, cofactor binding, electron transporter activity, nucleotide binding, oxidoreductase activity, oxidoreductase activity, acting on the CH-CH group of donors, oxidoreductase activity, acting on the CH-CH group of donors, quinone or related compound as acceptor, purine nucleotide binding, succinate dehydrogenase (u…		Energy production and conversion,	modified residue, nucleotide phosphate-binding region:FAD (AMP part), transit peptide:Mitochondrion,	SF000171:succinate dehydrogenase, flavoprotein subunit (SDHA/APRA/LASPO), SF500078:succinate dehydrogenase, flavoprotein subunit,
205399_at	DOUBLECORTIN AND CAM KINASE-LIKE 1		3d-structure, alternative splicing, atp-binding, developmental protein, differentiation, kinase, neurogenesis, nucleotide-binding, phosphorylation, serine/threonine-protein kinase, transferase,	IPR000719:Protein kinase, IPR001245:Tyrosine protein kinase, IPR002290:Serine/threonine protein kinase, IPR003533:Doublecortin, IPR008271:Serine/threonine protein kinase, active site,		cell, integral to membrane, integral to plasma membrane, intrinsic to membrane, intrinsic to plasma membrane, membrane, plasma membrane,	SM00220:S_TKc, SM00537:DCX,	biopolymer metabolism, biopolymer modification, cell communication, cell differentiation, cell organization and biogenesis, cellular localization, cellular macromolecule metabolism, cellular metabolism, cellular physiological process, cellular process, cellular protein metabolism, central nervous system development, development, endosome transport, establishment of cellular localization, establis…		ATP binding, adenyl nucleotide binding, binding, cAMP-dependent protein kinase activity, catalytic activity, cyclic nucleotide-dependent protein kinase activity, kinase activity, nucleotide binding, phosphotransferase activity, alcohol group as acceptor, protein binding, protein kinase CK2 activity, protein kinase activity, protein serine/threonine kinase activity, purine nucleotide binding, sign…			active site:Proton acceptor, binding site:ATP, domain:Doublecortin 1, domain:Doublecortin 2, domain:Protein kinase, nucleotide phosphate-binding region:ATP, splice variant,
218189_s_at	N-ACETYLNEURAMINIC ACID SYNTHASE (SIALIC ACID SYNTHASE)	HSA00530:AMINOSUGARS METABOLISM,	3D-structure, transferase,	IPR004144:N-acetylneuraminic acid synthase, IPR006190:Antifreeze-like/N-acetylneuraminic acid synthase C-terminal, IPR013132:N-acetylneuraminic acid synthase, N-terminal,		cell, cytoplasm, intracellular,		biopolymer biosynthesis, biopolymer metabolism, biosynthesis, carbohydrate biosynthesis, carbohydrate metabolism, cellular biosynthesis, cellular carbohydrate metabolism, cellular lipid metabolism, cellular macromolecule metabolism, cellular metabolism, cellular physiological process, cellular polysaccharide metabolism, cellular process, lipid biosynthesis, lipid metabolism, lipopolysaccharide bi…		N-acetylneuraminate synthase activity, N-acylneuraminate cytidylyltransferase activity, N-acylneuraminate-9-phosphate synthase activity, catalytic activity, nucleotidyltransferase activity, transferase activity, transferase activity, transferring alkyl or aryl (other than methyl) groups, transferase activity, transferring phosphorus-containing groups,			domain:AFP-like,	SF015583:Streptococcus agalactiae capsular polysaccharide biosynthesis protein cpsN,
202397_at	NUCLEAR TRANSPORT FACTOR 2		3d-structure, direct protein sequencing, protein transport, transport,	IPR002075:Nuclear transport factor 2,		cell, intracellular,		cellular physiological process, cellular process, establishment of localization, establishment of protein localization, localization, physiological process, protein localization, protein transport, transport,		binding, protein binding, transporter activity,	h_npcPathway:Mechanism of Protein Import into the Nucleus,		domain:NTF2,	SF005429:yeast nuclear transport factor NTF2,
204115_at	GUANINE NUCLEOTIDE BINDING PROTEIN (G PROTEIN), GAMMA 11		GTP binding, lipoprotein, membrane, methylated carboxyl end, multigene family, prenylated cysteine, prenylation, transducer,	IPR001770:G-protein, gamma subunit,		cell, extrinsic to membrane, extrinsic to plasma membrane, heterotrimeric G-protein complex, membrane, plasma membrane, protein complex,	SM00224:GGL,	G-protein coupled receptor protein signaling pathway, cell communication, cell surface receptor linked signal transduction, cellular process, signal transduction,		GTP binding, binding, guanyl nucleotide binding, nucleotide binding, purine nucleotide binding, signal transducer activity,			lipid moiety-binding region:S-farnesyl cysteine, propeptide:Removed in mature form,	SF002398:GTP-binding regulatory protein gamma chain,
204559_s_at	LSM7 HOMOLOG, U6 SMALL NUCLEAR RNA ASSOCIATED (S. CEREVISIAE)		direct protein sequencing, mrna processing, mrna splicing, nuclear protein, ribonucleoprotein, rna-binding,	IPR001163:Like-Sm ribonucleoprotein, core, IPR006649:Like-Sm ribonucleoprotein, eukaryotic and archaea-type, core,		cell, intracellular, intracellular membrane-bound organelle, intracellular non-membrane-bound organelle, intracellular organelle, membrane-bound organelle, membrane-enclosed lumen, non-membrane-bound organelle, nuclear lumen, nucleolus, nucleus, organelle, organelle lumen, protein complex, ribonucleoprotein complex, small nucleolar ribonucleoprotein complex,	SM00651:Sm,	RNA metabolism, RNA processing, RNA splicing, RNA splicing, via transesterification reactions, RNA splicing, via transesterification reactions with bulged adenosine as nucleophile, biopolymer metabolism, cellular metabolism, cellular physiological process, cellular process, mRNA metabolism, mRNA processing, macromolecule metabolism, metabolism, nuclear mRNA splicing, via spliceosome, nucleobase, …		RNA binding, U6 snRNA binding, binding, nucleic acid binding, protein binding, snRNA binding,				SF037188:U6 snRNA-associated Sm-like protein LSm7,
212734_x_at	RIBOSOMAL PROTEIN L13	HSA03010:RIBOSOME,	cytosol, protein biosynthesis, ribonucleoprotein, ribosomal protein, ribosome,	IPR001380:Ribosomal protein L13e,		cell, cytoplasm, cytosol, cytosolic ribosome (sensu Eukaryota), intracellular, intracellular non-membrane-bound organelle, intracellular organelle, non-membrane-bound organelle, organelle, protein complex, ribonucleoprotein complex, ribosome,		biosynthesis, cellular biosynthesis, cellular macromolecule metabolism, cellular metabolism, cellular physiological process, cellular process, cellular protein metabolism, macromolecule biosynthesis, macromolecule metabolism, metabolism, physiological process, primary metabolism, protein biosynthesis, protein metabolism,		RNA binding, binding, nucleic acid binding, structural constituent of ribosome, structural molecule activity,				SF002221:rat ribosomal protein L13,
212933_x_at	RIBOSOMAL PROTEIN L13	HSA03010:RIBOSOME,	cytosol, protein biosynthesis, ribonucleoprotein, ribosomal protein, ribosome,	IPR001380:Ribosomal protein L13e,		cell, cytoplasm, cytosol, cytosolic ribosome (sensu Eukaryota), intracellular, intracellular non-membrane-bound organelle, intracellular organelle, non-membrane-bound organelle, organelle, protein complex, ribonucleoprotein complex, ribosome,		biosynthesis, cellular biosynthesis, cellular macromolecule metabolism, cellular metabolism, cellular physiological process, cellular process, cellular protein metabolism, macromolecule biosynthesis, macromolecule metabolism, metabolism, physiological process, primary metabolism, protein biosynthesis, protein metabolism,		RNA binding, binding, nucleic acid binding, structural constituent of ribosome, structural molecule activity,				SF002221:rat ribosomal protein L13,
214351_x_at	RIBOSOMAL PROTEIN L13	HSA03010:RIBOSOME,	cytosol, protein biosynthesis, ribonucleoprotein, ribosomal protein, ribosome,	IPR001380:Ribosomal protein L13e,		cell, cytoplasm, cytosol, cytosolic ribosome (sensu Eukaryota), intracellular, intracellular non-membrane-bound organelle, intracellular organelle, non-membrane-bound organelle, organelle, protein complex, ribonucleoprotein complex, ribosome,		biosynthesis, cellular biosynthesis, cellular macromolecule metabolism, cellular metabolism, cellular physiological process, cellular process, cellular protein metabolism, macromolecule biosynthesis, macromolecule metabolism, metabolism, physiological process, primary metabolism, protein biosynthesis, protein metabolism,		RNA binding, binding, nucleic acid binding, structural constituent of ribosome, structural molecule activity,				SF002221:rat ribosomal protein L13,
205258_at	INHIBIN, BETA B (ACTIVIN AB BETA POLYPEPTIDE)	HSA04060:CYTOKINE-CYTOKINE RECEPTOR INTERACTION, HSA04350:TGF-BETA SIGNALING PATHWAY,	direct protein sequencing, glycoprotein, gonad, growth factor, heterodimer, homodimer, hormone, signal,	IPR000381:Inhibin, beta B subunit, IPR001111:Transforming growth factor beta (TGFb), N-terminal, IPR001839:Transforming growth factor beta, IPR002400:Growth factor, cystine knot, IPR002405:Inhibin, alpha subunit,		extracellular region,	SM00204:TGFB,	biosynthesis, cell communication, cell differentiation, cell-cell signaling, cellular biosynthesis, cellular macromolecule metabolism, cellular metabolism, cellular physiological process, cellular process, cellular protein metabolism, cytokine biosynthesis, cytokine metabolism, cytokine production, defense response, development, development of primary female sexual characteristics, development of…		binding, cytokine activity, growth factor activity, hormone activity, host cell surface binding, host cell surface receptor binding, identical protein binding, protein binding, protein dimerization activity, protein homodimerization activity, receptor binding, signal transducer activity,			disulfide bond, glycosylation site:N-linked (GlcNAc...), signal peptide,	SF001787:inhibin,
200735_x_at	NASCENT-POLYPEPTIDE-ASSOCIATED COMPLEX ALPHA POLYPEPTIDE		dna-binding, nuclear protein, phosphorylation, protein transport, transcription, transport,	IPR000449:Ubiquitin-associated, IPR002715:Nascent polypeptide-associated complex NAC,		cell, cytoplasm, intracellular, intracellular membrane-bound organelle, intracellular organelle, membrane-bound organelle, nascent polypeptide-associated complex, nucleus, organelle, protein complex,		biosynthesis, cellular biosynthesis, cellular macromolecule metabolism, cellular metabolism, cellular physiological process, cellular process, cellular protein metabolism, establishment of localization, establishment of protein localization, localization, macromolecule biosynthesis, macromolecule metabolism, metabolism, nucleobase, nucleoside, nucleotide and nucleic acid metabolism, physiological…		DNA binding, binding, nucleic acid binding,			domain:NAC-A/B, domain:UBA,	SF015901:nascent polypeptide-associated complex, alpha subunit,
208635_x_at	NASCENT-POLYPEPTIDE-ASSOCIATED COMPLEX ALPHA POLYPEPTIDE		dna-binding, nuclear protein, phosphorylation, protein transport, transcription, transport,	IPR000449:Ubiquitin-associated, IPR002715:Nascent polypeptide-associated complex NAC,		cell, cytoplasm, intracellular, intracellular membrane-bound organelle, intracellular organelle, membrane-bound organelle, nascent polypeptide-associated complex, nucleus, organelle, protein complex,		biosynthesis, cellular biosynthesis, cellular macromolecule metabolism, cellular metabolism, cellular physiological process, cellular process, cellular protein metabolism, establishment of localization, establishment of protein localization, localization, macromolecule biosynthesis, macromolecule metabolism, metabolism, nucleobase, nucleoside, nucleotide and nucleic acid metabolism, physiological…		DNA binding, binding, nucleic acid binding,			domain:NAC-A/B, domain:UBA,	SF015901:nascent polypeptide-associated complex, alpha subunit,
204244_s_at	DBF4 HOMOLOG (S. CEREVISIAE)	HSA04110:CELL CYCLE,	hypothetical protein, kinase,	IPR001357:BRCT, IPR006572:Zinc finger, DBF-type,		cell, intracellular,	SM00586:ZnF_DBF,			binding, catalytic activity, cation binding, ion binding, kinase activity, metal ion binding, nucleic acid binding, protein binding, transferase activity, transferase activity, transferring phosphorus-containing groups, transition metal ion binding, zinc ion binding,
201839_s_at	TUMOR-ASSOCIATED CALCIUM SIGNAL TRANSDUCER 1		antigen, glycoprotein, intestine, membrane, multigene family, pyrrolidone carboxylic acid, signal, transmembrane, transmembrane protein, tumor antigen,	IPR000716:Thyroglobulin type-1,		cell, integral to membrane, intrinsic to membrane, membrane, plasma membrane,	SM00211:TY,						disulfide bond, domain:Thyroglobulin type-1, glycosylation site:N-linked (GlcNAc...), glycosylation site:N-linked (GlcNAc...); partial, signal peptide, transmembrane region,	SF002018:epithelial glycoprotein antigen GA733,
201068_s_at	PROTEASOME (PROSOME, MACROPAIN) 26S SUBUNIT, ATPASE, 2	HSA03050:PROTEASOME,	ATP, P-loop, atp-binding, direct protein sequencing, nuclear protein, nucleotide binding, nucleotide-binding, proteasome, protein degradation,	IPR003593:AAA ATPase, IPR003959:AAA ATPase, central region, IPR003960:AAA-protein subdomain, IPR005937:26S proteasome subunit P45,		cell, cytoplasm, cytosol, intracellular, intracellular membrane-bound organelle, intracellular organelle, membrane-bound organelle, nucleus, organelle, proteasome complex (sensu Eukaryota), protein complex,	SM00382:AAA,	biopolymer catabolism, biopolymer metabolism, catabolism, cellular macromolecule metabolism, cellular metabolism, cellular physiological process, cellular process, cellular protein metabolism, macromolecule catabolism, macromolecule metabolism, metabolism, physiological process, primary metabolism, protein catabolism, protein metabolism, proteolysis,		ATP binding, adenyl nucleotide binding, binding, catalytic activity, hydrolase activity, hydrolase activity, acting on acid anhydrides, hydrolase activity, acting on acid anhydrides, in phosphorus-containing anhydrides, nucleoside-triphosphatase activity, nucleotide binding, protein binding, purine nucleotide binding, pyrophosphatase activity,		Posttranslational modification, protein turnover, chaperones,	nucleotide phosphate-binding region:ATP,	SF001171:ATP-dependent 26S proteinase,
204185_x_at	PEPTIDYLPROLYL ISOMERASE D (CYCLOPHILIN D)	HSA04020:CALCIUM SIGNALING PATHWAY,	cis-trans-isomerase, cyclosporin, cyclosporin A binding, direct protein sequencing, isomerase, rotamase, tpr repeat,	IPR001440:Tetratricopeptide TPR_1, IPR002130:Peptidyl-prolyl cis-trans isomerase, cyclophilin type, IPR011990:Tetratricopeptide-like helical, IPR013026:Tetratricopeptide region,			SM00028:TPR,	cellular macromolecule metabolism, cellular metabolism, cellular physiological process, cellular process, cellular protein metabolism, macromolecule metabolism, metabolism, physiological process, primary metabolism, protein folding, protein metabolism,		FK506 binding, FK506-sensitive peptidyl-prolyl cis-trans isomerase, binding, catalytic activity, cis-trans isomerase activity, cyclophilin, cyclophilin-type peptidyl-prolyl cis-trans isomerase activity, cyclosporin A binding, drug binding, isomerase activity, macrolide binding, obsolete molecular function, peptide binding, peptidyl-prolyl cis-trans isomerase activity, protein binding,			domain:PPIase cyclophilin-type, repeat:TPR 1, repeat:TPR 2, repeat:TPR 3,	SF005398:peptidylprolyl isomerase CyP-40,
204186_s_at	PEPTIDYLPROLYL ISOMERASE D (CYCLOPHILIN D)	HSA04020:CALCIUM SIGNALING PATHWAY,	cis-trans-isomerase, cyclosporin, cyclosporin A binding, direct protein sequencing, isomerase, rotamase, tpr repeat,	IPR001440:Tetratricopeptide TPR_1, IPR002130:Peptidyl-prolyl cis-trans isomerase, cyclophilin type, IPR011990:Tetratricopeptide-like helical, IPR013026:Tetratricopeptide region,			SM00028:TPR,	cellular macromolecule metabolism, cellular metabolism, cellular physiological process, cellular process, cellular protein metabolism, macromolecule metabolism, metabolism, physiological process, primary metabolism, protein folding, protein metabolism,		FK506 binding, FK506-sensitive peptidyl-prolyl cis-trans isomerase, binding, catalytic activity, cis-trans isomerase activity, cyclophilin, cyclophilin-type peptidyl-prolyl cis-trans isomerase activity, cyclosporin A binding, drug binding, isomerase activity, macrolide binding, obsolete molecular function, peptide binding, peptidyl-prolyl cis-trans isomerase activity, protein binding,			domain:PPIase cyclophilin-type, repeat:TPR 1, repeat:TPR 2, repeat:TPR 3,	SF005398:peptidylprolyl isomerase CyP-40,
203011_at	INOSITOL(MYO)-1(OR 4)-MONOPHOSPHATASE 1	HSA00521:STREPTOMYCIN BIOSYNTHESIS, HSA00562:INOSITOL PHOSPHATE METABOLISM, HSA04070:PHOSPHATIDYLINOSITOL SIGNALING SYSTEM,	3d-structure, hydrolase, lithium, magnesium, metal-binding, phosphoric monoester hydrolase,	IPR000146:Inositol phosphatase/fructose-1,6-bisphosphatase, IPR000760:Inositol monophosphatase,				biosynthesis, carbohydrate metabolism, cell communication, cellular lipid metabolism, cellular metabolism, cellular physiological process, cellular process, glycerophospholipid biosynthesis, glycerophospholipid metabolism, lipid biosynthesis, lipid metabolism, macromolecule metabolism, membrane lipid biosynthesis, membrane lipid metabolism, metabolism, phosphate metabolism, phosphatidylinositol b…		alkali metal ion binding, binding, catalytic activity, cation binding, hydrolase activity, hydrolase activity, acting on ester bonds, inositol or phosphatidylinositol phosphatase activity, inositol-1(or 4)-monophosphatase activity, ion binding, lithium ion binding, magnesium ion binding, metal ion binding, phosphoric ester hydrolase activity, phosphoric monoester hydrolase activity,			binding site:Substrate, binding site:Substrate; phosphate group, metal ion-binding site:Magnesium 1, metal ion-binding site:Magnesium 2, mutagenesis site,	SF004949:metal-dependent/Li(+)-inhibited phosphomonoesterase,
208579_x_at	H2B HISTONE FAMILY, MEMBER S		Ubl conjugation, chromosomal protein, dna-binding, multigene family, nuclear protein, nucleosome core,	IPR000558:Histone H2B, IPR007124:Histone-fold/TFIID-TAF/NF-Y, IPR007125:Histone core,		cell, chromatin, chromosome, intracellular, intracellular membrane-bound organelle, intracellular non-membrane-bound organelle, intracellular organelle, membrane-bound organelle, non-membrane-bound organelle, nucleosome, nucleus, organelle, protein complex,	SM00427:H2B,	DNA metabolism, DNA packaging, biopolymer metabolism, cell organization and biogenesis, cellular metabolism, cellular physiological process, cellular process, chromatin assembly, chromatin assembly or disassembly, chromosome organization and biogenesis, chromosome organization and biogenesis (sensu Eukaryota), establishment and/or maintenance of chromatin architecture, macromolecule metabolism, m…		DNA binding, binding, nucleic acid binding,			cross-link:Glycyl lysine isopeptide (Lys-Gly) (interchain with G-Cter in ubiquitin),
202121_s_at	CHROMATIN MODIFYING PROTEIN 2A		acetylation, coiled coil, direct protein sequencing, protein transport, transport,	IPR005024:Snf7,				cellular physiological process, cellular process, establishment of localization, establishment of protein localization, localization, physiological process, protein localization, protein transport, transport,		molecular function unknown,
211048_s_at	PROTEIN DISULFIDE ISOMERASE FAMILY A, MEMBER 4	HSA05110:CHOLERA - INFECTION,	direct protein sequencing, duplication, endoplasmic reticulum, intramolecular oxidoreductase, isomerase, redox-active center, redox-active disulfide, signal,	IPR000886:Endoplasmic reticulum targeting sequence, IPR001393:Calsequestrin, IPR005788:Disulphide isomerase, IPR005792:Protein disulphide isomerase, IPR006662:Thioredoxin-related, IPR006663:Thioredoxin domain 2, IPR012335:Thioredoxin fold, IPR012336:Thioredoxin-like fold,		cell, cytoplasm, endoplasmic reticulum, endoplasmic reticulum lumen, intracellular, intracellular membrane-bound organelle, intracellular organelle, membrane-bound organelle, membrane-enclosed lumen, organelle, organelle lumen,		cellular metabolism, cellular physiological process, cellular process, electron transport, establishment of localization, establishment of protein localization, generation of precursor metabolites and energy, localization, metabolism, physiological process, protein localization, protein secretion, secretion, transport,		binding, calcium ion binding, catalytic activity, cation binding, electron transporter activity, intramolecular oxidoreductase activity, ion binding, isomerase activity, metal ion binding, protein disulfide isomerase activity, transporter activity,			disulfide bond, domain:Thioredoxin 1, domain:Thioredoxin 2, domain:Thioredoxin 3, signal peptide,	SF036862:protein disulfide-isomerase with additional thioredoxin domain,
217779_s_at	PROLINE-RICH NUCLEAR RECEPTOR COACTIVATOR 2		activator, nuclear protein, transcription, transcription regulation,			cell, intracellular, intracellular membrane-bound organelle, intracellular organelle, membrane-bound organelle, nucleus, organelle,		cellular metabolism, cellular physiological process, cellular process, metabolism, nucleobase, nucleoside, nucleotide and nucleic acid metabolism, physiological process, primary metabolism, regulation of biological process, regulation of cellular metabolism, regulation of cellular physiological process, regulation of cellular process, regulation of metabolism, regulation of nucleobase, nucleoside…					mutagenesis site,
203012_x_at	RIBOSOMAL PROTEIN L23A	HSA03010:RIBOSOME,	ribonucleoprotein, ribosomal protein, rna-binding, rrna-binding,	IPR001014:Ribosomal L23 protein, IPR005633:Ribosomal protein L23, N-terminal, IPR012677:Nucleotide-binding, alpha-beta plait, IPR013025:Ribosomal protein L25/L23,		cell, cytoplasm, intracellular, intracellular non-membrane-bound organelle, intracellular organelle, non-membrane-bound organelle, organelle, protein complex, ribonucleoprotein complex, ribosome,		biosynthesis, cellular biosynthesis, cellular macromolecule metabolism, cellular metabolism, cellular physiological process, cellular process, cellular protein metabolism, macromolecule biosynthesis, macromolecule metabolism, metabolism, physiological process, primary metabolism, protein biosynthesis, protein metabolism,		RNA binding, binding, nucleic acid binding, nucleotide binding, rRNA binding, structural constituent of ribosome, structural molecule activity,				SF002202:rat ribosomal protein L23a,
208834_x_at	RIBOSOMAL PROTEIN L23A	HSA03010:RIBOSOME,	ribonucleoprotein, ribosomal protein, rna-binding, rrna-binding,	IPR001014:Ribosomal L23 protein, IPR005633:Ribosomal protein L23, N-terminal, IPR012677:Nucleotide-binding, alpha-beta plait, IPR013025:Ribosomal protein L25/L23,		cell, cytoplasm, intracellular, intracellular non-membrane-bound organelle, intracellular organelle, non-membrane-bound organelle, organelle, protein complex, ribonucleoprotein complex, ribosome,		biosynthesis, cellular biosynthesis, cellular macromolecule metabolism, cellular metabolism, cellular physiological process, cellular process, cellular protein metabolism, macromolecule biosynthesis, macromolecule metabolism, metabolism, physiological process, primary metabolism, protein biosynthesis, protein metabolism,		RNA binding, binding, nucleic acid binding, nucleotide binding, rRNA binding, structural constituent of ribosome, structural molecule activity,				SF002202:rat ribosomal protein L23a,
208825_x_at	RIBOSOMAL PROTEIN L23A	HSA03010:RIBOSOME,	ribonucleoprotein, ribosomal protein, rna-binding, rrna-binding,	IPR001014:Ribosomal L23 protein, IPR005633:Ribosomal protein L23, N-terminal, IPR012677:Nucleotide-binding, alpha-beta plait, IPR013025:Ribosomal protein L25/L23,		cell, cytoplasm, intracellular, intracellular non-membrane-bound organelle, intracellular organelle, non-membrane-bound organelle, organelle, protein complex, ribonucleoprotein complex, ribosome,		biosynthesis, cellular biosynthesis, cellular macromolecule metabolism, cellular metabolism, cellular physiological process, cellular process, cellular protein metabolism, macromolecule biosynthesis, macromolecule metabolism, metabolism, physiological process, primary metabolism, protein biosynthesis, protein metabolism,		RNA binding, binding, nucleic acid binding, nucleotide binding, rRNA binding, structural constituent of ribosome, structural molecule activity,				SF002202:rat ribosomal protein L23a,
201005_at	CD9 ANTIGEN (P24)	HSA04640:HEMATOPOIETIC CELL LINEAGE,	antigen, cell adhesion, direct protein sequencing, fertilization, glycoprotein, lipoprotein, membrane, palmitate, phosphorylation, transmembrane, transmembrane protein,	IPR000301:CD9/CD37/CD63 antigen,		cell, integral to membrane, integral to plasma membrane, intrinsic to membrane, intrinsic to plasma membrane, membrane, plasma membrane,		blood coagulation, cell adhesion, cell development, cell differentiation, cell maturation, cell motility, cell organization and biogenesis, cellular physiological process, cellular process, coagulation, cytoplasm organization and biogenesis, development, establishment of localization, fertilization, fertilization (sensu Metazoa), fusion of sperm to egg plasma membrane, hemostasis, intercellular j…	73.Integrins_and_other_cell-surface_receptors,	binding, protein binding,			glycosylation site:N-linked (GlcNAc...), lipid moiety-binding region:S-palmitoyl cysteine, mutagenesis site, transmembrane region,	SF002419:CD9 antigen,
222108_at	ADHESION MOLECULE WITH IG-LIKE DOMAIN 2		cell adhesion, glycoprotein, immunoglobulin domain, leucine-rich repeat, membrane, signal, transmembrane,	IPR000372:Leucine-rich repeat, cysteine-rich flanking region, N-terminal, IPR000483:Cysteine-rich flanking region, C-terminal, IPR001611:Leucine-rich repeat, IPR003591:Leucine-rich repeat, typical subtype, IPR003599:Immunoglobulin subtype, IPR007110:Immunoglobulin-like, IPR013151:Immunoglobulin,		cell, integral to membrane, integral to plasma membrane, intrinsic to membrane, intrinsic to plasma membrane, membrane, plasma membrane,	SM00082:LRRCT, SM00369:LRR_TYP, SM00409:IG,	cell adhesion, cell death, cell-cell adhesion, cellular physiological process, cellular process, death, heterophilic cell adhesion, homophilic cell adhesion, negative regulation of biological process, negative regulation of cellular physiological process, negative regulation of cellular process, negative regulation of physiological process, negative regulation of programmed cell death, physiologi…		binding, protein binding,		Function unknown,	disulfide bond, domain:Ig-like C2-type, glycosylation site:N-linked (GlcNAc...), repeat:LRR 1, repeat:LRR 2, repeat:LRR 3, repeat:LRR 4, repeat:LRR 5, repeat:LRR 6, signal peptide, transmembrane region,
217907_at	MITOCHONDRIAL RIBOSOMAL PROTEIN L18		Polymorphism, mitochondrion, ribonucleoprotein, ribosomal protein, transit peptide,	IPR005484:Ribosomal protein L18P/L5E,		cell, cytoplasm, intracellular, intracellular membrane-bound organelle, intracellular non-membrane-bound organelle, intracellular organelle, membrane-bound organelle, mitochondrion, non-membrane-bound organelle, organelle, protein complex, ribonucleoprotein complex, ribosome,		biosynthesis, cellular biosynthesis, cellular macromolecule metabolism, cellular metabolism, cellular physiological process, cellular process, cellular protein metabolism, macromolecule biosynthesis, macromolecule metabolism, metabolism, physiological process, primary metabolism, protein biosynthesis, protein metabolism,		structural constituent of ribosome, structural molecule activity,			sequence conflict, transit peptide:Mitochondrion,
217427_s_at	HIR HISTONE CELL CYCLE REGULATION DEFECTIVE HOMOLOG A (S. CEREVISIAE)		alternative splicing, nuclear protein, transcription, transcription regulation, wd repeat,	IPR001680:WD-40 repeat, IPR011494:TUP1-like enhancer of split,		cell, intracellular, intracellular membrane-bound organelle, intracellular organelle, membrane-bound organelle, nucleus, organelle,		cellular metabolism, cellular physiological process, cellular process, development, metabolism, morphogenesis, nucleobase, nucleoside, nucleotide and nucleic acid metabolism, physiological process, primary metabolism, regulation of biological process, regulation of cellular metabolism, regulation of cellular physiological process, regulation of cellular process, regulation of metabolism, regulati…		DNA binding, binding, nucleic acid binding, protein binding, transcription cofactor activity, transcription corepressor activity, transcription factor activity, transcription factor binding, transcription regulator activity,			repeat:WD 1, repeat:WD 2, repeat:WD 3, repeat:WD 4, splice variant,
208949_s_at	GALECTIN-3 INTERNAL GENE		hypothetical protein, lectin,	IPR001079:Galectin, galactose-binding lectin, IPR013320:Concanavalin A-like lectin/glucanase, subgroup,			SM00276:GLECT,			binding, carbohydrate binding, sugar binding,				SF002691:beta-galactoside-binding lectin,
218757_s_at	UPF3 REGULATOR OF NONSENSE TRANSCRIPTS HOMOLOG B (YEAST)		3d-structure, alternative splicing, mrna transport, nonsense-mediated mrna decay, nuclear protein, rna-binding, transport,	IPR005120:Nonsense-mediated decay UPF3, IPR012677:Nucleotide-binding, alpha-beta plait,		cell, cytoplasm, intracellular, intracellular membrane-bound organelle, intracellular organelle, membrane-bound organelle, nucleus, organelle,		RNA catabolism, RNA export from nucleus, RNA localization, RNA metabolism, RNA processing, RNA transport, biopolymer metabolism, catabolism, cell organization and biogenesis, cellular catabolism, cellular localization, cellular macromolecule catabolism, cellular metabolism, cellular physiological process, cellular process, establishment of RNA localization, establishment of cellular localization,…		RNA binding, binding, intracellular transporter activity, nucleic acid binding, nucleocytoplasmic transporter activity, nucleotide binding, protein binding, transporter activity,			helix, mutagenesis site, splice variant,
208718_at	DEAD (ASP-GLU-ALA-ASP) BOX POLYPEPTIDE 17		ATP, P-loop, RNA binding, alternative splicing, atp-binding, helicase, hydrolase, nuclear protein, nucleotide binding, nucleotide-binding, nucleus, rna-binding,	IPR000629:ATP-dependent helicase, DEAD-box, IPR001410:DEAD/DEAH box helicase, IPR001650:Helicase, C-terminal, IPR011545:DEAD/DEAH box helicase, N-terminal,		cell, intracellular, intracellular membrane-bound organelle, intracellular organelle, membrane-bound organelle, nucleus, organelle,	SM00487:DEXDc, SM00490:HELICc,	RNA metabolism, RNA processing, biopolymer metabolism, cellular metabolism, cellular physiological process, cellular process, macromolecule metabolism, metabolism, nucleobase, nucleoside, nucleotide and nucleic acid metabolism, physiological process, primary metabolism,		ATP binding, ATP-dependent helicase activity, ATPase activity, ATPase activity, coupled, RNA binding, RNA helicase activity, RNA-dependent ATPase activity, adenyl nucleotide binding, binding, catalytic activity, helicase activity, hydrolase activity, hydrolase activity, acting on acid anhydrides, hydrolase activity, acting on acid anhydrides, in phosphorus-containing anhydrides, nucleic acid bind…			nucleotide phosphate-binding region:ATP, splice variant,	SF001321:ATP-dependent RNA helicase DBP1,
208091_s_at	EGFR-COAMPLIFIED AND OVEREXPRESSED PROTEIN		hypothetical protein,					I-kappaB kinase/NF-kappaB cascade, cell communication, cellular process, intracellular signaling cascade, positive regulation of I-kappaB kinase/NF-kappaB cascade, positive regulation of biological process, positive regulation of cellular process, positive regulation of signal transduction, protein kinase cascade, regulation of I-kappaB kinase/NF-kappaB cascade, regulation of biological process, …		signal transducer activity,
209141_at	UBIQUITIN-CONJUGATING ENZYME E2G 1 (UBC7 HOMOLOG, YEAST)							biopolymer metabolism, biopolymer modification, cellular macromolecule metabolism, cellular metabolism, cellular physiological process, cellular process, cellular protein metabolism, macromolecule metabolism, metabolism, physiological process, primary metabolism, protein metabolism, protein modification, ubiquitin cycle,		catalytic activity, ligase activity, ligase activity, forming carbon-nitrogen bonds, ubiquitin-protein ligase activity,
200966_x_at	ALDOLASE A, FRUCTOSE-BISPHOSPHATE	HSA00010:GLYCOLYSIS / GLUCONEOGENESIS, HSA00030:PENTOSE PHOSPHATE PATHWAY, HSA00051:FRUCTOSE AND MANNOSE METABOLISM, HSA00710:CARBON FIXATION,	3d-structure, Phosphorylation, aldehyde-lyase, carbon-carbon lyase, direct protein sequencing, disease mutation, gluconeogenesis, glycolysis, lyase, multigene family, muscle, pentose phosphate pathway, schiff base, tetramer,	IPR000741:Fructose-bisphosphate aldolase, class-I,	ANEMIA,			alcohol biosynthesis, alcohol catabolism, alcohol metabolism, biosynthesis, carbohydrate biosynthesis, carbohydrate catabolism, carbohydrate metabolism, carboxylic acid metabolism, catabolism, cellular biosynthesis, cellular carbohydrate catabolism, cellular carbohydrate metabolism, cellular catabolism, cellular macromolecule catabolism, cellular metabolism, cellular physiological process, cellul…		aldehyde-lyase activity, binding, carbon-carbon lyase activity, catalytic activity, fructose-bisphosphate aldolase activity, lyase activity, protein binding,	h_mta3Pathway:Downregulated of MTA-3 in ER-negative Breast Tumors,		active site:Proton acceptor, active site:Schiff-base intermediate with dihydroxyacetone-P, binding site:Substrate; C1 phosphate group, site:Necessary for preference for fructose 1,6-bisphosphate over fructose 1-phosphate,	SF001358:fructose-bisphosphate aldolase,
214687_x_at	ALDOLASE A, FRUCTOSE-BISPHOSPHATE	HSA00010:GLYCOLYSIS / GLUCONEOGENESIS, HSA00030:PENTOSE PHOSPHATE PATHWAY, HSA00051:FRUCTOSE AND MANNOSE METABOLISM, HSA00710:CARBON FIXATION,	3d-structure, Phosphorylation, aldehyde-lyase, carbon-carbon lyase, direct protein sequencing, disease mutation, gluconeogenesis, glycolysis, lyase, multigene family, muscle, pentose phosphate pathway, schiff base, tetramer,	IPR000741:Fructose-bisphosphate aldolase, class-I,	ANEMIA,			alcohol biosynthesis, alcohol catabolism, alcohol metabolism, biosynthesis, carbohydrate biosynthesis, carbohydrate catabolism, carbohydrate metabolism, carboxylic acid metabolism, catabolism, cellular biosynthesis, cellular carbohydrate catabolism, cellular carbohydrate metabolism, cellular catabolism, cellular macromolecule catabolism, cellular metabolism, cellular physiological process, cellul…		aldehyde-lyase activity, binding, carbon-carbon lyase activity, catalytic activity, fructose-bisphosphate aldolase activity, lyase activity, protein binding,	h_mta3Pathway:Downregulated of MTA-3 in ER-negative Breast Tumors,		active site:Proton acceptor, active site:Schiff-base intermediate with dihydroxyacetone-P, binding site:Substrate; C1 phosphate group, site:Necessary for preference for fructose 1,6-bisphosphate over fructose 1-phosphate,	SF001358:fructose-bisphosphate aldolase,
201563_at	SORBITOL DEHYDROGENASE	HSA00051:FRUCTOSE AND MANNOSE METABOLISM,	3d-structure, NAD, acetylated amino end, acetylation, direct protein sequencing, homotetramer, metal-binding, oxidoreductase, zinc,	IPR000205:NAD-binding site, IPR002085:Alcohol dehydrogenase superfamily, zinc-containing, IPR002328:Alcohol dehydrogenase, zinc-containing, IPR013149:Alcohol dehydrogenase, zinc-binding, IPR013154:Alcohol dehydrogenase GroES-like,				alcohol metabolism, alditol metabolism, carbohydrate metabolism, cellular carbohydrate metabolism, cellular metabolism, cellular physiological process, cellular process, hexitol metabolism, macromolecule metabolism, metabolism, neurophysiological process, organismal physiological process, physiological process, polyol metabolism, primary metabolism, response to stimulus, sensory perception, senso…		L-iditol 2-dehydrogenase activity, binding, catalytic activity, cation binding, ion binding, metal ion binding, oxidoreductase activity, oxidoreductase activity, acting on CH-OH group of donors, oxidoreductase activity, acting on the CH-OH group of donors, NAD or NADP as acceptor, transition metal ion binding, zinc ion binding,			helix, metal ion-binding site:Zinc (catalytic),	SF000091:alcohol dehydrogenase,
202954_at	UBIQUITIN-CONJUGATING ENZYME E2C	HSA04120:UBIQUITIN MEDIATED PROTEOLYSIS,						M phase, M phase of mitotic cell cycle, biopolymer catabolism, biopolymer metabolism, biopolymer modification, catabolism, cell communication, cell cycle, cell division, cell organization and biogenesis, cell proliferation, cellular catabolism, cellular macromolecule catabolism, cellular macromolecule metabolism, cellular metabolism, cellular physiological process, cellular process, cellular prot…		catalytic activity, ligase activity, ligase activity, forming carbon-nitrogen bonds, ubiquitin-protein ligase activity,
205932_s_at	MSH HOMEOBOX HOMOLOG 1 (DROSOPHILA)		DNA binding, developmental protein, disease mutation, dna-binding, homeobox, nuclear protein, nucleus, repressor, transcription, transcription regulation,	IPR000047:Helix-turn-helix motif, lambda-like repressor, IPR001356:Homeobox, IPR012287:Homeodomain-related,	LIMB DEFICIENCY,	cell, intracellular, intracellular membrane-bound organelle, intracellular organelle, membrane-bound organelle, nucleus, organelle,	SM00389:HOX,	cellular metabolism, cellular physiological process, cellular process, development, metabolism, morphogenesis, nucleobase, nucleoside, nucleotide and nucleic acid metabolism, organ development, organ morphogenesis, physiological process, primary metabolism, regulation of biological process, regulation of cellular metabolism, regulation of cellular physiological process, regulation of cellular pro…		DNA binding, binding, nucleic acid binding, sequence-specific DNA binding, transcription factor activity, transcription regulator activity,			DNA-binding region:Homeobox,
201405_s_at	COP9 CONSTITUTIVE PHOTOMORPHOGENIC HOMOLOG SUBUNIT 6 (ARABIDOPSIS)		direct protein sequencing, nuclear protein, signalosome,	IPR000555:Mov34/MPN/PAD-1, IPR003639:Mov34-1,		cell, intracellular, intracellular membrane-bound organelle, intracellular organelle, membrane-bound organelle, nucleus, organelle, protein complex, signalosome complex,	SM00232:JAB_MPN,						domain:MPN,
213504_at	COP9 CONSTITUTIVE PHOTOMORPHOGENIC HOMOLOG SUBUNIT 6 (ARABIDOPSIS)		direct protein sequencing, nuclear protein, signalosome,	IPR000555:Mov34/MPN/PAD-1, IPR003639:Mov34-1,		cell, intracellular, intracellular membrane-bound organelle, intracellular organelle, membrane-bound organelle, nucleus, organelle, protein complex, signalosome complex,	SM00232:JAB_MPN,						domain:MPN,
201138_s_at	SJOGREN SYNDROME ANTIGEN B (AUTOANTIGEN LA)		3d-structure, RNA binding, nuclear protein, phosphoprotein, phosphorylation, ribonucleoprotein, rna-binding, systemic lupus erythematosus, viral nucleoprotein,	IPR000504:RNA-binding region RNP-1 (RNA recognition motif), IPR002344:Lupus La protein, IPR006630:RNA-binding protein Lupus La, IPR012677:Nucleotide-binding, alpha-beta plait,		cell, cytoplasm, intracellular, intracellular membrane-bound organelle, intracellular organelle, membrane-bound organelle, nucleus, organelle, protein complex, ribonucleoprotein complex,	SM00360:RRM, SM00715:LA,	RNA export from nucleus, RNA localization, RNA metabolism, RNA modification, RNA processing, RNA transport, biopolymer metabolism, biopolymer modification, cell organization and biogenesis, cellular localization, cellular metabolism, cellular physiological process, cellular process, establishment of RNA localization, establishment of cellular localization, establishment of localization, histone m…		RNA binding, binding, mRNA binding, nucleic acid binding, nucleotide binding, tRNA binding,	h_RNApol3Pathway:RNA polymerase III transcription,		domain:HTH La-type RNA-binding, domain:RRM,	SF002105:ribonucleoprotein La,
201139_s_at	SJOGREN SYNDROME ANTIGEN B (AUTOANTIGEN LA)		3d-structure, RNA binding, nuclear protein, phosphoprotein, phosphorylation, ribonucleoprotein, rna-binding, systemic lupus erythematosus, viral nucleoprotein,	IPR000504:RNA-binding region RNP-1 (RNA recognition motif), IPR002344:Lupus La protein, IPR006630:RNA-binding protein Lupus La, IPR012677:Nucleotide-binding, alpha-beta plait,		cell, cytoplasm, intracellular, intracellular membrane-bound organelle, intracellular organelle, membrane-bound organelle, nucleus, organelle, protein complex, ribonucleoprotein complex,	SM00360:RRM, SM00715:LA,	RNA export from nucleus, RNA localization, RNA metabolism, RNA modification, RNA processing, RNA transport, biopolymer metabolism, biopolymer modification, cell organization and biogenesis, cellular localization, cellular metabolism, cellular physiological process, cellular process, establishment of RNA localization, establishment of cellular localization, establishment of localization, histone m…		RNA binding, binding, mRNA binding, nucleic acid binding, nucleotide binding, tRNA binding,	h_RNApol3Pathway:RNA polymerase III transcription,		domain:HTH La-type RNA-binding, domain:RRM,	SF002105:ribonucleoprotein La,
218976_at	DNAJ (HSP40) HOMOLOG, SUBFAMILY C, MEMBER 12		3D-structure, alternative splicing, chaperone,	IPR001623:Heat shock protein DnaJ, N-terminal, IPR003095:Heat shock protein DnaJ,			SM00271:DnaJ,	cell organization and biogenesis, cellular localization, cellular macromolecule metabolism, cellular metabolism, cellular physiological process, cellular process, cellular protein metabolism, establishment of cellular localization, establishment of localization, establishment of protein localization, intracellular protein transport, intracellular transport, localization, macromolecule metabolism,…		binding, heat shock protein binding, protein binding, unfolded protein binding,			domain:J, splice variant,
201757_at	NADH DEHYDROGENASE (UBIQUINONE) FE-S PROTEIN 5, 15KDA (NADH-COENZYME Q REDUCTASE)	HSA00190:OXIDATIVE PHOSPHORYLATION,	mitochondrion, nad, oxidoreductase, ubiquinone,			cell, cell fraction, cytoplasm, intracellular, intracellular membrane-bound organelle, intracellular organelle, membrane fraction, membrane-bound organelle, mitochondrion, organelle,		ATP synthesis coupled electron transport, ATP synthesis coupled electron transport (sensu Eukaryota), cellular metabolism, cellular physiological process, cellular process, electron transport, establishment of localization, generation of precursor metabolites and energy, localization, metabolism, mitochondrial electron transport, NADH to ubiquinone, oxidative phosphorylation, phosphate metabolism…		NADH dehydrogenase (quinone) activity, NADH dehydrogenase (ubiquinone) activity, NADH dehydrogenase activity, carrier activity, catalytic activity, cation transporter activity, electron carrier activity, electron transporter activity, hydrogen ion transporter activity, ion transporter activity, metal ion transporter activity, monovalent inorganic cation transporter activity, oxidoreductase activi…
201105_at	LECTIN, GALACTOSIDE-BINDING, SOLUBLE, 1 (GALECTIN 1)		3d-structure, acetylated amino end, acetylation, direct protein sequencing, glycoprotein, lectin, multigene family,	IPR001079:Galectin, galactose-binding lectin, IPR013320:Concanavalin A-like lectin/glucanase, subgroup,		cell, cytoplasm, intracellular,	SM00276:GLECT,	I-kappaB kinase/NF-kappaB cascade, apoptosis, cell communication, cell death, cellular physiological process, cellular process, death, intracellular signaling cascade, physiological process, positive regulation of I-kappaB kinase/NF-kappaB cascade, positive regulation of biological process, positive regulation of cellular process, positive regulation of signal transduction, programmed cell death,…		binding, carbohydrate binding, lectin, obsolete molecular function, signal transducer activity, sugar binding,				SF002691:beta-galactoside-binding lectin,
201277_s_at	HETEROGENEOUS NUCLEAR RIBONUCLEOPROTEIN A/B		alternative splicing, nuclear protein, ribonucleoprotein, rna-binding, viral nucleoprotein,	IPR000504:RNA-binding region RNP-1 (RNA recognition motif), IPR012677:Nucleotide-binding, alpha-beta plait, IPR012956:CBF, N-terminal,		cell, intracellular, intracellular membrane-bound organelle, intracellular organelle, membrane-bound organelle, nucleus, organelle, protein complex, ribonucleoprotein complex,	SM00360:RRM,	RNA editing, RNA metabolism, RNA modification, biopolymer metabolism, biopolymer modification, cellular metabolism, cellular physiological process, cellular process, mRNA editing, mRNA metabolism, mRNA modification, macromolecule metabolism, metabolism, nucleobase, nucleoside, nucleotide and nucleic acid metabolism, physiological process, primary metabolism,		RNA binding, RNA helicase activity, binding, catalytic activity, helicase activity, mRNA binding, nucleic acid binding, nucleotide binding,			domain:RRM 1, domain:RRM 2, splice variant,
200783_s_at	STATHMIN 1/ONCOPROTEIN 18	HSA04010:MAPK SIGNALING PATHWAY,	acetylation, coiled coil, cytosol, direct protein sequencing, microtubule, phosphoprotein, phosphorylation,	IPR000956:Stathmin,		cell, cytoplasm, cytoskeleton, cytosol, intracellular, intracellular non-membrane-bound organelle, intracellular organelle, microtubule, microtubule cytoskeleton, non-membrane-bound organelle, organelle,		cell communication, cell cycle, cell organization and biogenesis, cellular macromolecule metabolism, cellular metabolism, cellular physiological process, cellular process, cellular protein metabolism, cytoskeleton organization and biogenesis, intracellular signaling cascade, macromolecule metabolism, metabolism, microtubule cytoskeleton organization and biogenesis, microtubule depolymerization, m…		binding, cytoskeletal protein binding, protein binding, signal transducer activity, tubulin binding,	h_stathminPathway:Stathmin and breast cancer resistance to antimicrotubule agents,			SF002285:stathmin,
213932_x_at	MAJOR HISTOCOMPATIBILITY COMPLEX, CLASS I, A	HSA04514:CELL ADHESION MOLECULES (CAMS), HSA04612:ANTIGEN PROCESSING AND PRESENTATION, HSA04650:NATURAL KILLER CELL MEDIATED CYTOTOXICITY, HSA04940:TYPE I DIABETES MELLITUS,	3d-structure, alternative splicing, direct protein sequencing, duplication, glycoprotein, heterodimer, immune response, immunoglobulin domain, membrane, mhc i, signal, sulfation, surface antigen, transmembrane, transmembrane protein, transplantation antigen,	IPR001039:MHC class I, alpha chain, alpha1 and alpha2, IPR003006:Immunoglobulin/major histocompatibility complex, IPR003597:Immunoglobulin C1 type, IPR007110:Immunoglobulin-like, IPR010579:MHC class I, alpha chain, C-terminal,	ASTHMA, CANCER, IMMUNE, INFECTION, LEPROSY, RENAL CELL CARCINOMA,	MHC class I protein complex, MHC protein complex, cell, immunological synapse, integral to membrane, integral to plasma membrane, intrinsic to membrane, intrinsic to plasma membrane, membrane, plasma membrane, protein complex,	SM00407:IGc1,	antigen presentation, antigen presentation, endogenous antigen, antigen processing, antigen processing, endogenous antigen via MHC class I, defense response, immune response, organismal physiological process, physiological process, response to biotic stimulus, response to stimulus,	70.Signal_peptides_(MHC)_class_I_molecules,	MHC class I receptor activity, binding, protein binding, receptor activity, signal transducer activity, transmembrane receptor activity,	h_ctlPathway:CTL mediated immune response against target cells, h_mhcPathway:Antigen Processing and Presentation, h_nkcellsPathway:Ras-Independent pathway in NK cell-mediated cytotoxicity,		disulfide bond, domain:Ig-like C1-type, glycosylation site:N-linked (GlcNAc...), signal peptide, splice variant, transmembrane region,	SF001990:class I histocompatibility antigen,
215313_x_at	MAJOR HISTOCOMPATIBILITY COMPLEX, CLASS I, A	HSA04514:CELL ADHESION MOLECULES (CAMS), HSA04612:ANTIGEN PROCESSING AND PRESENTATION, HSA04650:NATURAL KILLER CELL MEDIATED CYTOTOXICITY, HSA04940:TYPE I DIABETES MELLITUS,	3d-structure, alternative splicing, direct protein sequencing, duplication, glycoprotein, heterodimer, immune response, immunoglobulin domain, membrane, mhc i, signal, sulfation, surface antigen, transmembrane, transmembrane protein, transplantation antigen,	IPR001039:MHC class I, alpha chain, alpha1 and alpha2, IPR003006:Immunoglobulin/major histocompatibility complex, IPR003597:Immunoglobulin C1 type, IPR007110:Immunoglobulin-like, IPR010579:MHC class I, alpha chain, C-terminal,	ASTHMA, CANCER, IMMUNE, INFECTION, LEPROSY, RENAL CELL CARCINOMA,	MHC class I protein complex, MHC protein complex, cell, immunological synapse, integral to membrane, integral to plasma membrane, intrinsic to membrane, intrinsic to plasma membrane, membrane, plasma membrane, protein complex,	SM00407:IGc1,	antigen presentation, antigen presentation, endogenous antigen, antigen processing, antigen processing, endogenous antigen via MHC class I, defense response, immune response, organismal physiological process, physiological process, response to biotic stimulus, response to stimulus,	70.Signal_peptides_(MHC)_class_I_molecules,	MHC class I receptor activity, binding, protein binding, receptor activity, signal transducer activity, transmembrane receptor activity,	h_ctlPathway:CTL mediated immune response against target cells, h_mhcPathway:Antigen Processing and Presentation, h_nkcellsPathway:Ras-Independent pathway in NK cell-mediated cytotoxicity,		disulfide bond, domain:Ig-like C1-type, glycosylation site:N-linked (GlcNAc...), signal peptide, splice variant, transmembrane region,	SF001990:class I histocompatibility antigen,
203484_at	SEC61 GAMMA SUBUNIT	HSA05110:CHOLERA - INFECTION,	endoplasmic reticulum, membrane, protein transport, translocation, transmembrane, transport,	IPR001901:Protein secE/sec61-gamma protein, IPR008158:Protein translocase SEC61 complex gamma subunit, IPR008159:SEC61 complex gamma subunit,		cell, cytoplasm, endomembrane system, endoplasmic reticulum, endoplasmic reticulum membrane, integral to endoplasmic reticulum membrane, integral to membrane, integral to organelle membrane, intracellular, intracellular membrane-bound organelle, intracellular organelle, intrinsic to endoplasmic reticulum membrane, intrinsic to membrane, intrinsic to organelle membrane, membrane, membrane-bound or…		cell organization and biogenesis, cellular localization, cellular physiological process, cellular process, establishment of cellular localization, establishment of localization, establishment of protein localization, intracellular protein transport, intracellular transport, localization, physiological process, protein localization, protein targeting, protein transport, transport,		P-P-bond-hydrolysis-driven transporter activity, carrier activity, primary active transporter activity, protein transporter activity, transporter activity,			transmembrane region,	SF005525:preprotein translocase Sec, SecE/Sec61-gamma subunit, SF500209:preprotein translocase Sec, Sec61-gamma subunit,
206224_at	CYSTATIN SN		cysteine proteinase inhibitor, direct protein sequencing, extracellular protein, multigene family, protease inhibitor, saliva, signal, thiol protease inhibitor,	IPR000010:Proteinase inhibitor I25, cystatin, IPR003243:Proteinase inhibitor I25A and I25B, type 2 and phytocystatins,			SM00043:CY,			endopeptidase inhibitor activity, enzyme inhibitor activity, enzyme regulator activity, protease inhibitor activity,			disulfide bond, signal peptide, site:Reactive site,	SF001638:cystatin,
201218_at	C-TERMINAL BINDING PROTEIN 2	HSA04310:WNT SIGNALING PATHWAY, HSA04330:NOTCH SIGNALING PATHWAY,	direct protein sequencing, nad, nuclear protein, oxidoreductase, phosphorylation,	IPR006139:D-isomer specific 2-hydroxyacid dehydrogenase, catalytic region, IPR006140:D-isomer specific 2-hydroxyacid dehydrogenase, NAD-binding,		cell, intracellular, intracellular membrane-bound organelle, intracellular organelle, membrane-bound organelle, nucleus, organelle,		L-serine biosynthesis, L-serine metabolism, amine biosynthesis, amine metabolism, amino acid and derivative metabolism, amino acid biosynthesis, amino acid metabolism, biosynthesis, carboxylic acid metabolism, cell proliferation, cellular biosynthesis, cellular metabolism, cellular physiological process, cellular process, metabolism, negative regulation of biological process, negative regulation …		NAD binding, binding, catalytic activity, coenzyme binding, cofactor binding, oxidoreductase activity, oxidoreductase activity, acting on CH-OH group of donors, oxidoreductase activity, acting on the CH-OH group of donors, NAD or NADP as acceptor,			modified residue, nucleotide phosphate-binding region:NAD,	SF000120:Phosphoglycerate dehydrogenase, SF500095:C-terminal binding protein,
201220_x_at	C-TERMINAL BINDING PROTEIN 2	HSA04310:WNT SIGNALING PATHWAY, HSA04330:NOTCH SIGNALING PATHWAY,	direct protein sequencing, nad, nuclear protein, oxidoreductase, phosphorylation,	IPR006139:D-isomer specific 2-hydroxyacid dehydrogenase, catalytic region, IPR006140:D-isomer specific 2-hydroxyacid dehydrogenase, NAD-binding,		cell, intracellular, intracellular membrane-bound organelle, intracellular organelle, membrane-bound organelle, nucleus, organelle,		L-serine biosynthesis, L-serine metabolism, amine biosynthesis, amine metabolism, amino acid and derivative metabolism, amino acid biosynthesis, amino acid metabolism, biosynthesis, carboxylic acid metabolism, cell proliferation, cellular biosynthesis, cellular metabolism, cellular physiological process, cellular process, metabolism, negative regulation of biological process, negative regulation …		NAD binding, binding, catalytic activity, coenzyme binding, cofactor binding, oxidoreductase activity, oxidoreductase activity, acting on CH-OH group of donors, oxidoreductase activity, acting on the CH-OH group of donors, NAD or NADP as acceptor,			modified residue, nucleotide phosphate-binding region:NAD,	SF000120:Phosphoglycerate dehydrogenase, SF500095:C-terminal binding protein,
210835_s_at	C-TERMINAL BINDING PROTEIN 2	HSA04310:WNT SIGNALING PATHWAY, HSA04330:NOTCH SIGNALING PATHWAY,	direct protein sequencing, nad, nuclear protein, oxidoreductase, phosphorylation,	IPR006139:D-isomer specific 2-hydroxyacid dehydrogenase, catalytic region, IPR006140:D-isomer specific 2-hydroxyacid dehydrogenase, NAD-binding,		cell, intracellular, intracellular membrane-bound organelle, intracellular organelle, membrane-bound organelle, nucleus, organelle,		L-serine biosynthesis, L-serine metabolism, amine biosynthesis, amine metabolism, amino acid and derivative metabolism, amino acid biosynthesis, amino acid metabolism, biosynthesis, carboxylic acid metabolism, cell proliferation, cellular biosynthesis, cellular metabolism, cellular physiological process, cellular process, metabolism, negative regulation of biological process, negative regulation …		NAD binding, binding, catalytic activity, coenzyme binding, cofactor binding, oxidoreductase activity, oxidoreductase activity, acting on CH-OH group of donors, oxidoreductase activity, acting on the CH-OH group of donors, NAD or NADP as acceptor,			modified residue, nucleotide phosphate-binding region:NAD,	SF000120:Phosphoglycerate dehydrogenase, SF500095:C-terminal binding protein,
210554_s_at	C-TERMINAL BINDING PROTEIN 2	HSA04310:WNT SIGNALING PATHWAY, HSA04330:NOTCH SIGNALING PATHWAY,	direct protein sequencing, nad, nuclear protein, oxidoreductase, phosphorylation,	IPR006139:D-isomer specific 2-hydroxyacid dehydrogenase, catalytic region, IPR006140:D-isomer specific 2-hydroxyacid dehydrogenase, NAD-binding,		cell, intracellular, intracellular membrane-bound organelle, intracellular organelle, membrane-bound organelle, nucleus, organelle,		L-serine biosynthesis, L-serine metabolism, amine biosynthesis, amine metabolism, amino acid and derivative metabolism, amino acid biosynthesis, amino acid metabolism, biosynthesis, carboxylic acid metabolism, cell proliferation, cellular biosynthesis, cellular metabolism, cellular physiological process, cellular process, metabolism, negative regulation of biological process, negative regulation …		NAD binding, binding, catalytic activity, coenzyme binding, cofactor binding, oxidoreductase activity, oxidoreductase activity, acting on CH-OH group of donors, oxidoreductase activity, acting on the CH-OH group of donors, NAD or NADP as acceptor,			modified residue, nucleotide phosphate-binding region:NAD,	SF000120:Phosphoglycerate dehydrogenase, SF500095:C-terminal binding protein,
205596_s_at	SMAD SPECIFIC E3 UBIQUITIN PROTEIN LIGASE 2	HSA04120:UBIQUITIN MEDIATED PROTEOLYSIS, HSA04350:TGF-BETA SIGNALING PATHWAY,	3D-structure, ligase, nuclear protein, ubl conjugation pathway,	IPR000008:C2, IPR000569:HECT, IPR001202:WW/Rsp5/WWP,		cell, intracellular, intracellular membrane-bound organelle, intracellular organelle, membrane-bound organelle, nucleus, organelle, protein complex, ubiquitin ligase complex,	SM00119:HECTc, SM00239:C2, SM00456:WW,	biopolymer catabolism, biopolymer metabolism, biopolymer modification, catabolism, cell communication, cell surface receptor linked signal transduction, cellular catabolism, cellular macromolecule catabolism, cellular macromolecule metabolism, cellular metabolism, cellular physiological process, cellular process, cellular protein catabolism, cellular protein metabolism, enzyme linked receptor pro…		binding, catalytic activity, ligase activity, ligase activity, forming carbon-nitrogen bonds, protein binding, ubiquitin-protein ligase activity,			active site:Glycyl thioester intermediate, domain:C2, domain:HECT, domain:WW 1, domain:WW 2, domain:WW 3, mutagenesis site,	SF001570:ubiquitin-protein ligase,
200077_s_at	ORNITHINE DECARBOXYLASE ANTIZYME 1		polymorphism, ribosomal frameshift,	IPR002993:Ornithine decarboxylase antizyme,				amine biosynthesis, amine metabolism, amino acid and derivative metabolism, amino acid derivative biosynthesis, amino acid derivative metabolism, biogenic amine biosynthesis, biogenic amine metabolism, biosynthesis, cellular biosynthesis, cellular metabolism, cellular physiological process, cellular process, metabolism, nitrogen compound biosynthesis, nitrogen compound metabolism, physiological p…		enzyme inhibitor activity, enzyme regulator activity, ornithine decarboxylase inhibitor activity, ornithine decarboxylase regulator activity,				SF018203:ornithine decarboxylase antizyme,
215952_s_at	ORNITHINE DECARBOXYLASE ANTIZYME 1		polymorphism, ribosomal frameshift,	IPR002993:Ornithine decarboxylase antizyme,				amine biosynthesis, amine metabolism, amino acid and derivative metabolism, amino acid derivative biosynthesis, amino acid derivative metabolism, biogenic amine biosynthesis, biogenic amine metabolism, biosynthesis, cellular biosynthesis, cellular metabolism, cellular physiological process, cellular process, metabolism, nitrogen compound biosynthesis, nitrogen compound metabolism, physiological p…		enzyme inhibitor activity, enzyme regulator activity, ornithine decarboxylase inhibitor activity, ornithine decarboxylase regulator activity,				SF018203:ornithine decarboxylase antizyme,
200041_s_at	HLA-B ASSOCIATED TRANSCRIPT 1		3d-structure, ATP, P-loop, atp-binding, helicase, hydrolase, mrna processing, mrna splicing, nuclear protein, nucleotide binding, nucleotide-binding, rna-binding, spliceosome,	IPR001410:DEAD/DEAH box helicase, IPR001650:Helicase, C-terminal, IPR011545:DEAD/DEAH box helicase, N-terminal,		cell, intracellular, intracellular membrane-bound organelle, intracellular organelle, membrane-bound organelle, nucleus, organelle, protein complex, ribonucleoprotein complex, spliceosome complex,	SM00487:DEXDc, SM00490:HELICc,	RNA export from nucleus, RNA localization, RNA metabolism, RNA processing, RNA splicing, RNA splicing, via transesterification reactions, RNA splicing, via transesterification reactions with bulged adenosine as nucleophile, RNA transport, biopolymer metabolism, cell organization and biogenesis, cellular localization, cellular metabolism, cellular physiological process, cellular process, establish…		ATP binding, ATP-dependent RNA helicase activity, ATP-dependent helicase activity, ATPase activity, ATPase activity, coupled, RNA binding, RNA helicase activity, RNA-dependent ATPase activity, adenyl nucleotide binding, binding, catalytic activity, helicase activity, hydrolase activity, hydrolase activity, acting on acid anhydrides, hydrolase activity, acting on acid anhydrides, in phosphorus-con…			helix, mutagenesis site, nucleotide phosphate-binding region:ATP,	SF003023:translation initiation factor eIF-4A,
200895_s_at	FK506 BINDING PROTEIN 4, 59KDA		3d-structure, cyclosporin A binding, direct protein sequencing, isomerase, nuclear protein, phosphorylation, rotamase, tpr repeat,	IPR001179:Peptidylprolyl isomerase, FKBP-type, IPR001440:Tetratricopeptide TPR_1, IPR011990:Tetratricopeptide-like helical, IPR013026:Tetratricopeptide region,		cell, cytoplasm, intracellular, intracellular membrane-bound organelle, intracellular organelle, membrane-bound organelle, nucleus, organelle,	SM00028:TPR,	cellular macromolecule metabolism, cellular metabolism, cellular physiological process, cellular process, cellular protein metabolism, macromolecule metabolism, metabolism, physiological process, primary metabolism, protein folding, protein metabolism,		FK506 binding, FK506-sensitive peptidyl-prolyl cis-trans isomerase, binding, catalytic activity, cis-trans isomerase activity, cyclophilin, cyclophilin-type peptidyl-prolyl cis-trans isomerase activity, cyclosporin A binding, drug binding, isomerase activity, macrolide binding, obsolete molecular function, peptide binding, peptidyl-prolyl cis-trans isomerase activity, protein binding, protein bin…			domain:PPIase FKBP-type 1, domain:PPIase FKBP-type 2, repeat:TPR 1, repeat:TPR 2, repeat:TPR 3,	SF001472:human FK506-binding protein FKBP51,
201388_at	PROTEASOME (PROSOME, MACROPAIN) 26S SUBUNIT, NON-ATPASE, 3	HSA03050:PROTEASOME,	proteasome,	IPR000717:Proteasome component region PCI, IPR011990:Tetratricopeptide-like helical, IPR013143:PCI/PINT associated module,		cell, cytoplasm, cytosol, intracellular, proteasome complex (sensu Eukaryota), protein complex,	SM00088:PINT, SM00753:PAM,			binding, protein binding,			domain:PCI,	SF005672:catechol oxidase A2,
218132_s_at	TRNA SPLICING ENDONUCLEASE 34 HOMOLOG (S. CEREVISIAE)		endonuclease, hydrolase, mrna processing, nuclear protein, nuclease, trna processing,	IPR006676:tRNA-intron endonuclease, IPR006677:tRNA intron endonuclease, catalytic C-terminal,		cell, intracellular, intracellular membrane-bound organelle, intracellular organelle, membrane-bound organelle, nucleus, organelle, protein complex, tRNA-intron endonuclease complex,		RNA metabolism, RNA processing, RNA splicing, RNA splicing, via endonucleolytic cleavage and ligation, biopolymer metabolism, cellular metabolism, cellular physiological process, cellular process, mRNA metabolism, mRNA processing, macromolecule metabolism, metabolism, nucleobase, nucleoside, nucleotide and nucleic acid metabolism, physiological process, primary metabolism, tRNA metabolism, tRNA p…		catalytic activity, endonuclease activity, endonuclease activity, active with either ribo- or deoxyribonucleic acids and producing 3'-phosphomonoesters, endoribonuclease activity, endoribonuclease activity, producing 3'-phosphomonoesters, hydrolase activity, hydrolase activity, acting on ester bonds, nuclease activity, ribonuclease activity, tRNA-intron endonuclease activity, tRNA-specific ribonu…			sequence conflict,
208795_s_at	MCM7 MINICHROMOSOME MAINTENANCE DEFICIENT 7 (S. CEREVISIAE)	HSA04110:CELL CYCLE,	DNA replication initiation, alternative splicing, atp-binding, cell cycle, cell cycle control, dna replication, dna-binding, heterohexamer, nuclear protein, nucleotide-binding, nucleus, phosphoprotein, transcription, transcription regulation, zinc finger,	IPR001208:MCM, IPR003593:AAA ATPase, IPR008050:MCM protein 7,		cell, chromatin, chromosome, intracellular, intracellular membrane-bound organelle, intracellular non-membrane-bound organelle, intracellular organelle, membrane-bound organelle, non-membrane-bound organelle, nucleus, organelle,	SM00350:MCM, SM00382:AAA,	DNA metabolism, DNA replication, DNA replication initiation, DNA-dependent DNA replication, biopolymer metabolism, cell cycle, cellular metabolism, cellular physiological process, cellular process, macromolecule metabolism, metabolism, nucleobase, nucleoside, nucleotide and nucleic acid metabolism, physiological process, primary metabolism, regulation of biological process, regulation of cell cyc…		ATP binding, ATPase activity, ATPase activity, coupled, DNA binding, DNA-dependent ATPase activity, adenyl nucleotide binding, binding, catalytic activity, hydrolase activity, hydrolase activity, acting on acid anhydrides, hydrolase activity, acting on acid anhydrides, in phosphorus-containing anhydrides, nucleic acid binding, nucleoside-triphosphatase activity, nucleotide binding, protein bindin…			domain:MCM, nucleotide phosphate-binding region:ATP, splice variant,	SF001760:replication licensing factor MCM7,
210983_s_at	MCM7 MINICHROMOSOME MAINTENANCE DEFICIENT 7 (S. CEREVISIAE)	HSA04110:CELL CYCLE,	DNA replication initiation, alternative splicing, atp-binding, cell cycle, cell cycle control, dna replication, dna-binding, heterohexamer, nuclear protein, nucleotide-binding, nucleus, phosphoprotein, transcription, transcription regulation, zinc finger,	IPR001208:MCM, IPR003593:AAA ATPase, IPR008050:MCM protein 7,		cell, chromatin, chromosome, intracellular, intracellular membrane-bound organelle, intracellular non-membrane-bound organelle, intracellular organelle, membrane-bound organelle, non-membrane-bound organelle, nucleus, organelle,	SM00350:MCM, SM00382:AAA,	DNA metabolism, DNA replication, DNA replication initiation, DNA-dependent DNA replication, biopolymer metabolism, cell cycle, cellular metabolism, cellular physiological process, cellular process, macromolecule metabolism, metabolism, nucleobase, nucleoside, nucleotide and nucleic acid metabolism, physiological process, primary metabolism, regulation of biological process, regulation of cell cyc…		ATP binding, ATPase activity, ATPase activity, coupled, DNA binding, DNA-dependent ATPase activity, adenyl nucleotide binding, binding, catalytic activity, hydrolase activity, hydrolase activity, acting on acid anhydrides, hydrolase activity, acting on acid anhydrides, in phosphorus-containing anhydrides, nucleic acid binding, nucleoside-triphosphatase activity, nucleotide binding, protein bindin…			domain:MCM, nucleotide phosphate-binding region:ATP, splice variant,	SF001760:replication licensing factor MCM7,
212372_at	MYOSIN, HEAVY POLYPEPTIDE 10, NON-MUSCLE	HSA04530:TIGHT JUNCTION, HSA04810:REGULATION OF ACTIN CYTOSKELETON,	ATP, P-loop, actin binding, actin-binding, atp-binding, calmodulin-binding, cell shape, coiled coil, hydrolase, methylated amino acid, motor protein, multigene family, myosin, nucleotide binding, nucleotide-binding, smooth muscle, tandem repeat,	IPR000048:IQ calmodulin-binding region, IPR001609:Myosin head, motor region, IPR002017:Spectrin repeat, IPR002928:Myosin tail, IPR004009:Myosin, N-terminal, SH3-like,		actin cytoskeleton, cell, cytoskeleton, intracellular, intracellular non-membrane-bound organelle, intracellular organelle, myosin, non-membrane-bound organelle, organelle, protein complex,	SM00015:IQ, SM00242:MYSc,	biological process unknown, cell division, cell organization and biogenesis, cellular morphogenesis, cellular physiological process, cellular process, cytokinesis, development, morphogenesis, physiological process, regulation of cell shape,		ATP binding, actin binding, adenyl nucleotide binding, binding, calmodulin binding, catalytic activity, cytoskeletal protein binding, hydrolase activity, microfilament motor activity, motor activity, myosin ATPase activity, nucleotide binding, obsolete molecular function, protein binding, purine nucleotide binding,			domain:IQ, domain:Myosin head-like, nucleotide phosphate-binding region:ATP,	SF002328:myosin heavy chain,
201922_at	TGF BETA-INDUCIBLE NUCLEAR PROTEIN 1		nuclear protein,	IPR001047:Ribosomal protein S8E,		cell, intracellular, intracellular membrane-bound organelle, intracellular organelle, membrane-bound organelle, nucleus, organelle,						Translation, ribosomal structure and biogenesis,		SF016301:Not Yet Assigned,
207320_x_at	STAUFEN, RNA BINDING PROTEIN, HOMOLOG 1 (DROSOPHILA)		alternative splicing, endoplasmic reticulum, rna-binding,	IPR001159:Double-stranded RNA binding,		cell, cytoplasm, cytoskeleton, endoplasmic reticulum, intracellular, intracellular membrane-bound organelle, intracellular non-membrane-bound organelle, intracellular organelle, membrane-bound organelle, microtubule associated complex, microtubule cytoskeleton, non-membrane-bound organelle, organelle, protein complex, rough endoplasmic reticulum,	SM00358:DSRM,			RNA binding, binding, double-stranded RNA binding, intracellular transporter activity, nucleic acid binding, protein binding, transporter activity,			domain:DRBM 1, domain:DRBM 2, domain:DRBM 3, splice variant,
213037_x_at	STAUFEN, RNA BINDING PROTEIN, HOMOLOG 1 (DROSOPHILA)		alternative splicing, endoplasmic reticulum, rna-binding,	IPR001159:Double-stranded RNA binding,		cell, cytoplasm, cytoskeleton, endoplasmic reticulum, intracellular, intracellular membrane-bound organelle, intracellular non-membrane-bound organelle, intracellular organelle, membrane-bound organelle, microtubule associated complex, microtubule cytoskeleton, non-membrane-bound organelle, organelle, protein complex, rough endoplasmic reticulum,	SM00358:DSRM,			RNA binding, binding, double-stranded RNA binding, intracellular transporter activity, nucleic acid binding, protein binding, transporter activity,			domain:DRBM 1, domain:DRBM 2, domain:DRBM 3, splice variant,
208948_s_at	STAUFEN, RNA BINDING PROTEIN, HOMOLOG 1 (DROSOPHILA)		alternative splicing, endoplasmic reticulum, rna-binding,	IPR001159:Double-stranded RNA binding,		cell, cytoplasm, cytoskeleton, endoplasmic reticulum, intracellular, intracellular membrane-bound organelle, intracellular non-membrane-bound organelle, intracellular organelle, membrane-bound organelle, microtubule associated complex, microtubule cytoskeleton, non-membrane-bound organelle, organelle, protein complex, rough endoplasmic reticulum,	SM00358:DSRM,			RNA binding, binding, double-stranded RNA binding, intracellular transporter activity, nucleic acid binding, protein binding, transporter activity,			domain:DRBM 1, domain:DRBM 2, domain:DRBM 3, splice variant,
200603_at	PROTEIN KINASE, CAMP-DEPENDENT, REGULATORY, TYPE I, ALPHA (TISSUE SPECIFIC EXTINGUISHER 1)	HSA04210:APOPTOSIS, HSA04910:INSULIN SIGNALING PATHWAY,	ATP binding, acetylation, cAMP binding, camp, camp-binding, direct protein sequencing, duplication, heterotetramer, homodimer, kinase, multigene family, nucleotide-binding, phosphoprotein, phosphotransferase,	IPR000595:Cyclic nucleotide-binding, IPR002373:cAMP-dependent protein kinase, IPR003117:cAMP-dependent protein kinase regulator, type II PKA R subunit, IPR012198:cAMP-dependent protein kinase regulatory subunit,		cAMP-dependent protein kinase complex, cell, intracellular, protein complex,	SM00100:cNMP, SM00394:RIIa,	biopolymer metabolism, biopolymer modification, cell communication, cellular macromolecule metabolism, cellular metabolism, cellular physiological process, cellular process, cellular protein metabolism, intracellular signaling cascade, macromolecule metabolism, metabolism, nucleobase, nucleoside, nucleotide and nucleic acid metabolism, phosphate metabolism, phosphorus metabolism, phosphorylation,…		AMP binding, ATP binding, adenyl nucleotide binding, binding, cAMP binding, cAMP-dependent protein kinase activity, cAMP-dependent protein kinase regulator activity, catalytic activity, cyclic nucleotide binding, cyclic nucleotide-dependent protein kinase activity, enzyme regulator activity, kinase activity, kinase regulator activity, nucleotide binding, phosphotransferase activity, alcohol group…	h_gsPathway:Activation of cAMP-dependent protein kinase,		binding site:cAMP 1, binding site:cAMP 2, disulfide bond, nucleotide phosphate-binding region:cAMP 1, nucleotide phosphate-binding region:cAMP 2,	SF000548:cAMP-dependent protein kinase, regulatory subunit,
200605_s_at	PROTEIN KINASE, CAMP-DEPENDENT, REGULATORY, TYPE I, ALPHA (TISSUE SPECIFIC EXTINGUISHER 1)	HSA04210:APOPTOSIS, HSA04910:INSULIN SIGNALING PATHWAY,	ATP binding, acetylation, cAMP binding, camp, camp-binding, direct protein sequencing, duplication, heterotetramer, homodimer, kinase, multigene family, nucleotide-binding, phosphoprotein, phosphotransferase,	IPR000595:Cyclic nucleotide-binding, IPR002373:cAMP-dependent protein kinase, IPR003117:cAMP-dependent protein kinase regulator, type II PKA R subunit, IPR012198:cAMP-dependent protein kinase regulatory subunit,		cAMP-dependent protein kinase complex, cell, intracellular, protein complex,	SM00100:cNMP, SM00394:RIIa,	biopolymer metabolism, biopolymer modification, cell communication, cellular macromolecule metabolism, cellular metabolism, cellular physiological process, cellular process, cellular protein metabolism, intracellular signaling cascade, macromolecule metabolism, metabolism, nucleobase, nucleoside, nucleotide and nucleic acid metabolism, phosphate metabolism, phosphorus metabolism, phosphorylation,…		AMP binding, ATP binding, adenyl nucleotide binding, binding, cAMP binding, cAMP-dependent protein kinase activity, cAMP-dependent protein kinase regulator activity, catalytic activity, cyclic nucleotide binding, cyclic nucleotide-dependent protein kinase activity, enzyme regulator activity, kinase activity, kinase regulator activity, nucleotide binding, phosphotransferase activity, alcohol group…	h_gsPathway:Activation of cAMP-dependent protein kinase,		binding site:cAMP 1, binding site:cAMP 2, disulfide bond, nucleotide phosphate-binding region:cAMP 1, nucleotide phosphate-binding region:cAMP 2,	SF000548:cAMP-dependent protein kinase, regulatory subunit,
201144_s_at	EUKARYOTIC TRANSLATION INITIATION FACTOR 2, SUBUNIT 1 ALPHA, 35KDA		3d-structure, initiation factor, phosphorylation, plasmid, protein biosynthesis, rna-binding, translation regulation,	IPR003029:RNA binding S1, IPR011488:Eukaryotic translation initiation factor 2, alpha subunit, IPR012340:Nucleic acid-binding, OB-fold, subgroup,		cell, cytoplasm, eukaryotic 43S preinitiation complex, eukaryotic translation initiation factor 2 complex, intracellular, polysome, protein complex, ribonucleoprotein complex,	SM00316:S1,	biosynthesis, cellular biosynthesis, cellular macromolecule metabolism, cellular metabolism, cellular physiological process, cellular process, cellular protein metabolism, macromolecule biosynthesis, macromolecule metabolism, metabolism, physiological process, primary metabolism, protein biosynthesis, protein metabolism, regulation of biological process, regulation of biosynthesis, regulation of …		RNA binding, binding, nucleic acid binding, translation factor activity, nucleic acid binding, translation initiation factor activity, translation regulator activity,	h_chemicalPathway:Apoptotic Signaling in Response to DNA Damage, h_eif2Pathway:Regulation of eIF2, h_eifPathway:Eukaryotic protein translation, h_igf1mtorpathway:Skeletal muscle hypertrophy is regulated via AKT/mTOR pathway, h_rnaPathway:Double Stranded RNA Induced Gene Expression,	Translation, ribosomal structure and biogenesis,	domain:S1 motif,	SF003020:translation initiation factor eIF-2 alpha chain,
201226_at	NADH DEHYDROGENASE (UBIQUINONE) 1 BETA SUBCOMPLEX, 8, 19KDA	HSA00190:OXIDATIVE PHOSPHORYLATION,	hypothetical protein, mitochondrion, nad, oxidoreductase, transit peptide, ubiquinone,	IPR008699:NADH-ubiquinone oxidoreductase ASHI subunit,		cell, cell fraction, cytoplasm, intracellular, intracellular membrane-bound organelle, intracellular organelle, membrane fraction, membrane-bound organelle, mitochondrion, organelle,		ATP synthesis coupled electron transport, ATP synthesis coupled electron transport (sensu Eukaryota), cellular metabolism, cellular physiological process, cellular process, electron transport, establishment of localization, generation of precursor metabolites and energy, localization, metabolism, mitochondrial electron transport, NADH to ubiquinone, oxidative phosphorylation, phosphate metabolism…		NADH dehydrogenase (quinone) activity, NADH dehydrogenase (ubiquinone) activity, NADH dehydrogenase activity, carrier activity, catalytic activity, cation transporter activity, electron carrier activity, electron transporter activity, hydrogen ion transporter activity, ion transporter activity, metal ion transporter activity, monovalent inorganic cation transporter activity, oxidoreductase activi…			sequence conflict, transit peptide:Mitochondrion,	SF009288:human NADH dehydrogenase (ubiquinone) chain NDUFB8,
201227_s_at	NADH DEHYDROGENASE (UBIQUINONE) 1 BETA SUBCOMPLEX, 8, 19KDA	HSA00190:OXIDATIVE PHOSPHORYLATION,	hypothetical protein, mitochondrion, nad, oxidoreductase, transit peptide, ubiquinone,	IPR008699:NADH-ubiquinone oxidoreductase ASHI subunit,		cell, cell fraction, cytoplasm, intracellular, intracellular membrane-bound organelle, intracellular organelle, membrane fraction, membrane-bound organelle, mitochondrion, organelle,		ATP synthesis coupled electron transport, ATP synthesis coupled electron transport (sensu Eukaryota), cellular metabolism, cellular physiological process, cellular process, electron transport, establishment of localization, generation of precursor metabolites and energy, localization, metabolism, mitochondrial electron transport, NADH to ubiquinone, oxidative phosphorylation, phosphate metabolism…		NADH dehydrogenase (quinone) activity, NADH dehydrogenase (ubiquinone) activity, NADH dehydrogenase activity, carrier activity, catalytic activity, cation transporter activity, electron carrier activity, electron transporter activity, hydrogen ion transporter activity, ion transporter activity, metal ion transporter activity, monovalent inorganic cation transporter activity, oxidoreductase activi…			sequence conflict, transit peptide:Mitochondrion,	SF009288:human NADH dehydrogenase (ubiquinone) chain NDUFB8,
202276_at	SPLIT HAND/FOOT MALFORMATION (ECTRODACTYLY) TYPE 1		3d-structure, proteasome,	IPR007834:DSS1/SEM1,		cell, cytoplasm, cytosol, intracellular, proteasome complex (sensu Eukaryota), protein complex,		appendage development, appendage morphogenesis, cellular macromolecule metabolism, cellular metabolism, cellular physiological process, cellular process, cellular protein metabolism, development, embryonic appendage morphogenesis, embryonic development, embryonic limb morphogenesis, embryonic morphogenesis, limb morphogenesis, macromolecule metabolism, metabolism, morphogenesis, physiological pro…		binding, catalytic activity, hydrolase activity, peptidase activity, protein binding,
208937_s_at	INHIBITOR OF DNA BINDING 1, DOMINANT NEGATIVE HELIX-LOOP-HELIX PROTEIN	HSA04350:TGF-BETA SIGNALING PATHWAY,	alternative splicing, cell cycle control, developmental protein, nuclear protein, transcription factor,	IPR001092:Basic helix-loop-helix dimerisation region bHLH, IPR011598:Helix-loop-helix DNA-binding,		cell, intracellular, intracellular membrane-bound organelle, intracellular organelle, membrane-bound organelle, nucleus, organelle,	SM00353:HLH,	cell cycle, cellular metabolism, cellular physiological process, cellular process, development, metabolism, nucleobase, nucleoside, nucleotide and nucleic acid metabolism, physiological process, primary metabolism, regulation of biological process, regulation of cell cycle, regulation of cellular metabolism, regulation of cellular physiological process, regulation of cellular process, regulation …	71.Id_proteins_G0-to-S_cell_cycle,	DNA binding, binding, nucleic acid binding, transcription factor activity, transcription regulator activity,			domain:Helix-loop-helix motif, splice variant,	SF005808:transcription repressor Id-2,
203667_at	TUBULIN-SPECIFIC CHAPERONE A		3d-structure, acetylation, chaperone, cytoskeleton, microtubule,	IPR004226:Tubulin binding cofactor A,		cell, cytoplasm, cytoskeleton, intracellular, intracellular non-membrane-bound organelle, intracellular organelle, microtubule, microtubule cytoskeleton, non-membrane-bound organelle, organelle,		beta-tubulin folding, cellular macromolecule metabolism, cellular metabolism, cellular physiological process, cellular process, cellular protein metabolism, chaperonin-mediated tubulin folding, macromolecule metabolism, metabolism, physiological process, post-chaperonin tubulin folding pathway, primary metabolism, protein folding, protein metabolism, tubulin folding,		binding, chaperone binding, protein binding, unfolded protein binding,
204386_s_at	MITOCHONDRIAL RIBOSOMAL PROTEIN 63		ribosomal protein,							structural constituent of ribosome, structural molecule activity,				SF011124:Drosophila hypothetical protein 63B12.11,
200606_at	DESMOPLAKIN		3d-structure, alternative splicing, cardiomyopathy, coiled coil, cytoskeleton, disease mutation, epidermolysis bullosa, lipoprotein, phosphorylation, structural protein,	IPR001101:Plectin repeat, IPR002017:Spectrin repeat,		adherens junction, cell, cell junction, cell-cell adherens junction, cytoskeleton, intercellular junction, intermediate filament, intermediate filament cytoskeleton, intracellular, intracellular non-membrane-bound organelle, intracellular organelle, membrane, non-membrane-bound organelle, organelle, plasma membrane,	SM00150:SPEC, SM00250:PLEC,	development, ectoderm development, epidermis development, tissue development,		structural constituent of cytoskeleton, structural molecule activity,		Cell division and chromosome partitioning,	helix, lipid moiety-binding region:Omega-hydroxyceramide glutamate ester, repeat:Plectin 1, repeat:Plectin 10, repeat:Plectin 11, repeat:Plectin 12, repeat:Plectin 13, repeat:Plectin 14, repeat:Plectin 15, repeat:Plectin 16, repeat:Plectin 17, repeat:Plectin 2, repeat:Plectin 3, repeat:Plectin 4, repeat:Plectin 5, repeat:Plectin 6, repeat:Plectin 7, repeat:Plectin 8, repeat:Plectin 9, repeat:Spec…
202060_at	SH2 DOMAIN BINDING PROTEIN 1 (TETRATRICOPEPTIDE REPEAT CONTAINING)		repeat, tpr repeat,	IPR001440:Tetratricopeptide TPR_1, IPR011990:Tetratricopeptide-like helical, IPR013026:Tetratricopeptide region, IPR013105:Tetratricopeptide TPR_2,			SM00028:TPR,			binding,
201077_s_at	NHP2 NON-HISTONE CHROMOSOME PROTEIN 2-LIKE 1 (S. CEREVISIAE)		3d-structure, acetylation, direct protein sequencing, mrna processing, mrna splicing, nuclear protein, ribonucleoprotein, ribosomal protein, rna-binding, spliceosome,	IPR004037:Ribosomal protein L7AE, IPR004038:Ribosomal protein L7Ae/L30e/S12e/Gadd45,		cell, intracellular, intracellular membrane-bound organelle, intracellular non-membrane-bound organelle, intracellular organelle, membrane-bound organelle, membrane-enclosed lumen, non-membrane-bound organelle, nuclear lumen, nucleolus, nucleus, organelle, organelle lumen, protein complex, ribonucleoprotein complex, spliceosome complex,		RNA metabolism, RNA processing, RNA splicing, RNA splicing, via transesterification reactions, RNA splicing, via transesterification reactions with bulged adenosine as nucleophile, biopolymer metabolism, cell cycle, cell organization and biogenesis, cellular metabolism, cellular physiological process, cellular process, cytoplasm organization and biogenesis, mRNA metabolism, mRNA processing, macro…		RNA binding, binding, nucleic acid binding,			helix, mutagenesis site,
202345_s_at	FATTY ACID BINDING PROTEIN 5 (PSORIASIS-ASSOCIATED)		3d-structure, Phosphorylation, acetylation, direct protein sequencing, lipid-binding, transport,	IPR000463:Cytosolic fatty-acid binding, IPR000566:Lipocalin-related protein and Bos/Can/Equ allergen, IPR012674:Calycin,		cell, cytoplasm, intracellular,		cellular physiological process, cellular process, development, ectoderm development, epidermis development, establishment of localization, lipid metabolism, localization, metabolism, physiological process, primary metabolism, tissue development, transport,		binding, fatty acid binding, lipid binding,				SF002390:lipid binding protein, FABP type, SF500199:intracellular lipid-binding protein,
203166_at	CRANIOFACIAL DEVELOPMENT PROTEIN 1		alternative splicing, developmental protein, phosphorylation,	IPR011421:Bucentaur or craniofacial development,				development,					domain:BCNT, splice variant,
217797_at	UBIQUITIN-FOLD MODIFIER CONJUGATING ENZYME 1		ubl conjugation pathway,					biopolymer metabolism, biopolymer modification, cellular macromolecule metabolism, cellular metabolism, cellular physiological process, cellular process, cellular protein metabolism, macromolecule metabolism, metabolism, physiological process, primary metabolism, protein metabolism, protein modification, ubiquitin cycle,					active site:Glycyl thioester intermediate, mutagenesis site,
209904_at	TROPONIN C TYPE 1 (SLOW)	HSA04020:CALCIUM SIGNALING PATHWAY,	3d-structure, EF hand, acetylation, blocked amino end, calcium, calcium binding, cardiac muscle, direct protein sequencing, duplication, heart, muscle contraction, muscle protein, thin filaments,	IPR001125:Recoverin, IPR002048:Calcium-binding EF-hand, IPR011992:EF-Hand type,			SM00054:EFh,	muscle contraction, organismal physiological process, physiological process,		binding, calcium ion binding, cation binding, ion binding, metal ion binding,			calcium-binding region:1, calcium-binding region:2, calcium-binding region:3, domain:EF-hand 1, domain:EF-hand 2, domain:EF-hand 3, domain:EF-hand 4,	SF002350:calmodulin,
202858_at	U2(RNU2) SMALL NUCLEAR RNA AUXILIARY FACTOR 1		3d-structure, acetylation, cell cycle, direct protein sequencing, metal-binding, mrna processing, mrna splicing, nuclear protein, rna-binding, spliceosome, zinc, zinc-finger,	IPR000504:RNA-binding region RNP-1 (RNA recognition motif), IPR000571:Zinc finger, CCCH-type, IPR003954:RNA recognition, region 1, IPR009145:U2 auxiliary factor small subunit, IPR012677:Nucleotide-binding, alpha-beta plait,		Cajal body, cell, intracellular, intracellular membrane-bound organelle, intracellular organelle, membrane-bound organelle, membrane-enclosed lumen, nuclear body, nuclear lumen, nucleoplasm, nucleus, organelle, organelle lumen, protein complex, ribonucleoprotein complex, spliceosome complex,	SM00360:RRM, SM00361:RRM_1,	RNA metabolism, RNA processing, RNA splicing, RNA splicing, via transesterification reactions, RNA splicing, via transesterification reactions with bulged adenosine as nucleophile, biopolymer metabolism, cellular metabolism, cellular physiological process, cellular process, mRNA metabolism, mRNA processing, macromolecule metabolism, metabolism, nuclear mRNA splicing, via spliceosome, nucleobase, …		RNA binding, binding, cation binding, ion binding, metal ion binding, nucleic acid binding, nucleotide binding, protein binding, transition metal ion binding, zinc ion binding,	h_smPathway:Spliceosomal Assembly,		domain:RRM, mutagenesis site, zinc finger region:C3H1-type 1, zinc finger region:C3H1-type 2,	SF017268:Splicing factor U2AF 23 kDa subunit,
214953_s_at	AMYLOID BETA (A4) PRECURSOR PROTEIN (PEPTIDASE NEXIN-II, ALZHEIMER DISEASE)	HSA01510:NEURODEGENERATIVE DISORDERS, HSA05010:ALZHEIMER'S DISEASE,	3d-structure, Alzheimer disease, Down's syndrome, alternative splicing, alzheimer's disease, amyloid, apoptosis, cell adhesion, coated pits, copper, direct protein sequencing, disease mutation, endocytosis, glycoprotein, heparin-binding, iron, membrane, metal-binding, notch signaling pathway, phosphorylation, protease inhibitor, proteoglycan, serine protease inhibitor, serine proteinase inhibitor…	IPR001255:Beta-amyloid peptide (beta-APP), IPR002223:Proteinase inhibitor I2, Kunitz metazoa, IPR008154:Amyloid A4 extracellular region, IPR008155:Amyloidogenic glycoprotein, IPR012282:Cytochrome c region,	ALZHEIMER DISEASE, ALZHEIMER'S DISEASE, LEWY BODY FORMATION, NEURODEG,	cell, cell surface, coated pit, extracellular region, integral to membrane, integral to plasma membrane, intrinsic to membrane, intrinsic to plasma membrane, membrane, plasma membrane,	SM00006:A4_EXTRA, SM00131:KU,	Notch signaling pathway, apoptosis, cation homeostasis, cell adhesion, cell communication, cell death, cell homeostasis, cell ion homeostasis, cell surface receptor linked signal transduction, cellular metabolism, cellular physiological process, cellular process, copper ion homeostasis, death, di-, tri-valent inorganic cation homeostasis, electron transport, endocytosis, establishment of localiza…	12.IL-6_type_cytok-signal-transduct, 151.pro-apoptotic_actions_of_altered_APP&PS1,	amyloid protein, binding, carbohydrate binding, cation binding, copper ion binding, endopeptidase inhibitor activity, enzyme inhibitor activity, enzyme regulator activity, glycosaminoglycan binding, heme binding, heparin binding, ion binding, iron ion binding, metal ion binding, obsolete molecular function, pattern binding, polysaccharide binding, protease inhibitor activity, protein binding, ser…	h_appPathway:Generation of amyloid b-peptide by PS1, h_p35alzheimersPathway:Deregulation of CDK5 in Alzheimers Disease, h_plateletAppPathway:Platelet Amyloid Precursor Protein Pathway,	DNA replication, recombination, and repair,	disulfide bond, domain:BPTI/Kunitz inhibitor, glycosylation site:N-linked (GlcNAc...), glycosylation site:O-linked (Xyl...) (chondroitin sulfate); in L-APP isoforms, metal ion-binding site:Copper, metal ion-binding site:Copper or zinc, mutagenesis site, peptide:P3(40), peptide:P3(42), signal peptide, site:Cleavage (by alpha-secretase), site:Cleavage (by beta-secretase), site:Cleavage (by caspase-…	SF002381:Alzheimer's disease amyloid beta protein,
201281_at	ADHESION REGULATING MOLECULE 1		cell adhesion, glycoprotein, signal,	IPR006773:Adhesion regulating molecule,		cell, cell fraction, integral to membrane, integral to plasma membrane, intrinsic to membrane, intrinsic to plasma membrane, membrane, membrane fraction, plasma membrane,		cell adhesion, cellular process,		binding, protein binding,			glycosylation site:N-linked (GlcNAc...), signal peptide,
218258_at	POLYMERASE (RNA) I POLYPEPTIDE D, 16KDA	HSA00230:PURINE METABOLISM, HSA00240:PYRIMIDINE METABOLISM, HSA03020:RNA POLYMERASE,	dna-directed rna polymerase, nuclear protein, nucleotidyltransferase, transcription, transferase,	IPR008193:DNA-directed RNA polymerase, 13 to 16 kDa subunit, IPR011261:RNA polymerase, dimerisation,		cell, intracellular, intracellular membrane-bound organelle, intracellular organelle, membrane-bound organelle, nucleus, organelle,		cellular metabolism, cellular physiological process, cellular process, metabolism, nucleobase, nucleoside, nucleotide and nucleic acid metabolism, physiological process, primary metabolism, transcription,		DNA binding, DNA-directed RNA polymerase I activity, DNA-directed RNA polymerase II activity, DNA-directed RNA polymerase III activity, DNA-directed RNA polymerase activity, binding, catalytic activity, nucleic acid binding, nucleotidyltransferase activity, obsolete molecular function, protein binding, protein dimerization activity, transferase activity, transferase activity, transferring phospho…		Transcription,
202146_at	INTERFERON-RELATED DEVELOPMENTAL REGULATOR 1		developmental protein, differentiation,	IPR006921:Interferon-related protein conserved region, IPR007701:Interferon-related developmental regulator, IPR011989:Armadillo-like helical,				cell differentiation, cell fate commitment, cell fate determination, cellular process, development, muscle cell differentiation, muscle development, muscle fiber development, myoblast cell fate commitment, myoblast cell fate determination, myoblast differentiation, organ development, skeletal muscle development, skeletal muscle fiber development, striated muscle development,		binding,
200806_s_at	HEAT SHOCK 60KDA PROTEIN 1 (CHAPERONIN)	HSA04940:TYPE I DIABETES MELLITUS, HSA05060:PRION DISEASE,	ATP, Phosphorylation, atp-binding, chaperone, direct protein sequencing, heat shock, mitochondrion, molecular chaperone, nucleotide-binding, stress-induced protein, transit peptide,	IPR001844:Chaperonin Cpn60, IPR002423:Chaperonin Cpn60/TCP-1, IPR012723:chaperonin GroEL,		cell, cytoplasm, intracellular, intracellular membrane-bound organelle, intracellular organelle, membrane-bound organelle, membrane-enclosed lumen, mitochondrial lumen, mitochondrial matrix, mitochondrion, organelle, organelle lumen,		apoptosis, cell death, cell organization and biogenesis, cellular localization, cellular macromolecule metabolism, cellular metabolism, cellular physiological process, cellular process, cellular protein metabolism, death, establishment of cellular localization, establishment of localization, establishment of protein localization, intracellular protein transport, intracellular transport, localizat…		ATP binding, adenyl nucleotide binding, binding, nucleotide binding, protein binding, purine nucleotide binding, unfolded protein binding,			modified residue, transit peptide:Mitochondrion,	SF003112:chaperonin groEL,
200807_s_at	HEAT SHOCK 60KDA PROTEIN 1 (CHAPERONIN)	HSA04940:TYPE I DIABETES MELLITUS, HSA05060:PRION DISEASE,	ATP, Phosphorylation, atp-binding, chaperone, direct protein sequencing, heat shock, mitochondrion, molecular chaperone, nucleotide-binding, stress-induced protein, transit peptide,	IPR001844:Chaperonin Cpn60, IPR002423:Chaperonin Cpn60/TCP-1, IPR012723:chaperonin GroEL,		cell, cytoplasm, intracellular, intracellular membrane-bound organelle, intracellular organelle, membrane-bound organelle, membrane-enclosed lumen, mitochondrial lumen, mitochondrial matrix, mitochondrion, organelle, organelle lumen,		apoptosis, cell death, cell organization and biogenesis, cellular localization, cellular macromolecule metabolism, cellular metabolism, cellular physiological process, cellular process, cellular protein metabolism, death, establishment of cellular localization, establishment of localization, establishment of protein localization, intracellular protein transport, intracellular transport, localizat…		ATP binding, adenyl nucleotide binding, binding, nucleotide binding, protein binding, purine nucleotide binding, unfolded protein binding,			modified residue, transit peptide:Mitochondrion,	SF003112:chaperonin groEL,
201524_x_at	UBIQUITIN-CONJUGATING ENZYME E2N (UBC13 HOMOLOG, YEAST)		3d-structure, direct protein sequencing, ligase, multigene family, protein degradation, ubiquitination, ubl conjugation, ubl conjugation pathway,	IPR000608:Ubiquitin-conjugating enzyme, E2,			SM00212:UBCc,	biopolymer catabolism, biopolymer metabolism, biopolymer modification, catabolism, cellular macromolecule metabolism, cellular metabolism, cellular physiological process, cellular process, cellular protein metabolism, macromolecule catabolism, macromolecule metabolism, metabolism, physiological process, primary metabolism, protein catabolism, protein metabolism, protein modification, ubiquitin cy…		binding, catalytic activity, ligase activity, ligase activity, forming carbon-nitrogen bonds, protein binding, ubiquitin-protein ligase activity,			active site:Glycyl thioester intermediate, cross-link:Glycyl lysine isopeptide (Lys-Gly) (interchain with G-Cter in ISG15), mutagenesis site,	SF001567:human ubiquitin-protein ligase E2,
217747_s_at	RIBOSOMAL PROTEIN S9	HSA03010:RIBOSOME,	direct protein sequencing, protein biosynthesis, ribonucleoprotein, ribosomal protein, ribosome,	IPR001912:Ribosomal protein S4, IPR002942:RNA-binding S4, IPR005710:Ribosomal protein S4/9, eukaryotic and archaeal form,		cell, cytoplasm, cytosol, cytosolic ribosome (sensu Eukaryota), cytosolic small ribosomal subunit (sensu Eukaryota), eukaryotic 43S preinitiation complex, eukaryotic 48S initiation complex, intracellular, intracellular non-membrane-bound organelle, intracellular organelle, non-membrane-bound organelle, organelle, protein complex, ribonucleoprotein complex, ribosome, small ribosomal subunit,	SM00363:S4,	biosynthesis, cellular biosynthesis, cellular macromolecule metabolism, cellular metabolism, cellular physiological process, cellular process, cellular protein metabolism, macromolecule biosynthesis, macromolecule metabolism, metabolism, physiological process, primary metabolism, protein biosynthesis, protein metabolism,		RNA binding, binding, nucleic acid binding, structural constituent of ribosome, structural molecule activity,			domain:S4 RNA-binding,	SF002118:rat ribosomal protein S9,
222021_x_at	SUCCINATE DEHYDROGENASE COMPLEX, SUBUNIT A, FLAVOPROTEIN-LIKE 2							acetyl-CoA catabolism, acetyl-CoA metabolism, aerobic respiration, carbohydrate metabolism, catabolism, cellular carbohydrate metabolism, cellular catabolism, cellular metabolism, cellular physiological process, cellular process, cellular respiration, coenzyme catabolism, coenzyme metabolism, cofactor catabolism, cofactor metabolism, electron transport, establishment of localization, generation o…		FAD binding, adenyl nucleotide binding, binding, catalytic activity, coenzyme binding, cofactor binding, nucleotide binding, oxidoreductase activity, oxidoreductase activity, acting on the CH-CH group of donors, purine nucleotide binding,
201318_s_at	MYOSIN REGULATORY LIGHT CHAIN MRCL3		EF hand, acetylation, calcium, calcium binding, motor protein, multigene family, muscle protein, myosin, phosphoprotein, phosphorylation,	IPR002048:Calcium-binding EF-hand, IPR011992:EF-Hand type,		actin cytoskeleton, cell, contractile fiber, cytoplasm, cytoskeleton, intracellular, intracellular non-membrane-bound organelle, intracellular organelle, muscle myosin, myosin, myosin II, non-membrane-bound organelle, organelle, protein complex,	SM00054:EFh,	muscle contraction, organismal physiological process, physiological process, regulation of biological process, regulation of muscle contraction, regulation of organismal physiological process, regulation of physiological process, regulation of smooth muscle contraction, smooth muscle contraction,		binding, calcium ion binding, cation binding, ion binding, metal ion binding, motor activity,			domain:EF-hand 1, domain:EF-hand 2, domain:EF-hand 3,	SF002350:calmodulin,
221474_at	MYOSIN REGULATORY LIGHT CHAIN MRCL3		EF hand, acetylation, calcium, calcium binding, motor protein, multigene family, muscle protein, myosin, phosphoprotein, phosphorylation,	IPR002048:Calcium-binding EF-hand, IPR011992:EF-Hand type,		actin cytoskeleton, cell, contractile fiber, cytoplasm, cytoskeleton, intracellular, intracellular non-membrane-bound organelle, intracellular organelle, muscle myosin, myosin, myosin II, non-membrane-bound organelle, organelle, protein complex,	SM00054:EFh,	muscle contraction, organismal physiological process, physiological process, regulation of biological process, regulation of muscle contraction, regulation of organismal physiological process, regulation of physiological process, regulation of smooth muscle contraction, smooth muscle contraction,		binding, calcium ion binding, cation binding, ion binding, metal ion binding, motor activity,			domain:EF-hand 1, domain:EF-hand 2, domain:EF-hand 3,	SF002350:calmodulin,
200960_x_at	CLATHRIN, LIGHT POLYPEPTIDE (LCA)	HSA05040:HUNTINGTON'S DISEASE,	alternative splicing, calcium, coated pits,	IPR000996:Clathrin light chain,		cell, clathrin coat, clathrin coated vesicle membrane, clathrin vesicle coat, clathrin-coated vesicle, coated membrane, coated pit, coated vesicle, coated vesicle membrane, cytoplasm, cytoplasmic membrane-bound vesicle, cytoplasmic vesicle, cytoplasmic vesicle membrane, endomembrane system, intracellular, intracellular membrane-bound organelle, intracellular organelle, membrane, membrane coat, me…		cell organization and biogenesis, cellular localization, cellular physiological process, cellular process, establishment of cellular localization, establishment of localization, establishment of protein localization, intracellular protein transport, intracellular transport, localization, physiological process, protein localization, protein transport, transport,		binding, calcium ion binding, cation binding, ion binding, metal ion binding, molecular function unknown,			splice variant,	SF002289:clathrin light chain,
204050_s_at	CLATHRIN, LIGHT POLYPEPTIDE (LCA)	HSA05040:HUNTINGTON'S DISEASE,	alternative splicing, calcium, coated pits,	IPR000996:Clathrin light chain,		cell, clathrin coat, clathrin coated vesicle membrane, clathrin vesicle coat, clathrin-coated vesicle, coated membrane, coated pit, coated vesicle, coated vesicle membrane, cytoplasm, cytoplasmic membrane-bound vesicle, cytoplasmic vesicle, cytoplasmic vesicle membrane, endomembrane system, intracellular, intracellular membrane-bound organelle, intracellular organelle, membrane, membrane coat, me…		cell organization and biogenesis, cellular localization, cellular physiological process, cellular process, establishment of cellular localization, establishment of localization, establishment of protein localization, intracellular protein transport, intracellular transport, localization, physiological process, protein localization, protein transport, transport,		binding, calcium ion binding, cation binding, ion binding, metal ion binding, molecular function unknown,			splice variant,	SF002289:clathrin light chain,
216295_s_at	CLATHRIN, LIGHT POLYPEPTIDE (LCA)	HSA05040:HUNTINGTON'S DISEASE,	alternative splicing, calcium, coated pits,	IPR000996:Clathrin light chain,		cell, clathrin coat, clathrin coated vesicle membrane, clathrin vesicle coat, clathrin-coated vesicle, coated membrane, coated pit, coated vesicle, coated vesicle membrane, cytoplasm, cytoplasmic membrane-bound vesicle, cytoplasmic vesicle, cytoplasmic vesicle membrane, endomembrane system, intracellular, intracellular membrane-bound organelle, intracellular organelle, membrane, membrane coat, me…		cell organization and biogenesis, cellular localization, cellular physiological process, cellular process, establishment of cellular localization, establishment of localization, establishment of protein localization, intracellular protein transport, intracellular transport, localization, physiological process, protein localization, protein transport, transport,		binding, calcium ion binding, cation binding, ion binding, metal ion binding, molecular function unknown,			splice variant,	SF002289:clathrin light chain,
202753_at	PROTEASOME (PROSOME, MACROPAIN) 26S SUBUNIT, NON-ATPASE, 6	HSA03050:PROTEASOME,	proteasome,	IPR000717:Proteasome component region PCI, IPR011990:Tetratricopeptide-like helical,		cell, cytoplasm, cytosol, intracellular, proteasome complex (sensu Eukaryota), protein complex,	SM00088:PINT,	ATP-dependent proteolysis, cellular macromolecule metabolism, cellular metabolism, cellular physiological process, cellular process, cellular protein metabolism, macromolecule metabolism, metabolism, physiological process, primary metabolism, protein metabolism, proteolysis,		ATPase activity, binding, catalytic activity, hydrolase activity, hydrolase activity, acting on acid anhydrides, hydrolase activity, acting on acid anhydrides, in phosphorus-containing anhydrides, nucleoside-triphosphatase activity, protein binding, pyrophosphatase activity,			domain:PCI,
204225_at	HISTONE DEACETYLASE 4		chromatin regulator, coiled coil, hydrolase, nuclear protein, phosphorylation, repressor, transcription, transcription regulation, ubl conjugation,	IPR000286:Histone deacetylase superfamily,		cell, cytoplasm, histone deacetylase complex, intracellular, intracellular membrane-bound organelle, intracellular organelle, membrane-bound organelle, membrane-enclosed lumen, nuclear lumen, nucleoplasm, nucleus, organelle, organelle lumen, protein complex, transcription factor complex,		B cell activation, B cell differentiation, DNA metabolism, DNA packaging, biopolymer metabolism, cell activation, cell cycle, cell differentiation, cell organization and biogenesis, cellular metabolism, cellular physiological process, cellular process, chromatin modification, chromosome organization and biogenesis, chromosome organization and biogenesis (sensu Eukaryota), defense response, develo…		binding, catalytic activity, deacetylase activity, histone deacetylase activity, hydrolase activity, hydrolase activity, acting on carbon-nitrogen (but not peptide) bonds, hydrolase activity, acting on carbon-nitrogen (but not peptide) bonds, in linear amides, protein binding, transcription factor binding, transcription regulator activity,	h_ranbp2Pathway:Sumoylation by RanBP2 Regulates Transcriptional Repression,		cross-link:Glycyl lysine isopeptide (Lys-Gly) (interchain with G-Cter in SUMO), mutagenesis site,
219555_s_at	CHROMOSOME 16 OPEN READING FRAME 60		hypothetical protein,
208627_s_at	Y BOX BINDING PROTEIN 1		DNA binding, Phosphorylation, dna-binding, nuclear protein, nucleus, repressor, rna-binding, transcription, transcription regulation,	IPR002059:Cold-shock protein, DNA-binding, IPR011129:Cold shock protein, IPR012340:Nucleic acid-binding, OB-fold, subgroup,		cell, intracellular, intracellular membrane-bound organelle, intracellular organelle, membrane-bound organelle, nucleus, organelle,	SM00357:CSP,	cellular metabolism, cellular physiological process, cellular process, metabolism, nucleobase, nucleoside, nucleotide and nucleic acid metabolism, physiological process, primary metabolism, regulation of biological process, regulation of cellular metabolism, regulation of cellular physiological process, regulation of cellular process, regulation of metabolism, regulation of nucleobase, nucleoside…		DNA binding, RNA binding, binding, double-stranded DNA binding, nucleic acid binding, single-stranded DNA binding, structure-specific DNA binding, transcription factor activity, transcription regulator activity,	h_dbpbPathway:Transcriptional activation of dbpb from mRNA,		domain:CSD,	SF002600:Y box-binding protein 1,
208628_s_at	Y BOX BINDING PROTEIN 1		DNA binding, Phosphorylation, dna-binding, nuclear protein, nucleus, repressor, rna-binding, transcription, transcription regulation,	IPR002059:Cold-shock protein, DNA-binding, IPR011129:Cold shock protein, IPR012340:Nucleic acid-binding, OB-fold, subgroup,		cell, intracellular, intracellular membrane-bound organelle, intracellular organelle, membrane-bound organelle, nucleus, organelle,	SM00357:CSP,	cellular metabolism, cellular physiological process, cellular process, metabolism, nucleobase, nucleoside, nucleotide and nucleic acid metabolism, physiological process, primary metabolism, regulation of biological process, regulation of cellular metabolism, regulation of cellular physiological process, regulation of cellular process, regulation of metabolism, regulation of nucleobase, nucleoside…		DNA binding, RNA binding, binding, double-stranded DNA binding, nucleic acid binding, single-stranded DNA binding, structure-specific DNA binding, transcription factor activity, transcription regulator activity,	h_dbpbPathway:Transcriptional activation of dbpb from mRNA,		domain:CSD,	SF002600:Y box-binding protein 1,
206790_s_at	NADH DEHYDROGENASE (UBIQUINONE) 1 BETA SUBCOMPLEX, 1, 7KDA	HSA00190:OXIDATIVE PHOSPHORYLATION,	hypothetical protein, mitochondrion, nad, oxidoreductase, ubiquinone,	IPR012575:MNLL subunit,		cell, cytoplasm, intracellular, intracellular membrane-bound organelle, intracellular organelle, membrane-bound organelle, mitochondrion, organelle,				NADH dehydrogenase (quinone) activity, NADH dehydrogenase (ubiquinone) activity, NADH dehydrogenase activity, carrier activity, catalytic activity, cation transporter activity, electron carrier activity, electron transporter activity, hydrogen ion transporter activity, ion transporter activity, metal ion transporter activity, monovalent inorganic cation transporter activity, oxidoreductase activi…
201160_s_at	COLD SHOCK DOMAIN PROTEIN A	HSA04530:TIGHT JUNCTION,	DNA binding, alternative splicing, dna-binding, nuclear protein, nucleus, phosphorylation, repressor, transcription, transcription regulation,	IPR002059:Cold-shock protein, DNA-binding, IPR011129:Cold shock protein, IPR012340:Nucleic acid-binding, OB-fold, subgroup,		cell, cytoplasm, intracellular, intracellular membrane-bound organelle, intracellular organelle, membrane-bound organelle, nucleus, organelle,	SM00357:CSP,	cellular metabolism, cellular physiological process, cellular process, metabolism, negative regulation of biological process, negative regulation of cellular metabolism, negative regulation of cellular physiological process, negative regulation of cellular process, negative regulation of metabolism, negative regulation of nucleobase, nucleoside, nucleotide and nucleic acid metabolism, negative re…		DNA binding, RNA polymerase II transcription factor activity, binding, double-stranded DNA binding, nucleic acid binding, protein binding, structure-specific DNA binding, transcription cofactor activity, transcription corepressor activity, transcription factor activity, transcription factor binding, transcription regulator activity,			domain:CSD, splice variant,	SF002600:Y box-binding protein 1,
201161_s_at	COLD SHOCK DOMAIN PROTEIN A	HSA04530:TIGHT JUNCTION,	DNA binding, alternative splicing, dna-binding, nuclear protein, nucleus, phosphorylation, repressor, transcription, transcription regulation,	IPR002059:Cold-shock protein, DNA-binding, IPR011129:Cold shock protein, IPR012340:Nucleic acid-binding, OB-fold, subgroup,		cell, cytoplasm, intracellular, intracellular membrane-bound organelle, intracellular organelle, membrane-bound organelle, nucleus, organelle,	SM00357:CSP,	cellular metabolism, cellular physiological process, cellular process, metabolism, negative regulation of biological process, negative regulation of cellular metabolism, negative regulation of cellular physiological process, negative regulation of cellular process, negative regulation of metabolism, negative regulation of nucleobase, nucleoside, nucleotide and nucleic acid metabolism, negative re…		DNA binding, RNA polymerase II transcription factor activity, binding, double-stranded DNA binding, nucleic acid binding, protein binding, structure-specific DNA binding, transcription cofactor activity, transcription corepressor activity, transcription factor activity, transcription factor binding, transcription regulator activity,			domain:CSD, splice variant,	SF002600:Y box-binding protein 1,
218611_at	IMMEDIATE EARLY RESPONSE 5			IPR008653:Immediate early response,									sequence conflict,
207668_x_at	PROTEIN DISULFIDE ISOMERASE FAMILY A, MEMBER 6		3D-structure, direct protein sequencing, endoplasmic reticulum, isomerase, phosphorylation, redox-active center, redox-active disulfide, signal,	IPR000886:Endoplasmic reticulum targeting sequence, IPR005788:Disulphide isomerase, IPR006662:Thioredoxin-related, IPR006663:Thioredoxin domain 2, IPR012335:Thioredoxin fold, IPR012336:Thioredoxin-like fold,		ER-Golgi intermediate compartment, cell, cytoplasm, endoplasmic reticulum, intracellular, intracellular membrane-bound organelle, intracellular organelle, membrane-bound organelle, organelle,		cellular macromolecule metabolism, cellular metabolism, cellular physiological process, cellular process, cellular protein metabolism, electron transport, establishment of localization, generation of precursor metabolites and energy, localization, macromolecule metabolism, metabolism, physiological process, primary metabolism, protein folding, protein metabolism, transport,	84.Ubiquitination_Pathways_Cell_Cycle,	catalytic activity, electron transporter activity, intramolecular oxidoreductase activity, isomerase activity, protein disulfide isomerase activity, transporter activity,			active site:Nucleophile, disulfide bond, domain:Thioredoxin 1, domain:Thioredoxin 2, signal peptide, site:Contributes to redox potential value, site:Lowers pKa of C-terminal Cys of first active site, site:Lowers pKa of C-terminal Cys of second active site,	SF001487:protein disulfide-isomerase,
208638_at	PROTEIN DISULFIDE ISOMERASE FAMILY A, MEMBER 6		3D-structure, direct protein sequencing, endoplasmic reticulum, isomerase, phosphorylation, redox-active center, redox-active disulfide, signal,	IPR000886:Endoplasmic reticulum targeting sequence, IPR005788:Disulphide isomerase, IPR006662:Thioredoxin-related, IPR006663:Thioredoxin domain 2, IPR012335:Thioredoxin fold, IPR012336:Thioredoxin-like fold,		ER-Golgi intermediate compartment, cell, cytoplasm, endoplasmic reticulum, intracellular, intracellular membrane-bound organelle, intracellular organelle, membrane-bound organelle, organelle,		cellular macromolecule metabolism, cellular metabolism, cellular physiological process, cellular process, cellular protein metabolism, electron transport, establishment of localization, generation of precursor metabolites and energy, localization, macromolecule metabolism, metabolism, physiological process, primary metabolism, protein folding, protein metabolism, transport,	84.Ubiquitination_Pathways_Cell_Cycle,	catalytic activity, electron transporter activity, intramolecular oxidoreductase activity, isomerase activity, protein disulfide isomerase activity, transporter activity,			active site:Nucleophile, disulfide bond, domain:Thioredoxin 1, domain:Thioredoxin 2, signal peptide, site:Contributes to redox potential value, site:Lowers pKa of C-terminal Cys of first active site, site:Lowers pKa of C-terminal Cys of second active site,	SF001487:protein disulfide-isomerase,
216640_s_at	PROTEIN DISULFIDE ISOMERASE FAMILY A, MEMBER 6		3D-structure, direct protein sequencing, endoplasmic reticulum, isomerase, phosphorylation, redox-active center, redox-active disulfide, signal,	IPR000886:Endoplasmic reticulum targeting sequence, IPR005788:Disulphide isomerase, IPR006662:Thioredoxin-related, IPR006663:Thioredoxin domain 2, IPR012335:Thioredoxin fold, IPR012336:Thioredoxin-like fold,		ER-Golgi intermediate compartment, cell, cytoplasm, endoplasmic reticulum, intracellular, intracellular membrane-bound organelle, intracellular organelle, membrane-bound organelle, organelle,		cellular macromolecule metabolism, cellular metabolism, cellular physiological process, cellular process, cellular protein metabolism, electron transport, establishment of localization, generation of precursor metabolites and energy, localization, macromolecule metabolism, metabolism, physiological process, primary metabolism, protein folding, protein metabolism, transport,	84.Ubiquitination_Pathways_Cell_Cycle,	catalytic activity, electron transporter activity, intramolecular oxidoreductase activity, isomerase activity, protein disulfide isomerase activity, transporter activity,			active site:Nucleophile, disulfide bond, domain:Thioredoxin 1, domain:Thioredoxin 2, signal peptide, site:Contributes to redox potential value, site:Lowers pKa of C-terminal Cys of first active site, site:Lowers pKa of C-terminal Cys of second active site,	SF001487:protein disulfide-isomerase,
208639_x_at	PROTEIN DISULFIDE ISOMERASE FAMILY A, MEMBER 6		3D-structure, direct protein sequencing, endoplasmic reticulum, isomerase, phosphorylation, redox-active center, redox-active disulfide, signal,	IPR000886:Endoplasmic reticulum targeting sequence, IPR005788:Disulphide isomerase, IPR006662:Thioredoxin-related, IPR006663:Thioredoxin domain 2, IPR012335:Thioredoxin fold, IPR012336:Thioredoxin-like fold,		ER-Golgi intermediate compartment, cell, cytoplasm, endoplasmic reticulum, intracellular, intracellular membrane-bound organelle, intracellular organelle, membrane-bound organelle, organelle,		cellular macromolecule metabolism, cellular metabolism, cellular physiological process, cellular process, cellular protein metabolism, electron transport, establishment of localization, generation of precursor metabolites and energy, localization, macromolecule metabolism, metabolism, physiological process, primary metabolism, protein folding, protein metabolism, transport,	84.Ubiquitination_Pathways_Cell_Cycle,	catalytic activity, electron transporter activity, intramolecular oxidoreductase activity, isomerase activity, protein disulfide isomerase activity, transporter activity,			active site:Nucleophile, disulfide bond, domain:Thioredoxin 1, domain:Thioredoxin 2, signal peptide, site:Contributes to redox potential value, site:Lowers pKa of C-terminal Cys of first active site, site:Lowers pKa of C-terminal Cys of second active site,	SF001487:protein disulfide-isomerase,
208780_x_at	VAMP (VESICLE-ASSOCIATED MEMBRANE PROTEIN)-ASSOCIATED PROTEIN A, 33KDA	HSA04530:TIGHT JUNCTION,	coiled coil, membrane, transmembrane,	IPR000535:Major sperm protein,		cell, integral to membrane, intrinsic to membrane, membrane,		I-kappaB kinase/NF-kappaB cascade, cell communication, cell organization and biogenesis, cellular physiological process, cellular process, establishment of localization, exocytosis, intracellular signaling cascade, localization, macromolecule metabolism, membrane fusion, membrane organization and biogenesis, metabolism, physiological process, positive regulation of I-kappaB kinase/NF-kappaB casca…		signal transducer activity, structural molecule activity,			domain:MSP, transmembrane region,	SF019693:Not Yet Assigned,
201042_at	TRANSGLUTAMINASE 2 (C POLYPEPTIDE, PROTEIN-GLUTAMINE-GAMMA-GLUTAMYLTRANSFERASE)	HSA05040:HUNTINGTON'S DISEASE,	3d-structure, Phosphorylation, acyltransferase, alternative splicing, aminoacyltransferase, calcium, direct protein sequencing, metal-binding, transferase,	IPR001102:Protein-glutamine gamma-glutamyltransferase, IPR002931:Transglutaminase-like,		cell, cytoplasm, cytosol, extracellular matrix, extracellular matrix (sensu Metazoa), extracellular region, intracellular, membrane,	SM00460:TGc,	G-protein coupled receptor protein signaling pathway, anti-apoptosis, apoptosis, biopolymer metabolism, biopolymer modification, cAMP-mediated signaling, cell adhesion, cell communication, cell death, cell surface receptor linked signal transduction, cellular macromolecule metabolism, cellular metabolism, cellular physiological process, cellular process, cellular protein metabolism, cyclic-nucleo…		ATP binding, GTP binding, GTPase activity, acyltransferase activity, adenyl nucleotide binding, binding, calcium ion binding, catalytic activity, cation binding, guanyl nucleotide binding, hydrolase activity, hydrolase activity, acting on acid anhydrides, hydrolase activity, acting on acid anhydrides, in phosphorus-containing anhydrides, ion binding, metal ion binding, nucleoside-triphosphatase a…	h_plcdPathway:Phospholipase C d1 in phospholipid associated cell signaling,		helix, metal ion-binding site:Calcium, splice variant,	SF000459:protein-glutamine gamma-glutamyltransferase,
211003_x_at	TRANSGLUTAMINASE 2 (C POLYPEPTIDE, PROTEIN-GLUTAMINE-GAMMA-GLUTAMYLTRANSFERASE)	HSA05040:HUNTINGTON'S DISEASE,	3d-structure, Phosphorylation, acyltransferase, alternative splicing, aminoacyltransferase, calcium, direct protein sequencing, metal-binding, transferase,	IPR001102:Protein-glutamine gamma-glutamyltransferase, IPR002931:Transglutaminase-like,		cell, cytoplasm, cytosol, extracellular matrix, extracellular matrix (sensu Metazoa), extracellular region, intracellular, membrane,	SM00460:TGc,	G-protein coupled receptor protein signaling pathway, anti-apoptosis, apoptosis, biopolymer metabolism, biopolymer modification, cAMP-mediated signaling, cell adhesion, cell communication, cell death, cell surface receptor linked signal transduction, cellular macromolecule metabolism, cellular metabolism, cellular physiological process, cellular process, cellular protein metabolism, cyclic-nucleo…		ATP binding, GTP binding, GTPase activity, acyltransferase activity, adenyl nucleotide binding, binding, calcium ion binding, catalytic activity, cation binding, guanyl nucleotide binding, hydrolase activity, hydrolase activity, acting on acid anhydrides, hydrolase activity, acting on acid anhydrides, in phosphorus-containing anhydrides, ion binding, metal ion binding, nucleoside-triphosphatase a…	h_plcdPathway:Phospholipase C d1 in phospholipid associated cell signaling,		helix, metal ion-binding site:Calcium, splice variant,	SF000459:protein-glutamine gamma-glutamyltransferase,
211573_x_at	TRANSGLUTAMINASE 2 (C POLYPEPTIDE, PROTEIN-GLUTAMINE-GAMMA-GLUTAMYLTRANSFERASE)	HSA05040:HUNTINGTON'S DISEASE,	3d-structure, Phosphorylation, acyltransferase, alternative splicing, aminoacyltransferase, calcium, direct protein sequencing, metal-binding, transferase,	IPR001102:Protein-glutamine gamma-glutamyltransferase, IPR002931:Transglutaminase-like,		cell, cytoplasm, cytosol, extracellular matrix, extracellular matrix (sensu Metazoa), extracellular region, intracellular, membrane,	SM00460:TGc,	G-protein coupled receptor protein signaling pathway, anti-apoptosis, apoptosis, biopolymer metabolism, biopolymer modification, cAMP-mediated signaling, cell adhesion, cell communication, cell death, cell surface receptor linked signal transduction, cellular macromolecule metabolism, cellular metabolism, cellular physiological process, cellular process, cellular protein metabolism, cyclic-nucleo…		ATP binding, GTP binding, GTPase activity, acyltransferase activity, adenyl nucleotide binding, binding, calcium ion binding, catalytic activity, cation binding, guanyl nucleotide binding, hydrolase activity, hydrolase activity, acting on acid anhydrides, hydrolase activity, acting on acid anhydrides, in phosphorus-containing anhydrides, ion binding, metal ion binding, nucleoside-triphosphatase a…	h_plcdPathway:Phospholipase C d1 in phospholipid associated cell signaling,		helix, metal ion-binding site:Calcium, splice variant,	SF000459:protein-glutamine gamma-glutamyltransferase,
201553_s_at	LYSOSOMAL-ASSOCIATED MEMBRANE PROTEIN 1		direct protein sequencing, glycoprotein, lysosome, membrane, signal, transmembrane, transmembrane protein,	IPR002000:Lysosome-associated membrane glycoprotein (Lamp)/CD68,		cell, cell fraction, cytoplasm, endosome, integral to membrane, integral to plasma membrane, intracellular, intracellular membrane-bound organelle, intracellular organelle, intrinsic to membrane, intrinsic to plasma membrane, late endosome, lysosome, lytic vacuole, membrane, membrane fraction, membrane-bound organelle, organelle, plasma membrane, vacuole,			57.Post-Golgi&endo_trans_MHC_class_II,				disulfide bond, glycosylation site:N-linked (GlcNAc...), glycosylation site:N-linked (GlcNAc...) (polylactosaminoglycan), glycosylation site:O-linked (GalNAc...), glycosylation site:O-linked (GalNAc...); partial, signal peptide, transmembrane region,	SF002462:lysosome-associated membrane protein,
201123_s_at	EUKARYOTIC TRANSLATION INITIATION FACTOR 5A		3d-structure, acetylated amino end, direct protein sequencing, hypusine, initiation factor, protein biosynthesis,	IPR001884:Eukaryotic initiation factor 5A hypusine (eIF-5A), IPR005824:KOW,				biosynthesis, cellular biosynthesis, cellular macromolecule metabolism, cellular metabolism, cellular physiological process, cellular process, cellular protein metabolism, macromolecule biosynthesis, macromolecule metabolism, metabolism, physiological process, primary metabolism, protein biosynthesis, protein metabolism, translation, translational initiation,		binding, nucleic acid binding, protein binding, translation factor activity, nucleic acid binding, translation initiation factor activity, translation regulator activity,			modified residue,	SF003025:translation initiation factor eIF-5A,
213757_at	EUKARYOTIC TRANSLATION INITIATION FACTOR 5A		3d-structure, acetylated amino end, direct protein sequencing, hypusine, initiation factor, protein biosynthesis,	IPR001884:Eukaryotic initiation factor 5A hypusine (eIF-5A), IPR005824:KOW,				biosynthesis, cellular biosynthesis, cellular macromolecule metabolism, cellular metabolism, cellular physiological process, cellular process, cellular protein metabolism, macromolecule biosynthesis, macromolecule metabolism, metabolism, physiological process, primary metabolism, protein biosynthesis, protein metabolism, translation, translational initiation,		binding, nucleic acid binding, protein binding, translation factor activity, nucleic acid binding, translation initiation factor activity, translation regulator activity,			modified residue,	SF003025:translation initiation factor eIF-5A,
221652_s_at	HYPOTHETICAL PROTEIN FLJ10630		antigen, coiled coil,
200008_s_at	GDP DISSOCIATION INHIBITOR 2		gtpase activation,	IPR000806:Rab GDI protein, IPR002005:Rab GTPase activator,		cell, cell surface, cytoplasm, intracellular,		cell communication, cellular physiological process, cellular process, establishment of localization, establishment of protein localization, localization, physiological process, protein localization, protein transport, regulation of GTPase activity, regulation of biological process, regulation of enzyme activity, regulation of hydrolase activity, signal transduction, transport,		GTPase activator activity, GTPase regulator activity, enzyme activator activity, enzyme regulator activity, small GTPase regulator activity,				SF019647:human GDP dissociation inhibitor XAP-4,
200009_at	GDP DISSOCIATION INHIBITOR 2		gtpase activation,	IPR000806:Rab GDI protein, IPR002005:Rab GTPase activator,		cell, cell surface, cytoplasm, intracellular,		cell communication, cellular physiological process, cellular process, establishment of localization, establishment of protein localization, localization, physiological process, protein localization, protein transport, regulation of GTPase activity, regulation of biological process, regulation of enzyme activity, regulation of hydrolase activity, signal transduction, transport,		GTPase activator activity, GTPase regulator activity, enzyme activator activity, enzyme regulator activity, small GTPase regulator activity,				SF019647:human GDP dissociation inhibitor XAP-4,
208374_s_at	CAPPING PROTEIN (ACTIN FILAMENT) MUSCLE Z-LINE, ALPHA 1		3d-structure, actin capping, actin-binding, multigene family,	IPR002189:F-actin capping protein, alpha subunit,		F-actin capping protein complex, actin cytoskeleton, cell, cytoskeleton, intracellular, intracellular non-membrane-bound organelle, intracellular organelle, non-membrane-bound organelle, organelle, protein complex,		actin cytoskeleton organization and biogenesis, actin filament capping, actin filament depolymerization, actin filament-based process, actin polymerization and/or depolymerization, barbed-end actin filament capping, cell motility, cell organization and biogenesis, cellular macromolecule metabolism, cellular metabolism, cellular physiological process, cellular process, cellular protein metabolism,…		actin binding, binding, cytoskeletal protein binding, protein binding,				SF005982:actin-capping protein alpha chain,
218671_s_at	ATPASE INHIBITOR PRECURSOR		ATP, cardiac muscle, coiled coil, heart, mitochondrion, transit peptide,	IPR007648:Mitochondrial ATPase inhibitor, IATP,		cell, cytoplasm, intracellular, intracellular membrane-bound organelle, intracellular organelle, membrane-bound organelle, mitochondrion, organelle,		cellular metabolism, cellular physiological process, cellular process, generation of precursor metabolites and energy, metabolism, negative regulation of biological process, negative regulation of cellular metabolism, negative regulation of cellular physiological process, negative regulation of cellular process, negative regulation of metabolism, negative regulation of nucleobase, nucleoside, nuc…		enzyme inhibitor activity, enzyme regulator activity,			transit peptide:Mitochondrion,	SF001663:ATPase inhibitor, mitochondrial,
203034_s_at	SIMILAR TO 60S RIBOSOMAL PROTEIN L27A	HSA03010:RIBOSOME,				cell, cytoplasm, intracellular, intracellular non-membrane-bound organelle, intracellular organelle, non-membrane-bound organelle, organelle, protein complex, ribonucleoprotein complex, ribosome,		biosynthesis, cellular biosynthesis, cellular macromolecule metabolism, cellular metabolism, cellular physiological process, cellular process, cellular protein metabolism, macromolecule biosynthesis, macromolecule metabolism, metabolism, physiological process, primary metabolism, protein biosynthesis, protein metabolism,		structural constituent of ribosome, structural molecule activity,
213890_x_at	RIBOSOMAL PROTEIN S16	HSA03010:RIBOSOME,	direct protein sequencing, protein biosynthesis, ribonucleoprotein, ribosomal protein, ribosome,	IPR000754:Ribosomal protein S9,		cell, cytoplasm, intracellular, intracellular non-membrane-bound organelle, intracellular organelle, non-membrane-bound organelle, organelle, protein complex, ribonucleoprotein complex, ribosome,		biosynthesis, cellular biosynthesis, cellular macromolecule metabolism, cellular metabolism, cellular physiological process, cellular process, cellular protein metabolism, macromolecule biosynthesis, macromolecule metabolism, metabolism, physiological process, primary metabolism, protein biosynthesis, protein metabolism,		structural constituent of ribosome, structural molecule activity,				SF002127:ribosomal protein S9/S16, SF500012:ribosomal protein S16, cytoplasmic,
202241_at	TRIBBLES HOMOLOG 1 (DROSOPHILA)		protein kinase inhibitor,	IPR000719:Protein kinase,				biopolymer metabolism, biopolymer modification, cellular macromolecule metabolism, cellular metabolism, cellular physiological process, cellular process, cellular protein metabolism, macromolecule metabolism, metabolism, phosphate metabolism, phosphorus metabolism, phosphorylation, physiological process, primary metabolism, protein amino acid phosphorylation, protein metabolism, protein modificat…		ATP binding, adenyl nucleotide binding, binding, catalytic activity, enzyme inhibitor activity, enzyme regulator activity, kinase activity, kinase inhibitor activity, kinase regulator activity, nucleotide binding, phosphotransferase activity, alcohol group as acceptor, protein binding, protein kinase activity, protein kinase inhibitor activity, protein kinase regulator activity, protein serine/th…			domain:Protein kinase,
217720_at	COILED-COIL-HELIX-COILED-COIL-HELIX DOMAIN CONTAINING 2			IPR010625:CHCH,									domain:CHCH,
203428_s_at	ASF1 ANTI-SILENCING FUNCTION 1 HOMOLOG A (S. CEREVISIAE)		hypothetical protein,	IPR006818:Anti-silencing protein, ASF1-like,		cell, chromatin remodeling complex, intracellular, intracellular membrane-bound organelle, intracellular organelle, membrane-bound organelle, membrane-enclosed lumen, nuclear lumen, nucleoplasm, nucleus, organelle, organelle lumen, protein complex,		DNA metabolism, DNA packaging, DNA repair, biopolymer metabolism, cell organization and biogenesis, cellular metabolism, cellular physiological process, cellular process, chromatin assembly, chromatin assembly or disassembly, chromatin modification, chromatin remodeling, chromosome organization and biogenesis, chromosome organization and biogenesis (sensu Eukaryota), development, establishment an…		binding, chromatin binding, histone binding, protein binding,
203999_at	SYNAPTOTAGMIN I		calcium, dimer, duplication, glycoprotein, lipoprotein, membrane, membrane trafficking, metal-binding, palmitate, phospholipid binding, synapse, synaptic vesicle, transmembrane, transmembrane protein,	IPR000008:C2, IPR001565:Synaptotagmin, IPR002149:A-latrotoxin receptor interaction,		cell, clathrin-coated vesicle, coated vesicle, cytoplasm, cytoplasmic membrane-bound vesicle, cytoplasmic vesicle, integral to membrane, intracellular, intracellular membrane-bound organelle, intracellular organelle, intrinsic to membrane, membrane, membrane-bound organelle, membrane-bound vesicle, organelle, synapse, synaptic vesicle, vesicle,	SM00239:C2,	cell communication, cell-cell signaling, cellular physiological process, cellular process, detection of abiotic stimulus, detection of calcium ion, detection of chemical stimulus, detection of stimulus, establishment of localization, exocytosis, localization, macromolecule metabolism, metabolism, neurophysiological process, neurotransmitter secretion, organismal physiological process, physiologic…		SNARE binding, binding, calcium ion binding, cation binding, ion binding, lipid binding, low-density lipoprotein receptor binding, metal ion binding, phosphatidylinositol binding, phosphoinositide binding, phospholipid binding, protein binding, receptor binding, signal transducer activity, syntaxin binding, syntaxin-1 binding, transporter activity,			domain:C2 1, domain:C2 2, glycosylation site:N-linked (GlcNAc...), lipid moiety-binding region:S-palmitoyl cysteine, metal ion-binding site:Calcium 1, metal ion-binding site:Calcium 1 (via carbonyl oxygen), metal ion-binding site:Calcium 2, metal ion-binding site:Calcium 2 (via carbonyl oxygen), metal ion-binding site:Calcium 3, metal ion-binding site:Calcium 3 (via carbonyl oxygen), transmembran…	SF002385:B/K protein/synaptotagmin, SF500233:synaptotagmin,
203773_x_at	BILIVERDIN REDUCTASE A	HSA00860:PORPHYRIN AND CHLOROPHYLL METABOLISM,	direct protein sequencing, metal-binding, nad, nadp, oxidoreductase, zinc,	IPR000683:Oxidoreductase, N-terminal,				cellular metabolism, cellular physiological process, cellular process, electron transport, establishment of localization, generation of precursor metabolites and energy, localization, metabolism, physiological process, transport,		biliverdin reductase activity, binding, catalytic activity, cation binding, electron transporter activity, ion binding, metal ion binding, oxidoreductase activity, oxidoreductase activity, acting on the CH-CH group of donors, oxidoreductase activity, acting on the CH-CH group of donors, NAD or NADP as acceptor, transition metal ion binding, transporter activity, zinc ion binding,	h_il10Pathway:IL-10 Anti-inflammatory Signaling Pathway,		metal ion-binding site:Zinc,	SF037032:biliverdin reductase A,
211729_x_at	BILIVERDIN REDUCTASE A	HSA00860:PORPHYRIN AND CHLOROPHYLL METABOLISM,	direct protein sequencing, metal-binding, nad, nadp, oxidoreductase, zinc,	IPR000683:Oxidoreductase, N-terminal,				cellular metabolism, cellular physiological process, cellular process, electron transport, establishment of localization, generation of precursor metabolites and energy, localization, metabolism, physiological process, transport,		biliverdin reductase activity, binding, catalytic activity, cation binding, electron transporter activity, ion binding, metal ion binding, oxidoreductase activity, oxidoreductase activity, acting on the CH-CH group of donors, oxidoreductase activity, acting on the CH-CH group of donors, NAD or NADP as acceptor, transition metal ion binding, transporter activity, zinc ion binding,	h_il10Pathway:IL-10 Anti-inflammatory Signaling Pathway,		metal ion-binding site:Zinc,	SF037032:biliverdin reductase A,
203509_at	SORTILIN-RELATED RECEPTOR, L(DLR CLASS) A REPEATS-CONTAINING		cholesterol metabolism, direct protein sequencing, egf-like domain, endocytosis, glycoprotein, ldl, lipid metabolism, lipid transport, membrane, receptor, signal, steroid metabolism, transmembrane, transport,	IPR000033:Low-density lipoprotein receptor, YWTD repeat, IPR000742:EGF-like, type 3, IPR002172:Low density lipoprotein-receptor, class A, IPR002860:Glycosyl hydrolase, BNR repeat, IPR003961:Fibronectin, type III, IPR006209:EGF-like, IPR006581:VPS10, IPR013032:EGF-like region,		cell, integral to membrane, integral to plasma membrane, intrinsic to membrane, intrinsic to plasma membrane, membrane, plasma membrane,	SM00060:FN3, SM00135:LY, SM00192:LDLa, SM00602:VPS10,	alcohol metabolism, cell organization and biogenesis, cellular lipid metabolism, cellular localization, cellular metabolism, cellular physiological process, cellular process, cholesterol metabolism, endocytosis, establishment of cellular localization, establishment of localization, establishment of protein localization, intracellular protein transport, intracellular transport, lipid metabolism, l…		lipid transporter activity, protein transporter activity, receptor activity, signal transducer activity, transmembrane receptor activity, transporter activity,			disulfide bond, domain:EGF-like, domain:Fibronectin type-III 1, domain:Fibronectin type-III 2, domain:Fibronectin type-III 3, domain:Fibronectin type-III 4, domain:Fibronectin type-III 5, domain:Fibronectin type-III 6, domain:LDL-receptor class A 1, domain:LDL-receptor class A 10, domain:LDL-receptor class A 11, domain:LDL-receptor class A 2, domain:LDL-receptor class A 3, domain:LDL-receptor cla…
218368_s_at	TUMOR NECROSIS FACTOR RECEPTOR SUPERFAMILY, MEMBER 12A	HSA04060:CYTOKINE-CYTOKINE RECEPTOR INTERACTION,	alternative splicing, angiogenesis, apoptosis, cell adhesion, developmental protein, differentiation, membrane, receptor, signal, transmembrane,	IPR001368:TNFR/CD27/30/40/95 cysteine-rich region,		cell, integral to membrane, intrinsic to membrane, membrane,		angiogenesis, apoptosis, blood vessel development, blood vessel morphogenesis, cell adhesion, cell death, cell differentiation, cell motility, cellular physiological process, cellular process, death, development, establishment of localization, localization, localization of cell, locomotion, morphogenesis, organ development, organ morphogenesis, physiological process, programmed cell death, vascul…		binding, protein binding, receptor activity, signal transducer activity,
221214_s_at	NASAL EMBRYONIC LHRH FACTOR		alternative splicing, disease mutation,										sequence variant, splice variant,
210715_s_at	SERINE PEPTIDASE INHIBITOR, KUNITZ TYPE, 2		direct protein sequencing, glycoprotein, membrane, protease inhibitor, serine protease inhibitor, signal, transmembrane,	IPR002223:Proteinase inhibitor I2, Kunitz metazoa,		cell, cell fraction, extracellular region, integral to membrane, intrinsic to membrane, membrane, soluble fraction,	SM00131:KU,	cell motility, cellular physiological process, cellular process, establishment of localization, localization, localization of cell, locomotion, physiological process,		endopeptidase inhibitor activity, enzyme inhibitor activity, enzyme regulator activity, protease inhibitor activity, serine-type endopeptidase inhibitor activity,			disulfide bond, domain:BPTI/Kunitz inhibitor 1, domain:BPTI/Kunitz inhibitor 2, glycosylation site:N-linked (GlcNAc...), signal peptide, site:Reactive bond, transmembrane region,
218853_s_at	MOTILE SPERM DOMAIN CONTAINING 1		alternative splicing, membrane, transmembrane,	IPR000535:Major sperm protein,		cell, integral to membrane, intrinsic to membrane, membrane,				structural molecule activity,			domain:MSP, splice variant, transmembrane region,
212942_s_at	HYPOTHETICAL PROTEIN IR2155535		alternative splicing, deafness, disease mutation, glycoprotein, signal,					neurophysiological process, organismal physiological process, physiological process, response to stimulus, sensory perception, sensory perception of mechanical stimulus, sensory perception of sound,					glycosylation site:N-linked (GlcNAc...), repeat:PbH1 1, repeat:PbH1 2, repeat:PbH1 3, repeat:PbH1 4, signal peptide, splice variant,
212665_at	TCDD-INDUCIBLE POLY(ADP-RIBOSE) POLYMERASE			IPR000571:Zinc finger, CCCH-type, IPR001290:Poly(ADP-ribose) polymerase, catalytic region, IPR004170:WWE, IPR012317:PARP, catalytic,		cell, intracellular, intracellular membrane-bound organelle, intracellular organelle, membrane-bound organelle, nucleus, organelle,		biopolymer metabolism, biopolymer modification, cellular macromolecule metabolism, cellular metabolism, cellular physiological process, cellular process, cellular protein metabolism, macromolecule metabolism, metabolism, physiological process, primary metabolism, protein amino acid ADP-ribosylation, protein metabolism, protein modification,		NAD+ ADP-ribosyltransferase activity, binding, catalytic activity, cation binding, ion binding, metal ion binding, nucleic acid binding, protein binding, transferase activity, transferase activity, transferring glycosyl groups, transferase activity, transferring pentosyl groups, transition metal ion binding, zinc ion binding,
212295_s_at	SOLUTE CARRIER FAMILY 7 (CATIONIC AMINO ACID TRANSPORTER, Y+ SYSTEM), MEMBER 1		amino-acid transport, direct protein sequencing, glycoprotein, membrane, receptor, transmembrane, transport,	IPR002293:Amino acid/polyamine transporter I, IPR004755:Cationic amino acid transport permease, IPR004841:Amino acid permease-associated region,		cell, integral to membrane, integral to plasma membrane, intrinsic to membrane, intrinsic to plasma membrane, membrane, plasma membrane,		amine metabolism, amine transport, amino acid and derivative metabolism, amino acid metabolism, amino acid transport, carboxylic acid metabolism, carboxylic acid transport, cellular metabolism, cellular physiological process, cellular process, establishment of localization, localization, metabolism, nitrogen compound metabolism, organic acid metabolism, organic acid transport, physiological proce…		amine transporter activity, amino acid permease activity, amino acid transporter activity, basic amino acid transporter activity, carboxylic acid transporter activity, carrier activity, electrochemical potential-driven transporter activity, organic acid transporter activity, polyamine transporter activity, porter activity, receptor activity, signal transducer activity, transporter activity,			glycosylation site:N-linked (GlcNAc...), transmembrane region,	SF006060:high-affinity amino acid transporter,
200002_at	RIBOSOMAL PROTEIN L35	HSA03010:RIBOSOME,	direct protein sequencing, ribonucleoprotein, ribosomal protein,	IPR001854:Ribosomal protein L29,		cell, cytoplasm, cytosol, cytosolic large ribosomal subunit (sensu Eukaryota), cytosolic ribosome (sensu Eukaryota), intracellular, intracellular membrane-bound organelle, intracellular non-membrane-bound organelle, intracellular organelle, large ribosomal subunit, membrane-bound organelle, membrane-enclosed lumen, non-membrane-bound organelle, nuclear lumen, nucleolus, nucleus, organelle, organe…		biosynthesis, cellular biosynthesis, cellular macromolecule metabolism, cellular metabolism, cellular physiological process, cellular process, cellular protein metabolism, macromolecule biosynthesis, macromolecule metabolism, metabolism, physiological process, primary metabolism, protein biosynthesis, protein metabolism,		RNA binding, binding, mRNA binding, nucleic acid binding, structural constituent of ribosome, structural molecule activity,			sequence conflict,	SF002235:rat ribosomal protein L35,
211456_x_at	RIBOSOMAL PROTEIN L35	HSA03010:RIBOSOME,	direct protein sequencing, ribonucleoprotein, ribosomal protein,	IPR001854:Ribosomal protein L29,		cell, cytoplasm, cytosol, cytosolic large ribosomal subunit (sensu Eukaryota), cytosolic ribosome (sensu Eukaryota), intracellular, intracellular membrane-bound organelle, intracellular non-membrane-bound organelle, intracellular organelle, large ribosomal subunit, membrane-bound organelle, membrane-enclosed lumen, non-membrane-bound organelle, nuclear lumen, nucleolus, nucleus, organelle, organe…		biosynthesis, cellular biosynthesis, cellular macromolecule metabolism, cellular metabolism, cellular physiological process, cellular process, cellular protein metabolism, macromolecule biosynthesis, macromolecule metabolism, metabolism, physiological process, primary metabolism, protein biosynthesis, protein metabolism,		RNA binding, binding, mRNA binding, nucleic acid binding, structural constituent of ribosome, structural molecule activity,			sequence conflict,	SF002235:rat ribosomal protein L35,
208990_s_at	HETEROGENEOUS NUCLEAR RIBONUCLEOPROTEIN H3 (2H9)		Phosphorylation, alternative splicing, direct protein sequencing, methylation, mrna processing, nuclear protein, ribonucleoprotein, rna-binding, viral nucleoprotein,	IPR000504:RNA-binding region RNP-1 (RNA recognition motif), IPR012677:Nucleotide-binding, alpha-beta plait,		cell, heterogeneous nuclear ribonucleoprotein complex, intracellular, intracellular membrane-bound organelle, intracellular organelle, membrane-bound organelle, nucleus, organelle, protein complex, ribonucleoprotein complex,	SM00360:RRM,	RNA metabolism, RNA processing, RNA splicing, RNA splicing, via transesterification reactions, RNA splicing, via transesterification reactions with bulged adenosine as nucleophile, biopolymer metabolism, cellular metabolism, cellular physiological process, cellular process, mRNA metabolism, mRNA processing, macromolecule metabolism, metabolism, nuclear mRNA splicing, via spliceosome, nucleobase, …		RNA binding, binding, nucleic acid binding, nucleotide binding,			domain:RRM 1, domain:RRM 2, splice variant,	SF002679:glycine-rich cell wall structural protein 1,
210110_x_at	HETEROGENEOUS NUCLEAR RIBONUCLEOPROTEIN H3 (2H9)		Phosphorylation, alternative splicing, direct protein sequencing, methylation, mrna processing, nuclear protein, ribonucleoprotein, rna-binding, viral nucleoprotein,	IPR000504:RNA-binding region RNP-1 (RNA recognition motif), IPR012677:Nucleotide-binding, alpha-beta plait,		cell, heterogeneous nuclear ribonucleoprotein complex, intracellular, intracellular membrane-bound organelle, intracellular organelle, membrane-bound organelle, nucleus, organelle, protein complex, ribonucleoprotein complex,	SM00360:RRM,	RNA metabolism, RNA processing, RNA splicing, RNA splicing, via transesterification reactions, RNA splicing, via transesterification reactions with bulged adenosine as nucleophile, biopolymer metabolism, cellular metabolism, cellular physiological process, cellular process, mRNA metabolism, mRNA processing, macromolecule metabolism, metabolism, nuclear mRNA splicing, via spliceosome, nucleobase, …		RNA binding, binding, nucleic acid binding, nucleotide binding,			domain:RRM 1, domain:RRM 2, splice variant,	SF002679:glycine-rich cell wall structural protein 1,
210588_x_at	HETEROGENEOUS NUCLEAR RIBONUCLEOPROTEIN H3 (2H9)		Phosphorylation, alternative splicing, direct protein sequencing, methylation, mrna processing, nuclear protein, ribonucleoprotein, rna-binding, viral nucleoprotein,	IPR000504:RNA-binding region RNP-1 (RNA recognition motif), IPR012677:Nucleotide-binding, alpha-beta plait,		cell, heterogeneous nuclear ribonucleoprotein complex, intracellular, intracellular membrane-bound organelle, intracellular organelle, membrane-bound organelle, nucleus, organelle, protein complex, ribonucleoprotein complex,	SM00360:RRM,	RNA metabolism, RNA processing, RNA splicing, RNA splicing, via transesterification reactions, RNA splicing, via transesterification reactions with bulged adenosine as nucleophile, biopolymer metabolism, cellular metabolism, cellular physiological process, cellular process, mRNA metabolism, mRNA processing, macromolecule metabolism, metabolism, nuclear mRNA splicing, via spliceosome, nucleobase, …		RNA binding, binding, nucleic acid binding, nucleotide binding,			domain:RRM 1, domain:RRM 2, splice variant,	SF002679:glycine-rich cell wall structural protein 1,
202838_at	FUCOSIDASE, ALPHA-L- 1, TISSUE	HSA00511:N-GLYCAN DEGRADATION,	disease mutation, fucosidosis, glycoprotein, glycosidase, homotetramer, hydrolase, lysosome, signal,	IPR000933:Glycoside hydrolase, family 29 (alpha-L-fucosidase),		cell, cytoplasm, intracellular, intracellular membrane-bound organelle, intracellular organelle, lysosome, lytic vacuole, membrane-bound organelle, organelle, vacuole,		amine metabolism, aminoglycan catabolism, aminoglycan metabolism, carbohydrate catabolism, carbohydrate metabolism, catabolism, cellular carbohydrate catabolism, cellular carbohydrate metabolism, cellular catabolism, cellular macromolecule catabolism, cellular metabolism, cellular physiological process, cellular process, glycosaminoglycan catabolism, glycosaminoglycan metabolism, macromolecule ca…		alpha-L-fucosidase activity, catalytic activity, fucosidase activity, hydrolase activity, hydrolase activity, acting on glycosyl bonds,			glycosylation site:N-linked (GlcNAc...), signal peptide, site:May be important for catalysis,	SF001092:alpha-L-fucosidase,
211564_s_at	PDZ AND LIM DOMAIN 4		alternative splicing, lim domain, metal-binding, phosphorylation, zinc,	IPR001478:PDZ/DHR/GLGF, IPR001781:LIM, zinc-binding,			SM00132:LIM, SM00228:PDZ,			binding, cation binding, ion binding, metal ion binding, protein binding, transition metal ion binding, zinc ion binding,			domain:LIM zinc-binding, domain:PDZ, splice variant,	SF018094:PDZ and LIM domain protein,
214175_x_at	PDZ AND LIM DOMAIN 4		alternative splicing, lim domain, metal-binding, phosphorylation, zinc,	IPR001478:PDZ/DHR/GLGF, IPR001781:LIM, zinc-binding,			SM00132:LIM, SM00228:PDZ,			binding, cation binding, ion binding, metal ion binding, protein binding, transition metal ion binding, zinc ion binding,			domain:LIM zinc-binding, domain:PDZ, splice variant,	SF018094:PDZ and LIM domain protein,
217915_s_at	CHROMOSOME 15 OPEN READING FRAME 15	HSA03010:RIBOSOME,	nuclear protein, ribosomal protein, ribosome biogenesis,	IPR000988:Ribosomal protein L24E, IPR011017:TRASH,		cell, cytoplasm, intracellular, intracellular membrane-bound organelle, intracellular non-membrane-bound organelle, intracellular organelle, membrane-bound organelle, non-membrane-bound organelle, nucleus, organelle, protein complex, ribonucleoprotein complex, ribosome,	SM00746:TRASH,	biosynthesis, cell organization and biogenesis, cellular biosynthesis, cellular macromolecule metabolism, cellular metabolism, cellular physiological process, cellular process, cellular protein metabolism, cytoplasm organization and biogenesis, macromolecule biosynthesis, macromolecule metabolism, metabolism, organelle organization and biogenesis, physiological process, primary metabolism, protei…		structural constituent of ribosome, structural molecule activity,				SF002175:rat ribosomal protein L24,
201477_s_at	RIBONUCLEOTIDE REDUCTASE M1 POLYPEPTIDE	HSA00230:PURINE METABOLISM, HSA00240:PYRIMIDINE METABOLISM,	allosteric enzyme, atp-binding, dna replication, nucleotide-binding, oxidoreductase,	IPR000788:Ribonucleotide reductase large subunit, C-terminal, IPR005144:ATP-cone,		cell, cytoplasm, intracellular, protein complex, ribonucleoside-diphosphate reductase complex,		DNA metabolism, DNA replication, biopolymer metabolism, cellular metabolism, cellular physiological process, cellular process, macromolecule metabolism, metabolism, nucleobase, nucleoside, nucleotide and nucleic acid metabolism, physiological process, primary metabolism,		ATP binding, adenyl nucleotide binding, binding, catalytic activity, nucleotide binding, oxidoreductase activity, oxidoreductase activity, acting on CH2 groups, oxidoreductase activity, acting on CH2 groups, disulfide as acceptor, purine nucleotide binding, ribonucleoside-diphosphate reductase activity,			active site:Electron transfer, active site:Hydrogen atom transfer, active site:Proton acceptor, domain:ATP-cone, site:Allosteric effector binding, site:Interacts with thioredoxin/glutaredoxin,	SF000356:ribonucleoside-diphosphate reductase class I, large subunit,
208650_s_at	CD24 ANTIGEN (SMALL CELL LUNG CARCINOMA CLUSTER 4 ANTIGEN)	HSA04640:HEMATOPOIETIC CELL LINEAGE,	B-cell, blocked carboxyl end, glycoprotein, gpi-anchor, lipoprotein, membrane, phosphatidylinositol linkage, phosphoprotein, signal, signal transduction, surface antigen,		IMMUNE, MULTIPLE SCLEROSIS,	cell, membrane, plasma membrane,		cell communication, cellular process, defense response, humoral immune response, immune response, organismal physiological process, physiological process, response to biotic stimulus, response to other organism, response to pest, pathogen or parasite, response to stimulus, response to stress, signal transduction,					glycosylation site:N-linked (GlcNAc...), lipid moiety-binding region:GPI-anchor amidated glycine, peptide:Signal transducer CD24, propeptide:Removed in mature form, signal peptide,
209771_x_at	CD24 ANTIGEN (SMALL CELL LUNG CARCINOMA CLUSTER 4 ANTIGEN)	HSA04640:HEMATOPOIETIC CELL LINEAGE,	B-cell, blocked carboxyl end, glycoprotein, gpi-anchor, lipoprotein, membrane, phosphatidylinositol linkage, phosphoprotein, signal, signal transduction, surface antigen,		IMMUNE, MULTIPLE SCLEROSIS,	cell, membrane, plasma membrane,		cell communication, cellular process, defense response, humoral immune response, immune response, organismal physiological process, physiological process, response to biotic stimulus, response to other organism, response to pest, pathogen or parasite, response to stimulus, response to stress, signal transduction,					glycosylation site:N-linked (GlcNAc...), lipid moiety-binding region:GPI-anchor amidated glycine, peptide:Signal transducer CD24, propeptide:Removed in mature form, signal peptide,
208651_x_at	CD24 ANTIGEN (SMALL CELL LUNG CARCINOMA CLUSTER 4 ANTIGEN)	HSA04640:HEMATOPOIETIC CELL LINEAGE,	B-cell, blocked carboxyl end, glycoprotein, gpi-anchor, lipoprotein, membrane, phosphatidylinositol linkage, phosphoprotein, signal, signal transduction, surface antigen,		IMMUNE, MULTIPLE SCLEROSIS,	cell, membrane, plasma membrane,		cell communication, cellular process, defense response, humoral immune response, immune response, organismal physiological process, physiological process, response to biotic stimulus, response to other organism, response to pest, pathogen or parasite, response to stimulus, response to stress, signal transduction,					glycosylation site:N-linked (GlcNAc...), lipid moiety-binding region:GPI-anchor amidated glycine, peptide:Signal transducer CD24, propeptide:Removed in mature form, signal peptide,
216379_x_at	CD24 ANTIGEN (SMALL CELL LUNG CARCINOMA CLUSTER 4 ANTIGEN)	HSA04640:HEMATOPOIETIC CELL LINEAGE,	B-cell, blocked carboxyl end, glycoprotein, gpi-anchor, lipoprotein, membrane, phosphatidylinositol linkage, phosphoprotein, signal, signal transduction, surface antigen,		IMMUNE, MULTIPLE SCLEROSIS,	cell, membrane, plasma membrane,		cell communication, cellular process, defense response, humoral immune response, immune response, organismal physiological process, physiological process, response to biotic stimulus, response to other organism, response to pest, pathogen or parasite, response to stimulus, response to stress, signal transduction,					glycosylation site:N-linked (GlcNAc...), lipid moiety-binding region:GPI-anchor amidated glycine, peptide:Signal transducer CD24, propeptide:Removed in mature form, signal peptide,
266_s_at	CD24 ANTIGEN (SMALL CELL LUNG CARCINOMA CLUSTER 4 ANTIGEN)	HSA04640:HEMATOPOIETIC CELL LINEAGE,	B-cell, blocked carboxyl end, glycoprotein, gpi-anchor, lipoprotein, membrane, phosphatidylinositol linkage, phosphoprotein, signal, signal transduction, surface antigen,		IMMUNE, MULTIPLE SCLEROSIS,	cell, membrane, plasma membrane,		cell communication, cellular process, defense response, humoral immune response, immune response, organismal physiological process, physiological process, response to biotic stimulus, response to other organism, response to pest, pathogen or parasite, response to stimulus, response to stress, signal transduction,					glycosylation site:N-linked (GlcNAc...), lipid moiety-binding region:GPI-anchor amidated glycine, peptide:Signal transducer CD24, propeptide:Removed in mature form, signal peptide,
203034_s_at	RIBOSOMAL PROTEIN L27A	HSA03010:RIBOSOME,	ribonucleoprotein, ribosomal protein,	IPR001196:Ribosomal protein L15,		cell, cytoplasm, cytosol, cytosolic large ribosomal subunit (sensu Eukaryota), cytosolic ribosome (sensu Eukaryota), intracellular, intracellular non-membrane-bound organelle, intracellular organelle, large ribosomal subunit, non-membrane-bound organelle, organelle, protein complex, ribonucleoprotein complex, ribosome,		biosynthesis, cellular biosynthesis, cellular macromolecule metabolism, cellular metabolism, cellular physiological process, cellular process, cellular protein metabolism, macromolecule biosynthesis, macromolecule metabolism, metabolism, physiological process, primary metabolism, protein biosynthesis, protein metabolism,		RNA binding, binding, nucleic acid binding, structural constituent of ribosome, structural molecule activity,				SF002174:rat ribosomal protein L27a,
208904_s_at	RIBOSOMAL PROTEIN S28	HSA03010:RIBOSOME, MMU03010:RIBOSOME,	acetylation, direct protein sequencing, ribonucleoprotein, ribosomal protein,	IPR000289:Ribosomal protein S28e,		cell, cytoplasm, intracellular, intracellular non-membrane-bound organelle, intracellular organelle, non-membrane-bound organelle, organelle, protein complex, ribonucleoprotein complex, ribosome,		biosynthesis, cellular biosynthesis, cellular macromolecule metabolism, cellular metabolism, cellular physiological process, cellular process, cellular protein metabolism, macromolecule biosynthesis, macromolecule metabolism, metabolism, physiological process, primary metabolism, protein biosynthesis, protein metabolism,		structural constituent of ribosome, structural molecule activity,				SF002151:rat ribosomal protein S28,
201312_s_at	SH3 DOMAIN BINDING GLUTAMIC ACID-RICH PROTEIN LIKE		3D-structure, sh3-binding,	IPR006993:SH3-binding, glutamic acid-rich protein, IPR012335:Thioredoxin fold, IPR012336:Thioredoxin-like fold,		cell, cytoplasm, intracellular, intracellular membrane-bound organelle, intracellular organelle, membrane-bound organelle, nucleus, organelle,				SH3/SH2 adaptor activity, binding, protein binding, protein binding, bridging, signal transducer activity,				SF008142:human SH3 binding glutamate-rich protein,
211935_at	ADP-RIBOSYLATION FACTOR-LIKE 6 INTERACTING PROTEIN		membrane, transmembrane,	IPR000630:Ribosomal protein S8,		cell, cytoplasm, integral to membrane, intracellular, intracellular non-membrane-bound organelle, intracellular organelle, intrinsic to membrane, membrane, non-membrane-bound organelle, organelle, protein complex, ribonucleoprotein complex, ribosome,		biosynthesis, cellular biosynthesis, cellular macromolecule metabolism, cellular metabolism, cellular physiological process, cellular process, cellular protein metabolism, macromolecule biosynthesis, macromolecule metabolism, metabolism, physiological process, primary metabolism, protein biosynthesis, protein metabolism,		structural constituent of ribosome, structural molecule activity,			transmembrane region,
202575_at	CELLULAR RETINOIC ACID BINDING PROTEIN 2		3d-structure, lipid binding, transport, transport protein, vitamin a,	IPR000463:Cytosolic fatty-acid binding, IPR000566:Lipocalin-related protein and Bos/Can/Equ allergen, IPR012674:Calycin,				cell communication, cellular metabolism, cellular physiological process, cellular process, development, ectoderm development, epidermis development, establishment of localization, lipid binding, localization, metabolism, nucleobase, nucleoside, nucleotide and nucleic acid metabolism, obsolete biological process, physiological process, primary metabolism, regulation of biological process, regulati…		binding, isoprenoid binding, lipid binding, retinal binding, retinoid binding, vitamin binding,				SF002390:lipid binding protein, FABP type, SF500199:intracellular lipid-binding protein,
211787_s_at	EUKARYOTIC TRANSLATION INITIATION FACTOR 4A, ISOFORM 1		ATP, P-loop, RNA binding, atp-binding, dna-binding, helicase, hydrolase, initiation factor, nucleotide binding, nucleotide-binding, protein biosynthesis, rna-binding,	IPR000629:ATP-dependent helicase, DEAD-box, IPR001410:DEAD/DEAH box helicase, IPR001650:Helicase, C-terminal, IPR011545:DEAD/DEAH box helicase, N-terminal,			SM00487:DEXDc, SM00490:HELICc,	biosynthesis, cellular biosynthesis, cellular macromolecule metabolism, cellular metabolism, cellular physiological process, cellular process, cellular protein metabolism, macromolecule biosynthesis, macromolecule metabolism, metabolism, physiological process, primary metabolism, protein biosynthesis, protein metabolism,		ATP binding, ATP-dependent helicase activity, ATPase activity, ATPase activity, coupled, DNA binding, RNA binding, adenyl nucleotide binding, binding, catalytic activity, helicase activity, hydrolase activity, hydrolase activity, acting on acid anhydrides, hydrolase activity, acting on acid anhydrides, in phosphorus-containing anhydrides, nucleic acid binding, nucleoside-triphosphatase activity, …	h_eif4Pathway:Regulation of eIF4e and p70 S6 Kinase, h_iresPathway:Internal Ribosome entry pathway, h_mTORPathway:mTOR Signaling Pathway,		nucleotide phosphate-binding region:ATP,	SF003023:translation initiation factor eIF-4A,
201530_x_at	EUKARYOTIC TRANSLATION INITIATION FACTOR 4A, ISOFORM 1		ATP, P-loop, RNA binding, atp-binding, dna-binding, helicase, hydrolase, initiation factor, nucleotide binding, nucleotide-binding, protein biosynthesis, rna-binding,	IPR000629:ATP-dependent helicase, DEAD-box, IPR001410:DEAD/DEAH box helicase, IPR001650:Helicase, C-terminal, IPR011545:DEAD/DEAH box helicase, N-terminal,			SM00487:DEXDc, SM00490:HELICc,	biosynthesis, cellular biosynthesis, cellular macromolecule metabolism, cellular metabolism, cellular physiological process, cellular process, cellular protein metabolism, macromolecule biosynthesis, macromolecule metabolism, metabolism, physiological process, primary metabolism, protein biosynthesis, protein metabolism,		ATP binding, ATP-dependent helicase activity, ATPase activity, ATPase activity, coupled, DNA binding, RNA binding, adenyl nucleotide binding, binding, catalytic activity, helicase activity, hydrolase activity, hydrolase activity, acting on acid anhydrides, hydrolase activity, acting on acid anhydrides, in phosphorus-containing anhydrides, nucleic acid binding, nucleoside-triphosphatase activity, …	h_eif4Pathway:Regulation of eIF4e and p70 S6 Kinase, h_iresPathway:Internal Ribosome entry pathway, h_mTORPathway:mTOR Signaling Pathway,		nucleotide phosphate-binding region:ATP,	SF003023:translation initiation factor eIF-4A,
212279_at	TRANSMEMBRANE PROTEIN 97		hypothetical protein,			cellular component unknown,		cell growth, cell organization and biogenesis, cellular morphogenesis, cellular physiological process, cellular process, development, growth, morphogenesis, physiological process, regulation of biological process, regulation of cell growth, regulation of cell size, regulation of cellular physiological process, regulation of cellular process, regulation of growth, regulation of physiological proce…		molecular function unknown,
212282_at	TRANSMEMBRANE PROTEIN 97		hypothetical protein,			cellular component unknown,		cell growth, cell organization and biogenesis, cellular morphogenesis, cellular physiological process, cellular process, development, growth, morphogenesis, physiological process, regulation of biological process, regulation of cell growth, regulation of cell size, regulation of cellular physiological process, regulation of cellular process, regulation of growth, regulation of physiological proce…		molecular function unknown,
207168_s_at	H2A HISTONE FAMILY, MEMBER Y		3D-structure, alternative splicing, chromosomal protein, dna-binding, multigene family, nuclear protein, nucleosome core, ubl conjugation,	IPR002119:Histone H2A, IPR002589:Appr-1-p processing, IPR007124:Histone-fold/TFIID-TAF/NF-Y, IPR007125:Histone core,		Barr body, X chromosome, cell, chromatin, chromosome, heterochromatin, intracellular, intracellular membrane-bound organelle, intracellular non-membrane-bound organelle, intracellular organelle, membrane-bound organelle, non-membrane-bound organelle, nuclear chromatin, nuclear chromosome, nuclear heterochromatin, nucleosome, nucleus, organelle, protein complex, sex chromatin, sex chromosome,	SM00414:H2A, SM00506:A1pp,	DNA metabolism, DNA packaging, biopolymer metabolism, cell organization and biogenesis, cellular metabolism, cellular physiological process, cellular process, chromatin assembly, chromatin assembly or disassembly, chromosome organization and biogenesis, chromosome organization and biogenesis (sensu Eukaryota), development, dosage compensation, establishment and/or maintenance of chromatin archite…		DNA binding, binding, nucleic acid binding,			cross-link:Glycyl lysine isopeptide (Lys-Gly) (interchain with G-Cter in ubiquitin), domain:Histone H2A, domain:Macro, splice variant,
212063_at	CD44 ANTIGEN (INDIAN BLOOD GROUP)	HSA04512:ECM-RECEPTOR INTERACTION, HSA04640:HEMATOPOIETIC CELL LINEAGE,	3d-structure, alternative splicing, antigen, blood group antigen, cell adhesion, glycoprotein, membrane, phosphorylation, proteoglycan, pyrrolidone carboxylic acid, receptor, signal, surface antigen, transmembrane, transmembrane protein,	IPR000538:Link, IPR001231:CD44 antigen,	IMMUNE, LUPUS,	cell, integral to membrane, integral to plasma membrane, intrinsic to membrane, intrinsic to plasma membrane, membrane, plasma membrane,	SM00445:LINK,	cell adhesion, cell-cell adhesion, cell-matrix adhesion, cell-substrate adhesion, cellular process,	124.GH-IGF1_thymopoiesis, 160.abT-cell_development,	binding, carbohydrate binding, collagen binding, glycosaminoglycan binding, hyaluronic acid binding, pattern binding, polysaccharide binding, protein binding, receptor activity, signal transducer activity,	h_lymphocytePathway:Adhesion Molecules on Lymphocyte, h_monocytePathway:Monocyte and its Surface Molecules, h_neutrophilPathway:Neutrophil and Its Surface Molecules,		disulfide bond, domain:Link, glycosylation site:N-linked (GlcNAc...), signal peptide, splice variant, transmembrane region,	SF015569:human cell adhesion protein CD44, SF018443:Not Yet Assigned,
204702_s_at	NUCLEAR FACTOR (ERYTHROID-DERIVED 2)-LIKE 3		activator, dna-binding, nuclear protein, transcription, transcription regulation,	IPR004827:Basic-leucine zipper (bZIP) transcription factor, IPR011616:bZIP transcription factor, bZIP_1,		cell, intracellular, intracellular membrane-bound organelle, intracellular organelle, membrane-bound organelle, nucleus, organelle,	SM00338:BRLZ,	cellular metabolism, cellular physiological process, cellular process, metabolism, nucleobase, nucleoside, nucleotide and nucleic acid metabolism, physiological process, primary metabolism, regulation of biological process, regulation of cellular metabolism, regulation of cellular physiological process, regulation of cellular process, regulation of metabolism, regulation of nucleobase, nucleoside…		DNA binding, binding, nucleic acid binding, protein binding, protein dimerization activity, sequence-specific DNA binding, transcription coactivator activity, transcription cofactor activity, transcription factor activity, transcription factor binding, transcription regulator activity, transcriptional activator activity,			DNA-binding region:Basic motif, domain:Leucine-zipper,
217466_x_at	SIMILAR TO RIBOSOMAL PROTEIN S2	HSA03010:RIBOSOME,				cell, cytoplasm, intracellular, intracellular non-membrane-bound organelle, intracellular organelle, non-membrane-bound organelle, organelle, protein complex, ribonucleoprotein complex, ribosome, small ribosomal subunit,		biosynthesis, cellular biosynthesis, cellular macromolecule metabolism, cellular metabolism, cellular physiological process, cellular process, cellular protein metabolism, macromolecule biosynthesis, macromolecule metabolism, metabolism, physiological process, primary metabolism, protein biosynthesis, protein metabolism,		structural constituent of ribosome, structural molecule activity,
221798_x_at	SIMILAR TO RIBOSOMAL PROTEIN S2	HSA03010:RIBOSOME,				cell, cytoplasm, intracellular, intracellular non-membrane-bound organelle, intracellular organelle, non-membrane-bound organelle, organelle, protein complex, ribonucleoprotein complex, ribosome, small ribosomal subunit,		biosynthesis, cellular biosynthesis, cellular macromolecule metabolism, cellular metabolism, cellular physiological process, cellular process, cellular protein metabolism, macromolecule biosynthesis, macromolecule metabolism, metabolism, physiological process, primary metabolism, protein biosynthesis, protein metabolism,		structural constituent of ribosome, structural molecule activity,
208697_s_at	EUKARYOTIC TRANSLATION INITIATION FACTOR 3, SUBUNIT 6 48KDA		Phosphorylation, direct protein sequencing, initiation factor, protein biosynthesis,	IPR000717:Proteasome component region PCI,			SM00088:PINT,	biosynthesis, cellular biosynthesis, cellular macromolecule metabolism, cellular metabolism, cellular physiological process, cellular process, cellular protein metabolism, macromolecule biosynthesis, macromolecule metabolism, metabolism, physiological process, primary metabolism, protein biosynthesis, protein metabolism,		binding, nucleic acid binding, protein binding, translation factor activity, nucleic acid binding, translation initiation factor activity, translation regulator activity,			domain:PCI,	SF016255:Not Yet Assigned,
203510_at	MET PROTO-ONCOGENE (HEPATOCYTE GROWTH FACTOR RECEPTOR)	HSA04060:CYTOKINE-CYTOKINE RECEPTOR INTERACTION, HSA04360:AXON GUIDANCE, HSA04510:FOCAL ADHESION, HSA04520:ADHERENS JUNCTION, HSA05120:EPITHELIAL CELL SIGNALING IN HELICOBACTER PYLORI INFECTION,	3d-structure, ATP, alternative splicing, atp-binding, autophosphorylation, chromosomal translocation, disease mutation, glycoprotein, kinase, membrane, nucleotide-binding, phosphoprotein, phosphorylation, phosphotransferase, proto-oncogene, receptor, signal, transferase, transmembrane, transmembrane protein, tyrosine-protein kinase, tyrosine-specific protein kinase,	IPR000719:Protein kinase, IPR001245:Tyrosine protein kinase, IPR001627:Semaphorin/CD100 antigen, IPR002165:Plexin, IPR002290:Serine/threonine protein kinase, IPR002909:Cell surface receptor IPT/TIG, IPR003659:Plexin/semaphorin/integrin, IPR008266:Tyrosine protein kinase, active site,	METABOLIC, TYPE 2 DIABETES,	basal part of cell, basal plasma membrane, basolateral plasma membrane, cell, integral to membrane, integral to plasma membrane, intrinsic to membrane, intrinsic to plasma membrane, membrane, plasma membrane,	SM00219:TyrKc, SM00423:PSI, SM00429:IPT, SM00630:Sema,	biopolymer metabolism, biopolymer modification, cell communication, cell proliferation, cellular macromolecule metabolism, cellular metabolism, cellular physiological process, cellular process, cellular protein metabolism, development, macromolecule metabolism, metabolism, phosphate metabolism, phosphorus metabolism, phosphorylation, physiological process, primary metabolism, protein amino acid p…		ATP binding, adenyl nucleotide binding, binding, catalytic activity, hepatocyte growth factor receptor activity, kinase activity, nucleotide binding, phosphotransferase activity, alcohol group as acceptor, protein binding, protein kinase activity, protein-tyrosine kinase activity, purine nucleotide binding, receptor activity, signal transducer activity, transferase activity, transferase activity,…	h_cblPathway:CBL mediated ligand-induced downregulation of EGF receptors, h_metPathway:Signaling of Hepatocyte Growth Factor Receptor,		active site:Proton acceptor, binding site:ATP, domain:IPT/TIG 1, domain:IPT/TIG 2, domain:IPT/TIG 3, domain:Protein kinase, domain:Sema, glycosylation site:N-linked (GlcNAc...), nucleotide phosphate-binding region:ATP, signal peptide, site:Breakpoint for translocation to form TPR-MET oncogene, site:Cleavage, splice variant, transmembrane region,	SF000617:Tyrosine-protein kinase, HGF/MSP receptor type,
200792_at	X-RAY REPAIR COMPLEMENTING DEFECTIVE REPAIR IN CHINESE HAMSTER CELLS 6 (KU AUTOANTIGEN, 70KDA)		3d-structure, DNA binding, acetylation, antigen, atp-binding, direct protein sequencing, dna damage, dna recombination, dna repair, dna-binding, helicase, hydrolase, nuclear protein, nucleotide-binding, nucleus, phosphorylation, systemic lupus erythematosus,	IPR003034:DNA-binding SAP, IPR005160:Ku70/Ku80 C-terminal arm, IPR005161:Ku70/Ku80, N-terminal alpha/beta, IPR006164:Ku, IPR006165:ATP-dependent DNA helicase, 70 kDa subunit,		DNA-dependent protein kinase complex, cell, cell fraction, intracellular, intracellular membrane-bound organelle, intracellular organelle, membrane fraction, membrane-bound organelle, membrane-enclosed lumen, nuclear lumen, nucleoplasm, nucleus, organelle, organelle lumen, protein complex, transcription factor complex, unlocalized protein complex,	SM00513:SAP, SM00559:Ku78,	DNA ligation, DNA metabolism, DNA recombination, DNA repair, biopolymer metabolism, cellular metabolism, cellular physiological process, cellular process, double-strand break repair, double-strand break repair via nonhomologous end-joining, macromolecule metabolism, metabolism, non-recombinational repair, nucleobase, nucleoside, nucleotide and nucleic acid metabolism, physiological process, posit…		ATP binding, ATP-dependent DNA helicase activity, ATP-dependent helicase activity, ATPase activity, ATPase activity, coupled, DNA binding, DNA helicase activity, DNA-dependent ATPase activity, adenyl nucleotide binding, binding, catalytic activity, double-stranded DNA binding, helicase activity, hydrolase activity, hydrolase activity, acting on acid anhydrides, hydrolase activity, acting on acid …	h_telPathway:Telomeres,		domain:SAP,	SF003033:Ku DNA-binding complex, Ku70 subunit, SF800001:Ku DNA-binding complex, Ku70/80 subunits,
204093_at	CYCLIN H	HSA04110:CELL CYCLE,	3d-structure, cell cycle, cell cycle control, cyclin, direct protein sequencing, nuclear protein, phosphorylation, transcription, transcription regulation,	IPR005258:Cyclin ccl1, IPR006670:Cyclin, IPR006671:Cyclin, N-terminal,		cell, intracellular, intracellular membrane-bound organelle, intracellular organelle, membrane-bound organelle, nucleus, organelle,	SM00385:CYCLIN,	DNA metabolism, DNA repair, biopolymer metabolism, cell cycle, cellular metabolism, cellular physiological process, cellular process, macromolecule metabolism, metabolism, nucleobase, nucleoside, nucleotide and nucleic acid metabolism, physiological process, primary metabolism, regulation of biological process, regulation of cell cycle, regulation of cellular metabolism, regulation of cellular ph…			h_cellcyclePathway:Cyclins and Cell Cycle Regulation,		helix, mutagenesis site,	SF028758:cyclin, C/H/G types,
217728_at	S100 CALCIUM BINDING PROTEIN A6 (CALCYCLIN)		3d-structure, EF hand, calcium, calcium binding, cell cycle, cyclin, direct protein sequencing, growth regulation, mitogen,	IPR001751:Calcium-binding protein, S-100/ICaBP type, IPR002048:Calcium-binding EF-hand, IPR011992:EF-Hand type,		cell, cytoplasm, endomembrane system, envelope, intracellular, intracellular membrane-bound organelle, intracellular organelle, membrane, membrane-bound organelle, nuclear envelope, nucleus, organelle, organelle envelope,	SM00054:EFh,	axonogenesis, cell communication, cell cycle, cell development, cell differentiation, cell organization and biogenesis, cell proliferation, cell-cell signaling, cellular morphogenesis, cellular morphogenesis during differentiation, cellular physiological process, cellular process, development, fibroblast proliferation, morphogenesis, nervous system development, neurite morphogenesis, neurogenesis…		binding, calcium ion binding, cation binding, cell cycle regulator, growth factor activity, ion binding, metal ion binding, obsolete molecular function, protein binding, receptor binding, signal transducer activity,			calcium-binding region:1; low affinity, calcium-binding region:2; high affinity, domain:EF-hand 1, domain:EF-hand 2,	SF002353:S-100 protein,
204798_at	V-MYB MYELOBLASTOSIS VIRAL ONCOGENE HOMOLOG (AVIAN)		Cell cycle, Coiled coil, DNA binding, Spliceosome, activator, alternative initiators, alternative splicing, dna-binding, duplication, mRNA processing, mRNA splicing, nuclear protein, nucleus, phosphoprotein, proto-oncogene, transcription, transcription regulation, transforming protein, ubl conjugation,	IPR001005:Myb, DNA-binding, IPR012287:Homeodomain-related, IPR012642:Mitotic Wos2,		cell, intracellular, intracellular membrane-bound organelle, intracellular organelle, membrane-bound organelle, membrane-enclosed lumen, nuclear lumen, nuclear matrix, nucleus, organelle, organelle lumen, protein complex, ribonucleoprotein complex, spliceosome complex,	SM00717:SANT,	RNA metabolism, RNA processing, RNA splicing, RNA splicing, via transesterification reactions, RNA splicing, via transesterification reactions with bulged adenosine as nucleophile, biopolymer metabolism, cell cycle, cellular metabolism, cellular physiological process, cellular process, mRNA metabolism, mRNA processing, macromolecule metabolism, metabolism, nuclear mRNA splicing, via spliceosome, …		DNA binding, binding, nucleic acid binding, protein binding, transcription regulator activity, transcriptional activator activity,			DNA-binding region:Myb 1, DNA-binding region:Myb 2, DNA-binding region:Myb 3, domain:Leucine-zipper, splice variant,	SF001671:myb transforming protein,
210908_s_at	PREFOLDIN SUBUNIT 5		chaperone,	IPR001000:Glycoside hydrolase, family 10, IPR004127:Prefoldin alpha-like, IPR011599:Prefoldin alpha subunit,		cell, cytoplasm, cytosol, intracellular, intracellular membrane-bound organelle, intracellular organelle, membrane-bound organelle, nucleus, organelle, prefoldin complex, protein complex,		cellular macromolecule metabolism, cellular metabolism, cellular physiological process, cellular process, cellular protein metabolism, macromolecule metabolism, metabolism, nucleobase, nucleoside, nucleotide and nucleic acid metabolism, physiological process, primary metabolism, protein folding, protein metabolism, regulation of biological process, regulation of cellular metabolism, regulation of…		binding, protein binding, transcription cofactor activity, transcription corepressor activity, transcription factor binding, transcription regulator activity, unfolded protein binding,
218804_at	TRANSMEMBRANE PROTEIN 16A			IPR007632:Protein of unknown function DUF590,
201812_s_at	TRANSLOCASE OF OUTER MITOCHONDRIAL MEMBRANE 7 HOMOLOG (YEAST)		hypothetical protein, membrane, mitochondrion, outer membrane, protein transport, transmembrane, transport,	IPR012621:TOM7,		cell, cytoplasm, integral to membrane, intracellular, intracellular membrane-bound organelle, intracellular organelle, intrinsic to membrane, membrane, membrane-bound organelle, mitochondrion, organelle, outer membrane,		cellular physiological process, cellular process, establishment of localization, establishment of protein localization, localization, physiological process, protein localization, protein transport, transport,
217913_at	VACUOLAR PROTEIN SORTING 4A (YEAST)		atp-binding, membrane, nucleotide-binding, protein transport, transport, vacuole,	IPR003593:AAA ATPase, IPR003959:AAA ATPase, central region, IPR003960:AAA-protein subdomain, IPR007330:MIT,		cell, cytoplasm, intracellular, intracellular membrane-bound organelle, intracellular organelle, membrane, membrane-bound organelle, organelle, perinuclear region, vacuole,	SM00382:AAA, SM00745:MIT,	cellular physiological process, cellular process, establishment of localization, establishment of protein localization, localization, physiological process, protein localization, protein transport, transport, vesicle-mediated transport,		ATP binding, adenyl nucleotide binding, binding, catalytic activity, hydrolase activity, hydrolase activity, acting on acid anhydrides, hydrolase activity, acting on acid anhydrides, in phosphorus-containing anhydrides, nucleoside-triphosphatase activity, nucleotide binding, protein binding, purine nucleotide binding, pyrophosphatase activity,		Transcription,	domain:MIT, mutagenesis site, nucleotide phosphate-binding region:ATP,
212365_at	MYOSIN IB		P-loop, actin-binding, alternative splicing, atp-binding, calmodulin-binding, motor protein, multigene family, myosin, nucleotide binding, nucleotide-binding,	IPR000048:IQ calmodulin-binding region, IPR001609:Myosin head, motor region, IPR010926:Myosin tail 2, IPR011993:Pleckstrin homology-type,		actin cytoskeleton, cell, cytoskeleton, intracellular, intracellular non-membrane-bound organelle, intracellular organelle, myosin, non-membrane-bound organelle, organelle, protein complex,	SM00015:IQ, SM00242:MYSc,			ATP binding, actin binding, adenyl nucleotide binding, binding, calmodulin binding, cytoskeletal protein binding, motor activity, nucleotide binding, protein binding, purine nucleotide binding,			domain:IQ 1, domain:IQ 2, domain:IQ 3, domain:IQ 4, domain:IQ 5, domain:IQ 6, domain:Myosin head-like, splice variant,	SF002334:brush border myosin heavy chain I,
205133_s_at	HEAT SHOCK 10KDA PROTEIN 1 (CHAPERONIN 10)		ATP, acetylated amino end, acetylation, chaperone, direct protein sequencing, heat shock, mitochondrion, molecular chaperone, stress-induced protein,	IPR001476:Chaperonin Cpn10,		cell, cytoplasm, intracellular, intracellular membrane-bound organelle, intracellular organelle, membrane-bound organelle, mitochondrion, organelle,		cellular macromolecule metabolism, cellular metabolism, cellular physiological process, cellular process, cellular protein metabolism, macromolecule metabolism, metabolism, physiological process, primary metabolism, protein folding, protein metabolism, response to abiotic stimulus, response to chemical stimulus, response to protein stimulus, response to stimulus, response to stress, response to u…		ATP binding, adenyl nucleotide binding, binding, nucleotide binding, protein binding, purine nucleotide binding, unfolded protein binding,				SF003110:chaperonin groES,
217768_at	CHROMOSOME 14 OPEN READING FRAME 166		nuclear protein,			cell, intracellular, intracellular membrane-bound organelle, intracellular organelle, membrane-bound organelle, nucleus, organelle,
201136_at	PROTEOLIPID PROTEIN 2 (COLONIC EPITHELIUM-ENRICHED)		glycoprotein, membrane, transmembrane,	IPR008253:Marvel,		cell, cell fraction, cytoplasm, endomembrane system, endoplasmic reticulum, endoplasmic reticulum membrane, integral to membrane, intracellular, intracellular membrane-bound organelle, intracellular organelle, intrinsic to membrane, membrane, membrane fraction, membrane-bound organelle, nuclear envelope-endoplasmic reticulum network, organelle, organelle membrane, plasma membrane,		behavior, cell communication, cell surface receptor linked signal transduction, cellular physiological process, cellular process, chemotaxis, cytokine and chemokine mediated signaling pathway, establishment of localization, ion transport, localization, locomotory behavior, physiological process, response to abiotic stimulus, response to chemical stimulus, response to external stimulus, response t…		binding, chemokine binding, cytokine binding, ion transporter activity, protein binding, transporter activity,	h_Ccr5Pathway:Pertussis toxin-insensitive CCR5 Signaling in Macrophage, h_TPOPathway:TPO Signaling Pathway, h_bcrPathway:BCR Signaling Pathway, h_biopeptidesPathway:Bioactive Peptide Induced Signaling Pathway, h_calcineurinPathway:Effects of calcineurin in Keratinocyte Differentiation, h_cardiacegfPathway:Role of EGF Receptor Transactivation by GPCRs in Cardiac Hypertrophy, h_cxcr4Pathway:CXCR4 S…		domain:MARVEL, glycosylation site:N-linked (GlcNAc...), transmembrane region,
207507_s_at	ATP SYNTHASE, H+ TRANSPORTING, MITOCHONDRIAL F0 COMPLEX, SUBUNIT C3 (SUBUNIT 9)	HSA00190:OXIDATIVE PHOSPHORYLATION, HSA00193:ATP SYNTHESIS,	ATP biosynthesis, cf(0), hydrogen ion transport, hydrolase, ion transport, lipid-binding, membrane, membrane-associated complex, mitochondrion, multigene family, oxidative phosphorylation, transit peptide, transmembrane, transmembrane protein, transport,	IPR000454:ATPase, F0 complex, subunit C, IPR002379:ATPase, F0/V0 complex, subunit C,		cell, cell fraction, cytoplasm, envelope, integral to membrane, intracellular, intracellular membrane-bound organelle, intracellular organelle, intrinsic to membrane, membrane, membrane fraction, membrane-bound organelle, mitochondrial envelope, mitochondrial inner membrane, mitochondrial membrane, mitochondrion, organelle, organelle envelope, organelle inner membrane, organelle membrane, protein…		ATP biosynthesis, ATP metabolism, ATP synthesis coupled proton transport, biosynthesis, cation transport, cellular biosynthesis, cellular metabolism, cellular physiological process, cellular process, coenzyme biosynthesis, coenzyme metabolism, cofactor biosynthesis, cofactor metabolism, establishment of localization, generation of precursor metabolites and energy, hydrogen transport, ion transpor…		ATPase activity, ATPase activity, coupled, ATPase activity, coupled to movement of substances, ATPase activity, coupled to transmembrane movement of ions, ATPase activity, coupled to transmembrane movement of substances, P-P-bond-hydrolysis-driven transporter activity, binding, carrier activity, catalytic activity, cation transporter activity, cation-transporting ATPase activity, hydrogen ion tra…			sequence variant, site:Reversibly protonated during proton transport, transit peptide:Mitochondrion, transmembrane region,	SF001282:H(+)-transporting ATP synthase lipid-binding protein,
200632_s_at	N-MYC DOWNSTREAM REGULATED GENE 1		nuclear protein, phosphorylation,	IPR000379:Esterase/lipase/thioesterase, IPR004142:Ndr, IPR006162:Phosphopantetheine attachment site,		cell, intracellular, intracellular membrane-bound organelle, intracellular organelle, membrane-bound organelle, nucleus, organelle,		cell differentiation, cellular process, development, response to abiotic stimulus, response to chemical stimulus, response to inorganic substance, response to metal ion, response to stimulus,		catalytic activity,			modified residue, repeat:1, repeat:2, repeat:3,
210105_s_at	FYN ONCOGENE RELATED TO SRC, FGR, YES	HSA04360:AXON GUIDANCE, HSA04510:FOCAL ADHESION, HSA04520:ADHERENS JUNCTION, HSA04650:NATURAL KILLER CELL MEDIATED CYTOTOXICITY, HSA04660:T CELL RECEPTOR SIGNALING PATHWAY, HSA04664:FC EPSILON RI SIGNALING PATHWAY,	3d-structure, ATP, alternative splicing, atp-binding, autophosphorylation, blocked amino end, kinase, lipoprotein, monomer, myristate, myristylation, nucleotide-binding, palmitate, phosphoprotein, phosphorylation, phosphotransferase, proto-oncogene, sh2 domain, sh3 domain, thiolester bond, transferase, transforming protein, tyrosine-protein kinase, tyrosine-specific protein kinase,	IPR000719:Protein kinase, IPR000980:SH2 motif, IPR001245:Tyrosine protein kinase, IPR001452:Src homology-3, IPR002290:Serine/threonine protein kinase, IPR008266:Tyrosine protein kinase, active site,		cellular component unknown,	SM00219:TyrKc, SM00252:SH2, SM00326:SH3,	T cell receptor signaling pathway, antigen receptor-mediated signaling pathway, behavior, biopolymer metabolism, biopolymer modification, calcium ion transport, cation transport, cell communication, cell surface receptor linked signal transduction, cellular macromolecule metabolism, cellular metabolism, cellular physiological process, cellular process, cellular protein metabolism, di-, tri-valent…	67.Ikaros_and_signaling_inhibitors, 81.Structure_of_Caps_and_SMACs,	ATP binding, adenyl nucleotide binding, binding, catalytic activity, identical protein binding, kinase activity, nucleotide binding, phosphotransferase activity, alcohol group as acceptor, protein binding, protein kinase activity, protein-tyrosine kinase activity, purine nucleotide binding, transferase activity, transferase activity, transferring phosphorus-containing groups,	h_biopeptidesPathway:Bioactive Peptide Induced Signaling Pathway, h_ecmPathway:Erk and PI-3 Kinase Are Necessary for Collagen Binding in Corneal Epithelia, h_ephA4Pathway:Eph Kinases and ephrins support platelet aggregation, h_il7Pathway:IL-7 Signal Transduction, h_integrinPathway:Integrin Signaling Pathway, h_reelinPathway:Reelin Signaling Pathway, h_tcrPathway:T Cell Receptor Signaling Pathway,…		active site:Proton acceptor, binding site:ATP, domain:Protein kinase, domain:SH2, domain:SH3, lipid moiety-binding region:N-myristoyl glycine, lipid moiety-binding region:S-palmitoyl cysteine, nucleotide phosphate-binding region:ATP,	SF000601:tyrosine-protein kinase, proto-oncogene SRC type,
216033_s_at	FYN ONCOGENE RELATED TO SRC, FGR, YES	HSA04360:AXON GUIDANCE, HSA04510:FOCAL ADHESION, HSA04520:ADHERENS JUNCTION, HSA04650:NATURAL KILLER CELL MEDIATED CYTOTOXICITY, HSA04660:T CELL RECEPTOR SIGNALING PATHWAY, HSA04664:FC EPSILON RI SIGNALING PATHWAY,	3d-structure, ATP, alternative splicing, atp-binding, autophosphorylation, blocked amino end, kinase, lipoprotein, monomer, myristate, myristylation, nucleotide-binding, palmitate, phosphoprotein, phosphorylation, phosphotransferase, proto-oncogene, sh2 domain, sh3 domain, thiolester bond, transferase, transforming protein, tyrosine-protein kinase, tyrosine-specific protein kinase,	IPR000719:Protein kinase, IPR000980:SH2 motif, IPR001245:Tyrosine protein kinase, IPR001452:Src homology-3, IPR002290:Serine/threonine protein kinase, IPR008266:Tyrosine protein kinase, active site,		cellular component unknown,	SM00219:TyrKc, SM00252:SH2, SM00326:SH3,	T cell receptor signaling pathway, antigen receptor-mediated signaling pathway, behavior, biopolymer metabolism, biopolymer modification, calcium ion transport, cation transport, cell communication, cell surface receptor linked signal transduction, cellular macromolecule metabolism, cellular metabolism, cellular physiological process, cellular process, cellular protein metabolism, di-, tri-valent…	67.Ikaros_and_signaling_inhibitors, 81.Structure_of_Caps_and_SMACs,	ATP binding, adenyl nucleotide binding, binding, catalytic activity, identical protein binding, kinase activity, nucleotide binding, phosphotransferase activity, alcohol group as acceptor, protein binding, protein kinase activity, protein-tyrosine kinase activity, purine nucleotide binding, transferase activity, transferase activity, transferring phosphorus-containing groups,	h_biopeptidesPathway:Bioactive Peptide Induced Signaling Pathway, h_ecmPathway:Erk and PI-3 Kinase Are Necessary for Collagen Binding in Corneal Epithelia, h_ephA4Pathway:Eph Kinases and ephrins support platelet aggregation, h_il7Pathway:IL-7 Signal Transduction, h_integrinPathway:Integrin Signaling Pathway, h_reelinPathway:Reelin Signaling Pathway, h_tcrPathway:T Cell Receptor Signaling Pathway,…		active site:Proton acceptor, binding site:ATP, domain:Protein kinase, domain:SH2, domain:SH3, lipid moiety-binding region:N-myristoyl glycine, lipid moiety-binding region:S-palmitoyl cysteine, nucleotide phosphate-binding region:ATP,	SF000601:tyrosine-protein kinase, proto-oncogene SRC type,
203403_s_at	RING FINGER PROTEIN (C3H2C3 TYPE) 6		Ubl conjugation pathway, metal-binding, zinc, zinc-finger,	IPR001841:Zinc finger, RING-type,		cell, cellular component unknown, intracellular, protein complex, ubiquitin ligase complex,	SM00184:RING,	biological process unknown, biopolymer metabolism, biopolymer modification, cellular macromolecule metabolism, cellular metabolism, cellular physiological process, cellular process, cellular protein metabolism, macromolecule metabolism, metabolism, physiological process, primary metabolism, protein metabolism, protein modification, protein ubiquitination, ubiquitin cycle,		binding, catalytic activity, cation binding, ion binding, ligase activity, ligase activity, forming carbon-nitrogen bonds, metal ion binding, protein binding, transition metal ion binding, ubiquitin-protein ligase activity, zinc ion binding,			zinc finger region:RING-type,
201078_at	TRANSMEMBRANE 9 SUPERFAMILY MEMBER 2		membrane, signal, transmembrane,	IPR004240:Nonaspanin (TM9SF),		cell, cytoplasm, endosome, integral to membrane, integral to plasma membrane, intracellular, intracellular membrane-bound organelle, intracellular organelle, intrinsic to membrane, intrinsic to plasma membrane, membrane, membrane-bound organelle, organelle, plasma membrane,		cellular physiological process, cellular process, establishment of localization, localization, physiological process, transport,		transporter activity,			signal peptide, transmembrane region,
212910_at	THAP DOMAIN CONTAINING 11		dna-binding, metal-binding, nuclear protein, zinc, zinc-finger,	IPR006612:Zinc finger, C2CH-type,		cell, intracellular, intracellular membrane-bound organelle, intracellular organelle, membrane-bound organelle, nucleus, organelle,	SM00692:DM3,			DNA binding, binding, cation binding, ion binding, metal ion binding, nucleic acid binding, transition metal ion binding, zinc ion binding,			domain:THAP, zinc finger region:THAP-type,
218597_s_at	CHROMOSOME 10 OPEN READING FRAME 70			IPR006622:Zinc finger, CDGSH-type,		cell, cytoplasm, intracellular, intracellular membrane-bound organelle, intracellular organelle, membrane-bound organelle, mitochondrion, organelle,	SM00704:ZnF_CDGSH,
201565_s_at	INHIBITOR OF DNA BINDING 2, DOMINANT NEGATIVE HELIX-LOOP-HELIX PROTEIN	HSA04350:TGF-BETA SIGNALING PATHWAY,	cell cycle control, developmental protein, nuclear protein, transcription factor,	IPR001092:Basic helix-loop-helix dimerisation region bHLH, IPR011598:Helix-loop-helix DNA-binding,		cell, intracellular, intracellular membrane-bound organelle, intracellular organelle, membrane-bound organelle, nucleus, organelle,	SM00353:HLH,	cell cycle, cellular metabolism, cellular physiological process, cellular process, development, metabolism, nucleobase, nucleoside, nucleotide and nucleic acid metabolism, physiological process, primary metabolism, regulation of biological process, regulation of cell cycle, regulation of cellular metabolism, regulation of cellular physiological process, regulation of cellular process, regulation …	71.Id_proteins_G0-to-S_cell_cycle,	DNA binding, binding, nucleic acid binding, transcription factor activity, transcription regulator activity,			domain:Helix-loop-helix motif,	SF005808:transcription repressor Id-2,
211458_s_at	GABA(A) RECEPTORS ASSOCIATED PROTEIN LIKE 3		microtubule,	IPR004241:Light chain 3 (LC3),		cell, cytoskeleton, intracellular, intracellular non-membrane-bound organelle, intracellular organelle, microtubule, microtubule cytoskeleton, non-membrane-bound organelle, organelle,
217756_x_at	SMALL EDRK-RICH FACTOR 2			IPR007513:Four F5 protein,						binding, protein binding,
208074_s_at	ADAPTOR-RELATED PROTEIN COMPLEX 2, SIGMA 1 SUBUNIT		Alternative splicing, coated pits,	IPR000804:Clathrin adaptor complex, small chain,		AP-2 adaptor complex, cell, cellular component unknown, clathrin adaptor complex, clathrin coat, clathrin coat of coated pit, clathrin coat of endocytic vesicle, clathrin coated vesicle membrane, clathrin vesicle coat, clathrin-coated endocytic vesicle, clathrin-coated endocytic vesicle membrane, clathrin-coated vesicle, coated membrane, coated pit, coated vesicle, coated vesicle membrane, cytopl…		biological process unknown, cell organization and biogenesis, cellular localization, cellular physiological process, cellular process, clathrin cage assembly, endocytosis, establishment of cellular localization, establishment of localization, establishment of protein localization, intracellular protein transport, intracellular transport, localization, physiological process, protein localization, …		molecular function unknown, protein transporter activity, transporter activity,			sequence conflict, splice variant,	SF015588:adaptor protein complex, sigma subunit,
211047_x_at	ADAPTOR-RELATED PROTEIN COMPLEX 2, SIGMA 1 SUBUNIT		Alternative splicing, coated pits,	IPR000804:Clathrin adaptor complex, small chain,		AP-2 adaptor complex, cell, cellular component unknown, clathrin adaptor complex, clathrin coat, clathrin coat of coated pit, clathrin coat of endocytic vesicle, clathrin coated vesicle membrane, clathrin vesicle coat, clathrin-coated endocytic vesicle, clathrin-coated endocytic vesicle membrane, clathrin-coated vesicle, coated membrane, coated pit, coated vesicle, coated vesicle membrane, cytopl…		biological process unknown, cell organization and biogenesis, cellular localization, cellular physiological process, cellular process, clathrin cage assembly, endocytosis, establishment of cellular localization, establishment of localization, establishment of protein localization, intracellular protein transport, intracellular transport, localization, physiological process, protein localization, …		molecular function unknown, protein transporter activity, transporter activity,			sequence conflict, splice variant,	SF015588:adaptor protein complex, sigma subunit,
203557_s_at	PTERIN-4 ALPHA-CARBINOLAMINE DEHYDRATASE/DIMERIZATION COFACTOR OF HEPATOCYTE NUCLEAR FACTOR 1 ALPHA (TCF1)		acetylation, direct protein sequencing, disease mutation, lyase, tetrahydrobiopterin biosynthesis,	IPR001533:Transcriptional coactivator/pterin dehydratase,				aromatic compound biosynthesis, aromatic compound metabolism, biosynthesis, cellular biosynthesis, cellular metabolism, cellular physiological process, cellular process, metabolism, physiological process, pteridine and derivative biosynthesis, pteridine and derivative metabolism, tetrahydrobiopterin biosynthesis, tetrahydrobiopterin metabolism,		4-alpha-hydroxytetrahydrobiopterin dehydratase activity, binding, carbon-oxygen lyase activity, catalytic activity, hydro-lyase activity, identical protein binding, lyase activity, protein binding,				SF001416:4a-hydroxytetrahydrobiopterin dehydratase,
212094_at	PATERNALLY EXPRESSED 10		hypothetical protein,	IPR001878:Zinc finger, CCHC-type, IPR005162:Retrotransposon gag protein,						binding, nucleic acid binding,
206027_at	S100 CALCIUM BINDING PROTEIN A3		3d-structure, EF hand, calcium, calcium binding, metal-binding, zinc,	IPR001751:Calcium-binding protein, S-100/ICaBP type, IPR002048:Calcium-binding EF-hand, IPR011992:EF-Hand type,						binding, calcium ion binding, cation binding, ion binding, metal ion binding, transition metal ion binding, zinc ion binding,			calcium-binding region:1; low affinity, calcium-binding region:2; high affinity, domain:EF-hand 1, domain:EF-hand 2, metal ion-binding site:Zinc 1, metal ion-binding site:Zinc 2,	SF002353:S-100 protein,
204083_s_at	TROPOMYOSIN 2 (BETA)		acetylation, actin-binding, alternative splicing, coiled coil, cytoskeleton, disease mutation, multigene family, muscle, muscle protein, skeletal muscle,	IPR000533:Tropomyosin, IPR002017:Spectrin repeat,		actin cytoskeleton, cell, contractile fiber, cytoplasm, cytoskeleton, intracellular, intracellular non-membrane-bound organelle, intracellular organelle, muscle thin filament tropomyosin, myofibril, non-membrane-bound organelle, organelle, sarcomere, striated muscle thin filament,				actin binding, binding, cytoskeletal protein binding, protein binding, structural constituent of muscle, structural molecule activity,			modified residue, splice variant,	SF002327:tropomyosin,
209669_s_at	SERPINE1 MRNA BINDING PROTEIN 1		alternative splicing, direct protein sequencing, nuclear protein, rna-binding,	IPR006861:Hyaluronan/mRNA binding protein,		cell, intracellular, intracellular membrane-bound organelle, intracellular organelle, membrane-bound organelle, nucleus, organelle,		RNA metabolism, biopolymer metabolism, cellular metabolism, cellular physiological process, cellular process, mRNA metabolism, macromolecule metabolism, metabolism, nucleobase, nucleoside, nucleotide and nucleic acid metabolism, physiological process, primary metabolism, regulation of RNA metabolism, regulation of RNA stability, regulation of biological process, regulation of cellular metabolism,…		RNA binding, binding, mRNA 3'-UTR binding, mRNA binding, nucleic acid binding, protein binding,			sequence conflict, splice variant,	SF017773:Not Yet Assigned,
217725_x_at	SERPINE1 MRNA BINDING PROTEIN 1		alternative splicing, direct protein sequencing, nuclear protein, rna-binding,	IPR006861:Hyaluronan/mRNA binding protein,		cell, intracellular, intracellular membrane-bound organelle, intracellular organelle, membrane-bound organelle, nucleus, organelle,		RNA metabolism, biopolymer metabolism, cellular metabolism, cellular physiological process, cellular process, mRNA metabolism, macromolecule metabolism, metabolism, nucleobase, nucleoside, nucleotide and nucleic acid metabolism, physiological process, primary metabolism, regulation of RNA metabolism, regulation of RNA stability, regulation of biological process, regulation of cellular metabolism,…		RNA binding, binding, mRNA 3'-UTR binding, mRNA binding, nucleic acid binding, protein binding,			sequence conflict, splice variant,	SF017773:Not Yet Assigned,
217724_at	SERPINE1 MRNA BINDING PROTEIN 1		alternative splicing, direct protein sequencing, nuclear protein, rna-binding,	IPR006861:Hyaluronan/mRNA binding protein,		cell, intracellular, intracellular membrane-bound organelle, intracellular organelle, membrane-bound organelle, nucleus, organelle,		RNA metabolism, biopolymer metabolism, cellular metabolism, cellular physiological process, cellular process, mRNA metabolism, macromolecule metabolism, metabolism, nucleobase, nucleoside, nucleotide and nucleic acid metabolism, physiological process, primary metabolism, regulation of RNA metabolism, regulation of RNA stability, regulation of biological process, regulation of cellular metabolism,…		RNA binding, binding, mRNA 3'-UTR binding, mRNA binding, nucleic acid binding, protein binding,			sequence conflict, splice variant,	SF017773:Not Yet Assigned,
220922_s_at	SPANX FAMILY, MEMBER B1		multigene family, nuclear protein, sperm,	IPR010007:Sperm proteins associated with nucleus, mapped to X chromosome,		cell, intracellular, intracellular membrane-bound organelle, intracellular organelle, membrane-bound organelle, nucleus, organelle,		cell development, cell differentiation, cellular process, development, gametogenesis, male gamete generation, reproduction, sexual reproduction, spermatid development, spermatid differentiation, spermatogenesis,
217769_s_at	CHROMOSOME 13 OPEN READING FRAME 12		hypothetical protein,	IPR008012:Proteasome maturation factor UMP1,
216336_x_at	METALLOTHIONEIN 1G		Alternative splicing, acetylated amino end, acetylation, cadmium, chelation, copper, direct protein sequencing, metal binding, metal-binding, metal-thiolate cluster, zinc,	IPR000006:Vertebrate metallothionein, IPR002400:Growth factor, cystine knot, IPR003019:Metallothionein superfamily, IPR008197:Whey acidic protein, core region,						binding, cadmium ion binding, cation binding, copper ion binding, heavy metal binding, ion binding, metal ion binding, obsolete molecular function, transition metal ion binding, zinc ion binding,			metal ion-binding site:Cluster A, metal ion-binding site:Cluster B, splice variant,	SF002564:metallothionein,
211714_x_at	TUBULIN, BETA	HSA04540:GAP JUNCTION, MMU04540:GAP JUNCTION,	Phosphorylation, gtp-binding, microtubule, multigene family, nucleotide-binding,	IPR000158:Cell division protein FtsZ, IPR000217:Tubulin, IPR002453:Beta tubulin, IPR003008:Tubulin/FtsZ, GTPase, IPR008280:Tubulin/FtsZ, C-terminal, IPR010916:TonB box, N-terminal,		cell, cytoplasm, cytoskeleton, intracellular, intracellular non-membrane-bound organelle, intracellular organelle, microtubule, microtubule cytoskeleton, non-membrane-bound organelle, organelle, protein complex,		apoptosis, cell death, cell killing, cell organization and biogenesis, cellular localization, cellular macromolecule metabolism, cellular metabolism, cellular physiological process, cellular process, cellular protein metabolism, cytoskeleton organization and biogenesis, cytoskeleton-dependent intracellular transport, death, establishment of cellular localization, establishment of localization, im…		GTP binding, GTPase activity, MHC class I protein binding, MHC protein binding, binding, catalytic activity, guanyl nucleotide binding, hydrolase activity, hydrolase activity, acting on acid anhydrides, hydrolase activity, acting on acid anhydrides, in phosphorus-containing anhydrides, nucleoside-triphosphatase activity, nucleotide binding, protein binding, purine nucleotide binding, pyrophosphat…			modified residue, nucleotide phosphate-binding region:GTP,	SF002306:tubulin,
212320_at	TUBULIN, BETA	HSA04540:GAP JUNCTION, MMU04540:GAP JUNCTION,	Phosphorylation, gtp-binding, microtubule, multigene family, nucleotide-binding,	IPR000158:Cell division protein FtsZ, IPR000217:Tubulin, IPR002453:Beta tubulin, IPR003008:Tubulin/FtsZ, GTPase, IPR008280:Tubulin/FtsZ, C-terminal, IPR010916:TonB box, N-terminal,		cell, cytoplasm, cytoskeleton, intracellular, intracellular non-membrane-bound organelle, intracellular organelle, microtubule, microtubule cytoskeleton, non-membrane-bound organelle, organelle, protein complex,		apoptosis, cell death, cell killing, cell organization and biogenesis, cellular localization, cellular macromolecule metabolism, cellular metabolism, cellular physiological process, cellular process, cellular protein metabolism, cytoskeleton organization and biogenesis, cytoskeleton-dependent intracellular transport, death, establishment of cellular localization, establishment of localization, im…		GTP binding, GTPase activity, MHC class I protein binding, MHC protein binding, binding, catalytic activity, guanyl nucleotide binding, hydrolase activity, hydrolase activity, acting on acid anhydrides, hydrolase activity, acting on acid anhydrides, in phosphorus-containing anhydrides, nucleoside-triphosphatase activity, nucleotide binding, protein binding, purine nucleotide binding, pyrophosphat…			modified residue, nucleotide phosphate-binding region:GTP,	SF002306:tubulin,
200839_s_at	CATHEPSIN B	HSA04612:ANTIGEN PROCESSING AND PRESENTATION,	3d-structure, cysteine proteinase, direct protein sequencing, glycoprotein, hydrolase, lysosome, protease, protein degradation, signal, thiol protease, zymogen,	IPR000169:Peptidase, cysteine peptidase active site, IPR000668:Peptidase C1A, papain C-terminal, IPR012599:Peptidase C1, propeptide, IPR013128:Peptidase C1A, papain,		cell, cytoplasm, intracellular, intracellular membrane-bound organelle, intracellular organelle, lysosome, lytic vacuole, membrane-bound organelle, organelle, vacuole,	SM00645:Pept_C1,	apoptosis, biopolymer catabolism, biopolymer metabolism, catabolism, cell death, cellular macromolecule metabolism, cellular metabolism, cellular physiological process, cellular process, cellular protein metabolism, death, macromolecule catabolism, macromolecule metabolism, metabolism, physiological process, primary metabolism, programmed cell death, protein catabolism, protein metabolism, proteo…		catalytic activity, cathepsin B activity, cysteine-type endopeptidase activity, cysteine-type peptidase activity, endopeptidase activity, hydrolase activity, peptidase activity,			disulfide bond, glycosylation site:N-linked (GlcNAc...), propeptide:Activation peptide, signal peptide,	SF001182:papain,
202351_at	INTEGRIN, ALPHA V (VITRONECTIN RECEPTOR, ALPHA POLYPEPTIDE, ANTIGEN CD51)	HSA04510:FOCAL ADHESION, HSA04512:ECM-RECEPTOR INTERACTION, HSA04514:CELL ADHESION MOLECULES (CAMS), HSA04810:REGULATION OF ACTIN CYTOSKELETON,	3d-structure, Polymorphism, calcium, cell adhesion, direct protein sequencing, duplication, glycoprotein, heterodimer, integrin, membrane, receptor, signal, transmembrane, transmembrane protein,	IPR000413:Integrins alpha chain, IPR002048:Calcium-binding EF-hand,		cell, integral to membrane, integral to plasma membrane, integrin complex, intrinsic to membrane, intrinsic to plasma membrane, membrane, plasma membrane, protein complex, receptor complex,	SM00191:Int_alpha,	cell adhesion, cell communication, cell surface receptor linked signal transduction, cell-matrix adhesion, cell-substrate adhesion, cellular process, integrin-mediated signaling pathway, signal transduction,		binding, calcium ion binding, cation binding, ion binding, metal ion binding, protein binding, receptor activity, signal transducer activity,	h_edg1Pathway:Phospholipids as signalling intermediaries,		disulfide bond, glycosylation site:N-linked (GlcNAc...), repeat:FG-GAP 1, repeat:FG-GAP 2, repeat:FG-GAP 3, repeat:FG-GAP 4, repeat:FG-GAP 5, repeat:FG-GAP 6, repeat:FG-GAP 7, signal peptide, transmembrane region,	SF005666:integrin alpha-2b chain,
218118_s_at	TRANSLOCASE OF INNER MITOCHONDRIAL MEMBRANE 23 HOMOLOG (YEAST)		inner membrane, membrane, mitochondrion, outer membrane, protein transport, translocation, transmembrane, transport,	IPR003397:Mitochondrial import inner membrane translocase, subunit Tim17/22, IPR005681:Mitochondrial import inner membrane translocase, subunit Tim23,		cell, cytoplasm, envelope, integral to membrane, integral to plasma membrane, intracellular, intracellular membrane-bound organelle, intracellular organelle, intrinsic to membrane, intrinsic to plasma membrane, membrane, membrane-bound organelle, membrane-enclosed lumen, mitochondrial envelope, mitochondrial inner membrane, mitochondrial inner membrane presequence translocase complex, mitochondri…		cell organization and biogenesis, cellular localization, cellular physiological process, cellular process, establishment of cellular localization, establishment of localization, establishment of protein localization, intracellular protein transport, intracellular transport, localization, physiological process, protein localization, protein targeting, protein targeting to mitochondrion, protein tr…		P-P-bond-hydrolysis-driven transporter activity, binding, carrier activity, primary active transporter activity, protein binding, protein transporter activity, transporter activity,			transmembrane region,
218119_at	TRANSLOCASE OF INNER MITOCHONDRIAL MEMBRANE 23 HOMOLOG (YEAST)		inner membrane, membrane, mitochondrion, outer membrane, protein transport, translocation, transmembrane, transport,	IPR003397:Mitochondrial import inner membrane translocase, subunit Tim17/22, IPR005681:Mitochondrial import inner membrane translocase, subunit Tim23,		cell, cytoplasm, envelope, integral to membrane, integral to plasma membrane, intracellular, intracellular membrane-bound organelle, intracellular organelle, intrinsic to membrane, intrinsic to plasma membrane, membrane, membrane-bound organelle, membrane-enclosed lumen, mitochondrial envelope, mitochondrial inner membrane, mitochondrial inner membrane presequence translocase complex, mitochondri…		cell organization and biogenesis, cellular localization, cellular physiological process, cellular process, establishment of cellular localization, establishment of localization, establishment of protein localization, intracellular protein transport, intracellular transport, localization, physiological process, protein localization, protein targeting, protein targeting to mitochondrion, protein tr…		P-P-bond-hydrolysis-driven transporter activity, binding, carrier activity, primary active transporter activity, protein binding, protein transporter activity, transporter activity,			transmembrane region,
217809_at	BASIC LEUCINE ZIPPER AND W2 DOMAINS 2		hypothetical protein, initiation factor,	IPR003307:eIF4-gamma/eIF5/eIF2-epsilon,			SM00515:eIF5C,	biosynthesis, cellular biosynthesis, cellular macromolecule metabolism, cellular metabolism, cellular physiological process, cellular process, cellular protein metabolism, macromolecule biosynthesis, macromolecule metabolism, metabolism, physiological process, primary metabolism, protein biosynthesis, protein metabolism, regulation of biological process, regulation of biosynthesis, regulation of …		binding, nucleic acid binding, translation factor activity, nucleic acid binding, translation initiation factor activity, translation regulator activity,
200052_s_at	INTERLEUKIN ENHANCER BINDING FACTOR 2, 45KDA		activator, direct protein sequencing, dna-binding, nuclear protein, transcription, transcription regulation,	IPR006116:2-5 oligoadenylate synthetase, ubiquitin-like region, IPR006561:DZF,		cell, intracellular, intracellular membrane-bound organelle, intracellular non-membrane-bound organelle, intracellular organelle, membrane-bound organelle, membrane-enclosed lumen, non-membrane-bound organelle, nuclear lumen, nucleolus, nucleus, organelle, organelle lumen,	SM00572:DZF,	cellular metabolism, cellular physiological process, cellular process, defense response, immune response, metabolism, nucleobase, nucleoside, nucleotide and nucleic acid metabolism, organismal physiological process, physiological process, positive regulation of biological process, positive regulation of cellular metabolism, positive regulation of cellular physiological process, positive regulatio…		ATP binding, DNA binding, RNA binding, RNA polymerase II transcription factor activity, adenyl nucleotide binding, binding, catalytic activity, double-stranded RNA binding, nucleic acid binding, nucleotide binding, protein binding, purine nucleotide binding, transcription regulator activity, transferase activity,			domain:DZF,	SF017612:Not Yet Assigned,
202420_s_at	DEAH (ASP-GLU-ALA-HIS) BOX POLYPEPTIDE 9		ATP, Hypothetical protein, P-loop, activator, atp-binding, direct protein sequencing, dna-binding, helicase, hydrolase, methylation, nuclear protein, nucleotide-binding, phosphorylation, rna-binding,	IPR001159:Double-stranded RNA binding, IPR001410:DEAD/DEAH box helicase, IPR001650:Helicase, C-terminal, IPR002464:ATP-dependent helicase, DEAH-box, IPR007502:Helicase-associated region, IPR011545:DEAD/DEAH box helicase, N-terminal, IPR011709:Protein of unknown function DUF1605,		cell, cytoplasm, intracellular, intracellular membrane-bound organelle, intracellular organelle, membrane-bound organelle, nucleus, organelle,	SM00358:DSRM, SM00487:DEXDc, SM00490:HELICc,			ATP binding, ATP-dependent DNA helicase activity, ATP-dependent RNA helicase activity, ATP-dependent helicase activity, ATPase activity, ATPase activity, coupled, DNA binding, DNA helicase activity, DNA-dependent ATPase activity, RNA binding, RNA helicase activity, RNA-dependent ATPase activity, adenyl nucleotide binding, binding, catalytic activity, double-stranded RNA binding, helicase activity…			domain:DRBM 1, domain:DRBM 2, mutagenesis site, nucleotide phosphate-binding region:ATP,
204026_s_at	ZW10 INTERACTOR		coiled coil, nuclear protein,			cell, intracellular, intracellular membrane-bound organelle, intracellular organelle, membrane-bound organelle, nucleus, organelle,		cell communication, cell cycle, cell organization and biogenesis, cellular physiological process, cellular process, cytoskeleton organization and biogenesis, intracellular signaling cascade, microtubule cytoskeleton organization and biogenesis, microtubule-based process, organelle organization and biogenesis, phosphoinositide-mediated signaling, physiological process, second-messenger-mediated si…
202209_at	LSM3 HOMOLOG, U6 SMALL NUCLEAR RNA ASSOCIATED (S. CEREVISIAE)		acetylation, direct protein sequencing, mrna processing, mrna splicing, nuclear protein, ribonucleoprotein, rna-binding,	IPR001163:Like-Sm ribonucleoprotein, core, IPR006649:Like-Sm ribonucleoprotein, eukaryotic and archaea-type, core,		cell, intracellular, intracellular membrane-bound organelle, intracellular non-membrane-bound organelle, intracellular organelle, membrane-bound organelle, membrane-enclosed lumen, non-membrane-bound organelle, nuclear lumen, nucleolus, nucleus, organelle, organelle lumen, protein complex, ribonucleoprotein complex, small nucleolar ribonucleoprotein complex,	SM00651:Sm,	RNA metabolism, RNA processing, RNA splicing, RNA splicing, via transesterification reactions, RNA splicing, via transesterification reactions with bulged adenosine as nucleophile, biopolymer metabolism, cellular metabolism, cellular physiological process, cellular process, mRNA metabolism, mRNA processing, macromolecule metabolism, metabolism, nuclear mRNA splicing, via spliceosome, nucleobase, …		RNA binding, binding, nucleic acid binding, protein binding,
209122_at	ADIPOSE DIFFERENTIATION-RELATED PROTEIN		lipoprotein, membrane,	IPR004279:Perilipin,		cell, cytoplasm, endoplasmic reticulum, extracellular region, intracellular, intracellular membrane-bound organelle, intracellular organelle, lipid particle, membrane, membrane-bound organelle, organelle,								SF036881:lipid droplet-associated protein, perilipin type,
201301_s_at	ANNEXIN A4		acetylated amino end, annexin, calcium, calcium binding, calcium/phospholipid-binding, direct protein sequencing, duplication, endonexin fold, glycoprotein, phospholipid binding, phosphoprotein,	IPR001464:Annexin, IPR002390:Annexin, type III, IPR009115:Annexin, type VIII,		cell, cytoplasm, intracellular,	SM00335:ANX,	anti-apoptosis, apoptosis, cell communication, cell death, cellular physiological process, cellular process, coagulation, death, negative regulation of apoptosis, negative regulation of biological process, negative regulation of cellular physiological process, negative regulation of cellular process, negative regulation of coagulation, negative regulation of physiological process, negative regula…		binding, calcium ion binding, calcium-dependent phospholipid binding, cation binding, enzyme inhibitor activity, enzyme regulator activity, ion binding, lipid binding, metal ion binding, phospholipase inhibitor activity, phospholipid binding,			repeat:Annexin 1, repeat:Annexin 2, repeat:Annexin 3, repeat:Annexin 4,	SF002359:annexin I,
201302_at	ANNEXIN A4		acetylated amino end, annexin, calcium, calcium binding, calcium/phospholipid-binding, direct protein sequencing, duplication, endonexin fold, glycoprotein, phospholipid binding, phosphoprotein,	IPR001464:Annexin, IPR002390:Annexin, type III, IPR009115:Annexin, type VIII,		cell, cytoplasm, intracellular,	SM00335:ANX,	anti-apoptosis, apoptosis, cell communication, cell death, cellular physiological process, cellular process, coagulation, death, negative regulation of apoptosis, negative regulation of biological process, negative regulation of cellular physiological process, negative regulation of cellular process, negative regulation of coagulation, negative regulation of physiological process, negative regula…		binding, calcium ion binding, calcium-dependent phospholipid binding, cation binding, enzyme inhibitor activity, enzyme regulator activity, ion binding, lipid binding, metal ion binding, phospholipase inhibitor activity, phospholipid binding,			repeat:Annexin 1, repeat:Annexin 2, repeat:Annexin 3, repeat:Annexin 4,	SF002359:annexin I,
210139_s_at	PERIPHERAL MYELIN PROTEIN 22		charcot-marie-tooth disease, deafness, dejerine-sottas syndrome, disease mutation, glycoprotein, membrane, myelin, transmembrane, transmembrane protein,	IPR003936:Peripheral myelin protein PMP22, IPR004031:PMP-22/EMP/MP20 and claudin, IPR004032:PMP-22/EMP/MP20,	CHARCOT-MARIE-TOOTH DISEASE TYPE 1A, CHARCOT-MARIE-TOOTH DISEASE TYPE 1A., DEJERINE-SOTTAS NEUROPATHY, NEURODEG,	cell, cell fraction, integral to membrane, integral to plasma membrane, intrinsic to membrane, intrinsic to plasma membrane, membrane, membrane fraction, plasma membrane,		behavior, cell communication, cell development, cell differentiation, cell maturation, cell proliferation, cell-cell signaling, cellular nerve ensheathment, cellular physiological process, cellular process, development, ionic insulation of neurons by glial cells, mechanosensory behavior, negative regulation of biological process, negative regulation of cell proliferation, negative regulation of c…					glycosylation site:N-linked (GlcNAc...), transmembrane region,	SF005809:growth arrest-specific protein,
222229_x_at	HYPOTHETICAL LOC392501					cell, cytoplasm, intracellular, intracellular non-membrane-bound organelle, intracellular organelle, non-membrane-bound organelle, organelle, protein complex, ribonucleoprotein complex, ribosome,		biosynthesis, cellular biosynthesis, cellular macromolecule metabolism, cellular metabolism, cellular physiological process, cellular process, cellular protein metabolism, macromolecule biosynthesis, macromolecule metabolism, metabolism, physiological process, primary metabolism, protein biosynthesis, protein metabolism,		structural constituent of ribosome, structural molecule activity,
201317_s_at	PROTEASOME (PROSOME, MACROPAIN) SUBUNIT, ALPHA TYPE, 2	HSA03050:PROTEASOME,	acetylation, direct protein sequencing, hydrolase, phosphoprotein, phosphorylation, protease, proteasome, protein degradation, proteinase, threonine protease,	IPR000426:Proteasome alpha-subunit, IPR001353:20S proteasome, A and B subunits,		cell, cytoplasm, cytosol, intracellular, proteasome complex (sensu Eukaryota), proteasome core complex (sensu Eukaryota), protein complex,		biopolymer catabolism, biopolymer metabolism, catabolism, cellular catabolism, cellular macromolecule catabolism, cellular macromolecule metabolism, cellular metabolism, cellular physiological process, cellular process, cellular protein catabolism, cellular protein metabolism, macromolecule catabolism, macromolecule metabolism, metabolism, modification-dependent protein catabolism, physiological …		catalytic activity, endopeptidase activity, hydrolase activity, obsolete molecular function, peptidase activity, proteasome endopeptidase activity, threonine endopeptidase activity,				SF001212:multicatalytic endopeptidase complex chain C9,
214328_s_at	HEAT SHOCK PROTEIN 90KDA ALPHA (CYTOSOLIC), CLASS A MEMBER 1	HSA04612:ANTIGEN PROCESSING AND PRESENTATION,	3d-structure, Hypothetical protein, atp-binding, chaperone, direct protein sequencing, estrogen-induced protein, heat shock, nucleotide-binding, phosphoprotein, phosphorylation, stress-induced protein,	IPR001404:Heat shock protein Hsp90, IPR003594:ATP-binding region, ATPase-like,		cell, cellular component unknown, cytoplasm, cytosol, intracellular,	SM00387:HATPase_c,	biological process unknown, biosynthesis, cell communication, cell organization and biogenesis, cellular localization, cellular macromolecule metabolism, cellular metabolism, cellular physiological process, cellular process, cellular protein metabolism, establishment of cellular localization, establishment of localization, intracellular transport, localization, macromolecule metabolism, metabolis…		ATP binding, TPR domain binding, adenyl nucleotide binding, binding, enzyme regulator activity, identical protein binding, molecular function unknown, nitric-oxide synthase regulator activity, nucleotide binding, protein binding, protein dimerization activity, protein domain specific binding, protein homodimerization activity, purine nucleotide binding, unfolded protein binding,	h_acrPathway:Ahr Signal Transduction Pathway, h_aktPathway:AKT Signaling Pathway, h_gcrPathway:Corticosteroids and cardioprotection, h_hifPathway:Hypoxia-Inducible Factor in the Cardiovascular System, h_no1Pathway:Actions of Nitric Oxide in the Heart, h_p53hypoxiaPathway:Hypoxia and p53 in the Cardiovascular system, h_pparaPathway:Mechanism of Gene Regulation by Peroxisome Proliferators via PPARa…		helix,	SF002583:heat shock protein 90,
208996_s_at	POLYMERASE (RNA) II (DNA DIRECTED) POLYPEPTIDE C, 33KDA	HSA00230:PURINE METABOLISM, HSA00240:PYRIMIDINE METABOLISM, HSA03020:RNA POLYMERASE,	dna-directed rna polymerase, nuclear protein, nucleotidyltransferase, transcription, transferase,	IPR001514:DNA-directed RNA polymerase, 30-40 kDa subunit, IPR002048:Calcium-binding EF-hand, IPR011261:RNA polymerase, dimerisation, IPR011262:RNA polymerase, insert, IPR011263:RNA polymerase, RpoA/D/Rpb3-type,		DNA-directed RNA polymerase II, core complex, DNA-directed RNA polymerase II, holoenzyme, RNA polymerase complex, cell, intracellular, intracellular membrane-bound organelle, intracellular organelle, membrane-bound organelle, membrane-enclosed lumen, nuclear lumen, nucleoplasm, nucleus, organelle, organelle lumen, protein complex,	SM00662:RPOLD,	cellular metabolism, cellular physiological process, cellular process, metabolism, nucleobase, nucleoside, nucleotide and nucleic acid metabolism, physiological process, primary metabolism, transcription, transcription from RNA polymerase II promoter, transcription, DNA-dependent,		DNA binding, DNA-directed RNA polymerase I activity, DNA-directed RNA polymerase II activity, DNA-directed RNA polymerase III activity, DNA-directed RNA polymerase activity, binding, catalytic activity, nucleic acid binding, nucleotidyltransferase activity, obsolete molecular function, protein binding, protein dimerization activity, transferase activity, transferase activity, transferring phospho…				SF000749:DNA-directed RNA polymerase II, RPB3 subunit,
208768_x_at	RIBOSOMAL PROTEIN L22	HSA03010:RIBOSOME,	direct protein sequencing, heparin binding, heparin-binding, protein biosynthesis, ribonucleoprotein, ribosomal protein, ribosome, rna-binding,	IPR002671:Ribosomal L22e protein,		cell, cytoplasm, cytosol, cytosolic large ribosomal subunit (sensu Eukaryota), cytosolic ribosome (sensu Eukaryota), intracellular, intracellular non-membrane-bound organelle, intracellular organelle, large ribosomal subunit, non-membrane-bound organelle, organelle, protein complex, ribonucleoprotein complex, ribosome,		biosynthesis, cellular biosynthesis, cellular macromolecule metabolism, cellular metabolism, cellular physiological process, cellular process, cellular protein metabolism, macromolecule biosynthesis, macromolecule metabolism, metabolism, physiological process, primary metabolism, protein biosynthesis, protein metabolism,		RNA binding, binding, carbohydrate binding, glycosaminoglycan binding, heparin binding, nucleic acid binding, pattern binding, polysaccharide binding, structural constituent of ribosome, structural molecule activity,				SF002223:rat ribosomal protein L22,
221775_x_at	RIBOSOMAL PROTEIN L22	HSA03010:RIBOSOME,	direct protein sequencing, heparin binding, heparin-binding, protein biosynthesis, ribonucleoprotein, ribosomal protein, ribosome, rna-binding,	IPR002671:Ribosomal L22e protein,		cell, cytoplasm, cytosol, cytosolic large ribosomal subunit (sensu Eukaryota), cytosolic ribosome (sensu Eukaryota), intracellular, intracellular non-membrane-bound organelle, intracellular organelle, large ribosomal subunit, non-membrane-bound organelle, organelle, protein complex, ribonucleoprotein complex, ribosome,		biosynthesis, cellular biosynthesis, cellular macromolecule metabolism, cellular metabolism, cellular physiological process, cellular process, cellular protein metabolism, macromolecule biosynthesis, macromolecule metabolism, metabolism, physiological process, primary metabolism, protein biosynthesis, protein metabolism,		RNA binding, binding, carbohydrate binding, glycosaminoglycan binding, heparin binding, nucleic acid binding, pattern binding, polysaccharide binding, structural constituent of ribosome, structural molecule activity,				SF002223:rat ribosomal protein L22,
220960_x_at	RIBOSOMAL PROTEIN L22	HSA03010:RIBOSOME,	direct protein sequencing, heparin binding, heparin-binding, protein biosynthesis, ribonucleoprotein, ribosomal protein, ribosome, rna-binding,	IPR002671:Ribosomal L22e protein,		cell, cytoplasm, cytosol, cytosolic large ribosomal subunit (sensu Eukaryota), cytosolic ribosome (sensu Eukaryota), intracellular, intracellular non-membrane-bound organelle, intracellular organelle, large ribosomal subunit, non-membrane-bound organelle, organelle, protein complex, ribonucleoprotein complex, ribosome,		biosynthesis, cellular biosynthesis, cellular macromolecule metabolism, cellular metabolism, cellular physiological process, cellular process, cellular protein metabolism, macromolecule biosynthesis, macromolecule metabolism, metabolism, physiological process, primary metabolism, protein biosynthesis, protein metabolism,		RNA binding, binding, carbohydrate binding, glycosaminoglycan binding, heparin binding, nucleic acid binding, pattern binding, polysaccharide binding, structural constituent of ribosome, structural molecule activity,				SF002223:rat ribosomal protein L22,
214042_s_at	RIBOSOMAL PROTEIN L22	HSA03010:RIBOSOME,	direct protein sequencing, heparin binding, heparin-binding, protein biosynthesis, ribonucleoprotein, ribosomal protein, ribosome, rna-binding,	IPR002671:Ribosomal L22e protein,		cell, cytoplasm, cytosol, cytosolic large ribosomal subunit (sensu Eukaryota), cytosolic ribosome (sensu Eukaryota), intracellular, intracellular non-membrane-bound organelle, intracellular organelle, large ribosomal subunit, non-membrane-bound organelle, organelle, protein complex, ribonucleoprotein complex, ribosome,		biosynthesis, cellular biosynthesis, cellular macromolecule metabolism, cellular metabolism, cellular physiological process, cellular process, cellular protein metabolism, macromolecule biosynthesis, macromolecule metabolism, metabolism, physiological process, primary metabolism, protein biosynthesis, protein metabolism,		RNA binding, binding, carbohydrate binding, glycosaminoglycan binding, heparin binding, nucleic acid binding, pattern binding, polysaccharide binding, structural constituent of ribosome, structural molecule activity,				SF002223:rat ribosomal protein L22,
200754_x_at	SPLICING FACTOR, ARGININE/SERINE-RICH 2		acetylation, direct protein sequencing, mrna processing, mrna splicing, nuclear protein, phosphorylation, rna-binding,	IPR000504:RNA-binding region RNP-1 (RNA recognition motif), IPR003954:RNA recognition, region 1, IPR012677:Nucleotide-binding, alpha-beta plait,		PML body, cell, intracellular, intracellular membrane-bound organelle, intracellular organelle, membrane-bound organelle, membrane-enclosed lumen, nuclear body, nuclear lumen, nucleoplasm, nucleus, organelle, organelle lumen,	SM00360:RRM,	RNA metabolism, RNA processing, RNA splicing, RNA splicing, via transesterification reactions, RNA splicing, via transesterification reactions with bulged adenosine as nucleophile, biopolymer metabolism, cellular metabolism, cellular physiological process, cellular process, mRNA metabolism, mRNA processing, macromolecule metabolism, metabolism, nuclear mRNA splicing, via spliceosome, nucleobase, …		RNA binding, binding, nucleic acid binding, nucleotide binding, protein binding, transcription cofactor activity, transcription corepressor activity, transcription factor binding, transcription regulator activity,	h_smPathway:Spliceosomal Assembly,		domain:RRM,
214882_s_at	SPLICING FACTOR, ARGININE/SERINE-RICH 2		acetylation, direct protein sequencing, mrna processing, mrna splicing, nuclear protein, phosphorylation, rna-binding,	IPR000504:RNA-binding region RNP-1 (RNA recognition motif), IPR003954:RNA recognition, region 1, IPR012677:Nucleotide-binding, alpha-beta plait,		PML body, cell, intracellular, intracellular membrane-bound organelle, intracellular organelle, membrane-bound organelle, membrane-enclosed lumen, nuclear body, nuclear lumen, nucleoplasm, nucleus, organelle, organelle lumen,	SM00360:RRM,	RNA metabolism, RNA processing, RNA splicing, RNA splicing, via transesterification reactions, RNA splicing, via transesterification reactions with bulged adenosine as nucleophile, biopolymer metabolism, cellular metabolism, cellular physiological process, cellular process, mRNA metabolism, mRNA processing, macromolecule metabolism, metabolism, nuclear mRNA splicing, via spliceosome, nucleobase, …		RNA binding, binding, nucleic acid binding, nucleotide binding, protein binding, transcription cofactor activity, transcription corepressor activity, transcription factor binding, transcription regulator activity,	h_smPathway:Spliceosomal Assembly,		domain:RRM,
214774_x_at	TRINUCLEOTIDE REPEAT CONTAINING 9			IPR000135:High mobility group box HMG1 and HMG2, IPR000910:HMG1/2 (high mobility group) box,		cell, chromatin, chromosome, intracellular, intracellular membrane-bound organelle, intracellular non-membrane-bound organelle, intracellular organelle, membrane-bound organelle, non-membrane-bound organelle, nucleus, organelle,	SM00398:HMG,	cellular metabolism, cellular physiological process, cellular process, metabolism, nucleobase, nucleoside, nucleotide and nucleic acid metabolism, physiological process, primary metabolism, regulation of biological process, regulation of cellular metabolism, regulation of cellular physiological process, regulation of cellular process, regulation of metabolism, regulation of nucleobase, nucleoside…		DNA binding, binding, nucleic acid binding,
215108_x_at	TRINUCLEOTIDE REPEAT CONTAINING 9			IPR000135:High mobility group box HMG1 and HMG2, IPR000910:HMG1/2 (high mobility group) box,		cell, chromatin, chromosome, intracellular, intracellular membrane-bound organelle, intracellular non-membrane-bound organelle, intracellular organelle, membrane-bound organelle, non-membrane-bound organelle, nucleus, organelle,	SM00398:HMG,	cellular metabolism, cellular physiological process, cellular process, metabolism, nucleobase, nucleoside, nucleotide and nucleic acid metabolism, physiological process, primary metabolism, regulation of biological process, regulation of cellular metabolism, regulation of cellular physiological process, regulation of cellular process, regulation of metabolism, regulation of nucleobase, nucleoside…		DNA binding, binding, nucleic acid binding,
216623_x_at	TRINUCLEOTIDE REPEAT CONTAINING 9			IPR000135:High mobility group box HMG1 and HMG2, IPR000910:HMG1/2 (high mobility group) box,		cell, chromatin, chromosome, intracellular, intracellular membrane-bound organelle, intracellular non-membrane-bound organelle, intracellular organelle, membrane-bound organelle, non-membrane-bound organelle, nucleus, organelle,	SM00398:HMG,	cellular metabolism, cellular physiological process, cellular process, metabolism, nucleobase, nucleoside, nucleotide and nucleic acid metabolism, physiological process, primary metabolism, regulation of biological process, regulation of cellular metabolism, regulation of cellular physiological process, regulation of cellular process, regulation of metabolism, regulation of nucleobase, nucleoside…		DNA binding, binding, nucleic acid binding,
217869_at	HYDROXYSTEROID (17-BETA) DEHYDROGENASE 12	HSA00051:FRUCTOSE AND MANNOSE METABOLISM, HSA00052:GALACTOSE METABOLISM, HSA00053:ASCORBATE AND ALDARATE METABOLISM, HSA00120:BILE ACID BIOSYNTHESIS, HSA00260:GLYCINE, SERINE AND THREONINE METABOLISM, HSA00310:LYSINE DEGRADATION, HSA00363:BISPHENOL A DEGRADATION, HSA00520:NUCLEOTIDE SUGARS METABOLISM, HSA00564:GLYCEROPHOSPHOLIPID METABOLISM, HSA00591:LINOLEIC ACID METABOLISM, HSA00625:TETRACHLORO…	oxidoreductase,	IPR002198:Short-chain dehydrogenase/reductase SDR, IPR002347:Glucose/ribitol dehydrogenase,				metabolism, physiological process,		catalytic activity, oxidoreductase activity,				SF000126:11beta-hydroxysteroid dehydrogenase,
202233_s_at	UBIQUINOL-CYTOCHROME C REDUCTASE HINGE PROTEIN	HSA00190:OXIDATIVE PHOSPHORYLATION,	electron transport, inner membrane, membrane, mitochondrion, oxidative phosphorylation, oxidoreductase, respiratory chain, transit peptide, transport,	IPR003422:Ubiquinol-cytochrome C reductase hinge protein,		cell, cytoplasm, envelope, intracellular, intracellular membrane-bound organelle, intracellular organelle, membrane, membrane-bound organelle, mitochondrial electron transport chain, mitochondrial envelope, mitochondrial inner membrane, mitochondrial membrane, mitochondrion, organelle, organelle envelope, organelle inner membrane, organelle membrane,		ATP synthesis coupled electron transport, ATP synthesis coupled electron transport (sensu Eukaryota), aerobic respiration, cellular metabolism, cellular physiological process, cellular process, cellular respiration, electron transport, establishment of localization, generation of precursor metabolites and energy, localization, metabolism, mitochondrial electron transport, ubiquinol to cytochrome …		carrier activity, catalytic activity, cation transporter activity, hydrogen ion transporter activity, ion transporter activity, monovalent inorganic cation transporter activity, oxidoreductase activity, oxidoreductase activity, acting on diphenols and related substances as donors, oxidoreductase activity, acting on diphenols and related substances as donors, cytochrome as acceptor, primary active…			disulfide bond, transit peptide:Mitochondrion,	SF000019:ubiquinol-cytochrome-c reductase (cytochrome c1) (complex III), nonheme 11 kDa subunit,
218153_at	HYPOTHETICAL PROTEIN FLJ12118	HSA00272:CYSTEINE METABOLISM, HSA00970:AMINOACYL-TRNA SYNTHETASES,	aminoacyl-trna synthetase,	IPR002308:Cysteinyl-tRNA synthetase, class Ia,				RNA metabolism, amine metabolism, amino acid activation, amino acid and derivative metabolism, amino acid metabolism, biopolymer metabolism, biosynthesis, carboxylic acid metabolism, cellular biosynthesis, cellular macromolecule metabolism, cellular metabolism, cellular physiological process, cellular process, cellular protein metabolism, cysteinyl-tRNA aminoacylation, macromolecule biosynthesis,…		ATP binding, adenyl nucleotide binding, aminoacyl-tRNA ligase activity, binding, catalytic activity, cysteine-tRNA ligase activity, ligase activity, ligase activity, forming carbon-oxygen bonds, nucleotide binding, purine nucleotide binding,		Translation, ribosomal structure and biogenesis,		SF001536:cysteine-tRNA ligase,
209911_x_at	HISTONE 1, H2BD		DNA binding, Ubl conjugation, chromosomal protein, direct protein sequencing, dna-binding, multigene family, nuclear protein, nucleosome core, nucleus,	IPR000164:Histone H3, IPR000558:Histone H2B, IPR007124:Histone-fold/TFIID-TAF/NF-Y, IPR007125:Histone core,		cell, chromatin, chromosome, intracellular, intracellular membrane-bound organelle, intracellular non-membrane-bound organelle, intracellular organelle, membrane-bound organelle, non-membrane-bound organelle, nucleosome, nucleus, obsolete cellular component, organelle, protein complex,	SM00427:H2B, SM00428:H3,	DNA metabolism, DNA packaging, biopolymer metabolism, cell organization and biogenesis, cellular metabolism, cellular physiological process, cellular process, chromatin assembly, chromatin assembly or disassembly, chromosome organization and biogenesis, chromosome organization and biogenesis (sensu Eukaryota), establishment and/or maintenance of chromatin architecture, macromolecule metabolism, m…		DNA binding, binding, nucleic acid binding,			cross-link:Glycyl lysine isopeptide (Lys-Gly) (interchain with G-Cter in ubiquitin),	SF002050:histone H2B, SF002051:histone H3,
211662_s_at	VOLTAGE-DEPENDENT ANION CHANNEL 2	HSA04020:CALCIUM SIGNALING PATHWAY,	alternative initiators, alternative splicing, ion transport, membrane, mitochondrion, outer membrane, porin, transmembrane, transport,	IPR001925:Porin, eukaryotic type,		cell, cytoplasm, envelope, integral to membrane, intracellular, intracellular membrane-bound organelle, intracellular organelle, intrinsic to membrane, membrane, membrane-bound organelle, mitochondrial envelope, mitochondrial membrane, mitochondrial outer membrane, mitochondrion, organelle, organelle envelope, organelle membrane, organelle outer membrane, outer membrane,		anion transport, cellular physiological process, cellular process, establishment of localization, ion transport, localization, physiological process, transport,		alpha-type channel activity, anion transporter activity, channel or pore class transporter activity, ion channel activity, ion transporter activity, porin activity, transporter activity,			sequence variant, site:Involved in hexokinase binding, splice variant,	SF002839:porin,
205812_s_at	TRANSMEMBRANE EMP24 PROTEIN TRANSPORT DOMAIN CONTAINING 9		direct protein sequencing, endoplasmic reticulum, glycoprotein, membrane, signal, transmembrane,	IPR000348:emp24/gp25L/p24, IPR009038:GOLD,		ER-Golgi intermediate compartment, cell, cytoplasm, endoplasmic reticulum, integral to membrane, intracellular, intracellular membrane-bound organelle, intracellular organelle, intrinsic to membrane, membrane, membrane-bound organelle, organelle,		cellular physiological process, cellular process, establishment of localization, localization, physiological process, transport,					domain:GOLD, glycosylation site:N-linked (GlcNAc...), signal peptide, transmembrane region,
217871_s_at	MACROPHAGE MIGRATION INHIBITORY FACTOR (GLYCOSYLATION-INHIBITING FACTOR)	HSA00350:TYROSINE METABOLISM, HSA00360:PHENYLALANINE METABOLISM,	3d-structure, Phosphorylation, cytokine, direct protein sequencing, inflammatory response, isomerase,	IPR001398:Macrophage migration inhibitory factor,	ATOPY, IMMUNE, RHEUMATOID ARTHRITIS,	extracellular region, extracellular space,		apoptosis, biosynthesis, carboxylic acid biosynthesis, carboxylic acid metabolism, cell activation, cell communication, cell death, cell proliferation, cell surface receptor linked signal transduction, cellular biosynthesis, cellular lipid metabolism, cellular metabolism, cellular physiological process, cellular process, death, defense response, fatty acid biosynthesis, fatty acid metabolism, ico…		binding, catalytic activity, cytokine activity, intramolecular oxidoreductase activity, isomerase activity, phenylpyruvate tautomerase activity, protein binding, receptor binding, signal transducer activity,			active site:Proton acceptor (via imino nitrogen),	SF015591:bovine glycosylation-inhibiting factor,
207030_s_at	CYSTEINE AND GLYCINE-RICH PROTEIN 2		developmental protein, differentiation, lim domain, metal-binding, nuclear protein, zinc,	IPR001781:LIM, zinc-binding,		cell, intracellular, intracellular membrane-bound organelle, intracellular organelle, membrane-bound organelle, nucleus, organelle,	SM00132:LIM,	cell differentiation, cell growth, cell organization and biogenesis, cell proliferation, cellular morphogenesis, cellular physiological process, cellular process, development, growth, morphogenesis, muscle development, organ development, organ morphogenesis, physiological process, regulation of cell size,		binding, cation binding, ion binding, metal ion binding, molecular function unknown, transition metal ion binding, zinc ion binding,			domain:LIM zinc-binding 1, domain:LIM zinc-binding 2,
200080_s_at	H3 HISTONE, FAMILY 3A		DNA binding, acetylation, acetyllysine, chromosomal protein, direct protein sequencing, dna-binding, methylated amino acid, methylation, nuclear protein, nucleosome core,	IPR000164:Histone H3, IPR007124:Histone-fold/TFIID-TAF/NF-Y, IPR007125:Histone core,		cell, chromatin, chromosome, intracellular, intracellular membrane-bound organelle, intracellular non-membrane-bound organelle, intracellular organelle, membrane-bound organelle, non-membrane-bound organelle, nucleosome, nucleus, obsolete cellular component, organelle, protein complex,	SM00428:H3,	DNA metabolism, DNA packaging, biopolymer metabolism, cell organization and biogenesis, cellular metabolism, cellular physiological process, cellular process, chromatin assembly, chromatin assembly or disassembly, chromosome organization and biogenesis, chromosome organization and biogenesis (sensu Eukaryota), establishment and/or maintenance of chromatin architecture, macromolecule metabolism, m…		DNA binding, binding, nucleic acid binding,				SF002051:histone H3,
209069_s_at	H3 HISTONE, FAMILY 3A		DNA binding, acetylation, acetyllysine, chromosomal protein, direct protein sequencing, dna-binding, methylated amino acid, methylation, nuclear protein, nucleosome core,	IPR000164:Histone H3, IPR007124:Histone-fold/TFIID-TAF/NF-Y, IPR007125:Histone core,		cell, chromatin, chromosome, intracellular, intracellular membrane-bound organelle, intracellular non-membrane-bound organelle, intracellular organelle, membrane-bound organelle, non-membrane-bound organelle, nucleosome, nucleus, obsolete cellular component, organelle, protein complex,	SM00428:H3,	DNA metabolism, DNA packaging, biopolymer metabolism, cell organization and biogenesis, cellular metabolism, cellular physiological process, cellular process, chromatin assembly, chromatin assembly or disassembly, chromosome organization and biogenesis, chromosome organization and biogenesis (sensu Eukaryota), establishment and/or maintenance of chromatin architecture, macromolecule metabolism, m…		DNA binding, binding, nucleic acid binding,				SF002051:histone H3,
211997_x_at	H3 HISTONE, FAMILY 3A		DNA binding, acetylation, acetyllysine, chromosomal protein, direct protein sequencing, dna-binding, methylated amino acid, methylation, nuclear protein, nucleosome core,	IPR000164:Histone H3, IPR007124:Histone-fold/TFIID-TAF/NF-Y, IPR007125:Histone core,		cell, chromatin, chromosome, intracellular, intracellular membrane-bound organelle, intracellular non-membrane-bound organelle, intracellular organelle, membrane-bound organelle, non-membrane-bound organelle, nucleosome, nucleus, obsolete cellular component, organelle, protein complex,	SM00428:H3,	DNA metabolism, DNA packaging, biopolymer metabolism, cell organization and biogenesis, cellular metabolism, cellular physiological process, cellular process, chromatin assembly, chromatin assembly or disassembly, chromosome organization and biogenesis, chromosome organization and biogenesis (sensu Eukaryota), establishment and/or maintenance of chromatin architecture, macromolecule metabolism, m…		DNA binding, binding, nucleic acid binding,				SF002051:histone H3,
211940_x_at	H3 HISTONE, FAMILY 3A		DNA binding, acetylation, acetyllysine, chromosomal protein, direct protein sequencing, dna-binding, methylated amino acid, methylation, nuclear protein, nucleosome core,	IPR000164:Histone H3, IPR007124:Histone-fold/TFIID-TAF/NF-Y, IPR007125:Histone core,		cell, chromatin, chromosome, intracellular, intracellular membrane-bound organelle, intracellular non-membrane-bound organelle, intracellular organelle, membrane-bound organelle, non-membrane-bound organelle, nucleosome, nucleus, obsolete cellular component, organelle, protein complex,	SM00428:H3,	DNA metabolism, DNA packaging, biopolymer metabolism, cell organization and biogenesis, cellular metabolism, cellular physiological process, cellular process, chromatin assembly, chromatin assembly or disassembly, chromosome organization and biogenesis, chromosome organization and biogenesis (sensu Eukaryota), establishment and/or maintenance of chromatin architecture, macromolecule metabolism, m…		DNA binding, binding, nucleic acid binding,				SF002051:histone H3,
213828_x_at	H3 HISTONE, FAMILY 3A		DNA binding, acetylation, acetyllysine, chromosomal protein, direct protein sequencing, dna-binding, methylated amino acid, methylation, nuclear protein, nucleosome core,	IPR000164:Histone H3, IPR007124:Histone-fold/TFIID-TAF/NF-Y, IPR007125:Histone core,		cell, chromatin, chromosome, intracellular, intracellular membrane-bound organelle, intracellular non-membrane-bound organelle, intracellular organelle, membrane-bound organelle, non-membrane-bound organelle, nucleosome, nucleus, obsolete cellular component, organelle, protein complex,	SM00428:H3,	DNA metabolism, DNA packaging, biopolymer metabolism, cell organization and biogenesis, cellular metabolism, cellular physiological process, cellular process, chromatin assembly, chromatin assembly or disassembly, chromosome organization and biogenesis, chromosome organization and biogenesis (sensu Eukaryota), establishment and/or maintenance of chromatin architecture, macromolecule metabolism, m…		DNA binding, binding, nucleic acid binding,				SF002051:histone H3,
211999_at	H3 HISTONE, FAMILY 3A		DNA binding, acetylation, acetyllysine, chromosomal protein, direct protein sequencing, dna-binding, methylated amino acid, methylation, nuclear protein, nucleosome core,	IPR000164:Histone H3, IPR007124:Histone-fold/TFIID-TAF/NF-Y, IPR007125:Histone core,		cell, chromatin, chromosome, intracellular, intracellular membrane-bound organelle, intracellular non-membrane-bound organelle, intracellular organelle, membrane-bound organelle, non-membrane-bound organelle, nucleosome, nucleus, obsolete cellular component, organelle, protein complex,	SM00428:H3,	DNA metabolism, DNA packaging, biopolymer metabolism, cell organization and biogenesis, cellular metabolism, cellular physiological process, cellular process, chromatin assembly, chromatin assembly or disassembly, chromosome organization and biogenesis, chromosome organization and biogenesis (sensu Eukaryota), establishment and/or maintenance of chromatin architecture, macromolecule metabolism, m…		DNA binding, binding, nucleic acid binding,				SF002051:histone H3,
218350_s_at	GEMININ, DNA REPLICATION INHIBITOR		3d-structure, Polymorphism, cell cycle, dna replication inhibitor,	IPR009984:Geminin,				DNA metabolism, DNA replication, DNA-dependent DNA replication, biopolymer metabolism, cell cycle, cellular metabolism, cellular physiological process, cellular process, macromolecule metabolism, metabolism, negative regulation of DNA metabolism, negative regulation of DNA replication, negative regulation of biological process, negative regulation of cellular metabolism, negative regulation of ce…		binding, protein binding,
211962_s_at	ZINC FINGER PROTEIN 36, C3H TYPE-LIKE 1		3d-structure, dna-binding, growth factor, metal-binding, nuclear protein, zinc, zinc finger, zinc-finger,	IPR000571:Zinc finger, CCCH-type, IPR007635:Tis11B like protein, N-terminal,		cell, intracellular, intracellular membrane-bound organelle, intracellular organelle, membrane-bound organelle, nucleus, organelle,	SM00356:ZnF_C3H1,			DNA binding, binding, cation binding, growth factor activity, ion binding, metal ion binding, nucleic acid binding, protein binding, receptor binding, signal transducer activity, transcription factor activity, transcription regulator activity, transition metal ion binding, zinc ion binding,			sequence conflict, zinc finger region:C3H1-type 1, zinc finger region:C3H1-type 2,	SF016081:Not Yet Assigned,
201663_s_at	SMC4 STRUCTURAL MAINTENANCE OF CHROMOSOMES 4-LIKE 1 (YEAST)		alternative splicing, atp-binding, cell cycle, cell division, coiled coil, dna condensation, mitosis, nuclear protein, nucleotide-binding, phosphorylation,	IPR003395:SMC protein, N-terminal, IPR003405:IPR003405, IPR003439:ABC transporter related, IPR010935:SMCs flexible hinge,		cell, chromosome, condensed chromosome, condensin complex, intracellular, intracellular membrane-bound organelle, intracellular non-membrane-bound organelle, intracellular organelle, membrane-bound organelle, non-membrane-bound organelle, nucleus, organelle, protein complex,		M phase, M phase of mitotic cell cycle, cell cycle, cell division, cell organization and biogenesis, cellular physiological process, cellular process, chromosome condensation, chromosome organization and biogenesis, chromosome organization and biogenesis (sensu Eukaryota), chromosome segregation, mitosis, mitotic cell cycle, mitotic chromosome condensation, mitotic sister chromatid segregation, o…		ATP binding, ATPase activity, adenyl nucleotide binding, binding, catalytic activity, hydrolase activity, hydrolase activity, acting on acid anhydrides, hydrolase activity, acting on acid anhydrides, in phosphorus-containing anhydrides, nucleoside-triphosphatase activity, nucleotide binding, protein binding, protein dimerization activity, protein heterodimerization activity, purine nucleotide bin…		Function unknown,	modified residue, nucleotide phosphate-binding region:ATP, splice variant,	SF005251:chromosome segregation protein SMC1,
201664_at	SMC4 STRUCTURAL MAINTENANCE OF CHROMOSOMES 4-LIKE 1 (YEAST)		alternative splicing, atp-binding, cell cycle, cell division, coiled coil, dna condensation, mitosis, nuclear protein, nucleotide-binding, phosphorylation,	IPR003395:SMC protein, N-terminal, IPR003405:IPR003405, IPR003439:ABC transporter related, IPR010935:SMCs flexible hinge,		cell, chromosome, condensed chromosome, condensin complex, intracellular, intracellular membrane-bound organelle, intracellular non-membrane-bound organelle, intracellular organelle, membrane-bound organelle, non-membrane-bound organelle, nucleus, organelle, protein complex,		M phase, M phase of mitotic cell cycle, cell cycle, cell division, cell organization and biogenesis, cellular physiological process, cellular process, chromosome condensation, chromosome organization and biogenesis, chromosome organization and biogenesis (sensu Eukaryota), chromosome segregation, mitosis, mitotic cell cycle, mitotic chromosome condensation, mitotic sister chromatid segregation, o…		ATP binding, ATPase activity, adenyl nucleotide binding, binding, catalytic activity, hydrolase activity, hydrolase activity, acting on acid anhydrides, hydrolase activity, acting on acid anhydrides, in phosphorus-containing anhydrides, nucleoside-triphosphatase activity, nucleotide binding, protein binding, protein dimerization activity, protein heterodimerization activity, purine nucleotide bin…		Function unknown,	modified residue, nucleotide phosphate-binding region:ATP, splice variant,	SF005251:chromosome segregation protein SMC1,
220922_s_at	SPERM PROTEIN ASSOCIATED WITH THE NUCLEUS, X-LINKED, FAMILY MEMBER A1		multigene family, nuclear protein, sperm,	IPR010007:Sperm proteins associated with nucleus, mapped to X chromosome,		cell, cytoplasm, intracellular, intracellular membrane-bound organelle, intracellular organelle, membrane-bound organelle, nucleus, organelle,		gametogenesis, male gamete generation, reproduction, sexual reproduction, spermatogenesis,
212145_at	MITOCHONDRIAL RIBOSOMAL PROTEIN S27		mitochondrion, ribonucleoprotein, ribosomal protein,	IPR002885:Pentatricopeptide repeat,		cell, cytoplasm, intracellular, intracellular membrane-bound organelle, intracellular organelle, membrane-bound organelle, mitochondrion, organelle, protein complex, ribonucleoprotein complex,				structural constituent of ribosome, structural molecule activity,
209398_at	HISTONE 1, H1C		acetylated amino end, acetylation, chromosomal protein, direct protein sequencing, dna-binding, multigene family, nuclear protein, nucleosome,	IPR005818:Histone H1/H5, IPR005819:Histone H5, IPR011991:Winged helix repressor DNA-binding,		cell, chromatin, chromosome, intracellular, intracellular membrane-bound organelle, intracellular non-membrane-bound organelle, intracellular organelle, membrane-bound organelle, non-membrane-bound organelle, nucleosome, nucleus, obsolete cellular component, organelle, protein complex,	SM00526:H15,	DNA metabolism, DNA packaging, biopolymer metabolism, cell organization and biogenesis, cellular metabolism, cellular physiological process, cellular process, chromatin assembly, chromatin assembly or disassembly, chromosome organization and biogenesis, chromosome organization and biogenesis (sensu Eukaryota), establishment and/or maintenance of chromatin architecture, macromolecule metabolism, m…		DNA binding, binding, nucleic acid binding,				SF002048:histone H1,
211963_s_at	ACTIN RELATED PROTEIN 2/3 COMPLEX, SUBUNIT 5, 16KDA	HSA04810:REGULATION OF ACTIN CYTOSKELETON,	cytoskeleton, direct protein sequencing,	IPR006789:ARP2/3 complex 16 kDa subunit (p16-Arc),		Arp2/3 protein complex, actin cytoskeleton, cell, cytoplasm, cytoskeleton, intracellular, intracellular non-membrane-bound organelle, intracellular organelle, non-membrane-bound organelle, organelle, protein complex,		actin cytoskeleton organization and biogenesis, actin filament polymerization, actin filament-based process, actin polymerization and/or depolymerization, cell motility, cell organization and biogenesis, cellular macromolecule metabolism, cellular metabolism, cellular physiological process, cellular process, cellular protein metabolism, cytoskeleton organization and biogenesis, establishment of l…		structural constituent of cytoskeleton, structural molecule activity,
217957_at	GENE TRAP LOCUS 3 (MOUSE)			IPR007714:Protein of unknown function DUF667,				development,
201217_x_at	RIBOSOMAL PROTEIN L3	HSA03010:RIBOSOME,	Phosphorylation, direct protein sequencing, protein biosynthesis, ribonucleoprotein, ribosomal protein, ribosome,	IPR000597:Ribosomal protein L3,		cell, cytoplasm, cytosol, cytosolic large ribosomal subunit (sensu Eukaryota), cytosolic ribosome (sensu Eukaryota), intracellular, intracellular membrane-bound organelle, intracellular non-membrane-bound organelle, intracellular organelle, large ribosomal subunit, membrane-bound organelle, membrane-enclosed lumen, non-membrane-bound organelle, nuclear lumen, nucleolus, nucleus, organelle, organe…		biosynthesis, cellular biosynthesis, cellular macromolecule metabolism, cellular metabolism, cellular physiological process, cellular process, cellular protein metabolism, macromolecule biosynthesis, macromolecule metabolism, metabolism, physiological process, primary metabolism, protein biosynthesis, protein metabolism,		RNA binding, binding, nucleic acid binding, structural constituent of ribosome, structural molecule activity,				SF002160:rat ribosomal protein L3,
211666_x_at	RIBOSOMAL PROTEIN L3	HSA03010:RIBOSOME,	Phosphorylation, direct protein sequencing, protein biosynthesis, ribonucleoprotein, ribosomal protein, ribosome,	IPR000597:Ribosomal protein L3,		cell, cytoplasm, cytosol, cytosolic large ribosomal subunit (sensu Eukaryota), cytosolic ribosome (sensu Eukaryota), intracellular, intracellular membrane-bound organelle, intracellular non-membrane-bound organelle, intracellular organelle, large ribosomal subunit, membrane-bound organelle, membrane-enclosed lumen, non-membrane-bound organelle, nuclear lumen, nucleolus, nucleus, organelle, organe…		biosynthesis, cellular biosynthesis, cellular macromolecule metabolism, cellular metabolism, cellular physiological process, cellular process, cellular protein metabolism, macromolecule biosynthesis, macromolecule metabolism, metabolism, physiological process, primary metabolism, protein biosynthesis, protein metabolism,		RNA binding, binding, nucleic acid binding, structural constituent of ribosome, structural molecule activity,				SF002160:rat ribosomal protein L3,
211073_x_at	RIBOSOMAL PROTEIN L3	HSA03010:RIBOSOME,	Phosphorylation, direct protein sequencing, protein biosynthesis, ribonucleoprotein, ribosomal protein, ribosome,	IPR000597:Ribosomal protein L3,		cell, cytoplasm, cytosol, cytosolic large ribosomal subunit (sensu Eukaryota), cytosolic ribosome (sensu Eukaryota), intracellular, intracellular membrane-bound organelle, intracellular non-membrane-bound organelle, intracellular organelle, large ribosomal subunit, membrane-bound organelle, membrane-enclosed lumen, non-membrane-bound organelle, nuclear lumen, nucleolus, nucleus, organelle, organe…		biosynthesis, cellular biosynthesis, cellular macromolecule metabolism, cellular metabolism, cellular physiological process, cellular process, cellular protein metabolism, macromolecule biosynthesis, macromolecule metabolism, metabolism, physiological process, primary metabolism, protein biosynthesis, protein metabolism,		RNA binding, binding, nucleic acid binding, structural constituent of ribosome, structural molecule activity,				SF002160:rat ribosomal protein L3,
212039_x_at	RIBOSOMAL PROTEIN L3	HSA03010:RIBOSOME,	Phosphorylation, direct protein sequencing, protein biosynthesis, ribonucleoprotein, ribosomal protein, ribosome,	IPR000597:Ribosomal protein L3,		cell, cytoplasm, cytosol, cytosolic large ribosomal subunit (sensu Eukaryota), cytosolic ribosome (sensu Eukaryota), intracellular, intracellular membrane-bound organelle, intracellular non-membrane-bound organelle, intracellular organelle, large ribosomal subunit, membrane-bound organelle, membrane-enclosed lumen, non-membrane-bound organelle, nuclear lumen, nucleolus, nucleus, organelle, organe…		biosynthesis, cellular biosynthesis, cellular macromolecule metabolism, cellular metabolism, cellular physiological process, cellular process, cellular protein metabolism, macromolecule biosynthesis, macromolecule metabolism, metabolism, physiological process, primary metabolism, protein biosynthesis, protein metabolism,		RNA binding, binding, nucleic acid binding, structural constituent of ribosome, structural molecule activity,				SF002160:rat ribosomal protein L3,
215963_x_at	RIBOSOMAL PROTEIN L3	HSA03010:RIBOSOME,	Phosphorylation, direct protein sequencing, protein biosynthesis, ribonucleoprotein, ribosomal protein, ribosome,	IPR000597:Ribosomal protein L3,		cell, cytoplasm, cytosol, cytosolic large ribosomal subunit (sensu Eukaryota), cytosolic ribosome (sensu Eukaryota), intracellular, intracellular membrane-bound organelle, intracellular non-membrane-bound organelle, intracellular organelle, large ribosomal subunit, membrane-bound organelle, membrane-enclosed lumen, non-membrane-bound organelle, nuclear lumen, nucleolus, nucleus, organelle, organe…		biosynthesis, cellular biosynthesis, cellular macromolecule metabolism, cellular metabolism, cellular physiological process, cellular process, cellular protein metabolism, macromolecule biosynthesis, macromolecule metabolism, metabolism, physiological process, primary metabolism, protein biosynthesis, protein metabolism,		RNA binding, binding, nucleic acid binding, structural constituent of ribosome, structural molecule activity,				SF002160:rat ribosomal protein L3,
201376_s_at	HETEROGENEOUS NUCLEAR RIBONUCLEOPROTEIN F		acetylation, direct protein sequencing, nuclear protein, phosphorylation, ribonucleoprotein, rna-binding, viral nucleoprotein,	IPR000504:RNA-binding region RNP-1 (RNA recognition motif), IPR012677:Nucleotide-binding, alpha-beta plait, IPR012996:Zinc finger, CHHC,		cell, heterogeneous nuclear ribonucleoprotein complex, intracellular, intracellular membrane-bound organelle, intracellular organelle, membrane-bound organelle, nucleus, organelle, protein complex, ribonucleoprotein complex,	SM00360:RRM,	RNA metabolism, RNA processing, biopolymer metabolism, cellular metabolism, cellular physiological process, cellular process, macromolecule metabolism, metabolism, nucleobase, nucleoside, nucleotide and nucleic acid metabolism, physiological process, primary metabolism,		RNA binding, binding, nucleic acid binding, nucleotide binding,			domain:RRM 1, domain:RRM 2, domain:RRM 3,
202206_at	ADP-RIBOSYLATION FACTOR-LIKE 4C		golgi stack, gtp-binding, multigene family, nuclear protein, nucleotide-binding,	IPR001806:Ras GTPase, IPR003579:Ras small GTPase, Rab type, IPR005225:Small GTP-binding protein domain, IPR006687:GTP-binding protein SAR1, IPR006688:ADP-ribosylation factor, IPR006689:ARF/SAR superfamily,		cell, intracellular, intracellular membrane-bound organelle, intracellular organelle, membrane-bound organelle, nucleus, organelle,	SM00177:ARF,	cell communication, cellular process, intracellular signaling cascade, signal transduction, small GTPase mediated signal transduction,		GTP binding, GTPase activity, binding, catalytic activity, guanyl nucleotide binding, hydrolase activity, hydrolase activity, acting on acid anhydrides, hydrolase activity, acting on acid anhydrides, in phosphorus-containing anhydrides, nucleoside-triphosphatase activity, nucleotide binding, purine nucleotide binding, pyrophosphatase activity,			nucleotide phosphate-binding region:GTP,	SF001711:ADP-ribosylation factor,
202207_at	ADP-RIBOSYLATION FACTOR-LIKE 4C		golgi stack, gtp-binding, multigene family, nuclear protein, nucleotide-binding,	IPR001806:Ras GTPase, IPR003579:Ras small GTPase, Rab type, IPR005225:Small GTP-binding protein domain, IPR006687:GTP-binding protein SAR1, IPR006688:ADP-ribosylation factor, IPR006689:ARF/SAR superfamily,		cell, intracellular, intracellular membrane-bound organelle, intracellular organelle, membrane-bound organelle, nucleus, organelle,	SM00177:ARF,	cell communication, cellular process, intracellular signaling cascade, signal transduction, small GTPase mediated signal transduction,		GTP binding, GTPase activity, binding, catalytic activity, guanyl nucleotide binding, hydrolase activity, hydrolase activity, acting on acid anhydrides, hydrolase activity, acting on acid anhydrides, in phosphorus-containing anhydrides, nucleoside-triphosphatase activity, nucleotide binding, purine nucleotide binding, pyrophosphatase activity,			nucleotide phosphate-binding region:GTP,	SF001711:ADP-ribosylation factor,
202790_at	CLAUDIN 7	HSA04514:CELL ADHESION MOLECULES (CAMS), HSA04530:TIGHT JUNCTION, HSA04670:LEUKOCYTE TRANSENDOTHELIAL MIGRATION,	alternative splicing, membrane, tight junction, transmembrane,	IPR003552:Claudin-7, IPR004031:PMP-22/EMP/MP20 and claudin, IPR006187:Claudin tight junction protein,		apical junction complex, apicolateral plasma membrane, cell, cell junction, integral to membrane, intercellular junction, intrinsic to membrane, membrane, plasma membrane, tight junction,		calcium-independent cell-cell adhesion, cell adhesion, cell-cell adhesion, cellular process,		binding, identical protein binding, protein binding, structural molecule activity,			sequence conflict, splice variant, transmembrane region,
201096_s_at	ADP-RIBOSYLATION FACTOR 4	HSA05110:CHOLERA - INFECTION,	3d-structure, GTP binding, P-loop, blocked amino end, er-golgi transport, golgi stack, gtp-binding, lipoprotein, monomer, multigene family, myristate, myristylation, nucleotide binding, nucleotide-binding, protein transport, transport,	IPR001806:Ras GTPase, IPR003579:Ras small GTPase, Rab type, IPR005225:Small GTP-binding protein domain, IPR006687:GTP-binding protein SAR1, IPR006688:ADP-ribosylation factor, IPR006689:ARF/SAR superfamily,		Golgi apparatus, Golgi stack, cell, cytoplasm, intracellular, intracellular membrane-bound organelle, intracellular organelle, membrane-bound organelle, organelle,	SM00177:ARF,	ER to Golgi vesicle-mediated transport, Golgi vesicle transport, cell communication, cell organization and biogenesis, cellular localization, cellular physiological process, cellular process, establishment of cellular localization, establishment of localization, establishment of protein localization, intracellular signaling cascade, intracellular transport, localization, physiological process, pr…		GTP binding, GTPase activity, binding, catalytic activity, enzyme activator activity, enzyme regulator activity, guanyl nucleotide binding, hydrolase activity, hydrolase activity, acting on acid anhydrides, hydrolase activity, acting on acid anhydrides, in phosphorus-containing anhydrides, nucleoside-triphosphatase activity, nucleotide binding, purine nucleotide binding, pyrophosphatase activity,			helix, lipid moiety-binding region:N-myristoyl glycine, nucleotide phosphate-binding region:GTP,	SF001711:ADP-ribosylation factor,
201097_s_at	ADP-RIBOSYLATION FACTOR 4	HSA05110:CHOLERA - INFECTION,	3d-structure, GTP binding, P-loop, blocked amino end, er-golgi transport, golgi stack, gtp-binding, lipoprotein, monomer, multigene family, myristate, myristylation, nucleotide binding, nucleotide-binding, protein transport, transport,	IPR001806:Ras GTPase, IPR003579:Ras small GTPase, Rab type, IPR005225:Small GTP-binding protein domain, IPR006687:GTP-binding protein SAR1, IPR006688:ADP-ribosylation factor, IPR006689:ARF/SAR superfamily,		Golgi apparatus, Golgi stack, cell, cytoplasm, intracellular, intracellular membrane-bound organelle, intracellular organelle, membrane-bound organelle, organelle,	SM00177:ARF,	ER to Golgi vesicle-mediated transport, Golgi vesicle transport, cell communication, cell organization and biogenesis, cellular localization, cellular physiological process, cellular process, establishment of cellular localization, establishment of localization, establishment of protein localization, intracellular signaling cascade, intracellular transport, localization, physiological process, pr…		GTP binding, GTPase activity, binding, catalytic activity, enzyme activator activity, enzyme regulator activity, guanyl nucleotide binding, hydrolase activity, hydrolase activity, acting on acid anhydrides, hydrolase activity, acting on acid anhydrides, in phosphorus-containing anhydrides, nucleoside-triphosphatase activity, nucleotide binding, purine nucleotide binding, pyrophosphatase activity,			helix, lipid moiety-binding region:N-myristoyl glycine, nucleotide phosphate-binding region:GTP,	SF001711:ADP-ribosylation factor,
201631_s_at	IMMEDIATE EARLY RESPONSE 3		glycoprotein, membrane, signal-anchor, transmembrane,			cell, cellular component unknown, integral to membrane, intrinsic to membrane, membrane,		anti-apoptosis, apoptosis, cell death, cellular physiological process, cellular process, death, development, morphogenesis, negative regulation of apoptosis, negative regulation of biological process, negative regulation of cellular physiological process, negative regulation of cellular process, negative regulation of physiological process, negative regulation of programmed cell death, physiologi…		molecular function unknown,			glycosylation site:N-linked (GlcNAc...), transmembrane region,	SF018324:Not Yet Assigned,
200003_s_at	RIBOSOMAL PROTEIN L28	HSA03010:RIBOSOME,	acetylation, ribonucleoprotein, ribosomal protein,	IPR002672:Ribosomal L28e protein,		cell, cytoplasm, cytosol, cytosolic large ribosomal subunit (sensu Eukaryota), cytosolic ribosome (sensu Eukaryota), intracellular, intracellular non-membrane-bound organelle, intracellular organelle, large ribosomal subunit, non-membrane-bound organelle, organelle, protein complex, ribonucleoprotein complex, ribosome,		biosynthesis, cellular biosynthesis, cellular macromolecule metabolism, cellular metabolism, cellular physiological process, cellular process, cellular protein metabolism, macromolecule biosynthesis, macromolecule metabolism, metabolism, physiological process, primary metabolism, protein biosynthesis, protein metabolism,		RNA binding, binding, nucleic acid binding, structural constituent of ribosome, structural molecule activity,				SF002208:rat ribosomal protein L28,
209120_at	NUCLEAR RECEPTOR SUBFAMILY 2, GROUP F, MEMBER 2		DNA binding, dna-binding, lipid binding, lipoprotein, metal-binding, nuclear protein, receptor, transcription, transcription factor, transcription regulation, zinc, zinc finger, zinc-finger,	IPR000536:Nuclear hormone receptor, ligand-binding, IPR001628:Nuclear hormone receptor, DNA-binding, IPR001723:Steroid hormone receptor, IPR003068:Transcription factor COUP,		cell, intracellular, intracellular membrane-bound organelle, intracellular organelle, membrane-bound organelle, nucleus, organelle,	SM00399:ZnF_C4, SM00430:HOLI,	cell communication, cellular metabolism, cellular physiological process, cellular process, lipid binding, lipid metabolism, metabolism, nucleobase, nucleoside, nucleotide and nucleic acid metabolism, obsolete biological process, physiological process, primary metabolism, regulation of biological process, regulation of cellular metabolism, regulation of cellular physiological process, regulation o…		DNA binding, RNA polymerase II transcription factor activity, binding, cation binding, ion binding, ligand-dependent nuclear receptor activity, metal ion binding, nucleic acid binding, protein binding, receptor activity, sequence-specific DNA binding, signal transducer activity, specific RNA polymerase II transcription factor activity, steroid hormone receptor activity, transcription cofactor act…			DNA-binding region:Nuclear receptor, zinc finger region:NR C4-type,
209121_x_at	NUCLEAR RECEPTOR SUBFAMILY 2, GROUP F, MEMBER 2		DNA binding, dna-binding, lipid binding, lipoprotein, metal-binding, nuclear protein, receptor, transcription, transcription factor, transcription regulation, zinc, zinc finger, zinc-finger,	IPR000536:Nuclear hormone receptor, ligand-binding, IPR001628:Nuclear hormone receptor, DNA-binding, IPR001723:Steroid hormone receptor, IPR003068:Transcription factor COUP,		cell, intracellular, intracellular membrane-bound organelle, intracellular organelle, membrane-bound organelle, nucleus, organelle,	SM00399:ZnF_C4, SM00430:HOLI,	cell communication, cellular metabolism, cellular physiological process, cellular process, lipid binding, lipid metabolism, metabolism, nucleobase, nucleoside, nucleotide and nucleic acid metabolism, obsolete biological process, physiological process, primary metabolism, regulation of biological process, regulation of cellular metabolism, regulation of cellular physiological process, regulation o…		DNA binding, RNA polymerase II transcription factor activity, binding, cation binding, ion binding, ligand-dependent nuclear receptor activity, metal ion binding, nucleic acid binding, protein binding, receptor activity, sequence-specific DNA binding, signal transducer activity, specific RNA polymerase II transcription factor activity, steroid hormone receptor activity, transcription cofactor act…			DNA-binding region:Nuclear receptor, zinc finger region:NR C4-type,
216508_x_at	HIGH-MOBILITY GROUP (NONHISTONE CHROMOSOMAL) PROTEIN 1-LIKE 1			IPR000135:High mobility group box HMG1 and HMG2, IPR000910:HMG1/2 (high mobility group) box,		cell, chromatin, chromosome, intracellular, intracellular membrane-bound organelle, intracellular non-membrane-bound organelle, intracellular organelle, membrane-bound organelle, non-membrane-bound organelle, nucleus, organelle,	SM00398:HMG,	cellular metabolism, cellular physiological process, cellular process, metabolism, nucleobase, nucleoside, nucleotide and nucleic acid metabolism, physiological process, primary metabolism, regulation of biological process, regulation of cellular metabolism, regulation of cellular physiological process, regulation of cellular process, regulation of metabolism, regulation of nucleobase, nucleoside…		DNA binding, binding, nucleic acid binding,
208687_x_at	HEAT SHOCK 70KDA PROTEIN 8	HSA04010:MAPK SIGNALING PATHWAY, HSA04612:ANTIGEN PROCESSING AND PRESENTATION,	ATP, alternative splicing, atp-binding, chaperone, direct protein sequencing, heat shock, molecular chaperone, multigene family, nuclear protein, nucleotide-binding, phosphorylation,	IPR001023:Heat shock protein Hsp70, IPR013126:Heat shock protein 70,		cell, cell surface, intracellular, intracellular membrane-bound organelle, intracellular organelle, membrane-bound organelle, nucleus, organelle,		cellular macromolecule metabolism, cellular metabolism, cellular physiological process, cellular process, cellular protein metabolism, macromolecule metabolism, metabolism, physiological process, primary metabolism, protein folding, protein metabolism, response to abiotic stimulus, response to chemical stimulus, response to protein stimulus, response to stimulus, response to stress, response to u…		ATP binding, ATPase activity, ATPase activity, coupled, adenyl nucleotide binding, binding, catalytic activity, hydrolase activity, hydrolase activity, acting on acid anhydrides, hydrolase activity, acting on acid anhydrides, in phosphorus-containing anhydrides, nucleoside-triphosphatase activity, nucleotide binding, protein binding, purine nucleotide binding, pyrophosphatase activity, unfolded p…			modified residue, splice variant,	SF002581:bcr protein,
221891_x_at	HEAT SHOCK 70KDA PROTEIN 8	HSA04010:MAPK SIGNALING PATHWAY, HSA04612:ANTIGEN PROCESSING AND PRESENTATION,	ATP, alternative splicing, atp-binding, chaperone, direct protein sequencing, heat shock, molecular chaperone, multigene family, nuclear protein, nucleotide-binding, phosphorylation,	IPR001023:Heat shock protein Hsp70, IPR013126:Heat shock protein 70,		cell, cell surface, intracellular, intracellular membrane-bound organelle, intracellular organelle, membrane-bound organelle, nucleus, organelle,		cellular macromolecule metabolism, cellular metabolism, cellular physiological process, cellular process, cellular protein metabolism, macromolecule metabolism, metabolism, physiological process, primary metabolism, protein folding, protein metabolism, response to abiotic stimulus, response to chemical stimulus, response to protein stimulus, response to stimulus, response to stress, response to u…		ATP binding, ATPase activity, ATPase activity, coupled, adenyl nucleotide binding, binding, catalytic activity, hydrolase activity, hydrolase activity, acting on acid anhydrides, hydrolase activity, acting on acid anhydrides, in phosphorus-containing anhydrides, nucleoside-triphosphatase activity, nucleotide binding, protein binding, purine nucleotide binding, pyrophosphatase activity, unfolded p…			modified residue, splice variant,	SF002581:bcr protein,
210338_s_at	HEAT SHOCK 70KDA PROTEIN 8	HSA04010:MAPK SIGNALING PATHWAY, HSA04612:ANTIGEN PROCESSING AND PRESENTATION,	ATP, alternative splicing, atp-binding, chaperone, direct protein sequencing, heat shock, molecular chaperone, multigene family, nuclear protein, nucleotide-binding, phosphorylation,	IPR001023:Heat shock protein Hsp70, IPR013126:Heat shock protein 70,		cell, cell surface, intracellular, intracellular membrane-bound organelle, intracellular organelle, membrane-bound organelle, nucleus, organelle,		cellular macromolecule metabolism, cellular metabolism, cellular physiological process, cellular process, cellular protein metabolism, macromolecule metabolism, metabolism, physiological process, primary metabolism, protein folding, protein metabolism, response to abiotic stimulus, response to chemical stimulus, response to protein stimulus, response to stimulus, response to stress, response to u…		ATP binding, ATPase activity, ATPase activity, coupled, adenyl nucleotide binding, binding, catalytic activity, hydrolase activity, hydrolase activity, acting on acid anhydrides, hydrolase activity, acting on acid anhydrides, in phosphorus-containing anhydrides, nucleoside-triphosphatase activity, nucleotide binding, protein binding, purine nucleotide binding, pyrophosphatase activity, unfolded p…			modified residue, splice variant,	SF002581:bcr protein,
200660_at	S100 CALCIUM BINDING PROTEIN A11 (CALGIZZARIN)		3D-structure, EF hand, calcium, calcium binding, direct protein sequencing, phosphorylation,	IPR001751:Calcium-binding protein, S-100/ICaBP type, IPR002048:Calcium-binding EF-hand, IPR011992:EF-Hand type,		cell, cytoplasm, intracellular, intracellular membrane-bound organelle, intracellular organelle, membrane-bound organelle, nucleus, organelle,	SM00054:EFh,	DNA metabolism, DNA replication, DNA-dependent DNA replication, biopolymer metabolism, cell communication, cell proliferation, cellular metabolism, cellular physiological process, cellular process, macromolecule metabolism, metabolism, negative regulation of DNA metabolism, negative regulation of DNA replication, negative regulation of biological process, negative regulation of cell proliferation…		binding, calcium ion binding, cation binding, ion binding, metal ion binding,			calcium-binding region:1; low affinity, calcium-binding region:2; high affinity, domain:EF-hand 1, domain:EF-hand 2,	SF002353:S-100 protein,
208540_x_at	S100 CALCIUM BINDING PROTEIN A11 (CALGIZZARIN)		3D-structure, EF hand, calcium, calcium binding, direct protein sequencing, phosphorylation,	IPR001751:Calcium-binding protein, S-100/ICaBP type, IPR002048:Calcium-binding EF-hand, IPR011992:EF-Hand type,		cell, cytoplasm, intracellular, intracellular membrane-bound organelle, intracellular organelle, membrane-bound organelle, nucleus, organelle,	SM00054:EFh,	DNA metabolism, DNA replication, DNA-dependent DNA replication, biopolymer metabolism, cell communication, cell proliferation, cellular metabolism, cellular physiological process, cellular process, macromolecule metabolism, metabolism, negative regulation of DNA metabolism, negative regulation of DNA replication, negative regulation of biological process, negative regulation of cell proliferation…		binding, calcium ion binding, cation binding, ion binding, metal ion binding,			calcium-binding region:1; low affinity, calcium-binding region:2; high affinity, domain:EF-hand 1, domain:EF-hand 2,	SF002353:S-100 protein,
201590_x_at	ANNEXIN A2		3d-structure, acetylated amino end, acetylation, actin binding, annexin, calcium, calcium binding, calcium/phospholipid-binding, direct protein sequencing, duplication, endonexin fold, heterotetramer, phospholipid binding, phosphoprotein, phosphorylation,	IPR001464:Annexin, IPR002389:Annexin, type II,		cell, cell fraction, membrane, plasma membrane, soluble fraction,	SM00335:ANX,	development, organ development, skeletal development,		actin binding, binding, calcium ion binding, calcium-dependent phospholipid binding, cation binding, cytoskeletal protein binding, enzyme inhibitor activity, enzyme regulator activity, ion binding, lipid binding, metal ion binding, phospholipase inhibitor activity, phospholipid binding, protein binding,			helix, repeat:Annexin 1, repeat:Annexin 2, repeat:Annexin 3, repeat:Annexin 4,	SF002359:annexin I,
210427_x_at	ANNEXIN A2		3d-structure, acetylated amino end, acetylation, actin binding, annexin, calcium, calcium binding, calcium/phospholipid-binding, direct protein sequencing, duplication, endonexin fold, heterotetramer, phospholipid binding, phosphoprotein, phosphorylation,	IPR001464:Annexin, IPR002389:Annexin, type II,		cell, cell fraction, membrane, plasma membrane, soluble fraction,	SM00335:ANX,	development, organ development, skeletal development,		actin binding, binding, calcium ion binding, calcium-dependent phospholipid binding, cation binding, cytoskeletal protein binding, enzyme inhibitor activity, enzyme regulator activity, ion binding, lipid binding, metal ion binding, phospholipase inhibitor activity, phospholipid binding, protein binding,			helix, repeat:Annexin 1, repeat:Annexin 2, repeat:Annexin 3, repeat:Annexin 4,	SF002359:annexin I,
213503_x_at	ANNEXIN A2		3d-structure, acetylated amino end, acetylation, actin binding, annexin, calcium, calcium binding, calcium/phospholipid-binding, direct protein sequencing, duplication, endonexin fold, heterotetramer, phospholipid binding, phosphoprotein, phosphorylation,	IPR001464:Annexin, IPR002389:Annexin, type II,		cell, cell fraction, membrane, plasma membrane, soluble fraction,	SM00335:ANX,	development, organ development, skeletal development,		actin binding, binding, calcium ion binding, calcium-dependent phospholipid binding, cation binding, cytoskeletal protein binding, enzyme inhibitor activity, enzyme regulator activity, ion binding, lipid binding, metal ion binding, phospholipase inhibitor activity, phospholipid binding, protein binding,			helix, repeat:Annexin 1, repeat:Annexin 2, repeat:Annexin 3, repeat:Annexin 4,	SF002359:annexin I,
201338_x_at	GENERAL TRANSCRIPTION FACTOR IIIA		dna-binding, metal-binding, nuclear protein, rna-binding, transcription, transcription regulation, zinc, zinc-finger,	IPR007087:Zinc finger, C2H2-type,		cell, intracellular, intracellular membrane-bound organelle, intracellular organelle, membrane-bound organelle, nucleus, organelle,	SM00355:ZnF_C2H2,	cellular metabolism, cellular physiological process, cellular process, metabolism, nucleobase, nucleoside, nucleotide and nucleic acid metabolism, physiological process, primary metabolism, rRNA transcription, regulation of biological process, regulation of cellular metabolism, regulation of cellular physiological process, regulation of cellular process, regulation of metabolism, regulation of nu…		DNA binding, RNA binding, RNA polymerase III transcription factor activity, binding, cation binding, ion binding, metal ion binding, nucleic acid binding, transcription regulator activity, transition metal ion binding, zinc ion binding,	h_bArrestinPathway:?-arrestins in GPCR Desensitization, h_ndkDynaminPathway:Endocytotic role of NDK, h_ptdinsPathway:Phosphoinositides and their downstream targets.,	General function prediction only,	sequence conflict, zinc finger region:C2H2-type 1, zinc finger region:C2H2-type 2, zinc finger region:C2H2-type 3, zinc finger region:C2H2-type 4; atypical, zinc finger region:C2H2-type 5, zinc finger region:C2H2-type 6, zinc finger region:C2H2-type 7, zinc finger region:C2H2-type 8, zinc finger region:C2H2-type 9,	SF003034:transcription factor IIIA,
215091_s_at	GENERAL TRANSCRIPTION FACTOR IIIA		dna-binding, metal-binding, nuclear protein, rna-binding, transcription, transcription regulation, zinc, zinc-finger,	IPR007087:Zinc finger, C2H2-type,		cell, intracellular, intracellular membrane-bound organelle, intracellular organelle, membrane-bound organelle, nucleus, organelle,	SM00355:ZnF_C2H2,	cellular metabolism, cellular physiological process, cellular process, metabolism, nucleobase, nucleoside, nucleotide and nucleic acid metabolism, physiological process, primary metabolism, rRNA transcription, regulation of biological process, regulation of cellular metabolism, regulation of cellular physiological process, regulation of cellular process, regulation of metabolism, regulation of nu…		DNA binding, RNA binding, RNA polymerase III transcription factor activity, binding, cation binding, ion binding, metal ion binding, nucleic acid binding, transcription regulator activity, transition metal ion binding, zinc ion binding,	h_bArrestinPathway:?-arrestins in GPCR Desensitization, h_ndkDynaminPathway:Endocytotic role of NDK, h_ptdinsPathway:Phosphoinositides and their downstream targets.,	General function prediction only,	sequence conflict, zinc finger region:C2H2-type 1, zinc finger region:C2H2-type 2, zinc finger region:C2H2-type 3, zinc finger region:C2H2-type 4; atypical, zinc finger region:C2H2-type 5, zinc finger region:C2H2-type 6, zinc finger region:C2H2-type 7, zinc finger region:C2H2-type 8, zinc finger region:C2H2-type 9,	SF003034:transcription factor IIIA,
[truncated: 947 more rows]
