# Supplementary material for: Systems biology approach to identification of biomarkers for metastatic progression in cancer
Source: BMC Bioinformatics. 2008 Aug 12;9(Suppl 9):S8. doi: 10.1186/1471-2105-9-S9-S8 (PMC2537559; doi:10.1186/1471-2105-9-S9-S8)
Supplement: Additional file 1 — Supplementary figures 1–6 and Supplementary tables 1–6. [file 1471-2105-9-S9-S8-S1.zip › Supplemental table5.xls]

## Sheet: supptable4
AFFY_ID	Gene Name	KEGG_PATHWAY	SP_PIR_KEYWORDS	INTERPRO_NAME	GENETIC_ASSOCIATION_DB	GOTERM_CC_ALL	SMART_NAME	GOTERM_BP_ALL	BBID	GOTERM_MF_ALL	BIOCARTA	COG_KOG_ONTOLOGY	UP_SEQ_FEATURE	PIR_SUPERFAMILY_NAME
209369_at	ANNEXIN A3		3d-structure, annexin, calcium, calcium binding, calcium/phospholipid-binding, direct protein sequencing, duplication, endonexin fold, glycoprotein, phospholipase a2 inhibitor, phospholipid binding, phosphoric diester hydrolase,	IPR001464:Annexin, IPR002390:Annexin, type III,		cell, cytoplasm, intracellular,	SM00335:ANX,	cell communication, cellular process, signal transduction,		binding, calcium ion binding, calcium-dependent phospholipid binding, catalytic activity, cation binding, diphosphoinositol-polyphosphate diphosphatase activity, enzyme inhibitor activity, enzyme regulator activity, hydrolase activity, hydrolase activity, acting on acid anhydrides, hydrolase activity, acting on acid anhydrides, in phosphorus-containing anhydrides, ion binding, lipid binding, meta…			helix, repeat:Annexin 1, repeat:Annexin 2, repeat:Annexin 3, repeat:Annexin 4,	SF002359:annexin I,
201336_at	VESICLE-ASSOCIATED MEMBRANE PROTEIN 3 (CELLUBREVIN)	HSA04130:SNARE INTERACTIONS IN VESICULAR TRANSPORT,	coiled coil, direct protein sequencing, membrane, multigene family, synapse, synaptosome, transmembrane,	IPR001388:Synaptobrevin,		cell, cell fraction, integral to membrane, intrinsic to membrane, membrane, membrane fraction, synapse, synaptosome,		cell organization and biogenesis, cellular physiological process, cellular process, establishment of localization, exocytosis, localization, macromolecule metabolism, membrane fusion, membrane organization and biogenesis, metabolism, physiological process, primary metabolism, protein complex assembly, protein metabolism, secretion, secretory pathway, transport, vesicle docking, vesicle docking du…					domain:v-SNARE coiled-coil homology, transmembrane region,
200007_at	SIGNAL RECOGNITION PARTICLE 14KDA (HOMOLOGOUS ALU RNA BINDING PROTEIN)	HSA03060:PROTEIN EXPORT,	3d-structure, RNA binding, rna-binding, signal recognition particle,	IPR003210:Signal recognition particle, 14 kDa protein,		cell, cytoplasm, intracellular, protein complex, ribonucleoprotein complex, signal recognition particle, signal recognition particle (sensu Eukaryota),		cell organization and biogenesis, cellular localization, cellular physiological process, cellular process, cotranslational protein targeting to membrane, establishment of cellular localization, establishment of localization, establishment of protein localization, intracellular protein transport, intracellular transport, localization, physiological process, protein localization, protein targeting,…		7S RNA binding, RNA binding, binding, nucleic acid binding,				SF016463:Not Yet Assigned,
207941_s_at	RNA-BINDING REGION (RNP1, RRM) CONTAINING 2		activator, alternative splicing, mrna processing, mrna splicing, nuclear protein, phosphorylation, rna-binding, transcription, transcription regulation,	IPR000504:RNA-binding region RNP-1 (RNA recognition motif), IPR003954:RNA recognition, region 1, IPR006509:Splicing factor, CC1-like, IPR012677:Nucleotide-binding, alpha-beta plait,		cell, intracellular, intracellular membrane-bound organelle, intracellular organelle, membrane-bound organelle, membrane-enclosed lumen, nuclear lumen, nucleoplasm, nucleus, organelle, organelle lumen,	SM00360:RRM,	RNA metabolism, RNA processing, RNA splicing, RNA splicing, via transesterification reactions, RNA splicing, via transesterification reactions with bulged adenosine as nucleophile, biopolymer metabolism, cellular metabolism, cellular physiological process, cellular process, mRNA metabolism, mRNA processing, macromolecule metabolism, metabolism, nuclear mRNA splicing, via spliceosome, nucleobase, …		RNA binding, binding, nucleic acid binding, nucleotide binding,			domain:RRM 1, domain:RRM 2, domain:RRM 3, splice variant,
201925_s_at	CD55 ANTIGEN, DECAY ACCELERATING FACTOR FOR COMPLEMENT (CROMER BLOOD GROUP)	HSA04610:COMPLEMENT AND COAGULATION CASCADES, HSA04640:HEMATOPOIETIC CELL LINEAGE,	3d-structure, alternative splicing, antigen, blocked carboxyl end, blood group antigen, complement inhibitor, complement pathway, direct protein sequencing, glycoprotein, gpi-anchor, immune response, innate immunity, lipoprotein, membrane, phosphatidylinositol linkage, phosphoprotein, plasma, signal, sushi,	IPR000436:Sushi/SCR/CCP,		cell, cell fraction, integral to membrane, integral to plasma membrane, intrinsic to membrane, intrinsic to plasma membrane, membrane, plasma membrane, soluble fraction,	SM00032:CCP,	complement activation, complement activation, classical pathway, defense response, humoral defense mechanism (sensu Vertebrata), humoral immune response, immune response, innate immune response, organismal physiological process, physiological process, response to biotic stimulus, response to other organism, response to pest, pathogen or parasite, response to stimulus, response to stress,					disulfide bond, domain:Sushi 1, domain:Sushi 2, domain:Sushi 3, domain:Sushi 4, glycosylation site:N-linked (GlcNAc...), lipid moiety-binding region:GPI-anchor amidated serine, propeptide:Removed in mature form, signal peptide, splice variant,	SF002489:decay-accelerating factor,
201926_s_at	CD55 ANTIGEN, DECAY ACCELERATING FACTOR FOR COMPLEMENT (CROMER BLOOD GROUP)	HSA04610:COMPLEMENT AND COAGULATION CASCADES, HSA04640:HEMATOPOIETIC CELL LINEAGE,	3d-structure, alternative splicing, antigen, blocked carboxyl end, blood group antigen, complement inhibitor, complement pathway, direct protein sequencing, glycoprotein, gpi-anchor, immune response, innate immunity, lipoprotein, membrane, phosphatidylinositol linkage, phosphoprotein, plasma, signal, sushi,	IPR000436:Sushi/SCR/CCP,		cell, cell fraction, integral to membrane, integral to plasma membrane, intrinsic to membrane, intrinsic to plasma membrane, membrane, plasma membrane, soluble fraction,	SM00032:CCP,	complement activation, complement activation, classical pathway, defense response, humoral defense mechanism (sensu Vertebrata), humoral immune response, immune response, innate immune response, organismal physiological process, physiological process, response to biotic stimulus, response to other organism, response to pest, pathogen or parasite, response to stimulus, response to stress,					disulfide bond, domain:Sushi 1, domain:Sushi 2, domain:Sushi 3, domain:Sushi 4, glycosylation site:N-linked (GlcNAc...), lipid moiety-binding region:GPI-anchor amidated serine, propeptide:Removed in mature form, signal peptide, splice variant,	SF002489:decay-accelerating factor,
208012_x_at	SP110 NUCLEAR BODY PROTEIN		alternative splicing, bromodomain, dna-binding, metal-binding, nuclear protein, phosphorylation, transcription, transcription regulation, zinc, zinc-finger,	IPR000770:SAND, IPR001487:Bromodomain, IPR001965:Zinc finger, PHD-type, IPR004865:Sp100,		cell, intracellular, intracellular membrane-bound organelle, intracellular organelle, membrane-bound organelle, nucleus, organelle,	SM00249:PHD, SM00258:SAND, SM00297:BROMO,	cellular metabolism, cellular physiological process, cellular process, metabolism, nucleobase, nucleoside, nucleotide and nucleic acid metabolism, physiological process, primary metabolism, regulation of biological process, regulation of cellular metabolism, regulation of cellular physiological process, regulation of cellular process, regulation of metabolism, regulation of nucleobase, nucleoside…		DNA binding, binding, cation binding, ion binding, metal ion binding, nucleic acid binding, protein binding, signal transducer activity, transition metal ion binding, zinc ion binding,			domain:Bromo, domain:HSR, domain:SAND, splice variant, zinc finger region:PHD-type,
209762_x_at	SP110 NUCLEAR BODY PROTEIN		alternative splicing, bromodomain, dna-binding, metal-binding, nuclear protein, phosphorylation, transcription, transcription regulation, zinc, zinc-finger,	IPR000770:SAND, IPR001487:Bromodomain, IPR001965:Zinc finger, PHD-type, IPR004865:Sp100,		cell, intracellular, intracellular membrane-bound organelle, intracellular organelle, membrane-bound organelle, nucleus, organelle,	SM00249:PHD, SM00258:SAND, SM00297:BROMO,	cellular metabolism, cellular physiological process, cellular process, metabolism, nucleobase, nucleoside, nucleotide and nucleic acid metabolism, physiological process, primary metabolism, regulation of biological process, regulation of cellular metabolism, regulation of cellular physiological process, regulation of cellular process, regulation of metabolism, regulation of nucleobase, nucleoside…		DNA binding, binding, cation binding, ion binding, metal ion binding, nucleic acid binding, protein binding, signal transducer activity, transition metal ion binding, zinc ion binding,			domain:Bromo, domain:HSR, domain:SAND, splice variant, zinc finger region:PHD-type,
212115_at	HYPOTHETICAL PROTEIN SIMILAR TO MOUSE HN1 (HEMATOLOGICAL AND NEUROLOGICAL EXPRESSED SEQUENCE 1)		alternative splicing, nuclear protein,	IPR001005:Myb, DNA-binding,		cell, intracellular, intracellular membrane-bound organelle, intracellular organelle, membrane-bound organelle, nucleus, organelle,	SM00717:SANT,			DNA binding, binding, nucleic acid binding,			splice variant,
217835_x_at	CHROMOSOME 20 OPEN READING FRAME 24		alternative splicing,	IPR010742:Rab5-interacting,		cellular component unknown,		biological process unknown,		molecular function unknown,			sequence conflict, splice variant,
207154_at	DEIODINASE, IODOTHYRONINE, TYPE III		Membrane, Signal-anchor, Transmembrane, oxidoreductase, selenium, selenocysteine, thyroid hormones biosynthesis,	IPR000643:Iodothyronine deiodinase, IPR008261:Iodothyronine deiodinase, active site, IPR012335:Thioredoxin fold, IPR012336:Thioredoxin-like fold,		cellular component unknown,		biological process unknown, biosynthesis, cellular biosynthesis, cellular metabolism, cellular physiological process, cellular process, hormone biosynthesis, hormone metabolism, metabolism, physiological process,		binding, catalytic activity, oxidoreductase activity, selenium binding, thyroxine 5'-deiodinase activity,			sequence conflict, transmembrane region,	SF001330:iodothyronine deiodinase, SF500144:types I/III iodothyronine deiodinase,
209184_s_at	INSULIN RECEPTOR SUBSTRATE 2	HSA04910:INSULIN SIGNALING PATHWAY, HSA04920:ADIPOCYTOKINE SIGNALING PATHWAY, HSA04930:TYPE II DIABETES MELLITUS,	phosphorylation, receptor, transducer,	IPR001849:Pleckstrin-like, IPR002404:Insulin receptor substrate-1, PTB, IPR011993:Pleckstrin homology-type,	METABOLIC, OBESITY, TYPE 2 DIABETES,		SM00233:PH, SM00310:PTBI,	alcohol metabolism, carbohydrate metabolism, cell communication, cell proliferation, cellular carbohydrate metabolism, cellular metabolism, cellular physiological process, cellular process, glucose metabolism, hexose metabolism, macromolecule metabolism, metabolism, monosaccharide metabolism, physiological process, positive regulation of biological process, positive regulation of cell proliferati…		binding, insulin receptor binding, protein binding, receptor activity, receptor binding, signal transducer activity,			domain:IRS-type PTB, domain:PH,
209185_s_at	INSULIN RECEPTOR SUBSTRATE 2	HSA04910:INSULIN SIGNALING PATHWAY, HSA04920:ADIPOCYTOKINE SIGNALING PATHWAY, HSA04930:TYPE II DIABETES MELLITUS,	phosphorylation, receptor, transducer,	IPR001849:Pleckstrin-like, IPR002404:Insulin receptor substrate-1, PTB, IPR011993:Pleckstrin homology-type,	METABOLIC, OBESITY, TYPE 2 DIABETES,		SM00233:PH, SM00310:PTBI,	alcohol metabolism, carbohydrate metabolism, cell communication, cell proliferation, cellular carbohydrate metabolism, cellular metabolism, cellular physiological process, cellular process, glucose metabolism, hexose metabolism, macromolecule metabolism, metabolism, monosaccharide metabolism, physiological process, positive regulation of biological process, positive regulation of cell proliferati…		binding, insulin receptor binding, protein binding, receptor activity, receptor binding, signal transducer activity,			domain:IRS-type PTB, domain:PH,
201596_x_at	KERATIN 18	HSA01430:CELL COMMUNICATION,	acetylation, coiled coil, direct protein sequencing, disease mutation, glycoprotein, intermediate filament, keratin,	IPR001664:Intermediate filament protein, IPR002957:Keratin, type I,		cell, cytoskeleton, intermediate filament, intermediate filament cytoskeleton, intracellular, intracellular non-membrane-bound organelle, intracellular organelle, non-membrane-bound organelle, organelle,		development, morphogenesis,		structural constituent of cytoskeleton, structural molecule activity,			glycosylation site:O-linked (GlcNAc), site:Stutter,	SF002282:cytoskeletal keratin,
208616_s_at	PROTEIN TYROSINE PHOSPHATASE TYPE IVA, MEMBER 2		alternative splicing, hydrolase, lipoprotein, membrane, prenylation, protein phosphatase,	IPR000242:Tyrosine specific protein phosphatase, IPR000387:Tyrosine specific protein phosphatase and dual specificity protein phosphatase, IPR003595:Protein tyrosine phosphatase, catalytic region,		cell, membrane,		biopolymer metabolism, biopolymer modification, cellular macromolecule metabolism, cellular metabolism, cellular physiological process, cellular process, cellular protein metabolism, dephosphorylation, macromolecule metabolism, metabolism, phosphate metabolism, phosphorus metabolism, physiological process, primary metabolism, protein amino acid dephosphorylation, protein metabolism, protein modif…		catalytic activity, hydrolase activity, hydrolase activity, acting on ester bonds, phosphoprotein phosphatase activity, phosphoric ester hydrolase activity, phosphoric monoester hydrolase activity, prenylated protein tyrosine phosphatase activity, protein tyrosine phosphatase activity,			active site:Phosphocysteine intermediate, active site:Proton donor, binding site:Substrate; phosphate group, disulfide bond, domain:Tyrosine-protein phosphatase, lipid moiety-binding region:S-farnesyl cysteine, mutagenesis site, splice variant,	SF016102:Not Yet Assigned,
208617_s_at	PROTEIN TYROSINE PHOSPHATASE TYPE IVA, MEMBER 2		alternative splicing, hydrolase, lipoprotein, membrane, prenylation, protein phosphatase,	IPR000242:Tyrosine specific protein phosphatase, IPR000387:Tyrosine specific protein phosphatase and dual specificity protein phosphatase, IPR003595:Protein tyrosine phosphatase, catalytic region,		cell, membrane,		biopolymer metabolism, biopolymer modification, cellular macromolecule metabolism, cellular metabolism, cellular physiological process, cellular process, cellular protein metabolism, dephosphorylation, macromolecule metabolism, metabolism, phosphate metabolism, phosphorus metabolism, physiological process, primary metabolism, protein amino acid dephosphorylation, protein metabolism, protein modif…		catalytic activity, hydrolase activity, hydrolase activity, acting on ester bonds, phosphoprotein phosphatase activity, phosphoric ester hydrolase activity, phosphoric monoester hydrolase activity, prenylated protein tyrosine phosphatase activity, protein tyrosine phosphatase activity,			active site:Phosphocysteine intermediate, active site:Proton donor, binding site:Substrate; phosphate group, disulfide bond, domain:Tyrosine-protein phosphatase, lipid moiety-binding region:S-farnesyl cysteine, mutagenesis site, splice variant,	SF016102:Not Yet Assigned,
202468_s_at	CATENIN (CADHERIN-ASSOCIATED PROTEIN), ALPHA-LIKE 1		alternative splicing, cytoskeleton, structural protein,	IPR001033:Alpha-catenin, IPR006077:Vinculin/alpha-catenin,		actin cytoskeleton, cell, cytoskeleton, intracellular, intracellular non-membrane-bound organelle, intracellular organelle, non-membrane-bound organelle, organelle,		apoptosis, cell adhesion, cell death, cellular physiological process, cellular process, death, physiological process, programmed cell death,		binding, cadherin binding, cell adhesion molecule binding, protein binding, structural molecule activity,			sequence variant, splice variant,
221791_s_at	COILED-COIL DOMAIN CONTAINING 72		hypothetical protein,
201041_s_at	DUAL SPECIFICITY PHOSPHATASE 1	HSA04010:MAPK SIGNALING PATHWAY,	Polymorphism, cell cycle, heat shock, hydrolase, phosphoprotein, phosphoric monoester hydrolase, protein phosphatase, stress-induced protein,	IPR000340:Dual specificity protein phosphatase, IPR000387:Tyrosine specific protein phosphatase and dual specificity protein phosphatase, IPR001763:Rhodanese-like, IPR003595:Protein tyrosine phosphatase, catalytic region, IPR008343:MAP kinase phosphatase,	IMMUNE, SYSTEMIC LUPUS ERYTHEMATOSUS,		SM00195:DSPc, SM00450:RHOD,	biopolymer metabolism, biopolymer modification, cell cycle, cellular macromolecule metabolism, cellular metabolism, cellular physiological process, cellular process, cellular protein metabolism, dephosphorylation, macromolecule metabolism, metabolism, oxygen and reactive oxygen species metabolism, phosphate metabolism, phosphorus metabolism, physiological process, primary metabolism, protein amin…		CTD phosphatase activity, MAP kinase phosphatase activity, calcium-dependent protein serine/threonine phosphatase activity, catalytic activity, hydrolase activity, hydrolase activity, acting on ester bonds, magnesium-dependent protein serine/threonine phosphatase activity, myosin phosphatase activity, phosphoprotein phosphatase activity, phosphoric ester hydrolase activity, phosphoric monoester h…	h_cd40Pathway:CD40L Signaling Pathway, h_dspPathway:Regulation of MAP Kinase Pathways Through Dual Specificity Phosphatases, h_nthiPathway:NFkB activation by Nontypeable Hemophilus influenzae, h_pparaPathway:Mechanism of Gene Regulation by Peroxisome Proliferators via PPARa(alpha), h_tnfr2Pathway:TNFR2 Signaling Pathway,		active site:Phosphocysteine intermediate, domain:Rhodanese, domain:Tyrosine-protein phosphatase,	SF000939:dual specificity protein phosphatase (MAP kinase phosphatase),
202234_s_at	SOLUTE CARRIER FAMILY 16 (MONOCARBOXYLIC ACID TRANSPORTERS), MEMBER 1		disease mutation, membrane, multigene family, phosphorylation, symport, transmembrane, transport,	IPR004743:Monocarboxylate transporter, IPR007114:Major facilitator superfamily, IPR011701:Major facilitator superfamily MFS_1,		cell, cell fraction, integral to membrane, intrinsic to membrane, membrane, membrane fraction,		anion transport, carboxylic acid transport, cellular physiological process, cellular process, establishment of localization, ion transport, localization, mevalonate transport, monocarboxylic acid transport, organic acid transport, organic anion transport, physiological process, transport,		carboxylic acid transporter activity, carrier activity, electrochemical potential-driven transporter activity, mevalonate transporter activity, monocarboxylate porter activity, monocarboxylic acid transporter activity, organic acid transporter activity, porter activity, symporter activity, transporter activity,		Carbohydrate transport and metabolism,	modified residue, transmembrane region,	SF006350:monocarbosylate transporter MCT2,
204114_at	NIDOGEN 2 (OSTEONIDOGEN)		basement membrane, calcium, cell adhesion, direct protein sequencing, egf-like domain, extracellular matrix, glycoprotein, signal,	IPR000033:Low-density lipoprotein receptor, YWTD repeat, IPR000152:Aspartic acid and asparagine hydroxylation site, IPR000716:Thyroglobulin type-1, IPR000742:EGF-like, type 3, IPR001881:EGF-like calcium-binding, IPR003886:Nidogen, extracellular region, IPR006209:EGF-like, IPR006210:EGF, IPR006530:YD repeat, IPR006605:G2 nidogen and fibulin G2F, IPR013032:EGF-like region, IPR013091:EGF calcium-bin…		basement membrane, cell, extracellular matrix, extracellular matrix (sensu Metazoa), extracellular region, membrane,	SM00135:LY, SM00179:EGF_CA, SM00181:EGF, SM00211:TY, SM00539:NIDO, SM00682:G2F,	cell adhesion, cell-matrix adhesion, cell-substrate adhesion, cellular process,		binding, calcium ion binding, cation binding, collagen binding, ion binding, metal ion binding, protein binding,			disulfide bond, domain:EGF-like 1, domain:EGF-like 2, domain:EGF-like 3; calcium-binding, domain:EGF-like 4, domain:EGF-like 5; calcium-binding, domain:NIDO, domain:Nidogen G2 beta-barrel, domain:Thyroglobulin type-1 1, domain:Thyroglobulin type-1 2, glycosylation site:N-linked (GlcNAc...), repeat:LDL-receptor class B 1, repeat:LDL-receptor class B 2, repeat:LDL-receptor class B 3, repeat:LDL-rec…	SF002274:nidogen,
206697_s_at	HAPTOGLOBIN		acute phase, direct protein sequencing, duplication, glycoprotein, hemoglobin binding, hemoglobin-binding, heterotetramer, iron transport, liver, plasma, serine protease homolog, signal, sushi,	IPR000436:Sushi/SCR/CCP, IPR001254:Peptidase S1 and S6, chymotrypsin/Hap, IPR001314:Peptidase S1A, chymotrypsin, IPR008292:Haptoglobin,	CARDIOVASCULAR, CARDIOVASCULAR DISEASE, CORONARY HEART DISEASE, ELITE ATHLETES, IMMUNE, INFECTION, NORMALVARIATION, SEVERE MALARIA, TYPE 1 DIABETES,	extracellular region,	SM00020:Tryp_SPc,	acute-phase response, cation homeostasis, cation transport, cell homeostasis, cell ion homeostasis, cellular macromolecule metabolism, cellular metabolism, cellular physiological process, cellular process, cellular protein metabolism, defense response, di-, tri-valent inorganic cation homeostasis, di-, tri-valent inorganic cation transport, establishment of localization, homeostasis, immune respo…		binding, catalytic activity, endopeptidase activity, hemoglobin binding, hydrolase activity, peptidase activity, protein binding, serine-type endopeptidase activity, serine-type peptidase activity,			disulfide bond, domain:Peptidase S1, domain:Sushi 1, domain:Sushi 2, glycosylation site:N-linked (GlcNAc...), signal peptide,	SF001137:haptoglobin,
208470_s_at	HAPTOGLOBIN		acute phase, direct protein sequencing, duplication, glycoprotein, hemoglobin binding, hemoglobin-binding, heterotetramer, iron transport, liver, plasma, serine protease homolog, signal, sushi,	IPR000436:Sushi/SCR/CCP, IPR001254:Peptidase S1 and S6, chymotrypsin/Hap, IPR001314:Peptidase S1A, chymotrypsin, IPR008292:Haptoglobin,	CARDIOVASCULAR, CARDIOVASCULAR DISEASE, CORONARY HEART DISEASE, ELITE ATHLETES, IMMUNE, INFECTION, NORMALVARIATION, SEVERE MALARIA, TYPE 1 DIABETES,	extracellular region,	SM00020:Tryp_SPc,	acute-phase response, cation homeostasis, cation transport, cell homeostasis, cell ion homeostasis, cellular macromolecule metabolism, cellular metabolism, cellular physiological process, cellular process, cellular protein metabolism, defense response, di-, tri-valent inorganic cation homeostasis, di-, tri-valent inorganic cation transport, establishment of localization, homeostasis, immune respo…		binding, catalytic activity, endopeptidase activity, hemoglobin binding, hydrolase activity, peptidase activity, protein binding, serine-type endopeptidase activity, serine-type peptidase activity,			disulfide bond, domain:Peptidase S1, domain:Sushi 1, domain:Sushi 2, glycosylation site:N-linked (GlcNAc...), signal peptide,	SF001137:haptoglobin,
206662_at	GLUTAREDOXIN (THIOLTRANSFERASE)		3d-structure, acetylated amino end, acetylation, deoxyribonucleotide biosynthesis, direct protein sequencing, disulfide bond, electron transfer, electron transport, redox-active center, redox-active disulfide, transport,	IPR002109:Glutaredoxin, IPR006663:Thioredoxin domain 2, IPR011767:Glutaredoxin active site, IPR011899:Glutaredoxin, eukaryotic and viruses, IPR012335:Thioredoxin fold, IPR012336:Thioredoxin-like fold,				biosynthesis, cell homeostasis, cell redox homeostasis, cellular biosynthesis, cellular metabolism, cellular physiological process, cellular process, deoxyribonucleotide biosynthesis, deoxyribonucleotide metabolism, electron transport, establishment of localization, generation of precursor metabolites and energy, homeostasis, localization, metabolism, nucleobase, nucleoside, nucleotide and nuclei…		catalytic activity, electron transporter activity, oxidoreductase activity, transporter activity,			disulfide bond,	SF000078:glutaredoxin,
214290_s_at	HISTONE 2, H2AA		acetylation, chromosomal protein, dna-binding, multigene family, nuclear protein, nucleosome core, ubl conjugation,	IPR002119:Histone H2A, IPR007124:Histone-fold/TFIID-TAF/NF-Y, IPR007125:Histone core,		cell, chromatin, chromosome, intracellular, intracellular membrane-bound organelle, intracellular non-membrane-bound organelle, intracellular organelle, membrane-bound organelle, non-membrane-bound organelle, nucleosome, nucleus, organelle, protein complex,		DNA metabolism, DNA packaging, biopolymer metabolism, cell organization and biogenesis, cellular metabolism, cellular physiological process, cellular process, chromatin assembly, chromatin assembly or disassembly, chromosome organization and biogenesis, chromosome organization and biogenesis (sensu Eukaryota), establishment and/or maintenance of chromatin architecture, macromolecule metabolism, m…		DNA binding, binding, nucleic acid binding,				SF002048:histone H1,
218280_x_at	HISTONE 2, H2AA		acetylation, chromosomal protein, dna-binding, multigene family, nuclear protein, nucleosome core, ubl conjugation,	IPR002119:Histone H2A, IPR007124:Histone-fold/TFIID-TAF/NF-Y, IPR007125:Histone core,		cell, chromatin, chromosome, intracellular, intracellular membrane-bound organelle, intracellular non-membrane-bound organelle, intracellular organelle, membrane-bound organelle, non-membrane-bound organelle, nucleosome, nucleus, organelle, protein complex,		DNA metabolism, DNA packaging, biopolymer metabolism, cell organization and biogenesis, cellular metabolism, cellular physiological process, cellular process, chromatin assembly, chromatin assembly or disassembly, chromosome organization and biogenesis, chromosome organization and biogenesis (sensu Eukaryota), establishment and/or maintenance of chromatin architecture, macromolecule metabolism, m…		DNA binding, binding, nucleic acid binding,				SF002048:histone H1,
217868_s_at	DORA REVERSE STRAND PROTEIN 1			IPR007884:DREV methyltransferase,
210453_x_at	ATP SYNTHASE, H+ TRANSPORTING, MITOCHONDRIAL F0 COMPLEX, SUBUNIT G	HSA00190:OXIDATIVE PHOSPHORYLATION, HSA00193:ATP SYNTHESIS,	atp synthesis, cf(0), hydrogen ion transport, hydrolase, ion transport, mitochondrion, transport,	IPR006808:ATPase, F0 complex, subunit G, mitochondrial,		cell, cytoplasm, integral to membrane, intracellular, intracellular membrane-bound organelle, intracellular organelle, intrinsic to membrane, membrane, membrane-bound organelle, mitochondrion, organelle, protein complex, proton-transporting ATP synthase complex, proton-transporting ATP synthase complex, coupling factor F(o), proton-transporting two-sector ATPase complex,		ATP biosynthesis, ATP metabolism, ATP synthesis coupled proton transport, biosynthesis, cation transport, cellular biosynthesis, cellular metabolism, cellular physiological process, cellular process, coenzyme biosynthesis, coenzyme metabolism, cofactor biosynthesis, cofactor metabolism, establishment of localization, generation of precursor metabolites and energy, hydrogen transport, ion transpor…		ATPase activity, ATPase activity, coupled, ATPase activity, coupled to movement of substances, ATPase activity, coupled to transmembrane movement of ions, ATPase activity, coupled to transmembrane movement of substances, P-P-bond-hydrolysis-driven transporter activity, binding, carrier activity, catalytic activity, cation transporter activity, cation-transporting ATPase activity, hydrogen ion tra…				SF017835:ATP synthase g chain,
201030_x_at	LACTATE DEHYDROGENASE B	HSA00010:GLYCOLYSIS / GLUCONEOGENESIS, HSA00272:CYSTEINE METABOLISM, HSA00620:PYRUVATE METABOLISM, HSA00640:PROPANOATE METABOLISM,	3d-structure, Phosphorylation, acetylated amino end, acetylation, direct protein sequencing, disease mutation, glycolysis, multigene family, nad, oxidoreductase, tetramer,	IPR001236:Lactate/malate dehydrogenase, IPR001557:L-lactate/malate dehydrogenase, IPR011304:L-lactate dehydrogenase,		cell, cytoplasm, intracellular,		alcohol catabolism, alcohol metabolism, carbohydrate catabolism, carbohydrate metabolism, catabolism, cellular carbohydrate catabolism, cellular carbohydrate metabolism, cellular catabolism, cellular macromolecule catabolism, cellular metabolism, cellular physiological process, cellular process, generation of precursor metabolites and energy, glucose catabolism, glucose metabolism, glycolysis, he…		L-lactate dehydrogenase activity, catalytic activity, lactate dehydrogenase activity, oxidoreductase activity, oxidoreductase activity, acting on CH-OH group of donors, oxidoreductase activity, acting on the CH-OH group of donors, NAD or NADP as acceptor,			active site:Proton acceptor, binding site:NAD, binding site:NAD or substrate, binding site:Substrate, nucleotide phosphate-binding region:NAD,	SF000102:L-lactate/malate dehydrogenase,
213564_x_at	LACTATE DEHYDROGENASE B	HSA00010:GLYCOLYSIS / GLUCONEOGENESIS, HSA00272:CYSTEINE METABOLISM, HSA00620:PYRUVATE METABOLISM, HSA00640:PROPANOATE METABOLISM,	3d-structure, Phosphorylation, acetylated amino end, acetylation, direct protein sequencing, disease mutation, glycolysis, multigene family, nad, oxidoreductase, tetramer,	IPR001236:Lactate/malate dehydrogenase, IPR001557:L-lactate/malate dehydrogenase, IPR011304:L-lactate dehydrogenase,		cell, cytoplasm, intracellular,		alcohol catabolism, alcohol metabolism, carbohydrate catabolism, carbohydrate metabolism, catabolism, cellular carbohydrate catabolism, cellular carbohydrate metabolism, cellular catabolism, cellular macromolecule catabolism, cellular metabolism, cellular physiological process, cellular process, generation of precursor metabolites and energy, glucose catabolism, glucose metabolism, glycolysis, he…		L-lactate dehydrogenase activity, catalytic activity, lactate dehydrogenase activity, oxidoreductase activity, oxidoreductase activity, acting on CH-OH group of donors, oxidoreductase activity, acting on the CH-OH group of donors, NAD or NADP as acceptor,			active site:Proton acceptor, binding site:NAD, binding site:NAD or substrate, binding site:Substrate, nucleotide phosphate-binding region:NAD,	SF000102:L-lactate/malate dehydrogenase,
210096_at	CYTOCHROME P450, FAMILY 4, SUBFAMILY B, POLYPEPTIDE 1		chromoprotein, electron transfer, endoplasmic reticulum, heme, iron, membrane, metal-binding, metalloprotein, microsome, monooxygenase, oxidoreductase, transmembrane protein,	IPR001128:Cytochrome P450, IPR002401:E-class P450, group I,		cell, cell fraction, cytoplasm, endoplasmic reticulum, intracellular, intracellular membrane-bound organelle, intracellular organelle, membrane, membrane fraction, membrane-bound organelle, microsome, organelle, vesicular fraction,		cellular metabolism, cellular physiological process, cellular process, electron transport, establishment of localization, generation of precursor metabolites and energy, localization, metabolism, physiological process, transport,		binding, catalytic activity, cation binding, heme binding, ion binding, iron ion binding, metal ion binding, monooxygenase activity, oxidoreductase activity, oxygen binding, tetrapyrrole binding, transition metal ion binding, unspecific monooxygenase activity,	h_nuclearRsPathway:Nuclear Receptors in Lipid Metabolism and Toxicity,		metal ion-binding site:Iron (heme axial ligand),	SF000050:human cytochrome P450 CYP4B1,
213627_at	MELANOMA ANTIGEN FAMILY D, 2		alternative splicing, antigen, multigene family, phosphorylation,	IPR002190:MAGE protein,									domain:MAGE, splice variant,
203159_at	GLUTAMINASE	HSA00251:GLUTAMATE METABOLISM, HSA00471:D-GLUTAMINE AND D-GLUTAMATE METABOLISM, HSA00910:NITROGEN METABOLISM,	alternative splicing, ank repeat, hydrolase, mitochondrion, transit peptide,	IPR002110:Ankyrin, IPR007043:Glutaminase, IPR012338:Penicillin-binding protein, transpeptidase fold,		cell, cytoplasm, intracellular, intracellular membrane-bound organelle, intracellular organelle, membrane-bound organelle, mitochondrion, organelle,	SM00248:ANK,	amine catabolism, amine metabolism, amino acid and derivative metabolism, amino acid catabolism, amino acid metabolism, carboxylic acid metabolism, catabolism, cellular catabolism, cellular metabolism, cellular physiological process, cellular process, glutamine catabolism, glutamine family amino acid catabolism, glutamine family amino acid metabolism, glutamine metabolism, metabolism, nitrogen co…		catalytic activity, glutaminase activity, hydrolase activity, hydrolase activity, acting on carbon-nitrogen (but not peptide) bonds, hydrolase activity, acting on carbon-nitrogen (but not peptide) bonds, in linear amides,	h_argininecPathway:Catabolic Pathways for Arginine,		repeat:ANK, splice variant, transit peptide:Mitochondrion,
212509_s_at	FLJ46603 PROTEIN		membrane, transmembrane,			cell, integral to membrane, intrinsic to membrane, membrane,							sequence conflict, transmembrane region,
202822_at	LIM DOMAIN CONTAINING PREFERRED TRANSLOCATION PARTNER IN LIPOMA		activator, cell adhesion, chromosomal translocation, lim domain, metal-binding, nuclear protein, phosphorylation, zinc,	IPR001781:LIM, zinc-binding,		cell, cellular component unknown, intracellular, intracellular membrane-bound organelle, intracellular organelle, membrane-bound organelle, nucleus, organelle,	SM00132:LIM,	biological process unknown, cell adhesion, cellular process,		binding, cation binding, ion binding, metal ion binding, molecular function unknown, protein binding, transition metal ion binding, zinc ion binding,			domain:LIM zinc-binding 1, domain:LIM zinc-binding 2, domain:LIM zinc-binding 3, mutagenesis site, site:Breakpoint for translocation to form HMGA2-LPP, site:Breakpoint for translocation to form HMGA2-LPP and MLL-LPP,
201599_at	ORNITHINE AMINOTRANSFERASE (GYRATE ATROPHY)	HSA00220:UREA CYCLE AND METABOLISM OF AMINO GROUPS, HSA00330:ARGININE AND PROLINE METABOLISM,	3d-structure, aminotransferase, arginine catabolism, direct protein sequencing, disease mutation, mitochondrial matrix, mitochondrion, phosphoprotein, pyridoxal phosphate, transferase, transit peptide,	IPR005814:Aminotransferase class-III, IPR010164:Ornithine aminotransferase,	GYRATE ATROPHY,	cell, cytoplasm, intracellular, intracellular membrane-bound organelle, intracellular organelle, membrane-bound organelle, membrane-enclosed lumen, mitochondrial lumen, mitochondrial matrix, mitochondrion, organelle, organelle lumen,		amine catabolism, amine metabolism, amino acid and derivative metabolism, amino acid catabolism, amino acid metabolism, arginine catabolism, arginine metabolism, carboxylic acid metabolism, catabolism, cellular catabolism, cellular metabolism, cellular physiological process, cellular process, glutamine family amino acid catabolism, glutamine family amino acid metabolism, metabolism, neurophysiolo…		binding, catalytic activity, cofactor binding, ornithine-oxo-acid transaminase activity, pyridoxal phosphate binding, transaminase activity, transferase activity, transferase activity, transferring nitrogenous groups, vitamin binding,	h_argininecPathway:Catabolic Pathways for Arginine,		binding site:Pyridoxal phosphate (covalent), transit peptide:Mitochondrion (in hepatic form), transit peptide:Mitochondrion (in renal form),	SF000519:ornithine-oxo-acid aminotransferase,
205849_s_at	UBIQUINOL-CYTOCHROME C REDUCTASE BINDING PROTEIN	HSA00190:OXIDATIVE PHOSPHORYLATION,	electron transfer, electron transport, inner membrane, membrane, mitochondrion, oxidative phosphorylation, oxidoreductase, respiratory chain, transport,	IPR003197:Cytochrome bd ubiquinol oxidase, 14 kDa subunit,		cell, cytoplasm, envelope, intracellular, intracellular membrane-bound organelle, intracellular organelle, membrane, membrane-bound organelle, mitochondrial electron transport chain, mitochondrial envelope, mitochondrial inner membrane, mitochondrial membrane, mitochondrion, organelle, organelle envelope, organelle inner membrane, organelle membrane,		ATP synthesis coupled electron transport, ATP synthesis coupled electron transport (sensu Eukaryota), aerobic respiration, cellular metabolism, cellular physiological process, cellular process, cellular respiration, electron transport, establishment of localization, generation of precursor metabolites and energy, localization, metabolism, mitochondrial electron transport, ubiquinol to cytochrome …		carrier activity, catalytic activity, cation transporter activity, hydrogen ion transporter activity, ion transporter activity, monovalent inorganic cation transporter activity, oxidoreductase activity, oxidoreductase activity, acting on diphenols and related substances as donors, oxidoreductase activity, acting on diphenols and related substances as donors, cytochrome as acceptor, primary active…				SF000022:ubiquinol-cytochrome-c reductase 14 kDa protein,
209066_x_at	UBIQUINOL-CYTOCHROME C REDUCTASE BINDING PROTEIN	HSA00190:OXIDATIVE PHOSPHORYLATION,	electron transfer, electron transport, inner membrane, membrane, mitochondrion, oxidative phosphorylation, oxidoreductase, respiratory chain, transport,	IPR003197:Cytochrome bd ubiquinol oxidase, 14 kDa subunit,		cell, cytoplasm, envelope, intracellular, intracellular membrane-bound organelle, intracellular organelle, membrane, membrane-bound organelle, mitochondrial electron transport chain, mitochondrial envelope, mitochondrial inner membrane, mitochondrial membrane, mitochondrion, organelle, organelle envelope, organelle inner membrane, organelle membrane,		ATP synthesis coupled electron transport, ATP synthesis coupled electron transport (sensu Eukaryota), aerobic respiration, cellular metabolism, cellular physiological process, cellular process, cellular respiration, electron transport, establishment of localization, generation of precursor metabolites and energy, localization, metabolism, mitochondrial electron transport, ubiquinol to cytochrome …		carrier activity, catalytic activity, cation transporter activity, hydrogen ion transporter activity, ion transporter activity, monovalent inorganic cation transporter activity, oxidoreductase activity, oxidoreductase activity, acting on diphenols and related substances as donors, oxidoreductase activity, acting on diphenols and related substances as donors, cytochrome as acceptor, primary active…				SF000022:ubiquinol-cytochrome-c reductase 14 kDa protein,
213166_x_at	HYPOTHETICAL PROTEIN FLJ14346		hypothetical protein,
222231_s_at	LEUCINE RICH REPEAT CONTAINING 59		hypothetical protein, leucine-rich repeat,	IPR001611:Leucine-rich repeat, IPR003591:Leucine-rich repeat, typical subtype,								Function unknown,
212857_x_at	SUB1 HOMOLOG (S. CEREVISIAE)		3d-structure, DNA binding, activator, direct protein sequencing, dna-binding, nuclear protein, nucleus, phosphoprotein, phosphorylation, transcription, transcription regulation,	IPR003173:Transcriptional coactivator p15,		cell, intracellular, intracellular membrane-bound organelle, intracellular organelle, membrane-bound organelle, membrane-enclosed lumen, nuclear lumen, nucleoplasm, nucleus, organelle, organelle lumen, protein complex, transcription factor complex,		cellular metabolism, cellular physiological process, cellular process, metabolism, nucleobase, nucleoside, nucleotide and nucleic acid metabolism, physiological process, primary metabolism, regulation of biological process, regulation of cellular metabolism, regulation of cellular physiological process, regulation of cellular process, regulation of metabolism, regulation of nucleobase, nucleoside…		DNA binding, binding, nucleic acid binding, protein binding, single-stranded DNA binding, structure-specific DNA binding, transcription coactivator activity, transcription cofactor activity, transcription factor binding, transcription regulator activity, transcriptional activator activity,			helix,	SF015990:Caenorhabditis elegans hypothetical protein T13F2.2,
201238_s_at	CAPPING PROTEIN (ACTIN FILAMENT) MUSCLE Z-LINE, ALPHA 2		actin capping, actin-binding, direct protein sequencing, multigene family,	IPR002189:F-actin capping protein, alpha subunit,		F-actin capping protein complex, actin cytoskeleton, cell, cytoskeleton, intracellular, intracellular non-membrane-bound organelle, intracellular organelle, non-membrane-bound organelle, organelle, protein complex,		actin cytoskeleton organization and biogenesis, actin filament capping, actin filament depolymerization, actin filament-based process, actin polymerization and/or depolymerization, barbed-end actin filament capping, cell motility, cell organization and biogenesis, cellular macromolecule metabolism, cellular metabolism, cellular physiological process, cellular process, cellular protein metabolism,…		actin binding, binding, cytoskeletal protein binding, protein binding,				SF005982:actin-capping protein alpha chain,
207016_s_at	ALDEHYDE DEHYDROGENASE 1 FAMILY, MEMBER A2	HSA00830:RETINOL METABOLISM,	oxidoreductase,	IPR002086:Aldehyde dehydrogenase, IPR012303:NAD-dependent aldehyde dehydrogenase,				cellular metabolism, cellular physiological process, cellular process, fat-soluble vitamin metabolism, metabolism, physiological process, vitamin A metabolism, vitamin metabolism,		3-chloroallyl aldehyde dehydrogenase activity, catalytic activity, electron transporter activity, oxidoreductase activity, oxidoreductase activity, acting on the aldehyde or oxo group of donors, oxidoreductase activity, acting on the aldehyde or oxo group of donors, NAD or NADP as acceptor, retinal dehydrogenase activity, transporter activity,				SF000147:NAD-dependent aldehyde dehydrogenase,
200647_x_at	EUKARYOTIC TRANSLATION INITIATION FACTOR 3, SUBUNIT 8, 110KDA		hypothetical protein, initiation factor, phosphorylation, protein biosynthesis,	IPR000717:Proteasome component region PCI, IPR008905:Eukaryotic translation initiation factor 3 subunit 8, N-terminal,		cell, cytoplasm, eukaryotic 43S preinitiation complex, eukaryotic translation initiation factor 3 complex, intracellular, protein complex,	SM00088:PINT,	biosynthesis, cellular biosynthesis, cellular macromolecule metabolism, cellular metabolism, cellular physiological process, cellular process, cellular protein metabolism, macromolecule biosynthesis, macromolecule metabolism, metabolism, physiological process, primary metabolism, protein biosynthesis, protein metabolism, regulation of biological process, regulation of biosynthesis, regulation of …		binding, nucleic acid binding, translation factor activity, nucleic acid binding, translation initiation factor activity, translation regulator activity,			domain:PCI,
215230_x_at	EUKARYOTIC TRANSLATION INITIATION FACTOR 3, SUBUNIT 8, 110KDA		hypothetical protein, initiation factor, phosphorylation, protein biosynthesis,	IPR000717:Proteasome component region PCI, IPR008905:Eukaryotic translation initiation factor 3 subunit 8, N-terminal,		cell, cytoplasm, eukaryotic 43S preinitiation complex, eukaryotic translation initiation factor 3 complex, intracellular, protein complex,	SM00088:PINT,	biosynthesis, cellular biosynthesis, cellular macromolecule metabolism, cellular metabolism, cellular physiological process, cellular process, cellular protein metabolism, macromolecule biosynthesis, macromolecule metabolism, metabolism, physiological process, primary metabolism, protein biosynthesis, protein metabolism, regulation of biological process, regulation of biosynthesis, regulation of …		binding, nucleic acid binding, translation factor activity, nucleic acid binding, translation initiation factor activity, translation regulator activity,			domain:PCI,
201921_at	GUANINE NUCLEOTIDE BINDING PROTEIN (G PROTEIN), GAMMA 10		GTP binding, chaperone, lipoprotein, membrane, methylated carboxyl end, multigene family, prenylated cysteine, prenylation, transducer,	IPR001623:Heat shock protein DnaJ, N-terminal, IPR001770:G-protein, gamma subunit,		cell, extrinsic to membrane, extrinsic to plasma membrane, heterotrimeric G-protein complex, membrane, plasma membrane, protein complex,	SM00224:GGL, SM00271:DnaJ,	G-protein coupled receptor protein signaling pathway, cell communication, cell organization and biogenesis, cell surface receptor linked signal transduction, cellular localization, cellular macromolecule metabolism, cellular metabolism, cellular physiological process, cellular process, cellular protein metabolism, establishment of cellular localization, establishment of localization, establishmen…		GTP binding, GTPase activity, binding, catalytic activity, guanyl nucleotide binding, heat shock protein binding, hydrolase activity, hydrolase activity, acting on acid anhydrides, hydrolase activity, acting on acid anhydrides, in phosphorus-containing anhydrides, nucleoside-triphosphatase activity, nucleotide binding, protein binding, purine nucleotide binding, pyrophosphatase activity, signal t…			lipid moiety-binding region:S-geranylgeranyl cysteine, propeptide:Removed in mature form,	SF002398:GTP-binding regulatory protein gamma chain,
202291_s_at	MATRIX GLA PROTEIN		bone, calcium binding, carboxyglutamic acid, cartilage, chondrogenesis, deafness, developmental protein, differentiation, direct protein sequencing, gamma-carboxyglutamic acid, osteogenesis, phosphoprotein, phosphorylation, signal, vitamin K,	IPR000294:Vitamin K-dependent carboxylation/gamma-carboxyglutamic region, IPR002384:Bone matrix, Gla region,		extracellular matrix, extracellular matrix (sensu Metazoa), extracellular region,	SM00069:GLA,	biomineral formation, bone mineralization, bone remodeling, cartilage condensation, cartilage development, cell differentiation, cellular process, development, neurophysiological process, organ development, organismal physiological process, ossification, physiological process, regulation of biological process, regulation of bone mineralization, regulation of bone remodeling, regulation of organis…		binding, calcium ion binding, cation binding, extracellular matrix structural constituent, ion binding, metal ion binding, structural constituent of bone, structural molecule activity,			disulfide bond, domain:Gla, propeptide:Removed in mature form; probably by carboxypeptidase N, signal peptide,	SF002577:osteocalcin,
212692_s_at	LPS-RESPONSIVE VESICLE TRAFFICKING, BEACH AND ANCHOR CONTAINING		3d-structure, wd repeat,	IPR000409:Beige/BEACH, IPR001680:WD-40 repeat, IPR010508:Protein of unknown function DUF1088, IPR011989:Armadillo-like helical, IPR013320:Concanavalin A-like lectin/glucanase, subgroup,		cellular component unknown,	SM00320:WD40,	biological process unknown,		binding, molecular function unknown,			domain:BEACH, repeat:WD 1, repeat:WD 2, repeat:WD 3, repeat:WD 4, repeat:WD 5, repeat:WD 6,
214109_at	LPS-RESPONSIVE VESICLE TRAFFICKING, BEACH AND ANCHOR CONTAINING		3d-structure, wd repeat,	IPR000409:Beige/BEACH, IPR001680:WD-40 repeat, IPR010508:Protein of unknown function DUF1088, IPR011989:Armadillo-like helical, IPR013320:Concanavalin A-like lectin/glucanase, subgroup,		cellular component unknown,	SM00320:WD40,	biological process unknown,		binding, molecular function unknown,			domain:BEACH, repeat:WD 1, repeat:WD 2, repeat:WD 3, repeat:WD 4, repeat:WD 5, repeat:WD 6,
208894_at	MAJOR HISTOCOMPATIBILITY COMPLEX, CLASS II, DR ALPHA	HSA04514:CELL ADHESION MOLECULES (CAMS), HSA04612:ANTIGEN PROCESSING AND PRESENTATION, HSA04640:HEMATOPOIETIC CELL LINEAGE, HSA04940:TYPE I DIABETES MELLITUS,	3d-structure, direct protein sequencing, glycoprotein, heterodimer, immune response, immunoglobulin domain, membrane, mhc ii, signal, transmembrane, transmembrane protein,	IPR001003:MHC class II, alpha chain, N-terminal, IPR003006:Immunoglobulin/major histocompatibility complex, IPR003597:Immunoglobulin C1 type, IPR007110:Immunoglobulin-like,		cell, cytoplasm, integral to membrane, integral to plasma membrane, intracellular, intracellular membrane-bound organelle, intracellular organelle, intrinsic to membrane, intrinsic to plasma membrane, lysosome, lytic vacuole, membrane, membrane-bound organelle, organelle, plasma membrane, vacuole,	SM00407:IGc1,	antigen presentation, antigen presentation, exogenous antigen, antigen processing, antigen processing, exogenous antigen via MHC class II, defense response, immune response, organismal physiological process, physiological process, response to biotic stimulus, response to stimulus,		MHC class II receptor activity, receptor activity, signal transducer activity, transmembrane receptor activity,	h_CSKPathway:Activation of Csk by cAMP-dependent Protein Kinase Inhibits Signaling through the T Cell Receptor, h_asbcellPathway:Antigen Dependent B Cell Activation, h_bbcellPathway:Bystander B Cell Activation, h_blymphocytePathway:B Lymphocyte Cell Surface Molecules, h_ctla4Pathway:The Co-Stimulatory Signal During T-cell Activation, h_eosinophilsPathway:The Role of Eosinophils in the Chemokine N…		disulfide bond, domain:Ig-like C1-type, glycosylation site:N-linked (GlcNAc...), signal peptide, transmembrane region,	SF001991:class II histocompatibility antigen,
210982_s_at	MAJOR HISTOCOMPATIBILITY COMPLEX, CLASS II, DR ALPHA	HSA04514:CELL ADHESION MOLECULES (CAMS), HSA04612:ANTIGEN PROCESSING AND PRESENTATION, HSA04640:HEMATOPOIETIC CELL LINEAGE, HSA04940:TYPE I DIABETES MELLITUS,	3d-structure, direct protein sequencing, glycoprotein, heterodimer, immune response, immunoglobulin domain, membrane, mhc ii, signal, transmembrane, transmembrane protein,	IPR001003:MHC class II, alpha chain, N-terminal, IPR003006:Immunoglobulin/major histocompatibility complex, IPR003597:Immunoglobulin C1 type, IPR007110:Immunoglobulin-like,		cell, cytoplasm, integral to membrane, integral to plasma membrane, intracellular, intracellular membrane-bound organelle, intracellular organelle, intrinsic to membrane, intrinsic to plasma membrane, lysosome, lytic vacuole, membrane, membrane-bound organelle, organelle, plasma membrane, vacuole,	SM00407:IGc1,	antigen presentation, antigen presentation, exogenous antigen, antigen processing, antigen processing, exogenous antigen via MHC class II, defense response, immune response, organismal physiological process, physiological process, response to biotic stimulus, response to stimulus,		MHC class II receptor activity, receptor activity, signal transducer activity, transmembrane receptor activity,	h_CSKPathway:Activation of Csk by cAMP-dependent Protein Kinase Inhibits Signaling through the T Cell Receptor, h_asbcellPathway:Antigen Dependent B Cell Activation, h_bbcellPathway:Bystander B Cell Activation, h_blymphocytePathway:B Lymphocyte Cell Surface Molecules, h_ctla4Pathway:The Co-Stimulatory Signal During T-cell Activation, h_eosinophilsPathway:The Role of Eosinophils in the Chemokine N…		disulfide bond, domain:Ig-like C1-type, glycosylation site:N-linked (GlcNAc...), signal peptide, transmembrane region,	SF001991:class II histocompatibility antigen,
219428_s_at	PEROXISOMAL MEMBRANE PROTEIN 4, 24KDA		glycoprotein, membrane, peroxisome, transmembrane,			cell, cell fraction, cytoplasm, integral to membrane, intracellular, intracellular membrane-bound organelle, intracellular organelle, intrinsic to membrane, membrane, membrane fraction, membrane-bound organelle, microbody, microbody membrane, organelle, organelle membrane, peroxisomal membrane, peroxisome,							glycosylation site:N-linked (GlcNAc...), transmembrane region,	SF013674:peroxisomal membrane protein 4,
202391_at	BRAIN ABUNDANT, MEMBRANE ATTACHED SIGNAL PROTEIN 1		direct protein sequencing, lipoprotein, membrane, myristate,	IPR008408:Brain acid soluble protein 1,		cell, cytoskeleton, intracellular, intracellular non-membrane-bound organelle, intracellular organelle, membrane, non-membrane-bound organelle, organelle, plasma membrane,							lipid moiety-binding region:N-myristoyl glycine,
200926_at	RIBOSOMAL PROTEIN S23	HSA03010:RIBOSOME,	direct protein sequencing, protein biosynthesis, ribonucleoprotein, ribosomal protein, ribosome,	IPR005680:Ribosomal protein S23, eukaryotic and archaeal form, IPR006032:Ribosomal protein S12/S23, IPR012340:Nucleic acid-binding, OB-fold, subgroup,		cell, cytoplasm, intracellular, intracellular non-membrane-bound organelle, intracellular organelle, non-membrane-bound organelle, organelle, protein complex, ribonucleoprotein complex, ribosome, small ribosomal subunit,		biosynthesis, cellular biosynthesis, cellular macromolecule metabolism, cellular metabolism, cellular physiological process, cellular process, cellular protein metabolism, macromolecule biosynthesis, macromolecule metabolism, metabolism, physiological process, primary metabolism, protein biosynthesis, protein metabolism,		structural constituent of ribosome, structural molecule activity,				SF002133:ribosomal protein S12,
200060_s_at	RNA BINDING PROTEIN S1, SERINE-RICH DOMAIN		RNA binding, alternative splicing, mrna processing, mrna splicing, nonsense-mediated mrna decay, nuclear protein, phosphorylation, rna-binding,	IPR000504:RNA-binding region RNP-1 (RNA recognition motif), IPR012677:Nucleotide-binding, alpha-beta plait,		cell, intracellular, intracellular membrane-bound organelle, intracellular organelle, membrane-bound organelle, nucleus, organelle,	SM00360:RRM,	RNA catabolism, RNA metabolism, RNA processing, RNA splicing, RNA splicing, via transesterification reactions, RNA splicing, via transesterification reactions with bulged adenosine as nucleophile, biopolymer metabolism, catabolism, cellular catabolism, cellular macromolecule catabolism, cellular metabolism, cellular physiological process, cellular process, mRNA catabolism, mRNA catabolism, nonsen…		RNA binding, binding, nucleic acid binding, nucleotide binding,			domain:RRM, mutagenesis site, splice variant,
200941_at	HEAT SHOCK FACTOR BINDING PROTEIN 1		hypothetical protein, nuclear protein,	IPR009643:Heat shock factor binding 1,		cell, intracellular, intracellular membrane-bound organelle, intracellular organelle, membrane-bound organelle, nucleus, organelle,		cellular metabolism, cellular physiological process, cellular process, metabolism, negative regulation of biological process, negative regulation of cellular metabolism, negative regulation of cellular physiological process, negative regulation of cellular process, negative regulation of metabolism, negative regulation of nucleobase, nucleoside, nucleotide and nucleic acid metabolism, negative re…		binding, protein binding, transcription cofactor activity, transcription corepressor activity, transcription factor binding, transcription regulator activity,			mutagenesis site,
200942_s_at	HEAT SHOCK FACTOR BINDING PROTEIN 1		hypothetical protein, nuclear protein,	IPR009643:Heat shock factor binding 1,		cell, intracellular, intracellular membrane-bound organelle, intracellular organelle, membrane-bound organelle, nucleus, organelle,		cellular metabolism, cellular physiological process, cellular process, metabolism, negative regulation of biological process, negative regulation of cellular metabolism, negative regulation of cellular physiological process, negative regulation of cellular process, negative regulation of metabolism, negative regulation of nucleobase, nucleoside, nucleotide and nucleic acid metabolism, negative re…		binding, protein binding, transcription cofactor activity, transcription corepressor activity, transcription factor binding, transcription regulator activity,			mutagenesis site,
208692_at	RIBOSOMAL PROTEIN S3	HSA03010:RIBOSOME,	3d-structure, blocked amino end, direct protein sequencing, phosphorylation, protein biosynthesis, ribonucleoprotein, ribosomal protein, ribosome,	IPR001351:Ribosomal protein S3, C-terminal, IPR004044:KH, type 2, IPR005703:Eukaryotic/archaeal ribosomal protein S3,		cell, cytoplasm, cytosol, cytosolic ribosome (sensu Eukaryota), cytosolic small ribosomal subunit (sensu Eukaryota), eukaryotic 43S preinitiation complex, eukaryotic 48S initiation complex, intracellular, intracellular non-membrane-bound organelle, intracellular organelle, non-membrane-bound organelle, organelle, protein complex, ribonucleoprotein complex, ribosome, small ribosomal subunit,		biosynthesis, cellular biosynthesis, cellular macromolecule metabolism, cellular metabolism, cellular physiological process, cellular process, cellular protein metabolism, macromolecule biosynthesis, macromolecule metabolism, metabolism, physiological process, primary metabolism, protein biosynthesis, protein metabolism,		RNA binding, binding, nucleic acid binding, structural constituent of ribosome, structural molecule activity,			domain:KH type-2,	SF002112:rat ribosomal protein S3,
214167_s_at	RIBOSOMAL PROTEIN, LARGE, P0	HSA03010:RIBOSOME,	RNA binding, phosphoprotein, phosphorylation, protein biosynthesis, ribonucleoprotein, ribosomal protein, ribosome,	IPR001790:Ribosomal protein L10, IPR001813:Ribosomal protein 60S,		cell, cytoplasm, cytosol, cytosolic large ribosomal subunit (sensu Eukaryota), cytosolic ribosome (sensu Eukaryota), intracellular, intracellular non-membrane-bound organelle, intracellular organelle, large ribosomal subunit, non-membrane-bound organelle, organelle, protein complex, ribonucleoprotein complex, ribosome,		biosynthesis, cell organization and biogenesis, cellular biosynthesis, cellular macromolecule metabolism, cellular metabolism, cellular physiological process, cellular process, cellular protein metabolism, cytoplasm organization and biogenesis, macromolecule biosynthesis, macromolecule metabolism, metabolism, organelle organization and biogenesis, physiological process, primary metabolism, protei…		RNA binding, binding, nucleic acid binding, protein binding, structural constituent of ribosome, structural molecule activity,				SF002168:rat acidic ribosomal protein P0,
211972_x_at	RIBOSOMAL PROTEIN, LARGE, P0	HSA03010:RIBOSOME,	RNA binding, phosphoprotein, phosphorylation, protein biosynthesis, ribonucleoprotein, ribosomal protein, ribosome,	IPR001790:Ribosomal protein L10, IPR001813:Ribosomal protein 60S,		cell, cytoplasm, cytosol, cytosolic large ribosomal subunit (sensu Eukaryota), cytosolic ribosome (sensu Eukaryota), intracellular, intracellular non-membrane-bound organelle, intracellular organelle, large ribosomal subunit, non-membrane-bound organelle, organelle, protein complex, ribonucleoprotein complex, ribosome,		biosynthesis, cell organization and biogenesis, cellular biosynthesis, cellular macromolecule metabolism, cellular metabolism, cellular physiological process, cellular process, cellular protein metabolism, cytoplasm organization and biogenesis, macromolecule biosynthesis, macromolecule metabolism, metabolism, organelle organization and biogenesis, physiological process, primary metabolism, protei…		RNA binding, binding, nucleic acid binding, protein binding, structural constituent of ribosome, structural molecule activity,				SF002168:rat acidic ribosomal protein P0,
211720_x_at	RIBOSOMAL PROTEIN, LARGE, P0	HSA03010:RIBOSOME,	RNA binding, phosphoprotein, phosphorylation, protein biosynthesis, ribonucleoprotein, ribosomal protein, ribosome,	IPR001790:Ribosomal protein L10, IPR001813:Ribosomal protein 60S,		cell, cytoplasm, cytosol, cytosolic large ribosomal subunit (sensu Eukaryota), cytosolic ribosome (sensu Eukaryota), intracellular, intracellular non-membrane-bound organelle, intracellular organelle, large ribosomal subunit, non-membrane-bound organelle, organelle, protein complex, ribonucleoprotein complex, ribosome,		biosynthesis, cell organization and biogenesis, cellular biosynthesis, cellular macromolecule metabolism, cellular metabolism, cellular physiological process, cellular process, cellular protein metabolism, cytoplasm organization and biogenesis, macromolecule biosynthesis, macromolecule metabolism, metabolism, organelle organization and biogenesis, physiological process, primary metabolism, protei…		RNA binding, binding, nucleic acid binding, protein binding, structural constituent of ribosome, structural molecule activity,				SF002168:rat acidic ribosomal protein P0,
213792_s_at	INSULIN RECEPTOR	HSA04520:ADHERENS JUNCTION, HSA04910:INSULIN SIGNALING PATHWAY, HSA04930:TYPE II DIABETES MELLITUS, HSA05050:DENTATORUBROPALLIDOLUYSIAN ATROPHY (DRPLA),	3d-structure, ATP, Carbohydrate metabolism, Cleavage on pair of basic residues, alternative splicing, atp-binding, autophosphorylation, diabetes mellitus, direct protein sequencing, disease mutation, glycoprotein, hormone receptor, kinase, kinase-related transforming protein, membrane, nucleotide-binding, phosphoprotein, phosphorylation, phosphotransferase, receptor, signal, transferase, transmem…	IPR000494:EGF receptor, L domain, IPR000719:Protein kinase, IPR001245:Tyrosine protein kinase, IPR002011:Receptor tyrosine kinase, class II, IPR002290:Serine/threonine protein kinase, IPR003961:Fibronectin, type III, IPR006211:Furin-like cysteine rich region, IPR006212:Furin-like repeat, IPR008266:Tyrosine protein kinase, active site,	CARDIOVASCULAR, DECREASED LEVELS OF INSULIN-RECEPTOR MESSENGER RIBONUCLEIC ACID, DIABETIC PREGNANCY, DIASTOLIC BLOOD PRESSURE, GLUCOSE INTOLERANCE, HYPERLIPIDEMIA, HYPERTENSION, IMMUNE, INSULIN RECEPTOR AND INSULIN-LIKE GROWTH FACTOR II RESTRICTION FRAGMENT LENGTH POLYMORPHISMS, INSULIN RESISTANCE, INSULIN-RESISTANT DIABETES, LEPRECHAUNISM, METABOLIC, POLYCYSTIC OVARIAN DISEASE, POLYCYSTIC OVARY …	cell, integral to membrane, integral to plasma membrane, intrinsic to membrane, intrinsic to plasma membrane, membrane, plasma membrane,	SM00060:FN3, SM00219:TyrKc, SM00261:FU,	biopolymer metabolism, biopolymer modification, carbohydrate metabolism, cell communication, cell surface receptor linked signal transduction, cellular macromolecule metabolism, cellular metabolism, cellular physiological process, cellular process, cellular protein metabolism, development, enzyme linked receptor protein signaling pathway, generation of precursor metabolites and energy, insulin re…		ATP binding, PTB domain binding, SH2 domain binding, adenyl nucleotide binding, binding, catalytic activity, enzyme binding, epidermal growth factor receptor activity, hormone binding, insulin binding, insulin receptor activity, insulin receptor substrate binding, kinase activity, kinase binding, nucleotide binding, peptide binding, peptide hormone binding, phosphoinositide 3-kinase binding, phos…	h_ghPathway:Growth Hormone Signaling Pathway, h_hdacPathway:Control of skeletal myogenesis by HDAC & calcium/calmodulin-dependent kinase (CaMK), h_insulinPathway:Insulin Signaling Pathway,		active site:Proton acceptor, binding site:ATP, disulfide bond, domain:Fibronectin type-III 1, domain:Fibronectin type-III 2, domain:Protein kinase, glycosylation site:N-linked (GlcNAc...), mutagenesis site, nucleotide phosphate-binding region:ATP, signal peptide, site:Essential for IRS1-binding and important but not critical for SHC1-binding, site:Important for biological activity, splice variant…	SF000620:insulin receptor,
200834_s_at	RIBOSOMAL PROTEIN S21	HSA03010:RIBOSOME,	acetylation, blocked amino end, direct protein sequencing, protein biosynthesis, ribonucleoprotein, ribosomal protein, ribosome,	IPR001931:Ribosomal protein S21e,		cell, cellular component unknown, cytoplasm, intracellular, intracellular non-membrane-bound organelle, intracellular organelle, non-membrane-bound organelle, organelle, protein complex, ribonucleoprotein complex, ribosome,		biosynthesis, cell differentiation, cellular biosynthesis, cellular macromolecule metabolism, cellular metabolism, cellular physiological process, cellular process, cellular protein metabolism, development, macromolecule biosynthesis, macromolecule metabolism, metabolism, physiological process, primary metabolism, protein biosynthesis, protein metabolism,		molecular function unknown, structural constituent of ribosome, structural molecule activity,				SF002148:rat ribosomal protein S21,
217718_s_at	TYROSINE 3-MONOOXYGENASE/TRYPTOPHAN 5-MONOOXYGENASE ACTIVATION PROTEIN, BETA POLYPEPTIDE	HSA04110:CELL CYCLE,	3d-structure, acetylation, alternative initiation, direct protein sequencing, monooxygenase, multigene family, phosphorylation,	IPR000308:14-3-3 protein,	IMMUNE, SYSTEMIC LUPUS ERYTHEMATOSUS,	cell, cytoplasm, intracellular, perinuclear region,	SM00101:14_3_3,			binding, catalytic activity, monooxygenase activity, oxidoreductase activity, protein binding, protein domain specific binding,				SF000868:14-3-3 protein,
217848_s_at	PYROPHOSPHATASE (INORGANIC) 1	HSA00190:OXIDATIVE PHOSPHORYLATION,	hydrolase, magnesium, metal-binding,	IPR008162:Inorganic pyrophosphatase, IPR008163:IPR008163,		cell, cytoplasm, intracellular,		cellular metabolism, cellular physiological process, cellular process, metabolism, phosphate metabolism, phosphorus metabolism, physiological process,		binding, catalytic activity, hydrolase activity, hydrolase activity, acting on acid anhydrides, hydrolase activity, acting on acid anhydrides, in phosphorus-containing anhydrides, inorganic diphosphatase activity, ion binding, magnesium ion binding, metal ion binding, pyrophosphatase activity,			metal ion-binding site:Magnesium 1, metal ion-binding site:Magnesium 2,	SF001264:inorganic pyrophosphatase,
217740_x_at	RIBOSOMAL PROTEIN L7A	HSA03010:RIBOSOME,	chromosomal translocation, protein biosynthesis, ribonucleoprotein, ribosomal protein, ribosome,	IPR001921:Ribosomal protein L7A, IPR004037:Ribosomal protein L7AE, IPR004038:Ribosomal protein L7Ae/L30e/S12e/Gadd45,		cell, cytoplasm, intracellular, intracellular non-membrane-bound organelle, intracellular organelle, non-membrane-bound organelle, organelle, protein complex, ribonucleoprotein complex, ribosome,		biosynthesis, cell organization and biogenesis, cellular biosynthesis, cellular macromolecule metabolism, cellular metabolism, cellular physiological process, cellular process, cellular protein metabolism, cytoplasm organization and biogenesis, macromolecule biosynthesis, macromolecule metabolism, metabolism, organelle organization and biogenesis, physiological process, primary metabolism, protei…		structural constituent of ribosome, structural molecule activity,				SF002165:rat ribosomal protein L7a,
201690_s_at	TUMOR PROTEIN D52		coiled coil,	IPR007327:Tumor protein D52,		cell, cytoplasm, endoplasmic reticulum, intracellular, intracellular membrane-bound organelle, intracellular organelle, membrane-bound organelle, organelle, perinuclear region,		B cell activation, B cell differentiation, cell activation, cell differentiation, cellular process, defense response, development, establishment of localization, hemopoiesis, hemopoietic or lymphoid organ development, immune cell activation, immune response, localization, lymphocyte activation, lymphocyte differentiation, morphogenesis, organ development, organismal physiological process, physiol…		binding, calcium ion binding, cation binding, identical protein binding, ion binding, metal ion binding, protein binding, protein dimerization activity, protein heterodimerization activity, protein homodimerization activity,
201090_x_at	TUBULIN, ALPHA, UBIQUITOUS	HSA04540:GAP JUNCTION,	Phosphorylation, direct protein sequencing, gtp-binding, heterodimer, microtubule, multigene family, nucleotide-binding,	IPR000217:Tubulin, IPR002452:Alpha tubulin, IPR003008:Tubulin/FtsZ, GTPase, IPR008280:Tubulin/FtsZ, C-terminal,		cell, cytoskeleton, intracellular, intracellular non-membrane-bound organelle, intracellular organelle, microtubule, microtubule cytoskeleton, non-membrane-bound organelle, organelle, protein complex,		cell organization and biogenesis, cellular localization, cellular macromolecule metabolism, cellular metabolism, cellular physiological process, cellular process, cellular protein metabolism, cytoskeleton organization and biogenesis, cytoskeleton-dependent intracellular transport, establishment of cellular localization, establishment of localization, intracellular transport, localization, macromo…		GTP binding, GTPase activity, binding, catalytic activity, guanyl nucleotide binding, hydrolase activity, hydrolase activity, acting on acid anhydrides, hydrolase activity, acting on acid anhydrides, in phosphorus-containing anhydrides, nucleoside-triphosphatase activity, nucleotide binding, purine nucleotide binding, pyrophosphatase activity, structural molecule activity,			modified residue, nucleotide phosphate-binding region:GTP, site:Involved in polymerization,	SF002306:tubulin,
209251_x_at	TUBULIN, ALPHA, UBIQUITOUS	HSA04540:GAP JUNCTION,	Phosphorylation, direct protein sequencing, gtp-binding, heterodimer, microtubule, multigene family, nucleotide-binding,	IPR000217:Tubulin, IPR002452:Alpha tubulin, IPR003008:Tubulin/FtsZ, GTPase, IPR008280:Tubulin/FtsZ, C-terminal,		cell, cytoskeleton, intracellular, intracellular non-membrane-bound organelle, intracellular organelle, microtubule, microtubule cytoskeleton, non-membrane-bound organelle, organelle, protein complex,		cell organization and biogenesis, cellular localization, cellular macromolecule metabolism, cellular metabolism, cellular physiological process, cellular process, cellular protein metabolism, cytoskeleton organization and biogenesis, cytoskeleton-dependent intracellular transport, establishment of cellular localization, establishment of localization, intracellular transport, localization, macromo…		GTP binding, GTPase activity, binding, catalytic activity, guanyl nucleotide binding, hydrolase activity, hydrolase activity, acting on acid anhydrides, hydrolase activity, acting on acid anhydrides, in phosphorus-containing anhydrides, nucleoside-triphosphatase activity, nucleotide binding, purine nucleotide binding, pyrophosphatase activity, structural molecule activity,			modified residue, nucleotide phosphate-binding region:GTP, site:Involved in polymerization,	SF002306:tubulin,
211058_x_at	TUBULIN, ALPHA, UBIQUITOUS	HSA04540:GAP JUNCTION,	Phosphorylation, direct protein sequencing, gtp-binding, heterodimer, microtubule, multigene family, nucleotide-binding,	IPR000217:Tubulin, IPR002452:Alpha tubulin, IPR003008:Tubulin/FtsZ, GTPase, IPR008280:Tubulin/FtsZ, C-terminal,		cell, cytoskeleton, intracellular, intracellular non-membrane-bound organelle, intracellular organelle, microtubule, microtubule cytoskeleton, non-membrane-bound organelle, organelle, protein complex,		cell organization and biogenesis, cellular localization, cellular macromolecule metabolism, cellular metabolism, cellular physiological process, cellular process, cellular protein metabolism, cytoskeleton organization and biogenesis, cytoskeleton-dependent intracellular transport, establishment of cellular localization, establishment of localization, intracellular transport, localization, macromo…		GTP binding, GTPase activity, binding, catalytic activity, guanyl nucleotide binding, hydrolase activity, hydrolase activity, acting on acid anhydrides, hydrolase activity, acting on acid anhydrides, in phosphorus-containing anhydrides, nucleoside-triphosphatase activity, nucleotide binding, purine nucleotide binding, pyrophosphatase activity, structural molecule activity,			modified residue, nucleotide phosphate-binding region:GTP, site:Involved in polymerization,	SF002306:tubulin,
213646_x_at	TUBULIN, ALPHA, UBIQUITOUS	HSA04540:GAP JUNCTION,	Phosphorylation, direct protein sequencing, gtp-binding, heterodimer, microtubule, multigene family, nucleotide-binding,	IPR000217:Tubulin, IPR002452:Alpha tubulin, IPR003008:Tubulin/FtsZ, GTPase, IPR008280:Tubulin/FtsZ, C-terminal,		cell, cytoskeleton, intracellular, intracellular non-membrane-bound organelle, intracellular organelle, microtubule, microtubule cytoskeleton, non-membrane-bound organelle, organelle, protein complex,		cell organization and biogenesis, cellular localization, cellular macromolecule metabolism, cellular metabolism, cellular physiological process, cellular process, cellular protein metabolism, cytoskeleton organization and biogenesis, cytoskeleton-dependent intracellular transport, establishment of cellular localization, establishment of localization, intracellular transport, localization, macromo…		GTP binding, GTPase activity, binding, catalytic activity, guanyl nucleotide binding, hydrolase activity, hydrolase activity, acting on acid anhydrides, hydrolase activity, acting on acid anhydrides, in phosphorus-containing anhydrides, nucleoside-triphosphatase activity, nucleotide binding, purine nucleotide binding, pyrophosphatase activity, structural molecule activity,			modified residue, nucleotide phosphate-binding region:GTP, site:Involved in polymerization,	SF002306:tubulin,
212639_x_at	TUBULIN, ALPHA, UBIQUITOUS	HSA04540:GAP JUNCTION,	Phosphorylation, direct protein sequencing, gtp-binding, heterodimer, microtubule, multigene family, nucleotide-binding,	IPR000217:Tubulin, IPR002452:Alpha tubulin, IPR003008:Tubulin/FtsZ, GTPase, IPR008280:Tubulin/FtsZ, C-terminal,		cell, cytoskeleton, intracellular, intracellular non-membrane-bound organelle, intracellular organelle, microtubule, microtubule cytoskeleton, non-membrane-bound organelle, organelle, protein complex,		cell organization and biogenesis, cellular localization, cellular macromolecule metabolism, cellular metabolism, cellular physiological process, cellular process, cellular protein metabolism, cytoskeleton organization and biogenesis, cytoskeleton-dependent intracellular transport, establishment of cellular localization, establishment of localization, intracellular transport, localization, macromo…		GTP binding, GTPase activity, binding, catalytic activity, guanyl nucleotide binding, hydrolase activity, hydrolase activity, acting on acid anhydrides, hydrolase activity, acting on acid anhydrides, in phosphorus-containing anhydrides, nucleoside-triphosphatase activity, nucleotide binding, purine nucleotide binding, pyrophosphatase activity, structural molecule activity,			modified residue, nucleotide phosphate-binding region:GTP, site:Involved in polymerization,	SF002306:tubulin,
211750_x_at	TUBULIN, ALPHA, UBIQUITOUS	HSA04540:GAP JUNCTION,	Phosphorylation, direct protein sequencing, gtp-binding, heterodimer, microtubule, multigene family, nucleotide-binding,	IPR000217:Tubulin, IPR002452:Alpha tubulin, IPR003008:Tubulin/FtsZ, GTPase, IPR008280:Tubulin/FtsZ, C-terminal,		cell, cytoskeleton, intracellular, intracellular non-membrane-bound organelle, intracellular organelle, microtubule, microtubule cytoskeleton, non-membrane-bound organelle, organelle, protein complex,		cell organization and biogenesis, cellular localization, cellular macromolecule metabolism, cellular metabolism, cellular physiological process, cellular process, cellular protein metabolism, cytoskeleton organization and biogenesis, cytoskeleton-dependent intracellular transport, establishment of cellular localization, establishment of localization, intracellular transport, localization, macromo…		GTP binding, GTPase activity, binding, catalytic activity, guanyl nucleotide binding, hydrolase activity, hydrolase activity, acting on acid anhydrides, hydrolase activity, acting on acid anhydrides, in phosphorus-containing anhydrides, nucleoside-triphosphatase activity, nucleotide binding, purine nucleotide binding, pyrophosphatase activity, structural molecule activity,			modified residue, nucleotide phosphate-binding region:GTP, site:Involved in polymerization,	SF002306:tubulin,
211072_x_at	TUBULIN, ALPHA, UBIQUITOUS	HSA04540:GAP JUNCTION,	Phosphorylation, direct protein sequencing, gtp-binding, heterodimer, microtubule, multigene family, nucleotide-binding,	IPR000217:Tubulin, IPR002452:Alpha tubulin, IPR003008:Tubulin/FtsZ, GTPase, IPR008280:Tubulin/FtsZ, C-terminal,		cell, cytoskeleton, intracellular, intracellular non-membrane-bound organelle, intracellular organelle, microtubule, microtubule cytoskeleton, non-membrane-bound organelle, organelle, protein complex,		cell organization and biogenesis, cellular localization, cellular macromolecule metabolism, cellular metabolism, cellular physiological process, cellular process, cellular protein metabolism, cytoskeleton organization and biogenesis, cytoskeleton-dependent intracellular transport, establishment of cellular localization, establishment of localization, intracellular transport, localization, macromo…		GTP binding, GTPase activity, binding, catalytic activity, guanyl nucleotide binding, hydrolase activity, hydrolase activity, acting on acid anhydrides, hydrolase activity, acting on acid anhydrides, in phosphorus-containing anhydrides, nucleoside-triphosphatase activity, nucleotide binding, purine nucleotide binding, pyrophosphatase activity, structural molecule activity,			modified residue, nucleotide phosphate-binding region:GTP, site:Involved in polymerization,	SF002306:tubulin,
200092_s_at	RIBOSOMAL PROTEIN L37	HSA03010:RIBOSOME,	hypothetical protein, metal-binding, protein biosynthesis, ribonucleoprotein, ribosomal protein, ribosome, rna-binding, rrna-binding, zinc, zinc finger, zinc-finger,	IPR001569:Ribosomal protein L37e,		cell, cytoplasm, intracellular, intracellular non-membrane-bound organelle, intracellular organelle, non-membrane-bound organelle, organelle, protein complex, ribonucleoprotein complex, ribosome,		biosynthesis, cellular biosynthesis, cellular macromolecule metabolism, cellular metabolism, cellular physiological process, cellular process, cellular protein metabolism, macromolecule biosynthesis, macromolecule metabolism, metabolism, physiological process, primary metabolism, protein biosynthesis, protein metabolism,		RNA binding, binding, cation binding, ion binding, metal ion binding, nucleic acid binding, rRNA binding, structural constituent of ribosome, structural molecule activity, transition metal ion binding, zinc ion binding,			metal ion-binding site:Zinc, zinc finger region:C4-type,	SF002171:rat ribosomal protein L37,
213441_x_at	SAM POINTED DOMAIN CONTAINING ETS TRANSCRIPTION FACTOR		dna-binding, nuclear protein,	IPR000418:Ets, IPR002341:HSF/ETS, DNA-binding, IPR003118:Sterile alpha motif/pointed, IPR011991:Winged helix repressor DNA-binding,		cell, intracellular, intracellular membrane-bound organelle, intracellular organelle, membrane-bound organelle, nucleus, organelle,	SM00251:SAM_PNT, SM00413:ETS,	cellular metabolism, cellular physiological process, cellular process, development, metabolism, nucleobase, nucleoside, nucleotide and nucleic acid metabolism, physiological process, primary metabolism, regulation of biological process, regulation of cellular metabolism, regulation of cellular physiological process, regulation of cellular process, regulation of metabolism, regulation of nucleobas…		DNA binding, binding, nucleic acid binding, protein binding, sequence-specific DNA binding, transcription factor activity, transcription regulator activity,
214404_x_at	SAM POINTED DOMAIN CONTAINING ETS TRANSCRIPTION FACTOR		dna-binding, nuclear protein,	IPR000418:Ets, IPR002341:HSF/ETS, DNA-binding, IPR003118:Sterile alpha motif/pointed, IPR011991:Winged helix repressor DNA-binding,		cell, intracellular, intracellular membrane-bound organelle, intracellular organelle, membrane-bound organelle, nucleus, organelle,	SM00251:SAM_PNT, SM00413:ETS,	cellular metabolism, cellular physiological process, cellular process, development, metabolism, nucleobase, nucleoside, nucleotide and nucleic acid metabolism, physiological process, primary metabolism, regulation of biological process, regulation of cellular metabolism, regulation of cellular physiological process, regulation of cellular process, regulation of metabolism, regulation of nucleobas…		DNA binding, binding, nucleic acid binding, protein binding, sequence-specific DNA binding, transcription factor activity, transcription regulator activity,
220192_x_at	SAM POINTED DOMAIN CONTAINING ETS TRANSCRIPTION FACTOR		dna-binding, nuclear protein,	IPR000418:Ets, IPR002341:HSF/ETS, DNA-binding, IPR003118:Sterile alpha motif/pointed, IPR011991:Winged helix repressor DNA-binding,		cell, intracellular, intracellular membrane-bound organelle, intracellular organelle, membrane-bound organelle, nucleus, organelle,	SM00251:SAM_PNT, SM00413:ETS,	cellular metabolism, cellular physiological process, cellular process, development, metabolism, nucleobase, nucleoside, nucleotide and nucleic acid metabolism, physiological process, primary metabolism, regulation of biological process, regulation of cellular metabolism, regulation of cellular physiological process, regulation of cellular process, regulation of metabolism, regulation of nucleobas…		DNA binding, binding, nucleic acid binding, protein binding, sequence-specific DNA binding, transcription factor activity, transcription regulator activity,
202842_s_at	DNAJ (HSP40) HOMOLOG, SUBFAMILY B, MEMBER 9		3D-structure, chaperone, nuclear protein,	IPR001623:Heat shock protein DnaJ, N-terminal, IPR003095:Heat shock protein DnaJ,		cell, cytoplasm, intracellular, intracellular membrane-bound organelle, intracellular non-membrane-bound organelle, intracellular organelle, membrane-bound organelle, membrane-enclosed lumen, non-membrane-bound organelle, nuclear lumen, nucleolus, nucleus, organelle, organelle lumen,	SM00271:DnaJ,	cellular macromolecule metabolism, cellular metabolism, cellular physiological process, cellular process, cellular protein metabolism, macromolecule metabolism, metabolism, physiological process, primary metabolism, protein folding, protein metabolism,		binding, chaperone regulator activity, heat shock protein binding, protein binding, unfolded protein binding,			domain:J,
205040_at	OROSOMUCOID 1		acute phase, direct protein sequencing, glycoprotein, leukocyte, liver, multigene family, plasma, pyroglutamic acid, pyrrolidone carboxylic acid, signal,	IPR000566:Lipocalin-related protein and Bos/Can/Equ allergen, IPR001500:Alpha-1-acid glycoprotein, IPR002345:Lipocalin, IPR012674:Calycin,		extracellular region, extracellular space,		acute-phase response, defense response, immune response, inflammatory response, organismal physiological process, physiological process, response to biotic stimulus, response to external stimulus, response to other organism, response to pest, pathogen or parasite, response to stimulus, response to stress, response to wounding,		binding,			disulfide bond, glycosylation site:N-linked (GlcNAc...), signal peptide,	SF036899:alpha(1)-acid glycoprotein,
208855_s_at	SERINE/THREONINE KINASE 24 (STE20 HOMOLOG, YEAST)		alternative splicing, atp-binding, kinase, nucleotide-binding, phosphorylation, serine/threonine-protein kinase, transferase,	IPR000719:Protein kinase, IPR001245:Tyrosine protein kinase, IPR002290:Serine/threonine protein kinase, IPR008271:Serine/threonine protein kinase, active site,			SM00220:S_TKc,	biopolymer metabolism, biopolymer modification, cell communication, cellular macromolecule metabolism, cellular metabolism, cellular physiological process, cellular process, cellular protein metabolism, macromolecule metabolism, metabolism, phosphate metabolism, phosphorus metabolism, phosphorylation, physiological process, primary metabolism, protein amino acid phosphorylation, protein metabolis…		ATP binding, adenyl nucleotide binding, binding, cAMP-dependent protein kinase activity, catalytic activity, cyclic nucleotide-dependent protein kinase activity, kinase activity, nucleotide binding, phosphotransferase activity, alcohol group as acceptor, protein kinase CK2 activity, protein kinase activity, protein serine/threonine kinase activity, protein-tyrosine kinase activity, purine nucleot…			active site:Proton acceptor, binding site:ATP, domain:Protein kinase, mutagenesis site, nucleotide phosphate-binding region:ATP, splice variant,
200062_s_at	RIBOSOMAL PROTEIN L30	HSA03010:RIBOSOME,	protein biosynthesis, ribonucleoprotein, ribosomal protein, ribosome,	IPR000231:Ribosomal protein L30e, IPR004038:Ribosomal protein L7Ae/L30e/S12e/Gadd45,		cell, cytoplasm, intracellular, intracellular non-membrane-bound organelle, intracellular organelle, non-membrane-bound organelle, organelle, protein complex, ribonucleoprotein complex, ribosome,		biosynthesis, cellular biosynthesis, cellular macromolecule metabolism, cellular metabolism, cellular physiological process, cellular process, cellular protein metabolism, macromolecule biosynthesis, macromolecule metabolism, metabolism, physiological process, primary metabolism, protein biosynthesis, protein metabolism,		structural constituent of ribosome, structural molecule activity,				SF002218:rat ribosomal protein L30,
206976_s_at	HEAT SHOCK 105KDA/110KDA PROTEIN 1		alternative splicing, atp-binding, heat shock, multigene family, nucleotide-binding, phosphorylation,	IPR001023:Heat shock protein Hsp70, IPR013126:Heat shock protein 70,		cell, cytoplasm, intracellular,		cellular macromolecule metabolism, cellular metabolism, cellular physiological process, cellular process, cellular protein metabolism, macromolecule metabolism, metabolism, physiological process, primary metabolism, protein folding, protein metabolism, response to abiotic stimulus, response to chemical stimulus, response to protein stimulus, response to stimulus, response to stress, response to u…		ATP binding, adenyl nucleotide binding, binding, nucleotide binding, purine nucleotide binding,			modified residue, splice variant,	SF006397:heat shock protein 91,
208924_at	RING FINGER PROTEIN 11		Ubl conjugation pathway, metal-binding, zinc, zinc-finger,	IPR001841:Zinc finger, RING-type,		cell, intracellular, protein complex, ubiquitin ligase complex,	SM00184:RING,	biopolymer catabolism, biopolymer metabolism, biopolymer modification, catabolism, cellular catabolism, cellular macromolecule catabolism, cellular macromolecule metabolism, cellular metabolism, cellular physiological process, cellular process, cellular protein catabolism, cellular protein metabolism, macromolecule catabolism, macromolecule metabolism, metabolism, modification-dependent protein c…		DNA binding, binding, catalytic activity, cation binding, ion binding, ligase activity, ligase activity, forming carbon-nitrogen bonds, metal ion binding, nucleic acid binding, protein binding, transition metal ion binding, ubiquitin-protein ligase activity, zinc ion binding,		DNA replication, recombination, and repair,	zinc finger region:RING-type,
202295_s_at	CATHEPSIN H		3d-structure, cysteine proteinase, direct protein sequencing, glycoprotein, hydrolase, lysosome, protease, signal, thiol protease, zymogen,	IPR000169:Peptidase, cysteine peptidase active site, IPR000668:Peptidase C1A, papain C-terminal, IPR013128:Peptidase C1A, papain, IPR013201:Proteinase inhibitor I29, cathepsin propeptide,		cell, cytoplasm, intracellular, intracellular membrane-bound organelle, intracellular organelle, lysosome, lytic vacuole, membrane-bound organelle, organelle, vacuole,	SM00645:Pept_C1,	cellular macromolecule metabolism, cellular metabolism, cellular physiological process, cellular process, cellular protein metabolism, macromolecule metabolism, metabolism, physiological process, primary metabolism, protein metabolism, proteolysis,		catalytic activity, cathepsin H activity, cysteine-type endopeptidase activity, cysteine-type peptidase activity, endopeptidase activity, hydrolase activity, peptidase activity,			disulfide bond, glycosylation site:N-linked (GlcNAc...), peptide:Cathepsin H mini chain, propeptide:Activation peptide, signal peptide,	SF001182:papain,
200633_at	UBIQUITIN B	HSA05020:PARKINSON'S DISEASE,	duplication, polyprotein, protein degradation,	IPR000626:Ubiquitin,			SM00213:UBQ,	biopolymer catabolism, biopolymer metabolism, biopolymer modification, catabolism, cellular macromolecule metabolism, cellular metabolism, cellular physiological process, cellular process, cellular protein metabolism, macromolecule catabolism, macromolecule metabolism, metabolism, physiological process, primary metabolism, protein catabolism, protein metabolism, protein modification,						SF002042:polyubiquitin 3,
202244_at	PROTEASOME (PROSOME, MACROPAIN) SUBUNIT, BETA TYPE, 4	HSA03050:PROTEASOME,	Phosphorylation, direct protein sequencing, hydrolase, nuclear protein, protease, proteasome, proteinase, threonine protease, zymogen,	IPR000243:Peptidase T1A, proteasome beta-subunit, IPR001353:20S proteasome, A and B subunits,		cell, cytoplasm, cytosol, intracellular, intracellular membrane-bound organelle, intracellular organelle, membrane-bound organelle, nucleus, organelle, proteasome complex (sensu Eukaryota), proteasome core complex (sensu Eukaryota), protein complex,		biopolymer catabolism, biopolymer metabolism, catabolism, cellular catabolism, cellular macromolecule catabolism, cellular macromolecule metabolism, cellular metabolism, cellular physiological process, cellular process, cellular protein catabolism, cellular protein metabolism, macromolecule catabolism, macromolecule metabolism, metabolism, modification-dependent protein catabolism, physiological …		catalytic activity, endopeptidase activity, hydrolase activity, obsolete molecular function, peptidase activity, proteasome endopeptidase activity, threonine endopeptidase activity,				SF001213:proteasome endopeptidase complex, beta subunit,
209377_s_at	HIGH MOBILITY GROUP NUCLEOSOMAL BINDING DOMAIN 3		dna-binding, nuclear protein,	IPR000079:High mobility group protein HMG14 and HMG17,		cell, chromatin, chromosome, intracellular, intracellular membrane-bound organelle, intracellular non-membrane-bound organelle, intracellular organelle, membrane-bound organelle, non-membrane-bound organelle, nucleus, organelle,	SM00527:HMG17,	biological process unknown,		DNA binding, binding, hormone receptor binding, nuclear hormone receptor binding, nucleic acid binding, protein binding, receptor binding, signal transducer activity, thyroid hormone receptor binding, transcription factor binding,				SF002053:nonhistone chromosomal protein HMG-17,
203343_at	UDP-GLUCOSE DEHYDROGENASE	HSA00040:PENTOSE AND GLUCURONATE INTERCONVERSIONS, HSA00500:STARCH AND SUCROSE METABOLISM, HSA00520:NUCLEOTIDE SUGARS METABOLISM,	nad, oxidoreductase,	IPR001732:UDP-glucose/GDP-mannose dehydrogenase,				UDP-glucose metabolism, UDP-glucuronate biosynthesis, UDP-glucuronate metabolism, alcohol metabolism, amine metabolism, aminoglycan biosynthesis, aminoglycan metabolism, biosynthesis, carbohydrate biosynthesis, carbohydrate metabolism, carboxylic acid biosynthesis, carboxylic acid metabolism, cellular biosynthesis, cellular carbohydrate metabolism, cellular metabolism, cellular physiological proc…		UDP-glucose 6-dehydrogenase activity, catalytic activity, electron transporter activity, oxidoreductase activity, oxidoreductase activity, acting on CH-OH group of donors, oxidoreductase activity, acting on the CH-OH group of donors, NAD or NADP as acceptor, transporter activity,		Cell envelope biogenesis, outer membrane,	nucleotide phosphate-binding region:NAD,	SF000124:UDP-glucose/GDP-mannose dehydrogenase, SF500133:UDP-glucose 6-dehydrogenase, eukaryotic type,
211990_at	MAJOR HISTOCOMPATIBILITY COMPLEX, CLASS II, DP ALPHA 1	HSA04514:CELL ADHESION MOLECULES (CAMS), HSA04612:ANTIGEN PROCESSING AND PRESENTATION, HSA04940:TYPE I DIABETES MELLITUS,	glycoprotein, heterodimer, immune response, immunoglobulin domain, membrane, mhc ii, signal, transmembrane,	IPR001003:MHC class II, alpha chain, N-terminal, IPR003006:Immunoglobulin/major histocompatibility complex, IPR003597:Immunoglobulin C1 type, IPR007110:Immunoglobulin-like,		cell, integral to membrane, integral to plasma membrane, intrinsic to membrane, intrinsic to plasma membrane, membrane, plasma membrane,	SM00407:IGc1,	antigen presentation, antigen presentation, exogenous antigen, antigen processing, antigen processing, exogenous antigen via MHC class II, defense response, immune response, organismal physiological process, physiological process, response to biotic stimulus, response to stimulus,		MHC class II receptor activity, receptor activity, signal transducer activity, transmembrane receptor activity,			disulfide bond, domain:Ig-like C1-type, glycosylation site:N-linked (GlcNAc...), signal peptide, transmembrane region,	SF001991:class II histocompatibility antigen,
211991_s_at	MAJOR HISTOCOMPATIBILITY COMPLEX, CLASS II, DP ALPHA 1	HSA04514:CELL ADHESION MOLECULES (CAMS), HSA04612:ANTIGEN PROCESSING AND PRESENTATION, HSA04940:TYPE I DIABETES MELLITUS,	glycoprotein, heterodimer, immune response, immunoglobulin domain, membrane, mhc ii, signal, transmembrane,	IPR001003:MHC class II, alpha chain, N-terminal, IPR003006:Immunoglobulin/major histocompatibility complex, IPR003597:Immunoglobulin C1 type, IPR007110:Immunoglobulin-like,		cell, integral to membrane, integral to plasma membrane, intrinsic to membrane, intrinsic to plasma membrane, membrane, plasma membrane,	SM00407:IGc1,	antigen presentation, antigen presentation, exogenous antigen, antigen processing, antigen processing, exogenous antigen via MHC class II, defense response, immune response, organismal physiological process, physiological process, response to biotic stimulus, response to stimulus,		MHC class II receptor activity, receptor activity, signal transducer activity, transmembrane receptor activity,			disulfide bond, domain:Ig-like C1-type, glycosylation site:N-linked (GlcNAc...), signal peptide, transmembrane region,	SF001991:class II histocompatibility antigen,
200087_s_at	TRANSMEMBRANE EMP24 DOMAIN TRAFFICKING PROTEIN 2		er-golgi transport, golgi stack, membrane, protein transport, signal, transmembrane, transport,	IPR000348:emp24/gp25L/p24, IPR009038:GOLD,		ER-Golgi intermediate compartment, Golgi apparatus, Golgi stack, cell, cell fraction, cytoplasm, cytoplasmic membrane-bound vesicle, cytoplasmic vesicle, cytoplasmic vesicle membrane, endomembrane system, integral to membrane, intracellular, intracellular membrane-bound organelle, intracellular organelle, intrinsic to membrane, membrane, membrane fraction, membrane-bound organelle, membrane-bound…		ER to Golgi vesicle-mediated transport, Golgi vesicle transport, cell organization and biogenesis, cellular localization, cellular physiological process, cellular process, establishment of cellular localization, establishment of localization, establishment of protein localization, intracellular protein transport, intracellular transport, localization, physiological process, protein localization, …					domain:GOLD, signal peptide, transmembrane region,
202917_s_at	S100 CALCIUM BINDING PROTEIN A8 (CALGRANULIN A)		3d-structure, EF hand, calcium, calcium binding, cytokine, direct protein sequencing, heterodimer, homodimer, inflammation,	IPR001751:Calcium-binding protein, S-100/ICaBP type, IPR002048:Calcium-binding EF-hand, IPR011992:EF-Hand type,		extracellular region, extracellular space,		defense response, immune response, inflammatory response, organismal physiological process, physiological process, response to biotic stimulus, response to external stimulus, response to other organism, response to pest, pathogen or parasite, response to stimulus, response to stress, response to wounding,		binding, calcium ion binding, cation binding, cytokine activity, ion binding, metal ion binding, protein binding, receptor binding, signal transducer activity,			calcium-binding region:1; low affinity, calcium-binding region:2; high affinity, domain:EF-hand 1, domain:EF-hand 2,	SF002353:S-100 protein,
209125_at	KERATIN 6A	HSA01430:CELL COMMUNICATION,	coiled coil, disease mutation, intermediate filament, keratin, phosphorylation,	IPR001664:Intermediate filament protein, IPR003054:Type II keratin,	PACHYONYCHIA CONGENITA TYPES 1 AND 2,	cell, cytoskeleton, intermediate filament, intermediate filament cytoskeleton, intracellular, intracellular non-membrane-bound organelle, intracellular organelle, non-membrane-bound organelle, organelle,		development, ectoderm development, tissue development,		binding, protein binding, structural constituent of cytoskeleton, structural molecule activity,			modified residue, site:Stutter,	SF002282:cytoskeletal keratin,
214580_x_at	KERATIN 6A	HSA01430:CELL COMMUNICATION,	coiled coil, disease mutation, intermediate filament, keratin, phosphorylation,	IPR001664:Intermediate filament protein, IPR003054:Type II keratin,	PACHYONYCHIA CONGENITA TYPES 1 AND 2,	cell, cytoskeleton, intermediate filament, intermediate filament cytoskeleton, intracellular, intracellular non-membrane-bound organelle, intracellular organelle, non-membrane-bound organelle, organelle,		development, ectoderm development, tissue development,		binding, protein binding, structural constituent of cytoskeleton, structural molecule activity,			modified residue, site:Stutter,	SF002282:cytoskeletal keratin,
202458_at	PROTEASE, SERINE, 23		glycoprotein, hydrolase, protease, serine protease, signal,	IPR001254:Peptidase S1 and S6, chymotrypsin/Hap, IPR001314:Peptidase S1A, chymotrypsin,				cellular macromolecule metabolism, cellular metabolism, cellular physiological process, cellular process, cellular protein metabolism, macromolecule metabolism, metabolism, physiological process, primary metabolism, protein metabolism, proteolysis,		catalytic activity, endopeptidase activity, hydrolase activity, peptidase activity, serine-type endopeptidase activity, serine-type peptidase activity,			active site:Charge relay system, disulfide bond, glycosylation site:N-linked (GlcNAc...), signal peptide,
201352_at	YME1-LIKE 1 (S. CEREVISIAE)		Membrane, alternative splicing, atp-binding, hydrolase, metal-binding, metalloprotease, mitochondrion, nucleotide-binding, protease, zinc,	IPR000642:Peptidase M41, IPR003593:AAA ATPase, IPR003959:AAA ATPase, central region, IPR003960:AAA-protein subdomain, IPR005936:Peptidase M41, FtsH,		cell, cytoplasm, intracellular, intracellular membrane-bound organelle, intracellular organelle, membrane, membrane-bound organelle, mitochondrion, organelle,	SM00382:AAA,	biopolymer catabolism, biopolymer metabolism, catabolism, cellular macromolecule metabolism, cellular metabolism, cellular physiological process, cellular process, cellular protein metabolism, macromolecule catabolism, macromolecule metabolism, metabolism, physiological process, primary metabolism, protein catabolism, protein metabolism, proteolysis,		ATP binding, adenyl nucleotide binding, binding, catalytic activity, cation binding, endopeptidase activity, hydrolase activity, hydrolase activity, acting on acid anhydrides, hydrolase activity, acting on acid anhydrides, in phosphorus-containing anhydrides, ion binding, metal ion binding, metalloendopeptidase activity, nucleoside-triphosphatase activity, nucleotide binding, peptidase activity, …			metal ion-binding site:Zinc (catalytic), nucleotide phosphate-binding region:ATP, splice variant,
214677_x_at	IMMUNOGLOBULIN LAMBDA LOCUS		heterotetramer, immunoglobulin,							antigen binding, binding,				SF001974:immunoglobulin V region,
201498_at	UBIQUITIN SPECIFIC PEPTIDASE 7 (HERPES VIRUS-ASSOCIATED)		3d-structure, direct protein sequencing, hydrolase, multigene family, nuclear protein, phosphorylation, protease, thiol protease, ubl conjugation pathway,	IPR001394:Peptidase C19, ubiquitin carboxyl-terminal hydrolase 2, IPR002083:MATH, IPR013322:TRAF-type,		cell, intracellular, intracellular membrane-bound organelle, intracellular organelle, membrane-bound organelle, nucleus, organelle,	SM00061:MATH,	biopolymer catabolism, biopolymer metabolism, biopolymer modification, catabolism, cellular catabolism, cellular macromolecule catabolism, cellular macromolecule metabolism, cellular metabolism, cellular physiological process, cellular process, cellular protein catabolism, cellular protein metabolism, macromolecule catabolism, macromolecule metabolism, metabolism, modification-dependent protein c…		binding, catalytic activity, cysteine-type endopeptidase activity, cysteine-type peptidase activity, endopeptidase activity, hydrolase activity, hydrolase activity, acting on ester bonds, peptidase activity, protein binding, thiolester hydrolase activity, ubiquitin thiolesterase activity, ubiquitin-specific protease activity,			domain:MATH,	SF017639:ubiquitin carboxyl-terminal hydrolase,
213800_at	COMPLEMENT FACTOR H	HSA04610:COMPLEMENT AND COAGULATION CASCADES,	3d-structure, age-related macular degeneration, alternative splicing, complement alternate pathway, direct protein sequencing, disease mutation, glycoprotein, immune response, innate immunity, plasma, signal, sushi,	IPR000436:Sushi/SCR/CCP,	HAEMOLYTIC URAEMIC SYNDROME,	extracellular region, extracellular space,	SM00032:CCP,	complement activation, complement activation, alternative pathway, defense response, humoral immune response, immune response, innate immune response, organismal physiological process, physiological process, response to biotic stimulus, response to other organism, response to pest, pathogen or parasite, response to stimulus, response to stress,					disulfide bond, domain:Sushi 1, domain:Sushi 10, domain:Sushi 11, domain:Sushi 12, domain:Sushi 13, domain:Sushi 14, domain:Sushi 15, domain:Sushi 16, domain:Sushi 17, domain:Sushi 18, domain:Sushi 19, domain:Sushi 2, domain:Sushi 20, domain:Sushi 3, domain:Sushi 4, domain:Sushi 5, domain:Sushi 6, domain:Sushi 7, domain:Sushi 8, domain:Sushi 9, glycosylation site:N-linked (GlcNAc...), signal pept…	SF002482:complement factor H, SF002484:complement C3d/Epstein-Barr virus receptor,
215388_s_at	COMPLEMENT FACTOR H	HSA04610:COMPLEMENT AND COAGULATION CASCADES,	3d-structure, age-related macular degeneration, alternative splicing, complement alternate pathway, direct protein sequencing, disease mutation, glycoprotein, immune response, innate immunity, plasma, signal, sushi,	IPR000436:Sushi/SCR/CCP,	HAEMOLYTIC URAEMIC SYNDROME,	extracellular region, extracellular space,	SM00032:CCP,	complement activation, complement activation, alternative pathway, defense response, humoral immune response, immune response, innate immune response, organismal physiological process, physiological process, response to biotic stimulus, response to other organism, response to pest, pathogen or parasite, response to stimulus, response to stress,					disulfide bond, domain:Sushi 1, domain:Sushi 10, domain:Sushi 11, domain:Sushi 12, domain:Sushi 13, domain:Sushi 14, domain:Sushi 15, domain:Sushi 16, domain:Sushi 17, domain:Sushi 18, domain:Sushi 19, domain:Sushi 2, domain:Sushi 20, domain:Sushi 3, domain:Sushi 4, domain:Sushi 5, domain:Sushi 6, domain:Sushi 7, domain:Sushi 8, domain:Sushi 9, glycosylation site:N-linked (GlcNAc...), signal pept…	SF002482:complement factor H, SF002484:complement C3d/Epstein-Barr virus receptor,
202298_at	NADH DEHYDROGENASE (UBIQUINONE) 1 ALPHA SUBCOMPLEX, 1, 7.5KDA	HSA00190:OXIDATIVE PHOSPHORYLATION,	mitochondrion, nad, oxidoreductase, ubiquinone,			cell, cell fraction, cytoplasm, intracellular, intracellular membrane-bound organelle, intracellular organelle, membrane fraction, membrane-bound organelle, mitochondrion, organelle,		cellular metabolism, cellular physiological process, cellular process, generation of precursor metabolites and energy, metabolism, physiological process,		NADH dehydrogenase (quinone) activity, NADH dehydrogenase (ubiquinone) activity, NADH dehydrogenase activity, carrier activity, catalytic activity, cation transporter activity, electron carrier activity, electron transporter activity, hydrogen ion transporter activity, ion transporter activity, metal ion transporter activity, monovalent inorganic cation transporter activity, oxidoreductase activi…
201061_s_at	STOMATIN		direct protein sequencing, lipoprotein, membrane, membrane protein, palmitate, phosphoprotein, phosphorylation, transmembrane,	IPR001107:Band 7 protein, IPR001972:Stomatin,		cell, cytoskeleton, integral to membrane, integral to plasma membrane, intracellular, intracellular non-membrane-bound organelle, intracellular organelle, intrinsic to membrane, intrinsic to plasma membrane, membrane, non-membrane-bound organelle, organelle, plasma membrane,	SM00244:PHB,						lipid moiety-binding region:S-palmitoyl cysteine, lipid moiety-binding region:S-palmitoyl cysteine (partial), transmembrane region,	SF005651:membrane protease subunits, stomatin/prohibitin homologs,
203786_s_at	TUMOR PROTEIN D52-LIKE 1		coiled coil,	IPR007327:Tumor protein D52,		cell, cytoplasm, intracellular, perinuclear region,		DNA catabolism, DNA fragmentation during apoptosis, DNA metabolism, G2/M transition of mitotic cell cycle, JNK cascade, MAPKKK cascade, apoptosis, apoptotic nuclear changes, apoptotic program, biopolymer metabolism, catabolism, cell communication, cell cycle, cell death, cellular catabolism, cellular metabolism, cellular physiological process, cellular process, death, disassembly of cell structur…		binding, caspase activator activity, caspase regulator activity, enzyme activator activity, enzyme regulator activity, identical protein binding, protease activator activity, protein binding, protein dimerization activity, protein heterodimerization activity, protein homodimerization activity,
218563_at	NADH DEHYDROGENASE (UBIQUINONE) 1 ALPHA SUBCOMPLEX, 3, 9KDA	HSA00190:OXIDATIVE PHOSPHORYLATION,	membrane, mitochondrion, nad, oxidoreductase, transmembrane, ubiquinone,			cell, cell fraction, cytoplasm, integral to membrane, intracellular, intracellular membrane-bound organelle, intracellular organelle, intrinsic to membrane, membrane, membrane fraction, membrane-bound organelle, mitochondrion, organelle,				NADH dehydrogenase (quinone) activity, NADH dehydrogenase (ubiquinone) activity, NADH dehydrogenase activity, carrier activity, catalytic activity, cation transporter activity, electron carrier activity, electron transporter activity, hydrogen ion transporter activity, ion transporter activity, metal ion transporter activity, monovalent inorganic cation transporter activity, oxidoreductase activi…			transmembrane region,
204794_at	DUAL SPECIFICITY PHOSPHATASE 2	HSA04010:MAPK SIGNALING PATHWAY,	3d-structure, hydrolase, nuclear protein, nucleus, phosphoprotein, phosphoric monoester hydrolase, protein phosphatase,	IPR000340:Dual specificity protein phosphatase, IPR000387:Tyrosine specific protein phosphatase and dual specificity protein phosphatase, IPR001763:Rhodanese-like, IPR003595:Protein tyrosine phosphatase, catalytic region, IPR008343:MAP kinase phosphatase,		cell, intracellular, intracellular membrane-bound organelle, intracellular organelle, membrane-bound organelle, nucleus, organelle,	SM00195:DSPc, SM00450:RHOD,	MAPKKK cascade, biopolymer metabolism, biopolymer modification, cell communication, cellular macromolecule metabolism, cellular metabolism, cellular physiological process, cellular process, cellular protein metabolism, dephosphorylation, inactivation of MAPK activity, intracellular signaling cascade, macromolecule metabolism, metabolism, negative regulation of MAPK activity, negative regulation o…		CTD phosphatase activity, MAP kinase phosphatase activity, calcium-dependent protein serine/threonine phosphatase activity, catalytic activity, hydrolase activity, hydrolase activity, acting on ester bonds, magnesium-dependent protein serine/threonine phosphatase activity, myosin phosphatase activity, phosphoprotein phosphatase activity, phosphoric ester hydrolase activity, phosphoric monoester h…	h_dspPathway:Regulation of MAP Kinase Pathways Through Dual Specificity Phosphatases,		active site:Phosphocysteine intermediate, domain:Rhodanese, domain:Tyrosine-protein phosphatase,	SF000939:dual specificity protein phosphatase (MAP kinase phosphatase),
209723_at	SERPIN PEPTIDASE INHIBITOR, CLADE B (OVALBUMIN), MEMBER 9		hypothetical protein, protease inhibitor, proteinase inhibitor, serine protease inhibitor,	IPR000215:Proteinase inhibitor I4, serpin, IPR000240:Serpin B9 and maspin,		cell, cytoplasm, cytosol, intracellular,	SM00093:SERPIN,	anti-apoptosis, apoptosis, cell communication, cell death, cellular physiological process, cellular process, death, negative regulation of apoptosis, negative regulation of biological process, negative regulation of cellular physiological process, negative regulation of cellular process, negative regulation of physiological process, negative regulation of programmed cell death, physiological proc…		binding, endopeptidase inhibitor activity, enzyme inhibitor activity, enzyme regulator activity, protease inhibitor activity, protein binding, serine-type endopeptidase inhibitor activity,			site:Reactive bond,	SF001630:serpin,
212181_s_at	NUDIX (NUCLEOSIDE DIPHOSPHATE LINKED MOIETY X)-TYPE MOTIF 4		alternative splicing, hydrolase, magnesium, manganese, metal-binding,	IPR000086:NUDIX hydrolase,		cell, intracellular,		RNA export from nucleus, RNA localization, RNA transport, calcium-mediated signaling, cell communication, cell organization and biogenesis, cellular localization, cellular metabolism, cellular physiological process, cellular process, cyclic nucleotide metabolism, cyclic-nucleotide-mediated signaling, establishment of RNA localization, establishment of cellular localization, establishment of local…		binding, catalytic activity, cation binding, diphosphoinositol-polyphosphate diphosphatase activity, hydrolase activity, hydrolase activity, acting on acid anhydrides, hydrolase activity, acting on acid anhydrides, in phosphorus-containing anhydrides, ion binding, magnesium ion binding, manganese ion binding, metal ion binding, pyrophosphatase activity, transition metal ion binding,			metal ion-binding site:Magnesium or manganese, splice variant,
204362_at	SRC FAMILY ASSOCIATED PHOSPHOPROTEIN 2		hypothetical protein, kinase, sh3 domain,	IPR001452:Src homology-3, IPR001849:Pleckstrin-like, IPR011993:Pleckstrin homology-type,		cell, membrane, plasma membrane,	SM00233:PH, SM00326:SH3,	cell communication, cellular process, macromolecule metabolism, metabolism, physiological process, primary metabolism, protein complex assembly, protein metabolism, signal transduction,		SH3/SH2 adaptor activity, binding, catalytic activity, kinase activity, protein binding, protein binding, bridging, signal transducer activity, transferase activity, transferase activity, transferring phosphorus-containing groups,
218381_s_at	U2 (RNU2) SMALL NUCLEAR RNA AUXILIARY FACTOR 2		3d-structure, direct protein sequencing, mrna processing, mrna splicing, nuclear protein, rna-binding, spliceosome,	IPR000504:RNA-binding region RNP-1 (RNA recognition motif), IPR006529:U2 snRNP auxilliary factor, large subunit, splicing factor, IPR012677:Nucleotide-binding, alpha-beta plait,		cell, intracellular, intracellular membrane-bound organelle, intracellular organelle, membrane-bound organelle, nucleus, organelle, protein complex, ribonucleoprotein complex, spliceosome complex,	SM00360:RRM,	RNA metabolism, RNA processing, RNA splicing, RNA splicing, via transesterification reactions, RNA splicing, via transesterification reactions with bulged adenosine as nucleophile, biopolymer metabolism, cellular metabolism, cellular physiological process, cellular process, mRNA metabolism, mRNA processing, macromolecule metabolism, metabolism, nuclear mRNA splicing, via spliceosome, nucleobase, …		RNA binding, binding, nucleic acid binding, nucleotide binding,	h_smPathway:Spliceosomal Assembly,		domain:RRM 1, domain:RRM 2, domain:RRM 3, mutagenesis site,
200043_at	ENHANCER OF RUDIMENTARY HOMOLOG (DROSOPHILA)		3d-structure,	IPR000781:Enhancer of rudimentary,				cell cycle, cellular metabolism, cellular physiological process, cellular process, metabolism, nucleobase, nucleoside, nucleotide and nucleic acid metabolism, nucleoside metabolism, physiological process, primary metabolism, pyrimidine nucleoside metabolism, regulation of biological process, regulation of cell cycle, regulation of cellular physiological process, regulation of cellular process, re…		molecular function unknown,
217845_x_at	HIG1 DOMAIN FAMILY, MEMBER 1A		membrane, transmembrane,	IPR007667:Hypoxia induced protein conserved region,		cell, integral to membrane, intrinsic to membrane, membrane,							domain:HIG1, transmembrane region,
221896_s_at	HIG1 DOMAIN FAMILY, MEMBER 1A		membrane, transmembrane,	IPR007667:Hypoxia induced protein conserved region,		cell, integral to membrane, intrinsic to membrane, membrane,							domain:HIG1, transmembrane region,
209684_at	RAS AND RAB INTERACTOR 2		Polymorphism, alternative splicing, endocytosis, gtpase activation, sh2 domain,	IPR000159:RA, IPR000980:SH2 motif, IPR003123:Vacuolar sorting protein 9,		cellular component unknown,	SM00167:VPS9, SM00314:RA,	cell communication, cellular physiological process, cellular process, endocytosis, establishment of localization, intracellular signaling cascade, localization, physiological process, signal transduction, small GTPase mediated signal transduction, transport, vesicle-mediated transport,		GTPase activator activity, GTPase regulator activity, Rab guanyl-nucleotide exchange factor activity, enzyme activator activity, enzyme regulator activity, guanyl-nucleotide exchange factor activity, small GTPase regulator activity,			domain:Ras-associating, domain:SH2, domain:VPS9, splice variant,
202887_s_at	DNA-DAMAGE-INDUCIBLE TRANSCRIPT 4		hypothetical protein,	IPR012918:RTP801, C-terminal,
201492_s_at	RIBOSOMAL PROTEIN L41	HSA03010:RIBOSOME, MMU03010:RIBOSOME,	ribonucleoprotein, ribosomal protein,	IPR007836:Ribosomal protein L41,		cell, cytoplasm, intracellular, intracellular non-membrane-bound organelle, intracellular organelle, non-membrane-bound organelle, organelle, protein complex, ribonucleoprotein complex, ribosome,		biosynthesis, cellular biosynthesis, cellular macromolecule metabolism, cellular metabolism, cellular physiological process, cellular process, cellular protein metabolism, macromolecule biosynthesis, macromolecule metabolism, metabolism, physiological process, primary metabolism, protein biosynthesis, protein metabolism,		structural constituent of ribosome, structural molecule activity,				SF002244:rat ribosomal protein L41,
212657_s_at	INTERLEUKIN 1 RECEPTOR ANTAGONIST		3d-structure, alternative splicing, cytokine receptor, direct protein sequencing, extracellular protein, glycoprotein, receptor, signal,	IPR000975:Interleukin-1, IPR003297:Interleukin-1 receptor antagonist IL1RA,	ACUTE GRAFT-VERSUS-HOST DISEASE, AGING, ALCOHOLISM, ALOPECIA AREATA, ANKYLOSING SPONDYLITIS, ASTHMA, ATOPY, BONE MINERAL DENSITY, CANCER, CARDIOVASCULAR, CHEMDEPENDENCY, CHRONIC ATROPHIC GASTRITIS AND GASTRIC CARCINOMA, CORONARY ATHEROSCLEROSIS, EARLY ONSET PERIODONTITIS, EARLY POSTMENOPAUSAL BONE LOSS AT THE SPINE., GRAVES DISEASE, GRAVES` DISEASE, IGA NEPHROPATHY, IMMUNE, INFECTION, INFLAMMATOR…	cell, extracellular region, extracellular space, intracellular,	SM00125:IL1,	defense response, immune response, inflammatory response, organismal physiological process, physiological process, response to biotic stimulus, response to external stimulus, response to other organism, response to pest, pathogen or parasite, response to stimulus, response to stress, response to wounding,		binding, cytokine activity, fibroblast growth factor receptor antagonist activity, fibroblast growth factor receptor binding, growth factor activity, interleukin-1 receptor antagonist activity, interleukin-1 receptor binding, protein binding, receptor activity, receptor antagonist activity, receptor binding, receptor inhibitor activity, receptor regulator activity, signal transducer activity,	h_il1rPathway:Signal transduction through IL1R,		disulfide bond, glycosylation site:N-linked (GlcNAc...), signal peptide, splice variant,	SF001937:interleukin-1,
213801_x_at	SIMILAR TO LAMININ RECEPTOR 1		receptor, ribonucleoprotein, ribosomal protein,	IPR001865:Ribosomal protein S2, IPR005707:Ribosomal protein S2, eukaryotic and archaeal form,		cell, cytoplasm, intracellular, intracellular non-membrane-bound organelle, intracellular organelle, non-membrane-bound organelle, organelle, protein complex, ribonucleoprotein complex, ribosome, small ribosomal subunit,		biosynthesis, cellular biosynthesis, cellular macromolecule metabolism, cellular metabolism, cellular physiological process, cellular process, cellular protein metabolism, macromolecule biosynthesis, macromolecule metabolism, metabolism, physiological process, primary metabolism, protein biosynthesis, protein metabolism,		receptor activity, signal transducer activity, structural constituent of ribosome, structural molecule activity,
219711_at	ZINC FINGER PROTEIN 586		Nuclear protein,	IPR001909:KRAB box, IPR007087:Zinc finger, C2H2-type,		cell, intracellular, intracellular membrane-bound organelle, intracellular organelle, membrane-bound organelle, nucleus, organelle,	SM00349:KRAB,	cellular metabolism, cellular physiological process, cellular process, metabolism, nucleobase, nucleoside, nucleotide and nucleic acid metabolism, physiological process, primary metabolism, regulation of biological process, regulation of cellular metabolism, regulation of cellular physiological process, regulation of cellular process, regulation of metabolism, regulation of nucleobase, nucleoside…		binding, cation binding, ion binding, metal ion binding, nucleic acid binding, transition metal ion binding, zinc ion binding,
200826_at	SMALL NUCLEAR RIBONUCLEOPROTEIN D2 POLYPEPTIDE 16.5KDA		3d-structure, direct protein sequencing, mrna processing, mrna splicing, nuclear protein, ribonucleoprotein, systemic lupus erythematosus,	IPR001163:Like-Sm ribonucleoprotein, core, IPR006649:Like-Sm ribonucleoprotein, eukaryotic and archaea-type, core,		cell, intracellular, intracellular membrane-bound organelle, intracellular non-membrane-bound organelle, intracellular organelle, membrane-bound organelle, membrane-enclosed lumen, non-membrane-bound organelle, nuclear lumen, nucleolus, nucleus, organelle, organelle lumen, protein complex, ribonucleoprotein complex, small nucleolar ribonucleoprotein complex,	SM00651:Sm,	RNA metabolism, RNA processing, RNA splicing, RNA splicing, via transesterification reactions, RNA splicing, via transesterification reactions with bulged adenosine as nucleophile, biopolymer metabolism, cellular metabolism, cellular physiological process, cellular process, mRNA metabolism, mRNA processing, macromolecule metabolism, metabolism, nuclear mRNA splicing, via spliceosome, nucleobase, …		binding, protein binding,	h_smPathway:Spliceosomal Assembly,			SF015770:small nuclear ribonucleoprotein SPAC2C4.03c,
218159_at	CHROMOSOME 20 OPEN READING FRAME 116		alternative splicing, signal,	IPR000717:Proteasome component region PCI, IPR011991:Winged helix repressor DNA-binding,									domain:PCI, signal peptide, splice variant,
201013_s_at	PHOSPHORIBOSYLAMINOIMIDAZOLE CARBOXYLASE, PHOSPHORIBOSYLAMINOIMIDAZOLE SUCCINOCARBOXAMIDE SYNTHETASE	HSA00230:PURINE METABOLISM,	acetylation, carbon-carbon lyase, carboxy-lyase, decarboxylase, direct protein sequencing, ligase, lyase, multifunctional enzyme, purine biosynthesis, purine nucleotide biosynthesis,	IPR000031:1-(5-Phosphoribosyl)-5-amino-4-imidazole-carboxylate (AIR) carboxylase, IPR001636:SAICAR synthetase,		phosphoribosylaminoimidazole carboxylase complex, protein complex, unlocalized protein complex,		IMP biosynthesis, IMP metabolism, aromatic compound metabolism, biosynthesis, cellular biosynthesis, cellular metabolism, cellular physiological process, cellular process, heterocycle metabolism, metabolism, nucleobase biosynthesis, nucleobase metabolism, nucleobase, nucleoside, nucleotide and nucleic acid metabolism, nucleoside monophosphate biosynthesis, nucleoside monophosphate metabolism, nuc…		binding, carbon-carbon lyase activity, catalytic activity, identical protein binding, ligase activity, ligase activity, forming carbon-nitrogen bonds, lyase activity, phosphoribosylaminoimidazole carboxylase activity, phosphoribosylaminoimidazolesuccinocarboxamide synthase activity, protein binding,			modified residue,
210074_at	CATHEPSIN L2		3d-structure, glycoprotein, hydrolase, lysosome, protease, signal, thiol protease, zymogen,	IPR000169:Peptidase, cysteine peptidase active site, IPR000668:Peptidase C1A, papain C-terminal, IPR013128:Peptidase C1A, papain, IPR013201:Proteinase inhibitor I29, cathepsin propeptide,		cell, cytoplasm, intracellular, intracellular membrane-bound organelle, intracellular organelle, lysosome, lytic vacuole, membrane-bound organelle, organelle, vacuole,	SM00645:Pept_C1,	cellular macromolecule metabolism, cellular metabolism, cellular physiological process, cellular process, cellular protein metabolism, macromolecule metabolism, metabolism, physiological process, primary metabolism, protein metabolism, proteolysis,		catalytic activity, cathepsin L activity, cysteine-type endopeptidase activity, cysteine-type peptidase activity, endopeptidase activity, hydrolase activity, peptidase activity,			disulfide bond, glycosylation site:N-linked (GlcNAc...), propeptide:Activation peptide, signal peptide,
201134_x_at	CYTOCHROME C OXIDASE SUBUNIT VIIC	HSA00190:OXIDATIVE PHOSPHORYLATION,	direct protein sequencing, electron transfer, inner membrane, membrane, membrane-associated complex, mitochondrial inner membrane, mitochondrion, oxidative phosphorylation, oxidoreductase, respiratory chain, transit peptide, transmembrane, transmembrane protein,	IPR004202:Cytochrome c oxidase subunit VIIc,		cell, cytoplasm, envelope, integral to membrane, intracellular, intracellular membrane-bound organelle, intracellular organelle, intrinsic to membrane, membrane, membrane-bound organelle, mitochondrial electron transport chain, mitochondrial envelope, mitochondrial inner membrane, mitochondrial membrane, mitochondrion, organelle, organelle envelope, organelle inner membrane, organelle membrane,		cellular metabolism, cellular physiological process, cellular process, electron transport, establishment of localization, generation of precursor metabolites and energy, localization, metabolism, oxidative phosphorylation, phosphate metabolism, phosphorus metabolism, phosphorylation, physiological process, transport,		aa3-type cytochrome c oxidase, ba3-type cytochrome c oxidase, caa3-type cytochrome c oxidase, carrier activity, catalytic activity, cation transporter activity, cbb3-type cytochrome c oxidase, cytochrome-c oxidase activity, heme-copper terminal oxidase activity, hydrogen ion transporter activity, ion transporter activity, monovalent inorganic cation transporter activity, obsolete molecular functi…			transit peptide:Mitochondrion, transmembrane region,	SF000285:cytochrome-c oxidase chain VIIc,
203132_at	RETINOBLASTOMA 1 (INCLUDING OSTEOSARCOMA)	HSA04110:CELL CYCLE,	3d-structure, DNA binding, anti-oncogene, cell cycle, cell cycle control, direct protein sequencing, disease mutation, dna-binding, leucine zipper, nuclear protein, osteosarcoma, phosphoprotein, phosphorylation, retinoblastoma, transcription, transcription regulation, tumor suppressor,	IPR002719:Retinoblastoma-associated protein, B-box, IPR002720:Retinoblastoma-associated protein, A-box, IPR006670:Cyclin,	BREAST CANCER, CANCER, ISOLATED UNILATERAL RETINOBLASTOMA, RETINOBLASTOMA IS ASSOCIATED,	cell, chromatin, chromosome, intracellular, intracellular membrane-bound organelle, intracellular non-membrane-bound organelle, intracellular organelle, membrane-bound organelle, non-membrane-bound organelle, nucleus, organelle,	SM00385:CYCLIN,	G1 phase, M phase, androgen receptor signaling pathway, cell communication, cell cycle, cell cycle checkpoint, cell growth, cell organization and biogenesis, cellular metabolism, cellular morphogenesis, cellular physiological process, cellular process, development, growth, interphase, intracellular receptor-mediated signaling pathway, intracellular signaling cascade, metabolism, morphogenesis, ne…	94.E2F_transcriptional_activity_cell_cycle,	DNA binding, androgen receptor binding, binding, hormone receptor binding, molecular function unknown, nuclear hormone receptor binding, nucleic acid binding, obsolete molecular function, protein binding, receptor binding, signal transducer activity, steroid hormone receptor binding, transcription coactivator activity, transcription cofactor activity, transcription factor activity, transcription …	h_HivnefPathway:HIV-I Nef:negative effector of Fas and TNF, h_RacCycDPathway:Influence of Ras and Rho proteins on G1 to S Transition, h_arfPathway:Tumor Suppressor Arf Inhibits Ribosomal Biogenesis, h_btg2Pathway:BTG family proteins and cell cycle regulation, h_cellcyclePathway:Cyclins and Cell Cycle Regulation, h_fasPathway:FAS signaling pathway ( CD95 ), h_fbw7Pathway:Cyclin E Destruction Pathw…		helix,	SF002392:retinoblastoma-associated protein,
200006_at	PARKINSON DISEASE (AUTOSOMAL RECESSIVE, EARLY ONSET) 7	HSA01510:NEURODEGENERATIVE DISORDERS, HSA05020:PARKINSON'S DISEASE,	3d-structure, Parkinson disease, Phosphorylation, chaperone, disease mutation, nuclear protein, oxidation, parkinson's disease,	IPR002818:ThiJ/PfpI, IPR006287:DJ-1,	NEURODEG, PARKINSON'S DISEASE,	cell, cytoplasm, intracellular, intracellular membrane-bound organelle, intracellular organelle, membrane-bound organelle, nucleus, organelle,		Ras protein signal transduction, cell communication, cellular macromolecule metabolism, cellular metabolism, cellular physiological process, cellular process, cellular protein metabolism, intracellular signaling cascade, macromolecule metabolism, metabolism, physiological process, primary metabolism, protein folding, protein metabolism, signal transduction, small GTPase mediated signal transducti…		binding, protein binding, unfolded protein binding,			helix, mutagenesis site,	SF004828:signal transduction protein DJ-1,
212444_at	G PROTEIN-COUPLED RECEPTOR, FAMILY C, GROUP 5, MEMBER A		g-protein coupled receptor, glycoprotein, membrane, receptor, transducer, transmembrane,	IPR000337:GPCR, family 3, metabotropic glutamate receptor-like,		cell, integral to membrane, integral to plasma membrane, intrinsic to membrane, intrinsic to plasma membrane, membrane, plasma membrane,		G-protein coupled receptor protein signaling pathway, cell communication, cell surface receptor linked signal transduction, cellular process, signal transduction,		G-protein coupled receptor activity, glutamate receptor activity, metabotropic glutamate, GABA-B-like receptor activity, receptor activity, signal transducer activity, transmembrane receptor activity,			glycosylation site:N-linked (GlcNAc...), transmembrane region,
203108_at	G PROTEIN-COUPLED RECEPTOR, FAMILY C, GROUP 5, MEMBER A		g-protein coupled receptor, glycoprotein, membrane, receptor, transducer, transmembrane,	IPR000337:GPCR, family 3, metabotropic glutamate receptor-like,		cell, integral to membrane, integral to plasma membrane, intrinsic to membrane, intrinsic to plasma membrane, membrane, plasma membrane,		G-protein coupled receptor protein signaling pathway, cell communication, cell surface receptor linked signal transduction, cellular process, signal transduction,		G-protein coupled receptor activity, glutamate receptor activity, metabotropic glutamate, GABA-B-like receptor activity, receptor activity, signal transducer activity, transmembrane receptor activity,			glycosylation site:N-linked (GlcNAc...), transmembrane region,
203316_s_at	SMALL NUCLEAR RIBONUCLEOPROTEIN POLYPEPTIDE E		mrna processing, mrna splicing, nuclear protein, ribonucleoprotein, rna-binding, systemic lupus erythematosus, viral nucleoprotein,	IPR001163:Like-Sm ribonucleoprotein, core, IPR006649:Like-Sm ribonucleoprotein, eukaryotic and archaea-type, core,		cell, intracellular, intracellular membrane-bound organelle, intracellular non-membrane-bound organelle, intracellular organelle, membrane-bound organelle, membrane-enclosed lumen, non-membrane-bound organelle, nuclear lumen, nucleolus, nucleus, organelle, organelle lumen, protein complex, ribonucleoprotein complex, small nuclear ribonucleoprotein complex, small nucleolar ribonucleoprotein comple…	SM00651:Sm,	RNA metabolism, RNA processing, RNA splicing, RNA splicing, via transesterification reactions, RNA splicing, via transesterification reactions with bulged adenosine as nucleophile, biopolymer metabolism, cellular metabolism, cellular physiological process, cellular process, mRNA metabolism, mRNA processing, macromolecule metabolism, metabolism, nuclear mRNA splicing, via spliceosome, nucleobase, …		RNA binding, binding, nucleic acid binding, protein binding,	h_smPathway:Spliceosomal Assembly,
200614_at	CLATHRIN, HEAVY POLYPEPTIDE (HC)	HSA05040:HUNTINGTON'S DISEASE,	alternative splicing, coated pits, direct protein sequencing, phosphorylation,	IPR000547:7-Fold repeat in clathrin and VPS proteins, IPR001473:Clathrin propeller, N-terminal, IPR011990:Tetratricopeptide-like helical, IPR012331:Clathrin heavy chain, linker,		cell, clathrin coat, clathrin coat of coated pit, clathrin coated vesicle membrane, clathrin vesicle coat, clathrin-coated vesicle, coated membrane, coated pit, coated vesicle, coated vesicle membrane, cytoplasm, cytoplasmic membrane-bound vesicle, cytoplasmic vesicle, cytoplasmic vesicle membrane, endomembrane system, intracellular, intracellular membrane-bound organelle, intracellular organelle…	SM00299:CLH,	cell organization and biogenesis, cellular localization, cellular physiological process, cellular process, establishment of cellular localization, establishment of localization, establishment of protein localization, intracellular protein transport, intracellular transport, localization, physiological process, protein localization, protein transport, transport,		binding, protein binding, structural molecule activity,			modified residue, splice variant,	SF002290:clathrin heavy chain,
201022_s_at	DESTRIN (ACTIN DEPOLYMERIZING FACTOR)		3d-structure, acetylated amino end, acetylation, actin binding, actin-binding, direct protein sequencing, phosphoprotein, phosphorylation,	IPR002108:Actin-binding, cofilin/tropomyosin type,		cell, intracellular,	SM00102:ADF,			actin binding, binding, cytoskeletal protein binding, protein binding,				SF002343:cofilin,
209289_at	NUCLEAR FACTOR I/B		activator, alternative splicing, dna replication, dna-binding, multigene family, nuclear protein, phosphorylation, transcription, transcription regulation,	IPR000647:CTF/NF-I, IPR003619:Dwarfin protein, A,		cell, intracellular, intracellular membrane-bound organelle, intracellular organelle, membrane-bound organelle, nucleus, organelle,	SM00523:DWA,	DNA metabolism, DNA replication, biopolymer metabolism, cellular metabolism, cellular physiological process, cellular process, macromolecule metabolism, metabolism, nucleobase, nucleoside, nucleotide and nucleic acid metabolism, physiological process, primary metabolism, regulation of biological process, regulation of cellular metabolism, regulation of cellular physiological process, regulation o…		DNA binding, binding, nucleic acid binding, transcription factor activity, transcription regulator activity,			DNA-binding region:CTF/NF-I, splice variant,	SF018476:human nuclear factor I,
209290_s_at	NUCLEAR FACTOR I/B		activator, alternative splicing, dna replication, dna-binding, multigene family, nuclear protein, phosphorylation, transcription, transcription regulation,	IPR000647:CTF/NF-I, IPR003619:Dwarfin protein, A,		cell, intracellular, intracellular membrane-bound organelle, intracellular organelle, membrane-bound organelle, nucleus, organelle,	SM00523:DWA,	DNA metabolism, DNA replication, biopolymer metabolism, cellular metabolism, cellular physiological process, cellular process, macromolecule metabolism, metabolism, nucleobase, nucleoside, nucleotide and nucleic acid metabolism, physiological process, primary metabolism, regulation of biological process, regulation of cellular metabolism, regulation of cellular physiological process, regulation o…		DNA binding, binding, nucleic acid binding, transcription factor activity, transcription regulator activity,			DNA-binding region:CTF/NF-I, splice variant,	SF018476:human nuclear factor I,
200809_x_at	RIBOSOMAL PROTEIN L12	HSA03010:RIBOSOME,	Phosphorylation, protein biosynthesis, ribonucleoprotein, ribosomal protein, ribosome, rna-binding,	IPR000911:Ribosomal protein L11,		cell, cytoplasm, cytosol, cytosolic large ribosomal subunit (sensu Eukaryota), cytosolic ribosome (sensu Eukaryota), intracellular, intracellular non-membrane-bound organelle, intracellular organelle, large ribosomal subunit, non-membrane-bound organelle, organelle, protein complex, ribonucleoprotein complex, ribosome,	SM00649:RL11,	biosynthesis, cellular biosynthesis, cellular macromolecule metabolism, cellular metabolism, cellular physiological process, cellular process, cellular protein metabolism, macromolecule biosynthesis, macromolecule metabolism, metabolism, physiological process, primary metabolism, protein biosynthesis, protein metabolism,		RNA binding, binding, nucleic acid binding, structural constituent of ribosome, structural molecule activity,				SF002179:ribosomal protein L11/L12, SF500071:ribosomal protein L12,
200088_x_at	RIBOSOMAL PROTEIN L12	HSA03010:RIBOSOME,	Phosphorylation, protein biosynthesis, ribonucleoprotein, ribosomal protein, ribosome, rna-binding,	IPR000911:Ribosomal protein L11,		cell, cytoplasm, cytosol, cytosolic large ribosomal subunit (sensu Eukaryota), cytosolic ribosome (sensu Eukaryota), intracellular, intracellular non-membrane-bound organelle, intracellular organelle, large ribosomal subunit, non-membrane-bound organelle, organelle, protein complex, ribonucleoprotein complex, ribosome,	SM00649:RL11,	biosynthesis, cellular biosynthesis, cellular macromolecule metabolism, cellular metabolism, cellular physiological process, cellular process, cellular protein metabolism, macromolecule biosynthesis, macromolecule metabolism, metabolism, physiological process, primary metabolism, protein biosynthesis, protein metabolism,		RNA binding, binding, nucleic acid binding, structural constituent of ribosome, structural molecule activity,				SF002179:ribosomal protein L11/L12, SF500071:ribosomal protein L12,
221488_s_at	CUTA DIVALENT CATION TOLERANCE HOMOLOG (E. COLI)		3d-structure, alternative splicing, direct protein sequencing, signal,	IPR004323:CutA1 divalent ion tolerance protein,		cell, membrane,		localization, physiological process, protein localization,		binding, enzyme binding, protein binding,			helix, signal peptide, splice variant,
203789_s_at	SEMA DOMAIN, IMMUNOGLOBULIN DOMAIN (IG), SHORT BASIC DOMAIN, SECRETED, (SEMAPHORIN) 3C	HSA04360:AXON GUIDANCE,	glycoprotein, immunoglobulin domain, multigene family, signal,	IPR001627:Semaphorin/CD100 antigen, IPR003599:Immunoglobulin subtype, IPR003659:Plexin/semaphorin/integrin, IPR007110:Immunoglobulin-like,			SM00409:IG, SM00423:PSI, SM00630:Sema,	cell communication, cell surface receptor linked signal transduction, cellular process, defense response, development, enzyme linked receptor protein signaling pathway, immune response, organismal physiological process, physiological process, response to abiotic stimulus, response to biotic stimulus, response to chemical stimulus, response to drug, response to stimulus, signal transduction, trans…					disulfide bond, domain:Ig-like C2-type, domain:Sema, glycosylation site:N-linked (GlcNAc...), signal peptide,
200850_s_at	S-ADENOSYLHOMOCYSTEINE HYDROLASE-LIKE 1	HSA00271:METHIONINE METABOLISM, HSA00450:SELENOAMINO ACID METABOLISM,	hydrolase, nad, one-carbon metabolism, thioether hydrolase,	IPR000043:S-adenosyl-L-homocysteine hydrolase, IPR001128:Cytochrome P450, IPR013321:Arc-type ribbon-helix-helix,				cellular metabolism, cellular physiological process, cellular process, metabolism, one-carbon compound metabolism, physiological process,		adenosylhomocysteinase activity, catalytic activity, hydrolase activity, hydrolase activity, acting on ether bonds, trialkylsulfonium hydrolase activity,		Coenzyme metabolism,	binding site:Substrate,	SF001109:adenosylhomocysteine hydrolase, SAHH type,
213872_at	CHROMOSOME 6 OPEN READING FRAME 62		alternative splicing,			cellular component unknown,		biological process unknown,		molecular function unknown,			sequence conflict, splice variant,
212854_x_at	NEUROBLASTOMA BREAKPOINT FAMILY, MEMBER 14		hypothetical protein,	IPR010630:Protein of unknown function DUF1220,								DNA replication, recombination, and repair,
213612_x_at	NEUROBLASTOMA BREAKPOINT FAMILY, MEMBER 14		hypothetical protein,	IPR010630:Protein of unknown function DUF1220,								DNA replication, recombination, and repair,
202325_s_at	ATP SYNTHASE, H+ TRANSPORTING, MITOCHONDRIAL F0 COMPLEX, SUBUNIT F6	HSA00190:OXIDATIVE PHOSPHORYLATION, HSA00193:ATP SYNTHESIS,	cf(0), direct protein sequencing, hydrogen ion transport, ion transport, mitochondrion, oxidative phosphorylation, transit peptide, transport,	IPR008387:ATPase, F0 complex, subunit F6, mitochondrial,		cell, cell fraction, cytoplasm, envelope, integral to membrane, intracellular, intracellular membrane-bound organelle, intracellular organelle, intrinsic to membrane, membrane, membrane fraction, membrane-bound organelle, mitochondrial envelope, mitochondrial inner membrane, mitochondrial membrane, mitochondrion, organelle, organelle envelope, organelle inner membrane, organelle membrane, protein…		ATP biosynthesis, ATP metabolism, ATP synthesis coupled proton transport, biosynthesis, cation transport, cellular biosynthesis, cellular metabolism, cellular physiological process, cellular process, coenzyme biosynthesis, coenzyme metabolism, cofactor biosynthesis, cofactor metabolism, establishment of localization, generation of precursor metabolites and energy, hydrogen transport, ion transpor…		ATPase activity, ATPase activity, coupled, ATPase activity, coupled to movement of substances, ATPase activity, coupled to transmembrane movement of ions, ATPase activity, coupled to transmembrane movement of substances, P-P-bond-hydrolysis-driven transporter activity, carrier activity, catalytic activity, cation transporter activity, cation-transporting ATPase activity, hydrogen ion transporter …			sequence conflict, transit peptide:Mitochondrion,	SF002455:coupling factor 6,
204971_at	CYSTATIN A (STEFIN A)		3d-structure, cysteine proteinase inhibitor, direct protein sequencing, protease inhibitor, thiol protease inhibitor,	IPR000010:Proteinase inhibitor I25, cystatin, IPR001713:Proteinase inhibitor I25A, stefin A,		cell, intracellular,	SM00043:CY,			endopeptidase inhibitor activity, enzyme inhibitor activity, enzyme regulator activity, protease inhibitor activity,			helix, site:Reactive site,	SF001638:cystatin,
201947_s_at	CHAPERONIN CONTAINING TCP1, SUBUNIT 2 (BETA)		acetylation, atp-binding, chaperone, direct protein sequencing, multigene family, nucleotide-binding,	IPR001844:Chaperonin Cpn60, IPR002194:Chaperonin TCP-1, IPR002423:Chaperonin Cpn60/TCP-1, IPR012716:T-complex protein 1, beta subunit,		cell, cytoplasm, cytosol, intracellular,		cell cycle, cellular macromolecule metabolism, cellular metabolism, cellular physiological process, cellular process, cellular protein metabolism, macromolecule metabolism, metabolism, physiological process, primary metabolism, protein folding, protein metabolism, regulation of biological process, regulation of cell cycle, regulation of cellular physiological process, regulation of cellular proce…		ATP binding, adenyl nucleotide binding, binding, nucleotide binding, protein binding, purine nucleotide binding, unfolded protein binding,			modified residue,
201215_at	PLASTIN 3 (T ISOFORM)		3d-structure, EF hand, actin binding, actin-binding, calcium, calcium binding, direct protein sequencing, phosphorylation,	IPR001589:Actin-binding, actinin-type, IPR001715:Calponin-like actin-binding, IPR002048:Calcium-binding EF-hand, IPR011992:EF-Hand type,		actin cytoskeleton, cell, cytoskeleton, intracellular, intracellular non-membrane-bound organelle, intracellular organelle, non-membrane-bound organelle, organelle,	SM00033:CH, SM00054:EFh,			actin binding, binding, calcium ion binding, cation binding, cytoskeletal protein binding, ion binding, metal ion binding, protein binding,		Cytoskeleton,	calcium-binding region:1, calcium-binding region:2, domain:Actin-binding 1, domain:Actin-binding 2, domain:CH 1, domain:CH 2, domain:CH 3, domain:CH 4, domain:EF-hand 1, domain:EF-hand 2,	SF002302:plastin,
214677_x_at	IMMUNOGLOBULIN LAMBDA VARIABLE 3-25		heterotetramer, immunoglobulin, immunoglobulin domain,	IPR003006:Immunoglobulin/major histocompatibility complex, IPR003596:Immunoglobulin V-type, IPR003597:Immunoglobulin C1 type, IPR003599:Immunoglobulin subtype, IPR007110:Immunoglobulin-like, IPR013106:Immunoglobulin V-set,			SM00406:IGv, SM00407:IGc1, SM00409:IG,							SF001974:immunoglobulin V region,
217820_s_at	ENABLED HOMOLOG (DROSOPHILA)		Coiled coil, alternative splicing, antigen, developmental protein, differentiation, neurogenesis,	IPR000697:EVH1, IPR011993:Pleckstrin homology-type,			SM00461:WH1,	cell differentiation, cellular process, development, nervous system development, system development,					domain:WH1, splice variant,
210434_x_at	JUMPING TRANSLOCATION BREAKPOINT		membrane, signal, transmembrane,	IPR008657:Jumping translocation breakpoint,		cell, cell fraction, integral to membrane, integral to plasma membrane, intrinsic to membrane, intrinsic to plasma membrane, membrane, membrane fraction, plasma membrane,							signal peptide, transmembrane region,
204036_at	ENDOTHELIAL DIFFERENTIATION, LYSOPHOSPHATIDIC ACID G-PROTEIN-COUPLED RECEPTOR, 2	HSA04080:NEUROACTIVE LIGAND-RECEPTOR INTERACTION, HSA04540:GAP JUNCTION,	g-protein coupled receptor, glycoprotein, lipoprotein, membrane, multigene family, palmitate, receptor, transducer, transmembrane,	IPR000276:Rhodopsin-like GPCR superfamily, IPR002277:EDG-2 lysophosphatidic acid receptor, IPR004065:Lysophosphatidic acid receptor,		cell, integral to membrane, integral to plasma membrane, intrinsic to membrane, intrinsic to plasma membrane, membrane, plasma membrane,		G-protein coupled receptor protein signaling pathway, G-protein signaling, coupled to IP3 second messenger (phospholipase C activating), I-kappaB kinase/NF-kappaB cascade, calcium ion homeostasis, cation homeostasis, cell communication, cell homeostasis, cell ion homeostasis, cell surface receptor linked signal transduction, cellular physiological process, cellular process, cytosolic calcium ion …		G-protein coupled receptor activity, lysosphingolipid and lysophosphatidic acid receptor activity, receptor activity, rhodopsin-like receptor activity, signal transducer activity, transmembrane receptor activity,	h_akap13Pathway:Rho-Selective Guanine Exchange Factor AKAP13 Mediates Stress Fiber Formation,		glycosylation site:N-linked (GlcNAc...), lipid moiety-binding region:S-palmitoyl cysteine, transmembrane region,	SF005435:G protein-coupled receptor edg-1,
208747_s_at	COMPLEMENT COMPONENT 1, S SUBCOMPONENT	HSA04610:COMPLEMENT AND COAGULATION CASCADES,	3d-structure, acute phase, beta-hydroxyasparagine, calcium, calcium binding, complement pathway, direct protein sequencing, duplication, egf-like domain, glycoprotein, homodimer, hydrolase, hydroxylation, immune response, innate immunity, metal-binding, phosphorylation, plasma, protease, pyrrolidone carboxylic acid, serine protease, serine proteinase, signal, sushi,	IPR000152:Aspartic acid and asparagine hydroxylation site, IPR000436:Sushi/SCR/CCP, IPR000637:HMG-I and HMG-Y, DNA-binding, IPR000742:EGF-like, type 3, IPR000859:CUB, IPR001254:Peptidase S1 and S6, chymotrypsin/Hap, IPR001314:Peptidase S1A, chymotrypsin, IPR001881:EGF-like calcium-binding, IPR006209:EGF-like, IPR011361:Peptidase S1A, complement-activating C1r/C1s/MASP, IPR013032:EGF-like region,		cell, cellular component unknown, extracellular region, integral to membrane, intrinsic to membrane, membrane,	SM00020:Tryp_SPc, SM00032:CCP, SM00042:CUB, SM00179:EGF_CA,	G-protein coupled receptor protein signaling pathway, acute-phase response, biological process unknown, cell communication, cell surface receptor linked signal transduction, cellular macromolecule metabolism, cellular metabolism, cellular physiological process, cellular process, cellular protein metabolism, complement activation, complement activation, classical pathway, defense response, humoral…		G-protein coupled receptor activity, binding, calcium ion binding, catalytic activity, cation binding, complement component C1s activity, endopeptidase activity, hydrolase activity, ion binding, metal ion binding, molecular function unknown, peptidase activity, receptor activity, rhodopsin-like receptor activity, serine-type endopeptidase activity, serine-type peptidase activity, signal transduce…	h_classicPathway:Classical Complement Pathway, h_compPathway:Complement Pathway,		active site:Charge relay system, disulfide bond, domain:CUB 1, domain:CUB 2, domain:EGF-like; calcium-binding, domain:Peptidase S1, domain:Sushi 1, domain:Sushi 2, glycosylation site:N-linked (GlcNAc...), metal ion-binding site:Calcium, metal ion-binding site:Calcium (via carbonyl oxygen), repeat:Approximate, signal peptide,	SF001155:complement-activating serine proteases C1r/C1s/MASP,
204057_at	INTERFERON REGULATORY FACTOR 8		dna-binding, interferon induction, nuclear protein, transcription, transcription regulation,	IPR001346:Interferon regulatory factor, IPR011991:Winged helix repressor DNA-binding,		cell, intracellular, intracellular membrane-bound organelle, intracellular organelle, membrane-bound organelle, nucleus, organelle,	SM00348:IRF,	cellular metabolism, cellular physiological process, cellular process, defense response, immune response, metabolism, negative regulation of biological process, negative regulation of cellular metabolism, negative regulation of cellular physiological process, negative regulation of cellular process, negative regulation of metabolism, negative regulation of nucleobase, nucleoside, nucleotide and n…		DNA binding, RNA polymerase II transcription factor activity, RNA polymerase II transcription factor activity, enhancer binding, binding, nucleic acid binding, transcription factor activity, transcription regulator activity,			DNA-binding region:Tryptophan pentad repeat,
202912_at	ADRENOMEDULLIN		amidated carboxyl end, amidation, blood pressure control, cleavage on pair of basic residues, direct protein sequencing, hormone, signal,	IPR001710:Adrenomedullin,	METABOLIC, TYPE 2 DIABETES,	cell, cell fraction, extracellular region, extracellular space, soluble fraction,		C21-steroid hormone biosynthesis, C21-steroid hormone metabolism, biosynthesis, cAMP biosynthesis, cAMP metabolism, cell communication, cell-cell signaling, cellular biosynthesis, cellular lipid metabolism, cellular metabolism, cellular physiological process, cellular process, circulation, cyclic nucleotide biosynthesis, cyclic nucleotide metabolism, excretion, hormone biosynthesis, hormone metab…		binding, hormone activity, protein binding, receptor binding, signal transducer activity,			disulfide bond, peptide:Adrenomedullin, peptide:Proadrenomedullin N-20 terminal peptide, propeptide:PreproAM C-terminal fragment, signal peptide,	SF016545:Not Yet Assigned,
202021_x_at	EUKARYOTIC TRANSLATION INITIATION FACTOR 1		3d-structure, initiation factor, protein biosynthesis, translation regulation,	IPR001950:Translation initiation factor SUI1, IPR005874:Eukaryotic translation initiation factor SUI1,		cell, cellular component unknown, cytoplasm, intracellular,		biosynthesis, cellular biosynthesis, cellular macromolecule metabolism, cellular metabolism, cellular physiological process, cellular process, cellular protein metabolism, macromolecule biosynthesis, macromolecule metabolism, metabolism, physiological process, primary metabolism, protein biosynthesis, protein metabolism, regulation of biological process, regulation of biosynthesis, regulation of …		binding, nucleic acid binding, translation factor activity, nucleic acid binding, translation initiation factor activity, translation regulator activity,				SF004499:translation initiation factor SUI,
211956_s_at	EUKARYOTIC TRANSLATION INITIATION FACTOR 1		3d-structure, initiation factor, protein biosynthesis, translation regulation,	IPR001950:Translation initiation factor SUI1, IPR005874:Eukaryotic translation initiation factor SUI1,		cell, cellular component unknown, cytoplasm, intracellular,		biosynthesis, cellular biosynthesis, cellular macromolecule metabolism, cellular metabolism, cellular physiological process, cellular process, cellular protein metabolism, macromolecule biosynthesis, macromolecule metabolism, metabolism, physiological process, primary metabolism, protein biosynthesis, protein metabolism, regulation of biological process, regulation of biosynthesis, regulation of …		binding, nucleic acid binding, translation factor activity, nucleic acid binding, translation initiation factor activity, translation regulator activity,				SF004499:translation initiation factor SUI,
212227_x_at	EUKARYOTIC TRANSLATION INITIATION FACTOR 1		3d-structure, initiation factor, protein biosynthesis, translation regulation,	IPR001950:Translation initiation factor SUI1, IPR005874:Eukaryotic translation initiation factor SUI1,		cell, cellular component unknown, cytoplasm, intracellular,		biosynthesis, cellular biosynthesis, cellular macromolecule metabolism, cellular metabolism, cellular physiological process, cellular process, cellular protein metabolism, macromolecule biosynthesis, macromolecule metabolism, metabolism, physiological process, primary metabolism, protein biosynthesis, protein metabolism, regulation of biological process, regulation of biosynthesis, regulation of …		binding, nucleic acid binding, translation factor activity, nucleic acid binding, translation initiation factor activity, translation regulator activity,				SF004499:translation initiation factor SUI,
212130_x_at	EUKARYOTIC TRANSLATION INITIATION FACTOR 1		3d-structure, initiation factor, protein biosynthesis, translation regulation,	IPR001950:Translation initiation factor SUI1, IPR005874:Eukaryotic translation initiation factor SUI1,		cell, cellular component unknown, cytoplasm, intracellular,		biosynthesis, cellular biosynthesis, cellular macromolecule metabolism, cellular metabolism, cellular physiological process, cellular process, cellular protein metabolism, macromolecule biosynthesis, macromolecule metabolism, metabolism, physiological process, primary metabolism, protein biosynthesis, protein metabolism, regulation of biological process, regulation of biosynthesis, regulation of …		binding, nucleic acid binding, translation factor activity, nucleic acid binding, translation initiation factor activity, translation regulator activity,				SF004499:translation initiation factor SUI,
219635_at	ZINC FINGER PROTEIN 606		dna-binding, metal-binding, nuclear protein, transcription, transcription regulation, zinc, zinc-finger,	IPR001909:KRAB box, IPR007086:Zinc finger, C2H2-subtype, IPR007087:Zinc finger, C2H2-type,		cell, intracellular, intracellular membrane-bound organelle, intracellular organelle, membrane-bound organelle, nucleus, organelle,	SM00349:KRAB, SM00355:ZnF_C2H2,	cellular metabolism, cellular physiological process, cellular process, metabolism, nucleobase, nucleoside, nucleotide and nucleic acid metabolism, physiological process, primary metabolism, regulation of biological process, regulation of cellular metabolism, regulation of cellular physiological process, regulation of cellular process, regulation of metabolism, regulation of nucleobase, nucleoside…		DNA binding, binding, cation binding, ion binding, metal ion binding, nucleic acid binding, transition metal ion binding, zinc ion binding,		General function prediction only,	domain:KRAB, zinc finger region:C2H2-type 10, zinc finger region:C2H2-type 11, zinc finger region:C2H2-type 12, zinc finger region:C2H2-type 13, zinc finger region:C2H2-type 14, zinc finger region:C2H2-type 15, zinc finger region:C2H2-type 16, zinc finger region:C2H2-type 1; degenerate, zinc finger region:C2H2-type 2; degenerate, zinc finger region:C2H2-type 3; degenerate, zinc finger region:C2H2…
213687_s_at	RIBOSOMAL PROTEIN L35A	HSA03010:RIBOSOME,	protein biosynthesis, ribonucleoprotein, ribosomal protein, ribosome, rna-binding, trna-binding,	IPR001780:Ribosomal protein L35Ae,		cell, cytoplasm, cytosol, cytosolic large ribosomal subunit (sensu Eukaryota), cytosolic ribosome (sensu Eukaryota), intracellular, intracellular non-membrane-bound organelle, intracellular organelle, large ribosomal subunit, non-membrane-bound organelle, organelle, protein complex, ribonucleoprotein complex, ribosome,		biosynthesis, cellular biosynthesis, cellular macromolecule metabolism, cellular metabolism, cellular physiological process, cellular process, cellular protein metabolism, macromolecule biosynthesis, macromolecule metabolism, metabolism, physiological process, primary metabolism, protein biosynthesis, protein metabolism,		RNA binding, binding, nucleic acid binding, structural constituent of ribosome, structural molecule activity, tRNA binding,				SF002219:rat ribosomal protein L35a,
202157_s_at	CUG TRIPLET REPEAT, RNA BINDING PROTEIN 2		nuclear protein, rna-binding,	IPR000504:RNA-binding region RNP-1 (RNA recognition motif), IPR002343:Paraneoplastic encephalomyelitis antigen, IPR012677:Nucleotide-binding, alpha-beta plait,			SM00360:RRM,	RNA metabolism, RNA processing, biopolymer metabolism, cellular metabolism, cellular physiological process, cellular process, circulation, macromolecule metabolism, metabolism, nucleobase, nucleoside, nucleotide and nucleic acid metabolism, organismal physiological process, physiological process, primary metabolism, regulation of biological process, regulation of heart contraction, regulation of …		RNA binding, binding, nucleic acid binding, nucleotide binding,
208645_s_at	RIBOSOMAL PROTEIN S14	HSA03010:RIBOSOME,	direct protein sequencing, protein biosynthesis, ribonucleoprotein, ribosomal protein, ribosome,	IPR001971:Ribosomal protein S11,		cell, cytoplasm, intracellular, intracellular non-membrane-bound organelle, intracellular organelle, non-membrane-bound organelle, organelle, protein complex, ribonucleoprotein complex, ribosome,		biosynthesis, cellular biosynthesis, cellular macromolecule metabolism, cellular metabolism, cellular physiological process, cellular process, cellular protein metabolism, macromolecule biosynthesis, macromolecule metabolism, metabolism, physiological process, primary metabolism, protein biosynthesis, protein metabolism,		structural constituent of ribosome, structural molecule activity,				SF002131:ribosomal protein S11/S14,
213583_x_at	SIMILAR TO EUKARYOTIC TRANSLATION ELONGATION FACTOR 1 ALPHA 2									GTP binding, binding, guanyl nucleotide binding, nucleotide binding, purine nucleotide binding,
208672_s_at	SPLICING FACTOR, ARGININE/SERINE-RICH 3		direct protein sequencing, mrna processing, mrna splicing, nuclear protein, phosphorylation, rna-binding,	IPR000504:RNA-binding region RNP-1 (RNA recognition motif), IPR012677:Nucleotide-binding, alpha-beta plait,		cell, intracellular, intracellular membrane-bound organelle, intracellular organelle, membrane-bound organelle, nucleus, organelle,	SM00360:RRM,	RNA metabolism, RNA processing, RNA splicing, RNA splicing, via transesterification reactions, RNA splicing, via transesterification reactions with bulged adenosine as nucleophile, biopolymer metabolism, cellular metabolism, cellular physiological process, cellular process, mRNA metabolism, mRNA processing, macromolecule metabolism, metabolism, nuclear mRNA splicing, via spliceosome, nucleobase, …		RNA binding, binding, nucleic acid binding, nucleotide binding,			domain:RRM, repeat:B-1, repeat:B-2,
200065_s_at	ADP-RIBOSYLATION FACTOR 1	HSA05110:CHOLERA - INFECTION,	3d-structure, P-loop, blocked amino end, er-golgi transport, golgi stack, gtp-binding, lipoprotein, multigene family, myristate, myristylation, nucleotide binding, nucleotide-binding, protein transport, transport,	IPR001806:Ras GTPase, IPR003579:Ras small GTPase, Rab type, IPR005225:Small GTP-binding protein domain, IPR006687:GTP-binding protein SAR1, IPR006688:ADP-ribosylation factor, IPR006689:ARF/SAR superfamily,		Golgi apparatus, Golgi stack, cell, cytoplasm, intracellular, intracellular membrane-bound organelle, intracellular organelle, membrane, membrane-bound organelle, organelle, plasma membrane,	SM00177:ARF,	ER to Golgi vesicle-mediated transport, Golgi vesicle transport, cell communication, cell organization and biogenesis, cellular localization, cellular physiological process, cellular process, establishment of cellular localization, establishment of localization, establishment of protein localization, intracellular signaling cascade, intracellular transport, localization, physiological process, pr…		GTP binding, GTPase activity, binding, catalytic activity, guanyl nucleotide binding, hydrolase activity, hydrolase activity, acting on acid anhydrides, hydrolase activity, acting on acid anhydrides, in phosphorus-containing anhydrides, nucleoside-triphosphatase activity, nucleotide binding, protein binding, purine nucleotide binding, pyrophosphatase activity, signal transducer activity,	h_arapPathway:ADP-Ribosylation Factor, h_ptdinsPathway:Phosphoinositides and their downstream targets.,		helix, lipid moiety-binding region:N-myristoyl glycine, nucleotide phosphate-binding region:GTP,	SF001711:ADP-ribosylation factor,
212501_at	CCAAT/ENHANCER BINDING PROTEIN (C/EBP), BETA		3d-structure, DNA binding, activator, dna-binding, nuclear protein, transcription, transcription factor, transcription regulation,	IPR004827:Basic-leucine zipper (bZIP) transcription factor, IPR011700:Basic leucine zipper,	IMMUNE, SYSTEMIC LUPUS ERYTHEMATOSUS,	cell, intracellular, intracellular membrane-bound organelle, intracellular organelle, membrane-bound organelle, nucleus, organelle,	SM00338:BRLZ,	acute-phase response, cellular metabolism, cellular physiological process, cellular process, defense response, immune response, inflammatory response, metabolism, nucleobase, nucleoside, nucleotide and nucleic acid metabolism, organismal physiological process, physiological process, primary metabolism, regulation of biological process, regulation of cellular metabolism, regulation of cellular phy…		DNA binding, binding, nucleic acid binding, protein binding, protein dimerization activity, sequence-specific DNA binding, transcription factor activity, transcription regulator activity,	h_il6Pathway:IL 6 signaling pathway,		DNA-binding region:Basic motif, domain:Leucine-zipper,	SF005879:CCAAT/enhancer-binding protein alpha,
218955_at	BRF2, SUBUNIT OF RNA POLYMERASE III TRANSCRIPTION INITIATION FACTOR, BRF1-LIKE		initiation factor,	IPR006670:Cyclin, IPR013137:Zinc finger, TFIIB-type,						binding, nucleic acid binding, translation factor activity, nucleic acid binding, translation initiation factor activity, translation regulator activity,		Transcription,
213172_at	TETRATRICOPEPTIDE REPEAT DOMAIN 9		repeat, tpr repeat,	IPR001440:Tetratricopeptide TPR_1, IPR011990:Tetratricopeptide-like helical, IPR013026:Tetratricopeptide region,			SM00028:TPR,			binding,			repeat:TPR 1, repeat:TPR 2,
201201_at	CYSTATIN B (STEFIN B)		3d-structure, acetylation, direct protein sequencing, disease mutation, epilepsy, nuclear protein, protease inhibitor, thiol protease inhibitor,	IPR000010:Proteinase inhibitor I25, cystatin, IPR001713:Proteinase inhibitor I25A, stefin A,		cell, intracellular, intracellular membrane-bound organelle, intracellular organelle, membrane-bound organelle, nucleus, organelle,	SM00043:CY,			endopeptidase inhibitor activity, enzyme inhibitor activity, enzyme regulator activity, protease inhibitor activity,			helix, site:Reactive site,
208668_x_at	HIGH-MOBILITY GROUP NUCLEOSOMAL BINDING DOMAIN 2		DNA binding, chromosomal protein, direct protein sequencing, dna-binding, nuclear protein, nucleus,	IPR000079:High mobility group protein HMG14 and HMG17,		cell, chromatin, chromosome, intracellular, intracellular membrane-bound organelle, intracellular non-membrane-bound organelle, intracellular organelle, membrane-bound organelle, non-membrane-bound organelle, nucleus, organelle,	SM00527:HMG17,	DNA metabolism, DNA packaging, biopolymer metabolism, cell organization and biogenesis, cellular metabolism, cellular physiological process, cellular process, chromosome organization and biogenesis, chromosome organization and biogenesis (sensu Eukaryota), establishment and/or maintenance of chromatin architecture, macromolecule metabolism, metabolism, nucleobase, nucleoside, nucleotide and nucle…		DNA binding, binding, nucleic acid binding,				SF002053:nonhistone chromosomal protein HMG-17,
200969_at	STRESS-ASSOCIATED ENDOPLASMIC RETICULUM PROTEIN 1		hypothetical protein,	IPR010580:Ribosome associated membrane RAMP4,		cell, cytoplasm, endoplasmic reticulum, intracellular, intracellular membrane-bound organelle, intracellular non-membrane-bound organelle, intracellular organelle, membrane-bound organelle, non-membrane-bound organelle, organelle, protein complex, ribonucleoprotein complex, ribosome,		biopolymer glycosylation, biopolymer metabolism, biopolymer modification, biosynthesis, cell organization and biogenesis, cellular biosynthesis, cellular macromolecule metabolism, cellular metabolism, cellular physiological process, cellular process, cellular protein metabolism, glycoprotein biosynthesis, glycoprotein metabolism, macromolecule biosynthesis, macromolecule metabolism, membrane orga…
200971_s_at	STRESS-ASSOCIATED ENDOPLASMIC RETICULUM PROTEIN 1		hypothetical protein,	IPR010580:Ribosome associated membrane RAMP4,		cell, cytoplasm, endoplasmic reticulum, intracellular, intracellular membrane-bound organelle, intracellular non-membrane-bound organelle, intracellular organelle, membrane-bound organelle, non-membrane-bound organelle, organelle, protein complex, ribonucleoprotein complex, ribosome,		biopolymer glycosylation, biopolymer metabolism, biopolymer modification, biosynthesis, cell organization and biogenesis, cellular biosynthesis, cellular macromolecule metabolism, cellular metabolism, cellular physiological process, cellular process, cellular protein metabolism, glycoprotein biosynthesis, glycoprotein metabolism, macromolecule biosynthesis, macromolecule metabolism, membrane orga…
200017_at	RIBOSOMAL PROTEIN S27A	HSA03010:RIBOSOME,	direct protein sequencing, metal-binding, protein biosynthesis, protein degradation, ribonucleoprotein, ribosomal protein, ribosome, zinc, zinc-finger,	IPR000626:Ubiquitin, IPR002906:Ribosomal protein S27a,		cell, cytoplasm, intracellular, intracellular non-membrane-bound organelle, intracellular organelle, non-membrane-bound organelle, organelle, protein complex, ribonucleoprotein complex, ribosome,	SM00213:UBQ,	biopolymer catabolism, biopolymer metabolism, biopolymer modification, biosynthesis, catabolism, cellular biosynthesis, cellular macromolecule metabolism, cellular metabolism, cellular physiological process, cellular process, cellular protein metabolism, macromolecule biosynthesis, macromolecule catabolism, macromolecule metabolism, metabolism, physiological process, primary metabolism, protein b…		structural constituent of ribosome, structural molecule activity,			zinc finger region:C4-type,	SF002046:ubiquitin / rat ribosomal protein S27a,
208655_at	CYCLIN I		cyclin,	IPR006670:Cyclin, IPR006671:Cyclin, N-terminal,			SM00385:CYCLIN,	cell cycle, cellular physiological process, cellular process, gametogenesis, male gamete generation, physiological process, regulation of biological process, regulation of cell cycle, regulation of cellular physiological process, regulation of cellular process, regulation of physiological process, regulation of progression through cell cycle, reproduction, sexual reproduction, spermatogenesis,
208656_s_at	CYCLIN I		cyclin,	IPR006670:Cyclin, IPR006671:Cyclin, N-terminal,			SM00385:CYCLIN,	cell cycle, cellular physiological process, cellular process, gametogenesis, male gamete generation, physiological process, regulation of biological process, regulation of cell cycle, regulation of cellular physiological process, regulation of cellular process, regulation of physiological process, regulation of progression through cell cycle, reproduction, sexual reproduction, spermatogenesis,
218069_at	XTP3-TRANSACTIVATED PROTEIN A			IPR009039:EAR,						binding, identical protein binding, protein binding,				SF029826:pyrophosphohydrolase, MazG-related, RS21-C6 type,
213911_s_at	H2A HISTONE FAMILY, MEMBER Z		3d-structure, DNA binding, chromosomal protein, dna-binding, multigene family, nuclear protein, nucleosome core, nucleus,	IPR002119:Histone H2A, IPR007124:Histone-fold/TFIID-TAF/NF-Y, IPR007125:Histone core,		cell, chromatin, chromosome, intracellular, intracellular membrane-bound organelle, intracellular non-membrane-bound organelle, intracellular organelle, membrane-bound organelle, non-membrane-bound organelle, nucleosome, nucleus, organelle, protein complex,		DNA metabolism, DNA packaging, biopolymer metabolism, cell organization and biogenesis, cellular metabolism, cellular physiological process, cellular process, chromatin assembly, chromatin assembly or disassembly, chromosome organization and biogenesis, chromosome organization and biogenesis (sensu Eukaryota), establishment and/or maintenance of chromatin architecture, macromolecule metabolism, m…		DNA binding, binding, nucleic acid binding,				SF002048:histone H1,
205927_s_at	CATHEPSIN E		3d-structure, alternative splicing, aspartic proteinase, aspartyl protease, blocked amino end, direct protein sequencing, glycoprotein, hydrolase, protease, pyrrolidone carboxylic acid, signal, zymogen,	IPR001461:Peptidase A1, pepsin, IPR001969:Peptidase aspartic, active site, IPR009007:Peptidase aspartic, catalytic, IPR012848:Propeptide, peptidase A1,		cell, cytoplasm, endosome, intracellular, intracellular membrane-bound organelle, intracellular organelle, membrane-bound organelle, organelle,		antigen processing, antigen processing, exogenous antigen via MHC class II, cell-mediated immune response, cellular defense response, cellular defense response (sensu Vertebrata), cellular macromolecule metabolism, cellular metabolism, cellular physiological process, cellular process, cellular protein metabolism, defense response, digestion, immune response, macromolecule metabolism, metabolism, …		aspartic-type endopeptidase activity, catalytic activity, cathepsin E activity, endopeptidase activity, hydrolase activity, pepsin A activity, peptidase activity,			disulfide bond, glycosylation site:N-linked (GlcNAc...), glycosylation site:O-linked, mutagenesis site, propeptide:Activation peptide, signal peptide, splice variant,	SF001187:Pepsin,
217812_at	YTH DOMAIN FAMILY, MEMBER 2		Phosphorylation, alternative splicing,	IPR007275:YT521-B-like protein,				defense response, humoral immune response, immune response, organismal physiological process, physiological process, response to biotic stimulus, response to other organism, response to pest, pathogen or parasite, response to stimulus, response to stress,					domain:YTH, splice variant,
200847_s_at	TRANSMEMBRANE PROTEIN 66		Direct protein sequencing, Membrane, Signal, Transmembrane,	IPR009567:Protein of unknown function DUF1183,		cell, integral to membrane, intrinsic to membrane, membrane,							sequence conflict, signal peptide, transmembrane region,
209272_at	NGFI-A BINDING PROTEIN 1 (EGR1 BINDING PROTEIN 1)		Nuclear protein, alternative splicing, repressor, transcription, transcription regulation,	IPR006986:Nab1, C-terminal, IPR006988:Nab, N-terminal, IPR006989:Nab, central region, IPR012340:Nucleic acid-binding, OB-fold, subgroup,		cell, intracellular, intracellular membrane-bound organelle, intracellular organelle, membrane-bound organelle, nucleus, organelle,		cellular metabolism, cellular physiological process, cellular process, metabolism, negative regulation of biological process, negative regulation of cellular metabolism, negative regulation of cellular physiological process, negative regulation of cellular process, negative regulation of metabolism, negative regulation of nucleobase, nucleoside, nucleotide and nucleic acid metabolism, negative re…		binding, nucleic acid binding, transcription regulator activity,			sequence conflict, splice variant,
200936_at	RIBOSOMAL PROTEIN L8	HSA03010:RIBOSOME,	Phosphorylation, direct protein sequencing, protein biosynthesis, ribonucleoprotein, ribosomal protein, ribosome, rna-binding, rrna-binding,	IPR002171:Ribosomal protein L2,		cell, cytoplasm, intracellular, intracellular non-membrane-bound organelle, intracellular organelle, non-membrane-bound organelle, organelle, protein complex, ribonucleoprotein complex, ribosome,		biosynthesis, cellular biosynthesis, cellular macromolecule metabolism, cellular metabolism, cellular physiological process, cellular process, cellular protein metabolism, macromolecule biosynthesis, macromolecule metabolism, metabolism, physiological process, primary metabolism, protein biosynthesis, protein metabolism,		RNA binding, binding, nucleic acid binding, rRNA binding, structural constituent of ribosome, structural molecule activity,			modified residue, mutagenesis site,	SF002158:ribosomal protein L2/L8,
219741_x_at	ZINC FINGER PROTEIN 552		metal-binding, nuclear protein, zinc, zinc-finger,	IPR007086:Zinc finger, C2H2-subtype, IPR007087:Zinc finger, C2H2-type,		cell, intracellular, intracellular membrane-bound organelle, intracellular organelle, membrane-bound organelle, nucleus, organelle,	SM00349:KRAB, SM00355:ZnF_C2H2,			binding, cation binding, ion binding, metal ion binding, nucleic acid binding, transition metal ion binding, zinc ion binding,		Transcription / Cell division and chromosome partitioning,
210275_s_at	ZINC FINGER, A20 DOMAIN CONTAINING 2		metal-binding, zinc, zinc-finger,	IPR000058:Zinc finger, AN1-type, IPR002653:Zinc finger, A20-type,		cellular component unknown,	SM00154:ZnF_AN1, SM00259:ZnF_A20,	biological process unknown,		DNA binding, binding, cation binding, ion binding, metal ion binding, molecular function unknown, nucleic acid binding, transition metal ion binding, zinc ion binding,			zinc finger region:A20-type, zinc finger region:AN1-type,
204439_at	INTERFERON-INDUCED PROTEIN 44-LIKE		hypothetical protein,									Cell division and chromosome partitioning / Cytoskeleton,
208683_at	CALPAIN 2, (M/II) LARGE SUBUNIT	HSA04210:APOPTOSIS, HSA04510:FOCAL ADHESION,	3d-structure, calcium, direct protein sequencing, hydrolase, multigene family, protease, thiol protease,	IPR000169:Peptidase, cysteine peptidase active site, IPR001300:Peptidase C2, calpain, IPR002048:Calcium-binding EF-hand, IPR011992:EF-Hand type,		cell, intracellular,	SM00230:CysPc, SM00720:calpain_III,	cellular macromolecule metabolism, cellular metabolism, cellular physiological process, cellular process, cellular protein metabolism, macromolecule metabolism, metabolism, physiological process, primary metabolism, protein metabolism, proteolysis,		binding, calcium ion binding, calpain activity, catalytic activity, cation binding, cysteine-type endopeptidase activity, cysteine-type peptidase activity, endopeptidase activity, hydrolase activity, ion binding, metal ion binding, peptidase activity,	h_mCalpainPathway:mCalpain and friends in Cell motility, h_mef2dPathway:Role of MEF2D in T-cell Apoptosis,	Signal transduction mechanisms / Cytoskeleton / Cell division and chromosome partitioning / General function prediction only,	calcium-binding region:1, calcium-binding region:2, domain:Calpain catalytic, domain:EF-hand 1, domain:EF-hand 2, domain:EF-hand 3, propeptide:Anchors to the small subunit,	SF001184:calpain large chain,
209806_at	HISTONE 1, H2BK		3D-structure, Ubl conjugation, chromosomal protein, dna-binding, multigene family, nuclear protein, nucleosome core,	IPR000558:Histone H2B, IPR007124:Histone-fold/TFIID-TAF/NF-Y, IPR007125:Histone core,		cell, chromatin, chromosome, intracellular, intracellular membrane-bound organelle, intracellular non-membrane-bound organelle, intracellular organelle, membrane-bound organelle, non-membrane-bound organelle, nucleosome, nucleus, organelle, protein complex,	SM00427:H2B,	DNA metabolism, DNA packaging, biopolymer metabolism, cell organization and biogenesis, cellular metabolism, cellular physiological process, cellular process, chromatin assembly, chromatin assembly or disassembly, chromosome organization and biogenesis, chromosome organization and biogenesis (sensu Eukaryota), establishment and/or maintenance of chromatin architecture, macromolecule metabolism, m…		DNA binding, binding, nucleic acid binding,			cross-link:Glycyl lysine isopeptide (Lys-Gly) (interchain with G-Cter in ubiquitin),
201592_at	EUKARYOTIC TRANSLATION INITIATION FACTOR 3, SUBUNIT 3 GAMMA, 40KDA		initiation factor, protein biosynthesis,	IPR000555:Mov34/MPN/PAD-1,		cell, cytoplasm, eukaryotic 43S preinitiation complex, eukaryotic translation initiation factor 3 complex, intracellular, protein complex,	SM00232:JAB_MPN,	biosynthesis, cellular biosynthesis, cellular macromolecule metabolism, cellular metabolism, cellular physiological process, cellular process, cellular protein metabolism, macromolecule biosynthesis, macromolecule metabolism, metabolism, physiological process, primary metabolism, protein biosynthesis, protein metabolism, regulation of biological process, regulation of biosynthesis, regulation of …		binding, nucleic acid binding, translation factor activity, nucleic acid binding, translation initiation factor activity, translation regulator activity,
206074_s_at	HIGH MOBILITY GROUP AT-HOOK 1		3d-structure, DNA binding, acetylation, alternative splicing, blocked amino end, chromosomal protein, chromosomal translocation, direct protein sequencing, dna-binding, methylation, nuclear protein, nucleus, phosphoprotein, phosphorylation, transcription, transcription regulation,	IPR000074:Apolipoprotein A1/A4/E, IPR000116:High mobility group proteins HMG-I and HMG-Y, IPR000637:HMG-I and HMG-Y, DNA-binding, IPR013326:Apolipoprotein/apolipophorin,		cell, chromatin, chromosome, extracellular region, intracellular, intracellular membrane-bound organelle, intracellular non-membrane-bound organelle, intracellular organelle, membrane-bound organelle, membrane-enclosed lumen, non-membrane-bound organelle, nuclear lumen, nucleoplasm, nucleus, organelle, organelle lumen, protein complex, transcription factor complex,	SM00384:AT_hook,	DNA metabolism, DNA packaging, DNA replication, DNA unwinding during replication, DNA-dependent DNA replication, biopolymer metabolism, cell communication, cell organization and biogenesis, cell surface receptor linked signal transduction, cellular macromolecule metabolism, cellular metabolism, cellular physiological process, cellular process, cellular protein metabolism, chromatin assembly or di…		AT DNA binding, DNA binding, binding, hormone receptor binding, lipid binding, nuclear hormone receptor binding, nucleic acid binding, peroxisome proliferator activated receptor binding, protein binding, receptor binding, retinoic acid receptor binding, retinoid X receptor binding, sequence-specific DNA binding, signal transducer activity, transcription coactivator activity, transcription cofacto…			DNA-binding region:A.T hook 1, DNA-binding region:A.T hook 2, DNA-binding region:A.T hook 3, splice variant,	SF002062:nonhistone chromosomal protein HMG-I,
215438_x_at	G1 TO S PHASE TRANSITION 1		Elongation factor, GTP binding, P-loop, gtp-binding, nucleotide binding, nucleotide-binding, protein biosynthesis,	IPR000795:Protein synthesis factor, GTP-binding, IPR004160:Elongation factor Tu, C-terminal, IPR004161:Elongation factor Tu, domain 2, IPR009818:Ataxin-2, C-terminal,		cell, intracellular,		G1/S transition of mitotic cell cycle, RNA catabolism, RNA metabolism, biopolymer metabolism, biosynthesis, catabolism, cell cycle, cellular biosynthesis, cellular catabolism, cellular macromolecule catabolism, cellular macromolecule metabolism, cellular metabolism, cellular physiological process, cellular process, cellular protein metabolism, interphase, interphase of mitotic cell cycle, mRNA ca…		GTP binding, GTPase activity, binding, catalytic activity, guanyl nucleotide binding, hydrolase activity, hydrolase activity, acting on acid anhydrides, hydrolase activity, acting on acid anhydrides, in phosphorus-containing anhydrides, nucleic acid binding, nucleoside-triphosphatase activity, nucleotide binding, protein binding, purine nucleotide binding, pyrophosphatase activity, translation fa…		Translation, ribosomal structure and biogenesis,	nucleotide phosphate-binding region:GTP,	SF003011:suppressor 2 protein,
209596_at	MATRIX-REMODELLING ASSOCIATED 5		hypothetical protein, immunoglobulin domain, leucine-rich repeat,	IPR000372:Leucine-rich repeat, cysteine-rich flanking region, N-terminal, IPR000483:Cysteine-rich flanking region, C-terminal, IPR001611:Leucine-rich repeat, IPR003591:Leucine-rich repeat, typical subtype, IPR003598:Immunoglobulin C2 type, IPR003599:Immunoglobulin subtype, IPR007110:Immunoglobulin-like, IPR009134:Vascular endothelial growth factor receptor, VEGFR, IPR013098:Immunoglobulin I-set, …			SM00013:LRRNT, SM00082:LRRCT, SM00369:LRR_TYP, SM00408:IGc2, SM00409:IG,	biopolymer metabolism, biopolymer modification, cellular macromolecule metabolism, cellular metabolism, cellular physiological process, cellular process, cellular protein metabolism, macromolecule metabolism, metabolism, phosphate metabolism, phosphorus metabolism, phosphorylation, physiological process, primary metabolism, protein amino acid phosphorylation, protein metabolism, protein modificat…		ATP binding, adenyl nucleotide binding, binding, catalytic activity, kinase activity, nucleotide binding, phosphotransferase activity, alcohol group as acceptor, protein kinase activity, protein-tyrosine kinase activity, purine nucleotide binding, receptor activity, signal transducer activity, transferase activity, transferase activity, transferring phosphorus-containing groups, transmembrane rec…		Function unknown,
200673_at	LYSOSOMAL-ASSOCIATED PROTEIN TRANSMEMBRANE 4 ALPHA		hypothetical protein, membrane, transmembrane, transport,	IPR004687:Golgi 4-transmembrane spanning transporter,		Golgi apparatus, cell, cytoplasm, integral to membrane, intracellular, intracellular membrane-bound organelle, intracellular organelle, intrinsic to membrane, membrane, membrane-bound organelle, organelle,		cellular physiological process, cellular process, establishment of localization, localization, physiological process, transport,					transmembrane region,
201253_s_at	CDP-DIACYLGLYCEROL--INOSITOL 3-PHOSPHATIDYLTRANSFERASE (PHOSPHATIDYLINOSITOL SYNTHASE)	HSA00564:GLYCEROPHOSPHOLIPID METABOLISM, HSA04070:PHOSPHATIDYLINOSITOL SIGNALING SYSTEM,	alternative splicing, endoplasmic reticulum, magnesium, manganese, membrane, phospholipid biosynthesis, transferase, transmembrane,	IPR000462:CDP-alcohol phosphatidyltransferase,		cell, cytoplasm, endoplasmic reticulum, integral to membrane, intracellular, intracellular membrane-bound organelle, intracellular organelle, intrinsic to membrane, membrane, membrane-bound organelle, organelle,		biosynthesis, cellular lipid metabolism, cellular metabolism, cellular physiological process, cellular process, lipid biosynthesis, lipid metabolism, membrane lipid biosynthesis, membrane lipid metabolism, metabolism, phospholipid biosynthesis, phospholipid metabolism, physiological process, primary metabolism,		CDP-alcohol phosphatidyltransferase activity, CDP-diacylglycerol-inositol 3-phosphatidyltransferase activity, binding, catalytic activity, cation binding, ion binding, lipid transporter activity, magnesium ion binding, manganese ion binding, metal ion binding, phosphatidylinositol transporter activity, phospholipid transporter activity, phosphotransferase activity, for other substituted phosphate…		Lipid metabolism,	splice variant, transmembrane region,	SF000848:CDP-diacylglycerol--inositol 3-phosphatidyltransferase,
201300_s_at	PRION PROTEIN (P27-30) (CREUTZFELD-JAKOB DISEASE, GERSTMANN-STRAUSLER-SCHEINKER SYNDROME, FATAL FAMILIAL INSOMNIA)	HSA01510:NEURODEGENERATIVE DISORDERS, HSA05060:PRION DISEASE,	3d-structure, amyloid, blocked carboxyl end, brain, direct protein sequencing, disease mutation, glycoprotein, gpi-anchor, lipoprotein, membrane, phosphatidylinositol linkage, phosphoprotein, prion, scrapie, signal, tandem repeat,	IPR000817:Prion protein, IPR013286:Annexin, type VII,	AGING, ALZHEIMER'S DISEASE, CANCER, CEREBRAL AGEING., CEREBRAL AGING, CJD, CREUTZFELDT-JAKOB DISEASE, EARLY COGNITIVE DECLINE, HUMAN LONG-TERM MEMORY, IN VITRO FERTILIZATION., INHERITED CREUTZFELDT-JAKOB DISEASE, NEURODEG, PRION SUSCEPTIBILITY, PSYCH, SCHIZOPHRENIA, SPORADIC CREUTZFELDT-JAKOB DISEASE,	Golgi apparatus, cell, cytoplasm, endoplasmic reticulum, extrinsic to membrane, intracellular, intracellular membrane-bound organelle, intracellular organelle, lipid raft, membrane, membrane-bound organelle, organelle, plasma membrane,	SM00157:PRP,	cation homeostasis, cell homeostasis, cell ion homeostasis, cellular metabolism, cellular physiological process, cellular process, copper ion homeostasis, di-, tri-valent inorganic cation homeostasis, homeostasis, ion homeostasis, metabolism, metal ion homeostasis, oxygen and reactive oxygen species metabolism, physiological process, response to abiotic stimulus, response to chemical stimulus, re…		amyloid protein, binding, cation binding, copper ion binding, cytoskeletal protein binding, ion binding, metal ion binding, microtubule binding, obsolete molecular function, protein binding, transition metal ion binding, tubulin binding,	h_prionPathway:Prion Pathway,		disulfide bond, glycosylation site:N-linked (GlcNAc...), lipid moiety-binding region:GPI-anchor amidated serine, propeptide:Removed in mature form, repeat:1, repeat:2, repeat:3, repeat:4, repeat:5, signal peptide,	SF002380:major prion protein,
201973_s_at	DKFZP586I1023 PROTEIN		hypothetical protein,
200099_s_at	RIBOSOMAL PROTEIN S3A	HSA03010:RIBOSOME,	Phosphorylation, direct protein sequencing, protein biosynthesis, ribonucleoprotein, ribosomal protein, ribosome,	IPR001593:Ribosomal protein S3Ae,		cell, cytoplasm, intracellular, intracellular non-membrane-bound organelle, intracellular organelle, non-membrane-bound organelle, organelle, protein complex, ribonucleoprotein complex, ribosome,		biosynthesis, cellular biosynthesis, cellular macromolecule metabolism, cellular metabolism, cellular physiological process, cellular process, cellular protein metabolism, macromolecule biosynthesis, macromolecule metabolism, metabolism, physiological process, primary metabolism, protein biosynthesis, protein metabolism,		binding, protein binding, structural constituent of ribosome, structural molecule activity,				SF002224:rat ribosomal protein S3a,
201257_x_at	RIBOSOMAL PROTEIN S3A	HSA03010:RIBOSOME,	Phosphorylation, direct protein sequencing, protein biosynthesis, ribonucleoprotein, ribosomal protein, ribosome,	IPR001593:Ribosomal protein S3Ae,		cell, cytoplasm, intracellular, intracellular non-membrane-bound organelle, intracellular organelle, non-membrane-bound organelle, organelle, protein complex, ribonucleoprotein complex, ribosome,		biosynthesis, cellular biosynthesis, cellular macromolecule metabolism, cellular metabolism, cellular physiological process, cellular process, cellular protein metabolism, macromolecule biosynthesis, macromolecule metabolism, metabolism, physiological process, primary metabolism, protein biosynthesis, protein metabolism,		binding, protein binding, structural constituent of ribosome, structural molecule activity,				SF002224:rat ribosomal protein S3a,
212391_x_at	RIBOSOMAL PROTEIN S3A	HSA03010:RIBOSOME,	Phosphorylation, direct protein sequencing, protein biosynthesis, ribonucleoprotein, ribosomal protein, ribosome,	IPR001593:Ribosomal protein S3Ae,		cell, cytoplasm, intracellular, intracellular non-membrane-bound organelle, intracellular organelle, non-membrane-bound organelle, organelle, protein complex, ribonucleoprotein complex, ribosome,		biosynthesis, cellular biosynthesis, cellular macromolecule metabolism, cellular metabolism, cellular physiological process, cellular process, cellular protein metabolism, macromolecule biosynthesis, macromolecule metabolism, metabolism, physiological process, primary metabolism, protein biosynthesis, protein metabolism,		binding, protein binding, structural constituent of ribosome, structural molecule activity,				SF002224:rat ribosomal protein S3a,
201250_s_at	SOLUTE CARRIER FAMILY 2 (FACILITATED GLUCOSE TRANSPORTER), MEMBER 1	HSA04920:ADIPOCYTOKINE SIGNALING PATHWAY,	3d-structure, direct protein sequencing, disease mutation, glycoprotein, membrane, multigene family, sugar transport, transmembrane, transmembrane protein, transport,	IPR000803:Facilitated glucose transporter, IPR002439:Glucose transporter, type 1 (GLUT1), IPR003663:Sugar transporter, IPR005828:General substrate transporter, IPR005829:Sugar transporter superfamily, IPR007114:Major facilitator superfamily,	METABOLIC, TYPE 2 DIABETES,	cell, cell fraction, integral to membrane, intrinsic to membrane, membrane, membrane fraction,		carbohydrate transport, cellular physiological process, cellular process, establishment of localization, glucose transport, hexose transport, localization, monosaccharide transport, physiological process, transport,	105.Signaling_glucose_uptake,	carbohydrate transporter activity, carrier activity, electrochemical potential-driven transporter activity, glucose transporter activity, hexose transporter activity, monosaccharide transporter activity, porter activity, sugar porter activity, sugar transporter activity, transporter activity,	h_vitCBPathway:Vitamin C in the Brain,		glycosylation site:N-linked (GlcNAc...), site:Not glycosylated, transmembrane region,	SF005322:glucose transport protein,
202582_s_at	RAN BINDING PROTEIN 9		alternative splicing, nuclear protein, phosphorylation, ubl conjugation,	IPR003877:SPla/RYanodine receptor SPRY, IPR006594:Lissencephaly type-1-like homology motif, IPR006595:CTLH, C-terminal to LisH motif, IPR013144:CT11-RanBPM,		cell, intracellular, intracellular membrane-bound organelle, intracellular organelle, membrane-bound organelle, nucleus, organelle,	SM00449:SPRY, SM00667:LisH, SM00668:CTLH, SM00757:CRA,	cell organization and biogenesis, cellular physiological process, cellular process, cytoskeleton organization and biogenesis, microtubule cytoskeleton organization and biogenesis, microtubule nucleation, microtubule-based process, organelle organization and biogenesis, physiological process,		binding, protein binding,			domain:CTLH, domain:LisH, domain:SPRY, splice variant,
209944_at	ZINC FINGER PROTEIN 410		activator, alternative splicing, dna-binding, metal-binding, nuclear protein, transcription, transcription regulation, ubl conjugation, zinc, zinc-finger,	IPR007087:Zinc finger, C2H2-type,		cell, intracellular, intracellular membrane-bound organelle, intracellular organelle, membrane-bound organelle, nucleus, organelle,	SM00355:ZnF_C2H2,	cellular metabolism, cellular physiological process, cellular process, metabolism, nucleobase, nucleoside, nucleotide and nucleic acid metabolism, physiological process, primary metabolism, regulation of biological process, regulation of cellular metabolism, regulation of cellular physiological process, regulation of cellular process, regulation of metabolism, regulation of nucleobase, nucleoside…		DNA binding, binding, cation binding, ion binding, metal ion binding, nucleic acid binding, transition metal ion binding, zinc ion binding,		Transcription / Cell division and chromosome partitioning,	splice variant, zinc finger region:C2H2-type 1, zinc finger region:C2H2-type 2, zinc finger region:C2H2-type 3, zinc finger region:C2H2-type 4, zinc finger region:C2H2-type 5,
202376_at	SERPIN PEPTIDASE INHIBITOR, CLADE A (ALPHA-1 ANTIPROTEINASE, ANTITRYPSIN), MEMBER 3		3d-structure, acute phase, alternative splicing, direct protein sequencing, disease mutation, glycoprotein, protease inhibitor, serine protease inhibitor, signal,	IPR000215:Proteinase inhibitor I4, serpin,	ALZHEIMER`S DISEASE, ASTHMA, ASTHMA. ATOPY, ASTHMA. BHR. TOTAL IGE. SPT, COPD, IMMUNE, NEURODEG,	cell, extracellular region, intracellular,	SM00093:SERPIN,	acute-phase response, defense response, immune response, inflammatory response, lipid metabolism, metabolism, organismal physiological process, physiological process, primary metabolism, regulation of biological process, regulation of lipid metabolism, regulation of metabolism, regulation of physiological process, response to biotic stimulus, response to external stimulus, response to other organ…		DNA binding, binding, chymotrypsin inhibitor activity, endopeptidase inhibitor activity, enzyme inhibitor activity, enzyme regulator activity, nucleic acid binding, protease inhibitor activity, protein binding, serine-type endopeptidase inhibitor activity,			glycosylation site:N-linked (GlcNAc...), signal peptide, site:Reactive bond, splice variant,	SF001630:serpin,
200872_at	S100 CALCIUM BINDING PROTEIN A10 (ANNEXIN II LIGAND, CALPACTIN I, LIGHT POLYPEPTIDE (P11))		3d-structure, EF hand, heterotetramer,	IPR001751:Calcium-binding protein, S-100/ICaBP type, IPR011992:EF-Hand type,						binding, calcium ion binding, cation binding, ion binding, metal ion binding,				SF002353:S-100 protein,
204622_x_at	NUCLEAR RECEPTOR SUBFAMILY 4, GROUP A, MEMBER 2		3d-structure, DNA binding, dna-binding, metal-binding, nuclear protein, receptor, transcription, transcription regulation, zinc, zinc finger, zinc-finger,	IPR000536:Nuclear hormone receptor, ligand-binding, IPR001628:Nuclear hormone receptor, DNA-binding, IPR001723:Steroid hormone receptor, IPR003070:Orphan nuclear receptor, IPR003073:Orphan nuclear receptor, NURR type,	NEURODEG, PARKINSON'S DISEASE,	cell, intracellular, intracellular membrane-bound organelle, intracellular organelle, membrane-bound organelle, nucleus, organelle,	SM00399:ZnF_C4, SM00430:HOLI,	antimicrobial humoral response, antimicrobial humoral response (sensu Vertebrata), cell communication, cellular metabolism, cellular physiological process, cellular process, defense response, humoral defense mechanism (sensu Vertebrata), humoral immune response, immune response, metabolism, nucleobase, nucleoside, nucleotide and nucleic acid metabolism, organismal physiological process, physiolog…		DNA binding, binding, cation binding, ion binding, ligand-dependent nuclear receptor activity, metal ion binding, nucleic acid binding, receptor activity, sequence-specific DNA binding, signal transducer activity, steroid hormone receptor activity, transcription factor activity, transcription regulator activity, transition metal ion binding, zinc ion binding,			DNA-binding region:Nuclear receptor, zinc finger region:NR C4-type,	SF002524:probable hormone receptor N10, nuclear,
216248_s_at	NUCLEAR RECEPTOR SUBFAMILY 4, GROUP A, MEMBER 2		3d-structure, DNA binding, dna-binding, metal-binding, nuclear protein, receptor, transcription, transcription regulation, zinc, zinc finger, zinc-finger,	IPR000536:Nuclear hormone receptor, ligand-binding, IPR001628:Nuclear hormone receptor, DNA-binding, IPR001723:Steroid hormone receptor, IPR003070:Orphan nuclear receptor, IPR003073:Orphan nuclear receptor, NURR type,	NEURODEG, PARKINSON'S DISEASE,	cell, intracellular, intracellular membrane-bound organelle, intracellular organelle, membrane-bound organelle, nucleus, organelle,	SM00399:ZnF_C4, SM00430:HOLI,	antimicrobial humoral response, antimicrobial humoral response (sensu Vertebrata), cell communication, cellular metabolism, cellular physiological process, cellular process, defense response, humoral defense mechanism (sensu Vertebrata), humoral immune response, immune response, metabolism, nucleobase, nucleoside, nucleotide and nucleic acid metabolism, organismal physiological process, physiolog…		DNA binding, binding, cation binding, ion binding, ligand-dependent nuclear receptor activity, metal ion binding, nucleic acid binding, receptor activity, sequence-specific DNA binding, signal transducer activity, steroid hormone receptor activity, transcription factor activity, transcription regulator activity, transition metal ion binding, zinc ion binding,			DNA-binding region:Nuclear receptor, zinc finger region:NR C4-type,	SF002524:probable hormone receptor N10, nuclear,
208517_x_at	BASIC TRANSCRIPTION FACTOR 3		alternative splicing, nuclear protein, transcription, transcription regulation,	IPR002715:Nascent polypeptide-associated complex NAC,		cell, intracellular, intracellular membrane-bound organelle, intracellular organelle, membrane-bound organelle, nucleus, organelle,		cellular metabolism, cellular physiological process, cellular process, metabolism, nucleobase, nucleoside, nucleotide and nucleic acid metabolism, physiological process, primary metabolism, regulation of biological process, regulation of cellular metabolism, regulation of cellular physiological process, regulation of cellular process, regulation of metabolism, regulation of nucleobase, nucleoside…		RNA polymerase II transcription factor activity, transcription regulator activity,			domain:NAC-A/B, splice variant,	SF002626:transcription factor BTF3,
214800_x_at	BASIC TRANSCRIPTION FACTOR 3		alternative splicing, nuclear protein, transcription, transcription regulation,	IPR002715:Nascent polypeptide-associated complex NAC,		cell, intracellular, intracellular membrane-bound organelle, intracellular organelle, membrane-bound organelle, nucleus, organelle,		cellular metabolism, cellular physiological process, cellular process, metabolism, nucleobase, nucleoside, nucleotide and nucleic acid metabolism, physiological process, primary metabolism, regulation of biological process, regulation of cellular metabolism, regulation of cellular physiological process, regulation of cellular process, regulation of metabolism, regulation of nucleobase, nucleoside…		RNA polymerase II transcription factor activity, transcription regulator activity,			domain:NAC-A/B, splice variant,	SF002626:transcription factor BTF3,
214394_x_at	EUKARYOTIC TRANSLATION ELONGATION FACTOR 1 DELTA (GUANINE NUCLEOTIDE EXCHANGE PROTEIN)		GTP exchange, acetylation, direct protein sequencing, elongation factor, leucine zipper, phosphoprotein, protein biosynthesis,	IPR001326:Elongation factor 1, beta/beta'/delta chain,		cell, cytoplasm, eukaryotic translation elongation factor 1 complex, intracellular, protein complex,		I-kappaB kinase/NF-kappaB cascade, biosynthesis, cell communication, cellular biosynthesis, cellular macromolecule metabolism, cellular metabolism, cellular physiological process, cellular process, cellular protein metabolism, intracellular signaling cascade, macromolecule biosynthesis, macromolecule metabolism, metabolism, physiological process, positive regulation of I-kappaB kinase/NF-kappaB c…		GTPase regulator activity, binding, enzyme regulator activity, guanyl-nucleotide exchange factor activity, nucleic acid binding, signal transducer activity, small GTPase regulator activity, translation elongation factor activity, translation factor activity, nucleic acid binding, translation regulator activity,				SF003015:translation elongation factor eEF-1 beta chain,
202411_at	INTERFERON, ALPHA-INDUCIBLE PROTEIN 27		interferon induction, membrane, transmembrane, transmembrane protein,	IPR009311:Interferon-induced 6-16,		cell, integral to membrane, intrinsic to membrane, membrane,		biological process unknown, defense response, immune response, organismal physiological process, physiological process, response to biotic stimulus, response to other organism, response to pest, pathogen or parasite, response to stimulus, response to stress,		molecular function unknown,			sequence conflict, transmembrane region,
200963_x_at	RIBOSOMAL PROTEIN L31	HSA03010:RIBOSOME, MMU03010:RIBOSOME,	Phosphorylation, protein biosynthesis, ribonucleoprotein, ribosomal protein, ribosome,	IPR000054:Ribosomal protein L31e,		cell, cytoplasm, intracellular, intracellular non-membrane-bound organelle, intracellular organelle, non-membrane-bound organelle, organelle, protein complex, ribonucleoprotein complex, ribosome,		biosynthesis, cellular biosynthesis, cellular macromolecule metabolism, cellular metabolism, cellular physiological process, cellular process, cellular protein metabolism, macromolecule biosynthesis, macromolecule metabolism, metabolism, physiological process, primary metabolism, protein biosynthesis, protein metabolism,		structural constituent of ribosome, structural molecule activity,				SF002212:rat ribosomal protein L31,
200965_s_at	ACTIN BINDING LIM PROTEIN 1	HSA04360:AXON GUIDANCE,	lim domain, metal-binding, zinc,	IPR001781:LIM, zinc-binding, IPR003128:Villin headpiece,		actin cytoskeleton, cell, cytoskeleton, intracellular, intracellular non-membrane-bound organelle, intracellular organelle, non-membrane-bound organelle, organelle,	SM00132:LIM, SM00153:VHP,	cell organization and biogenesis, cellular physiological process, cellular process, cytoskeleton organization and biogenesis, development, morphogenesis, neurophysiological process, organ development, organ morphogenesis, organelle organization and biogenesis, organismal physiological process, physiological process, response to stimulus, sensory perception, sensory perception of light stimulus, v…		actin binding, binding, cation binding, cytoskeletal protein binding, ion binding, metal ion binding, protein binding, transition metal ion binding, zinc ion binding,				SF002340:dematin,
204215_at	CHROMOSOME 7 OPEN READING FRAME 23		hypothetical protein, membrane, transmembrane,			cell, integral to membrane, intrinsic to membrane, membrane,							transmembrane region,
202644_s_at	TUMOR NECROSIS FACTOR, ALPHA-INDUCED PROTEIN 3		DNA binding, apoptosis, dna-binding, hydrolase, metal-binding, nuclear protein, protease, thiol protease, transcription regulation, ubl conjugation pathway, zinc, zinc finger, zinc-finger,	IPR002653:Zinc finger, A20-type, IPR003323:Ovarian tumour, otubain,		cell, intracellular, intracellular membrane-bound organelle, intracellular organelle, membrane-bound organelle, nucleus, organelle,	SM00259:ZnF_A20,	I-kappaB kinase/NF-kappaB cascade, anti-apoptosis, apoptosis, biopolymer metabolism, biopolymer modification, cell communication, cell death, cellular macromolecule metabolism, cellular metabolism, cellular physiological process, cellular process, cellular protein metabolism, death, intracellular signaling cascade, macromolecule metabolism, metabolism, negative regulation of I-kappaB kinase/NF-ka…		DNA binding, binding, catalytic activity, cation binding, cysteine-type peptidase activity, hydrolase activity, ion binding, metal ion binding, nucleic acid binding, peptidase activity, protein binding, transition metal ion binding, zinc ion binding,	h_cd40Pathway:CD40L Signaling Pathway, h_nfkbPathway:NF-kB Signaling Pathway, h_tnfr2Pathway:TNFR2 Signaling Pathway,		domain:OTU, mutagenesis site, repeat:1, repeat:2, zinc finger region:A20-type 1, zinc finger region:A20-type 2, zinc finger region:A20-type 3, zinc finger region:A20-type 4, zinc finger region:A20-type 5, zinc finger region:A20-type 6, zinc finger region:A20-type 7,	SF018562:Not Yet Assigned,
219795_at	SOLUTE CARRIER FAMILY 6 (AMINO ACID TRANSPORTER), MEMBER 14		amino-acid transport, glycoprotein, membrane, symport, transmembrane, transport,	IPR000175:Sodium:neurotransmitter symporter,	METABOLIC, OBESITY,	cell, integral to membrane, integral to plasma membrane, intrinsic to membrane, intrinsic to plasma membrane, membrane, plasma membrane,		amine metabolism, amine transport, amino acid and derivative metabolism, amino acid metabolism, amino acid transport, carboxylic acid metabolism, carboxylic acid transport, cellular metabolism, cellular physiological process, cellular process, establishment of localization, localization, metabolism, neurotransmitter transport, nitrogen compound metabolism, organic acid metabolism, organic acid tr…		amine transporter activity, amino acid transporter activity, carboxylic acid transporter activity, carrier activity, cation transporter activity, electrochemical potential-driven transporter activity, ion transporter activity, neurotransmitter transporter activity, neurotransmitter:sodium symporter activity, organic acid transporter activity, porter activity, solute:cation symporter activity, sol…			glycosylation site:N-linked (GlcNAc...), transmembrane region,
201479_at	DYSKERATOSIS CONGENITA 1, DYSKERIN		acetylation, direct protein sequencing, disease mutation, isomerase, nuclear protein, phosphorylation, ribonucleoprotein, ribosome biogenesis, rna-binding, rrna processing,	IPR002478:PUA, IPR002501:Pseudouridylate synthase TruB, N-terminal, IPR004521:Uncharacterized domain 2, IPR004802:Putative rRNA pseudouridine synthase, IPR012960:DKCLD,		cell, intracellular, intracellular membrane-bound organelle, intracellular non-membrane-bound organelle, intracellular organelle, membrane-bound organelle, membrane-enclosed lumen, non-membrane-bound organelle, nuclear lumen, nucleolus, nucleoplasm, nucleus, organelle, organelle lumen, protein complex, ribonucleoprotein complex, telomerase holoenzyme complex,	SM00359:PUA,	RNA metabolism, RNA processing, biopolymer metabolism, cell cycle, cell organization and biogenesis, cell proliferation, cellular metabolism, cellular physiological process, cellular process, chromosome organization and biogenesis, chromosome organization and biogenesis (sensu Eukaryota), cytoplasm organization and biogenesis, macromolecule metabolism, metabolism, nucleobase, nucleoside, nucleoti…		RNA binding, RNA-directed DNA polymerase activity, binding, carbon-oxygen lyase activity, catalytic activity, hydro-lyase activity, isomerase activity, lyase activity, nucleic acid binding, nucleotidyltransferase activity, pseudouridylate synthase activity, telomerase activity, transferase activity, transferase activity, transferring phosphorus-containing groups,			domain:PUA,	SF004489:tRNA pseudouridine synthase B, SF500228:centromere/microtubule binding protein CBF5,
214288_s_at	PROTEASOME (PROSOME, MACROPAIN) SUBUNIT, BETA TYPE, 1	HSA03050:PROTEASOME,	direct protein sequencing, hydrolase, protease, proteasome, protein degradation, proteinase, threonine protease,	IPR000243:Peptidase T1A, proteasome beta-subunit, IPR001353:20S proteasome, A and B subunits,		cell, cytoplasm, cytosol, intracellular, proteasome complex (sensu Eukaryota), proteasome core complex (sensu Eukaryota), protein complex,		biopolymer catabolism, biopolymer metabolism, catabolism, cellular catabolism, cellular macromolecule catabolism, cellular macromolecule metabolism, cellular metabolism, cellular physiological process, cellular process, cellular protein catabolism, cellular protein metabolism, macromolecule catabolism, macromolecule metabolism, metabolism, modification-dependent protein catabolism, physiological …		binding, catalytic activity, endopeptidase activity, hydrolase activity, obsolete molecular function, peptidase activity, proteasome endopeptidase activity, protein binding, threonine endopeptidase activity,				SF001214:multicatalytic endopeptidase complex chain C5,
210774_s_at	NUCLEAR RECEPTOR COACTIVATOR 4		3d-structure, activator, alternative splicing, chromosomal translocation, proto-oncogene, receptor, transcription, transcription regulation,			cell, intracellular, intracellular membrane-bound organelle, intracellular organelle, membrane-bound organelle, nucleus, organelle,		androgen receptor signaling pathway, cell communication, cell surface receptor linked signal transduction, cellular metabolism, cellular physiological process, cellular process, development, development of primary male sexual characteristics, development of primary sexual characteristics, enzyme linked receptor protein signaling pathway, gonad development, intracellular receptor-mediated signalin…		androgen receptor binding, binding, hormone receptor binding, nuclear hormone receptor binding, protein binding, receptor activity, receptor binding, signal transducer activity, steroid hormone receptor binding, transcription coactivator activity, transcription cofactor activity, transcription factor binding, transcription regulator activity, transcriptional activator activity,			helix, mutagenesis site, site:Breakpoint for rearrangement to form RET/PTC3 oncogene, splice variant,	SF008140:human RET oncogene fusion partner RFG,
219117_s_at	FK506 BINDING PROTEIN 11, 19 KDA		isomerase, rotamase, signal,	IPR001179:Peptidylprolyl isomerase, FKBP-type,				cellular macromolecule metabolism, cellular metabolism, cellular physiological process, cellular process, cellular protein metabolism, macromolecule metabolism, metabolism, physiological process, primary metabolism, protein folding, protein metabolism,		FK506-sensitive peptidyl-prolyl cis-trans isomerase, catalytic activity, cis-trans isomerase activity, cyclophilin, cyclophilin-type peptidyl-prolyl cis-trans isomerase activity, isomerase activity, obsolete molecular function, peptidyl-prolyl cis-trans isomerase activity,			domain:PPIase FKBP-type, signal peptide,
222154_s_at	DNA POLYMERASE-TRANSACTIVATED PROTEIN 6		hypothetical protein,	IPR009816:Protein of unknown function DUF1387,
201884_at	CARCINOEMBRYONIC ANTIGEN-RELATED CELL ADHESION MOLECULE 5		3d-structure, Polymorphism, Transmembrane, blocked carboxyl end, glycoprotein, gpi-anchor, immunoglobulin domain, lipoprotein, membrane, membrane protein, phosphatidylinositol linkage, phosphoprotein, signal,	IPR003598:Immunoglobulin C2 type, IPR003599:Immunoglobulin subtype, IPR007110:Immunoglobulin-like, IPR013106:Immunoglobulin V-set, IPR013151:Immunoglobulin,		cell, integral to membrane, integral to plasma membrane, intrinsic to membrane, intrinsic to plasma membrane, membrane, plasma membrane,	SM00408:IGc2, SM00409:IG,						domain:Ig-like 1, domain:Ig-like 2, domain:Ig-like 3, domain:Ig-like 4, domain:Ig-like 5, domain:Ig-like 6, domain:Ig-like 7, glycosylation site:N-linked (GlcNAc...), lipid moiety-binding region:GPI-anchor amidated alanine, propeptide:Removed in mature form, signal peptide,	SF002014:carcinoembryonic antigen,
200799_at	HEAT SHOCK 70KDA PROTEIN 1A	HSA04010:MAPK SIGNALING PATHWAY, HSA04612:ANTIGEN PROCESSING AND PRESENTATION,	3d-structure, ATP, atp-binding, chaperone, heat shock, molecular chaperone, multigene family, nucleotide-binding,	IPR001023:Heat shock protein Hsp70, IPR013126:Heat shock protein 70,		cell, cytoplasm, endoplasmic reticulum, intracellular, intracellular membrane-bound organelle, intracellular organelle, membrane-bound organelle, mitochondrion, nucleus, organelle,		RNA catabolism, RNA metabolism, anti-apoptosis, apoptosis, biopolymer metabolism, catabolism, cell death, cellular catabolism, cellular macromolecule catabolism, cellular macromolecule metabolism, cellular metabolism, cellular physiological process, cellular process, cellular protein metabolism, death, mRNA catabolism, mRNA metabolism, macromolecule catabolism, macromolecule metabolism, metabolis…	114.Genomic_reformatting_Brain_Ischemia,	ATP binding, adenyl nucleotide binding, binding, nucleotide binding, protein binding, purine nucleotide binding, unfolded protein binding,	h_Ccr5Pathway:Pertussis toxin-insensitive CCR5 Signaling in Macrophage, h_IL12Pathway:IL12 and Stat4 Dependent Signaling Pathway in Th1 Development, h_WNVpathway:West Nile Virus, h_nktPathway:Selective expression of chemokine receptors during T-cell polarization, h_no2il12Pathway:NO2-dependent IL 12 Pathway in NK cells, h_tcapoptosisPathway:HIV Induced T Cell Apoptosis,			SF002581:bcr protein,
200800_s_at	HEAT SHOCK 70KDA PROTEIN 1A	HSA04010:MAPK SIGNALING PATHWAY, HSA04612:ANTIGEN PROCESSING AND PRESENTATION,	3d-structure, ATP, atp-binding, chaperone, heat shock, molecular chaperone, multigene family, nucleotide-binding,	IPR001023:Heat shock protein Hsp70, IPR013126:Heat shock protein 70,		cell, cytoplasm, endoplasmic reticulum, intracellular, intracellular membrane-bound organelle, intracellular organelle, membrane-bound organelle, mitochondrion, nucleus, organelle,		RNA catabolism, RNA metabolism, anti-apoptosis, apoptosis, biopolymer metabolism, catabolism, cell death, cellular catabolism, cellular macromolecule catabolism, cellular macromolecule metabolism, cellular metabolism, cellular physiological process, cellular process, cellular protein metabolism, death, mRNA catabolism, mRNA metabolism, macromolecule catabolism, macromolecule metabolism, metabolis…	114.Genomic_reformatting_Brain_Ischemia,	ATP binding, adenyl nucleotide binding, binding, nucleotide binding, protein binding, purine nucleotide binding, unfolded protein binding,	h_Ccr5Pathway:Pertussis toxin-insensitive CCR5 Signaling in Macrophage, h_IL12Pathway:IL12 and Stat4 Dependent Signaling Pathway in Th1 Development, h_WNVpathway:West Nile Virus, h_nktPathway:Selective expression of chemokine receptors during T-cell polarization, h_no2il12Pathway:NO2-dependent IL 12 Pathway in NK cells, h_tcapoptosisPathway:HIV Induced T Cell Apoptosis,			SF002581:bcr protein,
200877_at	CHAPERONIN CONTAINING TCP1, SUBUNIT 4 (DELTA)		atp-binding, chaperone, direct protein sequencing, multigene family, nucleotide-binding,	IPR001844:Chaperonin Cpn60, IPR002194:Chaperonin TCP-1, IPR002423:Chaperonin Cpn60/TCP-1, IPR012717:T-complex protein 1, delta subunit,		cell, cytoplasm, intracellular,		cell cycle, cellular macromolecule metabolism, cellular metabolism, cellular physiological process, cellular process, cellular protein metabolism, macromolecule metabolism, metabolism, physiological process, primary metabolism, protein folding, protein metabolism, regulation of biological process, regulation of cell cycle, regulation of cellular physiological process, regulation of cellular proce…	85.Nuc_Rec-Coact_Complex,	ATP binding, adenyl nucleotide binding, binding, nucleotide binding, protein binding, purine nucleotide binding, unfolded protein binding,	h_bcellsurvivalPathway:B Cell Survival Pathway,		sequence conflict,	SF002584:molecular chaperone t-complex-type,
200840_at	LYSYL-TRNA SYNTHETASE	HSA00300:LYSINE BIOSYNTHESIS, HSA00970:AMINOACYL-TRNA SYNTHETASES, HSA05030:AMYOTROPHIC LATERAL SCLEROSIS (ALS),	aminoacyl-trna synthetase, atp-binding, ligase, nucleotide-binding, protein biosynthesis,	IPR002313:Lysyl-tRNA synthetase, class-2, IPR004364:tRNA synthetase, class II (D, K and N), IPR004365:nucleic acid binding, OB-fold, tRNA/helicase-type, IPR006195:Aminoacyl-transfer RNA synthetase, class II, IPR012340:Nucleic acid-binding, OB-fold, subgroup,		cell, cell fraction, cytoplasm, intracellular, intracellular membrane-bound organelle, intracellular organelle, membrane-bound organelle, mitochondrion, organelle, soluble fraction,		RNA metabolism, RNA processing, amine metabolism, amino acid activation, amino acid and derivative metabolism, amino acid metabolism, biopolymer metabolism, biosynthesis, carboxylic acid metabolism, cellular biosynthesis, cellular macromolecule metabolism, cellular metabolism, cellular physiological process, cellular process, cellular protein metabolism, lysyl-tRNA aminoacylation, macromolecule b…		ATP binding, RNA binding, adenyl nucleotide binding, aminoacyl-tRNA ligase activity, binding, catalytic activity, ligase activity, ligase activity, forming carbon-oxygen bonds, lysine-tRNA ligase activity, nucleic acid binding, nucleotide binding, purine nucleotide binding, tRNA binding,		Translation, ribosomal structure and biogenesis,	sequence variant,
200786_at	PROTEASOME (PROSOME, MACROPAIN) SUBUNIT, BETA TYPE, 7	HSA03050:PROTEASOME,	Phosphorylation, hydrolase, protease, proteasome, threonine protease, zymogen,	IPR000243:Peptidase T1A, proteasome beta-subunit, IPR001353:20S proteasome, A and B subunits,		cell, cytoplasm, cytosol, intracellular, proteasome complex (sensu Eukaryota), proteasome core complex (sensu Eukaryota), protein complex,		biopolymer catabolism, biopolymer metabolism, catabolism, cellular catabolism, cellular macromolecule catabolism, cellular macromolecule metabolism, cellular metabolism, cellular physiological process, cellular process, cellular protein catabolism, cellular protein metabolism, macromolecule catabolism, macromolecule metabolism, metabolism, modification-dependent protein catabolism, physiological …		catalytic activity, endopeptidase activity, hydrolase activity, obsolete molecular function, peptidase activity, proteasome endopeptidase activity, threonine endopeptidase activity,
214722_at	NOTCH HOMOLOG 2 (DROSOPHILA) N-TERMINAL LIKE		egf-like domain,	IPR000152:Aspartic acid and asparagine hydroxylation site, IPR000742:EGF-like, type 3, IPR001438:EGF-like, type 2, IPR001881:EGF-like calcium-binding, IPR006209:EGF-like, IPR006210:EGF, IPR013032:EGF-like region, IPR013091:EGF calcium-binding,			SM00179:EGF_CA, SM00181:EGF,			binding, calcium ion binding, cation binding, ion binding, metal ion binding,				SF002279:notch protein,
200780_x_at	GNAS COMPLEX LOCUS	HSA04020:CALCIUM SIGNALING PATHWAY, HSA04540:GAP JUNCTION, HSA04730:LONG-TERM DEPRESSION, HSA05110:CHOLERA - INFECTION,	GTP binding, P-loop, adp-ribosylation, alternative splicing, blocked amino end, direct protein sequencing, disease mutation, gtp-binding, heterotrimer, lipoprotein, multigene family, myristylation, nucleotide binding, nucleotide-binding, palmitate, proto-oncogene, signal transduction, thiolester bond, transducer,	IPR000367:G-protein alpha subunit, group S, IPR000600:ROK, IPR001019:Guanine nucleotide binding protein (G-protein), alpha subunit, IPR002885:Pentatricopeptide repeat, IPR009434:Neuroendocrine-specific golgi P55, IPR011025:G protein alpha subunit, helical insertion,	CARDIOVASCULAR, HYPERTENSION,	cell, extracellular region, extrinsic to membrane, extrinsic to plasma membrane, heterotrimeric G-protein complex, membrane, plasma membrane, protein complex,	SM00275:G_alpha,	G-protein coupled receptor protein signaling pathway, G-protein signaling, adenylate cyclase activating pathway, G-protein signaling, coupled to cAMP nucleotide second messenger, G-protein signaling, coupled to cyclic nucleotide second messenger, cAMP-mediated signaling, cell communication, cell surface receptor linked signal transduction, cellular process, cyclic-nucleotide-mediated signaling, e…		GTP binding, GTPase activity, binding, catalytic activity, guanyl nucleotide binding, hydrolase activity, hydrolase activity, acting on acid anhydrides, hydrolase activity, acting on acid anhydrides, in phosphorus-containing anhydrides, molecular function unknown, nucleoside-triphosphatase activity, nucleotide binding, purine nucleotide binding, pyrophosphatase activity, signal transducer activit…	h_CCR3Pathway:CCR3 signaling in Eosinophils, h_CSKPathway:Activation of Csk by cAMP-dependent Protein Kinase Inhibits Signaling through the T Cell Receptor, h_agpcrPathway:Attenuation of GPCR Signaling, h_bArrestin-srcPathway:Roles of ?-arrestin-dependent Recruitment of Src Kinases in GPCR Signaling, h_bArrestinPathway:?-arrestins in GPCR Desensitization, h_barr-mapkPathway:Role of ?-arrestins in…		lipid moiety-binding region:S-palmitoyl cysteine, mutagenesis site, nucleotide phosphate-binding region:GTP, splice variant,	SF002400:GTP-binding regulatory protein Gs alpha chain,
200981_x_at	GNAS COMPLEX LOCUS	HSA04020:CALCIUM SIGNALING PATHWAY, HSA04540:GAP JUNCTION, HSA04730:LONG-TERM DEPRESSION, HSA05110:CHOLERA - INFECTION,	GTP binding, P-loop, adp-ribosylation, alternative splicing, blocked amino end, direct protein sequencing, disease mutation, gtp-binding, heterotrimer, lipoprotein, multigene family, myristylation, nucleotide binding, nucleotide-binding, palmitate, proto-oncogene, signal transduction, thiolester bond, transducer,	IPR000367:G-protein alpha subunit, group S, IPR000600:ROK, IPR001019:Guanine nucleotide binding protein (G-protein), alpha subunit, IPR002885:Pentatricopeptide repeat, IPR009434:Neuroendocrine-specific golgi P55, IPR011025:G protein alpha subunit, helical insertion,	CARDIOVASCULAR, HYPERTENSION,	cell, extracellular region, extrinsic to membrane, extrinsic to plasma membrane, heterotrimeric G-protein complex, membrane, plasma membrane, protein complex,	SM00275:G_alpha,	G-protein coupled receptor protein signaling pathway, G-protein signaling, adenylate cyclase activating pathway, G-protein signaling, coupled to cAMP nucleotide second messenger, G-protein signaling, coupled to cyclic nucleotide second messenger, cAMP-mediated signaling, cell communication, cell surface receptor linked signal transduction, cellular process, cyclic-nucleotide-mediated signaling, e…		GTP binding, GTPase activity, binding, catalytic activity, guanyl nucleotide binding, hydrolase activity, hydrolase activity, acting on acid anhydrides, hydrolase activity, acting on acid anhydrides, in phosphorus-containing anhydrides, molecular function unknown, nucleoside-triphosphatase activity, nucleotide binding, purine nucleotide binding, pyrophosphatase activity, signal transducer activit…	h_CCR3Pathway:CCR3 signaling in Eosinophils, h_CSKPathway:Activation of Csk by cAMP-dependent Protein Kinase Inhibits Signaling through the T Cell Receptor, h_agpcrPathway:Attenuation of GPCR Signaling, h_bArrestin-srcPathway:Roles of ?-arrestin-dependent Recruitment of Src Kinases in GPCR Signaling, h_bArrestinPathway:?-arrestins in GPCR Desensitization, h_barr-mapkPathway:Role of ?-arrestins in…		lipid moiety-binding region:S-palmitoyl cysteine, mutagenesis site, nucleotide phosphate-binding region:GTP, splice variant,	SF002400:GTP-binding regulatory protein Gs alpha chain,
214548_x_at	GNAS COMPLEX LOCUS	HSA04020:CALCIUM SIGNALING PATHWAY, HSA04540:GAP JUNCTION, HSA04730:LONG-TERM DEPRESSION, HSA05110:CHOLERA - INFECTION,	GTP binding, P-loop, adp-ribosylation, alternative splicing, blocked amino end, direct protein sequencing, disease mutation, gtp-binding, heterotrimer, lipoprotein, multigene family, myristylation, nucleotide binding, nucleotide-binding, palmitate, proto-oncogene, signal transduction, thiolester bond, transducer,	IPR000367:G-protein alpha subunit, group S, IPR000600:ROK, IPR001019:Guanine nucleotide binding protein (G-protein), alpha subunit, IPR002885:Pentatricopeptide repeat, IPR009434:Neuroendocrine-specific golgi P55, IPR011025:G protein alpha subunit, helical insertion,	CARDIOVASCULAR, HYPERTENSION,	cell, extracellular region, extrinsic to membrane, extrinsic to plasma membrane, heterotrimeric G-protein complex, membrane, plasma membrane, protein complex,	SM00275:G_alpha,	G-protein coupled receptor protein signaling pathway, G-protein signaling, adenylate cyclase activating pathway, G-protein signaling, coupled to cAMP nucleotide second messenger, G-protein signaling, coupled to cyclic nucleotide second messenger, cAMP-mediated signaling, cell communication, cell surface receptor linked signal transduction, cellular process, cyclic-nucleotide-mediated signaling, e…		GTP binding, GTPase activity, binding, catalytic activity, guanyl nucleotide binding, hydrolase activity, hydrolase activity, acting on acid anhydrides, hydrolase activity, acting on acid anhydrides, in phosphorus-containing anhydrides, molecular function unknown, nucleoside-triphosphatase activity, nucleotide binding, purine nucleotide binding, pyrophosphatase activity, signal transducer activit…	h_CCR3Pathway:CCR3 signaling in Eosinophils, h_CSKPathway:Activation of Csk by cAMP-dependent Protein Kinase Inhibits Signaling through the T Cell Receptor, h_agpcrPathway:Attenuation of GPCR Signaling, h_bArrestin-srcPathway:Roles of ?-arrestin-dependent Recruitment of Src Kinases in GPCR Signaling, h_bArrestinPathway:?-arrestins in GPCR Desensitization, h_barr-mapkPathway:Role of ?-arrestins in…		lipid moiety-binding region:S-palmitoyl cysteine, mutagenesis site, nucleotide phosphate-binding region:GTP, splice variant,	SF002400:GTP-binding regulatory protein Gs alpha chain,
212273_x_at	GNAS COMPLEX LOCUS	HSA04020:CALCIUM SIGNALING PATHWAY, HSA04540:GAP JUNCTION, HSA04730:LONG-TERM DEPRESSION, HSA05110:CHOLERA - INFECTION,	GTP binding, P-loop, adp-ribosylation, alternative splicing, blocked amino end, direct protein sequencing, disease mutation, gtp-binding, heterotrimer, lipoprotein, multigene family, myristylation, nucleotide binding, nucleotide-binding, palmitate, proto-oncogene, signal transduction, thiolester bond, transducer,	IPR000367:G-protein alpha subunit, group S, IPR000600:ROK, IPR001019:Guanine nucleotide binding protein (G-protein), alpha subunit, IPR002885:Pentatricopeptide repeat, IPR009434:Neuroendocrine-specific golgi P55, IPR011025:G protein alpha subunit, helical insertion,	CARDIOVASCULAR, HYPERTENSION,	cell, extracellular region, extrinsic to membrane, extrinsic to plasma membrane, heterotrimeric G-protein complex, membrane, plasma membrane, protein complex,	SM00275:G_alpha,	G-protein coupled receptor protein signaling pathway, G-protein signaling, adenylate cyclase activating pathway, G-protein signaling, coupled to cAMP nucleotide second messenger, G-protein signaling, coupled to cyclic nucleotide second messenger, cAMP-mediated signaling, cell communication, cell surface receptor linked signal transduction, cellular process, cyclic-nucleotide-mediated signaling, e…		GTP binding, GTPase activity, binding, catalytic activity, guanyl nucleotide binding, hydrolase activity, hydrolase activity, acting on acid anhydrides, hydrolase activity, acting on acid anhydrides, in phosphorus-containing anhydrides, molecular function unknown, nucleoside-triphosphatase activity, nucleotide binding, purine nucleotide binding, pyrophosphatase activity, signal transducer activit…	h_CCR3Pathway:CCR3 signaling in Eosinophils, h_CSKPathway:Activation of Csk by cAMP-dependent Protein Kinase Inhibits Signaling through the T Cell Receptor, h_agpcrPathway:Attenuation of GPCR Signaling, h_bArrestin-srcPathway:Roles of ?-arrestin-dependent Recruitment of Src Kinases in GPCR Signaling, h_bArrestinPathway:?-arrestins in GPCR Desensitization, h_barr-mapkPathway:Role of ?-arrestins in…		lipid moiety-binding region:S-palmitoyl cysteine, mutagenesis site, nucleotide phosphate-binding region:GTP, splice variant,	SF002400:GTP-binding regulatory protein Gs alpha chain,
211955_at	RAN BINDING PROTEIN 5		nuclear protein, protein transport, transport,	IPR000357:HEAT, IPR001494:Importin-beta, N-terminal, IPR011989:Armadillo-like helical,		cell, cytoplasm, endomembrane system, envelope, integral to membrane, intracellular, intracellular membrane-bound organelle, intracellular organelle, intrinsic to membrane, membrane, membrane-bound organelle, nuclear envelope, nuclear pore, nucleus, organelle, organelle envelope, pore complex, protein complex,		NLS-bearing substrate import into nucleus, cell organization and biogenesis, cellular localization, cellular physiological process, cellular process, establishment of cellular localization, establishment of localization, establishment of protein localization, intracellular protein transport, intracellular transport, localization, nuclear import, nuclear transport, nucleocytoplasmic transport, phy…		GTPase binding, GTPase inhibitor activity, GTPase regulator activity, Ran GTPase binding, binding, enzyme binding, enzyme inhibitor activity, enzyme regulator activity, nuclear localization sequence binding, peptide binding, protein binding, protein transporter activity, signal sequence binding, small GTPase binding, transporter activity,			domain:Importin N-terminal, repeat:HEAT 1, repeat:HEAT 2, repeat:HEAT 3, repeat:HEAT 4, repeat:HEAT 5, repeat:HEAT 6,	SF017194:Not Yet Assigned,
202371_at	TRANSCRIPTION ELONGATION FACTOR A (SII)-LIKE 4		elongation factor,	IPR010370:Transcription elongation factor A, SII-related,						binding, nucleic acid binding, translation elongation factor activity, translation factor activity, nucleic acid binding, translation regulator activity,
219580_s_at	TRANSMEMBRANE CHANNEL-LIKE 5		hypothetical protein, transmembrane,	IPR012496:TMC,		cell, integral to membrane, intrinsic to membrane, membrane,
204653_at	TRANSCRIPTION FACTOR AP-2 ALPHA (ACTIVATING ENHANCER BINDING PROTEIN 2 ALPHA)		DNA binding, activator, alternative splicing, direct protein sequencing, dna-binding, homodimer, nuclear protein, phosphorylation, transcription, transcription factor, transcription regulation,	IPR004979:Transcription factor AP-2, IPR008121:Transcription factor AP-2 alpha,		cell, intracellular, intracellular membrane-bound organelle, intracellular organelle, membrane-bound organelle, nucleus, organelle,		cell communication, cellular metabolism, cellular physiological process, cellular process, development, ectoderm development, metabolism, nucleobase, nucleoside, nucleotide and nucleic acid metabolism, physiological process, primary metabolism, regulation of biological process, regulation of cellular metabolism, regulation of cellular physiological process, regulation of cellular process, regulat…		DNA binding, RNA polymerase II transcription factor activity, RNA polymerase II transcription factor activity, enhancer binding, binding, nucleic acid binding, protein binding, transcription coactivator activity, transcription cofactor activity, transcription factor activity, transcription factor binding, transcription regulator activity, transcriptional activator activity,			modified residue, mutagenesis site, splice variant,	SF005097:transcription factor AP-2,
208405_s_at	CD164 ANTIGEN, SIALOMUCIN		core protein, glycoprotein, signal,	IPR007947:CD164 related protein,		cell, cell fraction, cytoplasm, endosome, integral to membrane, integral to plasma membrane, intracellular, intracellular membrane-bound organelle, intracellular organelle, intrinsic to membrane, intrinsic to plasma membrane, membrane, membrane fraction, membrane-bound organelle, organelle, plasma membrane, soluble fraction,		cell adhesion, cell communication, cell proliferation, cell-cell adhesion, cellular physiological process, cellular process, defense response, development, hemopoiesis, hemopoietic or lymphoid organ development, heterophilic cell adhesion, immune response, negative regulation of biological process, negative regulation of cell adhesion, negative regulation of cell proliferation, negative regulatio…					glycosylation site:N-linked (GlcNAc...), glycosylation site:O-linked (Xyl...) (glycosaminoglycan), signal peptide,
202237_at	NICOTINAMIDE N-METHYLTRANSFERASE	HSA00760:NICOTINATE AND NICOTINAMIDE METABOLISM,	S-adenosylmethionine, direct protein sequencing, methyltransferase, transferase,	IPR000940:Methyltransferase, NNMT/PNMT/TEMT, IPR001601:Generic methyltransferase,						N-methyltransferase activity, S-adenosylmethionine-dependent methyltransferase activity, catalytic activity, methyltransferase activity, nicotinamide N-methyltransferase activity, transferase activity, transferase activity, transferring one-carbon groups,				SF000384:phenylethanolamine N-methyltransferase,
221434_s_at	CHROMOSOME 14 OPEN READING FRAME 156		hypothetical protein, rna-binding,	IPR000504:RNA-binding region RNP-1 (RNA recognition motif), IPR012677:Nucleotide-binding, alpha-beta plait,			SM00360:RRM,			binding, nucleic acid binding, nucleotide binding,
215171_s_at	TRANSLOCASE OF INNER MITOCHONDRIAL MEMBRANE 17 HOMOLOG A (YEAST)		inner membrane, membrane, mitochondrion, protein transport, translocation, transmembrane, transport,	IPR003397:Mitochondrial import inner membrane translocase, subunit Tim17/22, IPR005678:Mitochondrial import inner membrane translocase, subunit Tim17,		cell, cytoplasm, envelope, integral to membrane, intracellular, intracellular membrane-bound organelle, intracellular organelle, intrinsic to membrane, membrane, membrane-bound organelle, mitochondrial envelope, mitochondrial inner membrane, mitochondrial inner membrane presequence translocase complex, mitochondrial membrane, mitochondrion, organelle, organelle envelope, organelle inner membrane,…		cell organization and biogenesis, cellular localization, cellular physiological process, cellular process, establishment of cellular localization, establishment of localization, establishment of protein localization, intracellular protein transport, intracellular transport, localization, physiological process, protein localization, protein targeting, protein targeting to mitochondrion, protein tr…		P-P-bond-hydrolysis-driven transporter activity, carrier activity, primary active transporter activity, protein transporter activity, transporter activity,			transmembrane region,
203963_at	CARBONIC ANHYDRASE XII	HSA00910:NITROGEN METABOLISM,	3d-structure, alternative splicing, glycoprotein, lyase, membrane, metal-binding, signal, transmembrane, zinc,	IPR001148:Carbonic anhydrase, eukaryotic,		cell, integral to membrane, intrinsic to membrane, membrane,		cellular metabolism, cellular physiological process, cellular process, metabolism, one-carbon compound metabolism, physiological process,		binding, carbon-oxygen lyase activity, carbonate dehydratase activity, catalytic activity, cation binding, hydro-lyase activity, ion binding, lyase activity, metal ion binding, transition metal ion binding, zinc ion binding,			disulfide bond, glycosylation site:N-linked (GlcNAc...), metal ion-binding site:Zinc (catalytic), signal peptide, splice variant, transmembrane region,
215867_x_at	CARBONIC ANHYDRASE XII	HSA00910:NITROGEN METABOLISM,	3d-structure, alternative splicing, glycoprotein, lyase, membrane, metal-binding, signal, transmembrane, zinc,	IPR001148:Carbonic anhydrase, eukaryotic,		cell, integral to membrane, intrinsic to membrane, membrane,		cellular metabolism, cellular physiological process, cellular process, metabolism, one-carbon compound metabolism, physiological process,		binding, carbon-oxygen lyase activity, carbonate dehydratase activity, catalytic activity, cation binding, hydro-lyase activity, ion binding, lyase activity, metal ion binding, transition metal ion binding, zinc ion binding,			disulfide bond, glycosylation site:N-linked (GlcNAc...), metal ion-binding site:Zinc (catalytic), signal peptide, splice variant, transmembrane region,
214164_x_at	CARBONIC ANHYDRASE XII	HSA00910:NITROGEN METABOLISM,	3d-structure, alternative splicing, glycoprotein, lyase, membrane, metal-binding, signal, transmembrane, zinc,	IPR001148:Carbonic anhydrase, eukaryotic,		cell, integral to membrane, intrinsic to membrane, membrane,		cellular metabolism, cellular physiological process, cellular process, metabolism, one-carbon compound metabolism, physiological process,		binding, carbon-oxygen lyase activity, carbonate dehydratase activity, catalytic activity, cation binding, hydro-lyase activity, ion binding, lyase activity, metal ion binding, transition metal ion binding, zinc ion binding,			disulfide bond, glycosylation site:N-linked (GlcNAc...), metal ion-binding site:Zinc (catalytic), signal peptide, splice variant, transmembrane region,
217867_x_at	BETA-SITE APP-CLEAVING ENZYME 2	HSA05010:ALZHEIMER'S DISEASE,	aspartyl protease, glycoprotein, hydrolase, membrane, protease, signal, transmembrane, zymogen,	IPR001461:Peptidase A1, pepsin, IPR001969:Peptidase aspartic, active site, IPR009007:Peptidase aspartic, catalytic, IPR009119:Peptidase A1, beta-site APP cleaving enzyme, BACE, IPR009121:Peptidase A1, beta-site APP cleaving enzyme 2, BACE 2,		cell, cell fraction, integral to membrane, intrinsic to membrane, membrane, membrane fraction,		amyloid precursor protein biosynthesis, amyloid precursor protein metabolism, beta-amyloid metabolism, biopolymer metabolism, biopolymer modification, biosynthesis, cellular biosynthesis, cellular macromolecule metabolism, cellular metabolism, cellular physiological process, cellular process, cellular protein metabolism, establishment of localization, establishment of protein localization, glycop…		aspartic-type endopeptidase activity, aspartic-type signal peptidase activity, catalytic activity, endopeptidase activity, hydrolase activity, pepsin A activity, peptidase activity, signal peptidase activity,			glycosylation site:N-linked (GlcNAc...), signal peptide, transmembrane region,
202252_at	RAB13, MEMBER RAS ONCOGENE FAMILY	HSA04530:TIGHT JUNCTION,	GTP binding, Membrane, P-loop, gtp-binding, lipoprotein, membrane trafficking, nucleotide binding, nucleotide-binding, prenylated cysteine, prenylation, protein transport, transport,	IPR001806:Ras GTPase, IPR002041:GTP-binding nuclear protein Ran, IPR002078:Sigma-54 factor, interaction region, IPR003577:Ras small GTPase, Ras type, IPR003578:Ras small GTPase, Rho type, IPR003579:Ras small GTPase, Rab type, IPR005225:Small GTP-binding protein domain, IPR006688:ADP-ribosylation factor,		apical junction complex, apicolateral plasma membrane, cell, cell junction, intercellular junction, membrane, plasma membrane, tight junction,	SM00175:RAB,	cell adhesion, cell communication, cellular metabolism, cellular physiological process, cellular process, establishment of localization, establishment of protein localization, intracellular signaling cascade, localization, metabolism, nucleobase, nucleoside, nucleotide and nucleic acid metabolism, physiological process, primary metabolism, protein localization, protein transport, regulation of bi…		ATP binding, DNA binding, GTP binding, GTPase activity, adenyl nucleotide binding, binding, catalytic activity, guanyl nucleotide binding, hydrolase activity, hydrolase activity, acting on acid anhydrides, hydrolase activity, acting on acid anhydrides, in phosphorus-containing anhydrides, nucleic acid binding, nucleoside-triphosphatase activity, nucleotide binding, purine nucleotide binding, pyro…			lipid moiety-binding region:S-geranylgeranyl cysteine, nucleotide phosphate-binding region:GTP,	SF001710:Rab protein,
212082_s_at	MYOSIN, LIGHT POLYPEPTIDE 6, ALKALI, SMOOTH MUSCLE AND NON-MUSCLE	HSA04510:FOCAL ADHESION, HSA04530:TIGHT JUNCTION, HSA04670:LEUKOCYTE TRANSENDOTHELIAL MIGRATION,	EF hand, acetylated amino end, acetylation, alternative splicing, calcium binding, direct protein sequencing, duplication, eye, motor protein, multigene family, muscle contraction, muscle protein, myosin, smooth muscle,	IPR002048:Calcium-binding EF-hand, IPR011992:EF-Hand type,		actin cytoskeleton, cell, cytoskeleton, intracellular, intracellular non-membrane-bound organelle, intracellular organelle, myosin, non-membrane-bound organelle, organelle, protein complex,	SM00054:EFh,	development, muscle contraction, muscle development, organ development, organismal physiological process, physiological process, striated muscle development,		binding, calcium ion binding, cation binding, ion binding, metal ion binding, motor activity,			domain:EF-hand 1, domain:EF-hand 2, domain:EF-hand 3, splice variant,	SF002350:calmodulin,
200896_x_at	HEPATOMA-DERIVED GROWTH FACTOR (HIGH-MOBILITY GROUP PROTEIN 1-LIKE)		3d-structure, direct protein sequencing, growth factor, heparin binding, heparin-binding, phosphorylation,	IPR000313:PWWP,		cell, cytoplasm, extracellular region, extracellular space, intracellular,	SM00293:PWWP,	cell communication, cell proliferation, cellular physiological process, cellular process, physiological process, signal transduction,		binding, carbohydrate binding, glycosaminoglycan binding, growth factor activity, heparin binding, pattern binding, polysaccharide binding, protein binding, receptor binding, signal transducer activity,			domain:PWWP,	SF018520:Not Yet Assigned,
200059_s_at	RAS HOMOLOG GENE FAMILY, MEMBER A	HSA04310:WNT SIGNALING PATHWAY, HSA04350:TGF-BETA SIGNALING PATHWAY, HSA04360:AXON GUIDANCE, HSA04510:FOCAL ADHESION, HSA04520:ADHERENS JUNCTION, HSA04530:TIGHT JUNCTION, HSA04660:T CELL RECEPTOR SIGNALING PATHWAY, HSA04670:LEUKOCYTE TRANSENDOTHELIAL MIGRATION, HSA04810:REGULATION OF ACTIN CYTOSKELETON,	3d-structure, GTP binding, P-loop, acetylated amino end, adp-ribosylation, cytoskeleton, direct protein sequencing, gtp-binding, lipoprotein, magnesium, membrane, membrane protein, methylated carboxyl end, methylation, nucleotide binding, nucleotide-binding, prenylated cysteine, prenylation, proto-oncogene, transforming protein,	IPR001806:Ras GTPase, IPR003577:Ras small GTPase, Ras type, IPR003578:Ras small GTPase, Rho type, IPR003579:Ras small GTPase, Rab type, IPR005225:Small GTP-binding protein domain,		cell, cytoskeleton, intracellular, intracellular non-membrane-bound organelle, intracellular organelle, membrane, non-membrane-bound organelle, organelle,	SM00174:RHO,	I-kappaB kinase/NF-kappaB cascade, NF-kappaB import into nucleus, Rho protein signal transduction, actin cytoskeleton organization and biogenesis, actin filament-based process, cell communication, cell organization and biogenesis, cellular localization, cellular physiological process, cellular process, cytoskeleton organization and biogenesis, establishment of cellular localization, establishment…	102.Cholesterol_Stress_Response,	GTP binding, GTPase activity, binding, catalytic activity, guanyl nucleotide binding, hydrolase activity, hydrolase activity, acting on acid anhydrides, hydrolase activity, acting on acid anhydrides, in phosphorus-containing anhydrides, ion binding, magnesium ion binding, metal ion binding, nucleoside-triphosphatase activity, nucleotide binding, protein binding, purine nucleotide binding, pyropho…	h_CCR3Pathway:CCR3 signaling in Eosinophils, h_Par1Pathway:Thrombin signaling and protease-activated receptors, h_RacCycDPathway:Influence of Ras and Rho proteins on G1 to S Transition, h_akap13Pathway:Rho-Selective Guanine Exchange Factor AKAP13 Mediates Stress Fiber Formation, h_akapCentrosomePathway:Protein Kinase A at the Centrosome, h_cardiacegfPathway:Role of EGF Receptor Transactivation by…		helix, lipid moiety-binding region:S-geranylgeranyl cysteine, mutagenesis site, nucleotide phosphate-binding region:GTP, propeptide:Removed in mature form, site:Cleavage (by yopT),	SF037169:Not Yet Assigned,
200746_s_at	GUANINE NUCLEOTIDE BINDING PROTEIN (G PROTEIN), BETA POLYPEPTIDE 1		GTP binding, acetylation, direct protein sequencing, heterotrimer, multigene family, signal transduction, transducer, wd repeat,	IPR001632:G-protein, beta subunit, IPR001680:WD-40 repeat,			SM00320:WD40,	cell communication, cellular process, signal transduction,		GTP binding, binding, guanyl nucleotide binding, nucleotide binding, purine nucleotide binding, signal transducer activity,	h_CCR3Pathway:CCR3 signaling in Eosinophils, h_CSKPathway:Activation of Csk by cAMP-dependent Protein Kinase Inhibits Signaling through the T Cell Receptor, h_Par1Pathway:Thrombin signaling and protease-activated receptors, h_agpcrPathway:Attenuation of GPCR Signaling, h_bArrestin-srcPathway:Roles of ?-arrestin-dependent Recruitment of Src Kinases in GPCR Signaling, h_bArrestinPathway:?-arrestins…		modified residue, repeat:WD 1, repeat:WD 2, repeat:WD 3, repeat:WD 4, repeat:WD 5, repeat:WD 6, repeat:WD 7,	SF002394:human retinoblastoma binding protein 2,
213680_at	KERATIN 6B	HSA01430:CELL COMMUNICATION,	coiled coil, direct protein sequencing, disease mutation, intermediate filament, keratin, phosphorylation,	IPR001664:Intermediate filament protein, IPR003054:Type II keratin,		cell, cytoskeleton, intermediate filament, intermediate filament cytoskeleton, intracellular, intracellular non-membrane-bound organelle, intracellular organelle, non-membrane-bound organelle, organelle,		development, ectoderm development, tissue development,		structural constituent of cytoskeleton, structural molecule activity,			modified residue, site:Stutter,	SF002282:cytoskeletal keratin,
214580_x_at	KERATIN 6B	HSA01430:CELL COMMUNICATION,	coiled coil, direct protein sequencing, disease mutation, intermediate filament, keratin, phosphorylation,	IPR001664:Intermediate filament protein, IPR003054:Type II keratin,		cell, cytoskeleton, intermediate filament, intermediate filament cytoskeleton, intracellular, intracellular non-membrane-bound organelle, intracellular organelle, non-membrane-bound organelle, organelle,		development, ectoderm development, tissue development,		structural constituent of cytoskeleton, structural molecule activity,			modified residue, site:Stutter,	SF002282:cytoskeletal keratin,
211430_s_at	IMMUNOGLOBULIN HEAVY LOCUS		MHC I, acute lymphoblastic leukemia, direct protein sequencing, glycoprotein, heterotetramer, immune response, immunoglobulin, immunoglobulin c region, immunoglobulin domain, membrane, membrane protein, receptor,	IPR000005:Helix-turn-helix, AraC type, IPR003006:Immunoglobulin/major histocompatibility complex, IPR003596:Immunoglobulin V-type, IPR003597:Immunoglobulin C1 type, IPR003599:Immunoglobulin subtype, IPR007110:Immunoglobulin-like, IPR013106:Immunoglobulin V-set,		cell, cell fraction, membrane, membrane fraction,	SM00406:IGv, SM00407:IGc1, SM00409:IG,	antigen presentation, antigen presentation, endogenous antigen, antigen processing, antigen processing, endogenous antigen via MHC class I, biological process unknown, defense response, immune response, organismal physiological process, physiological process, response to biotic stimulus, response to stimulus,	78.B_Cell_Development, 79.B_cell_Activation,	MHC class I receptor activity, antigen binding, binding, receptor activity, signal transducer activity, transmembrane receptor activity,			disulfide bond, glycosylation site:N-linked (GlcNAc...),	SF001974:immunoglobulin V region, SF001988:immunoglobulin C region,
208146_s_at	CARBOXYPEPTIDASE, VITELLOGENIC-LIKE		carboxypeptidase, glycoprotein, hydrolase, protease, signal, zymogen,	IPR000379:Esterase/lipase/thioesterase, IPR001563:Peptidase S10, serine carboxypeptidase,				cellular macromolecule metabolism, cellular metabolism, cellular physiological process, cellular process, cellular protein metabolism, macromolecule metabolism, metabolism, physiological process, primary metabolism, protein metabolism, proteolysis,		carboxypeptidase activity, catalytic activity, exopeptidase activity, hydrolase activity, peptidase activity, serine carboxypeptidase activity, serine-type peptidase activity,			glycosylation site:N-linked (GlcNAc...), signal peptide,
211538_s_at	HEAT SHOCK 70KDA PROTEIN 2		ATP, atp-binding, chaperone, heat shock, molecular chaperone, multigene family, nucleotide-binding,	IPR001023:Heat shock protein Hsp70, IPR013126:Heat shock protein 70,	IMMUNE, SYSTEMIC LUPUS ERYTHEMATOSUS (SLE),	cell, cell surface,		M phase, M phase of meiotic cell cycle, cell cycle, cell development, cell differentiation, cellular macromolecule metabolism, cellular metabolism, cellular physiological process, cellular process, cellular protein metabolism, development, gametogenesis, macromolecule metabolism, male gamete generation, male meiosis, meiosis, meiotic cell cycle, metabolism, physiological process, primary metaboli…		ATP binding, adenyl nucleotide binding, binding, nucleotide binding, protein binding, purine nucleotide binding, unfolded protein binding,				SF002581:bcr protein,
201170_s_at	BASIC HELIX-LOOP-HELIX DOMAIN CONTAINING, CLASS B, 2	HSA04710:CIRCADIAN RHYTHM,	dna-binding, nuclear protein, transcription, transcription regulation, ubl conjugation,	IPR001092:Basic helix-loop-helix dimerisation region bHLH, IPR003650:Orange, IPR011598:Helix-loop-helix DNA-binding,		cell, intracellular, intracellular membrane-bound organelle, intracellular organelle, membrane-bound organelle, nucleus, organelle,	SM00353:HLH, SM00511:ORANGE,	cellular metabolism, cellular physiological process, cellular process, metabolism, nucleobase, nucleoside, nucleotide and nucleic acid metabolism, physiological process, primary metabolism, regulation of biological process, regulation of cellular metabolism, regulation of cellular physiological process, regulation of cellular process, regulation of metabolism, regulation of nucleobase, nucleoside…		DNA binding, binding, nucleic acid binding, transcription factor activity, transcription regulator activity,			DNA-binding region:Basic motif, domain:Helix-loop-helix motif, domain:Orange,	SF027808:Not Yet Assigned,
203917_at	COXSACKIE VIRUS AND ADENOVIRUS RECEPTOR		3d-structure, alternative splicing, cell adhesion, glycoprotein, immunoglobulin domain, membrane, phosphorylation, receptor, signal, tight junction, transmembrane,	IPR003596:Immunoglobulin V-type, IPR003598:Immunoglobulin C2 type, IPR003599:Immunoglobulin subtype, IPR007110:Immunoglobulin-like, IPR013098:Immunoglobulin I-set, IPR013106:Immunoglobulin V-set,		apical junction complex, apicolateral plasma membrane, cell, cell junction, integral to membrane, integral to plasma membrane, intercellular junction, intrinsic to membrane, intrinsic to plasma membrane, membrane, plasma membrane, tight junction,	SM00408:IGc2, SM00409:IG,	cell adhesion, cellular process,		binding, protein binding, receptor activity, signal transducer activity,			disulfide bond, domain:Ig-like C2-type 1, domain:Ig-like C2-type 2, glycosylation site:N-linked (GlcNAc...), mutagenesis site, signal peptide, splice variant, transmembrane region,
218237_s_at	SOLUTE CARRIER FAMILY 38, MEMBER 1		amino acid transport, placenta, transmembrane protein,	IPR002422:Amino acid/polyamine transporter II, IPR013057:Amino acid transporter, transmembrane,		cell, integral to membrane, intrinsic to membrane, membrane,		amine transport, amino acid transport, carboxylic acid transport, cellular physiological process, cellular process, establishment of localization, localization, neutral amino acid transport, organic acid transport, physiological process, transport,		amine transporter activity, amino acid transporter activity, carboxylic acid transporter activity, carrier activity, cation transporter activity, cation:amino acid symporter activity, electrochemical potential-driven transporter activity, ion transporter activity, neutral amino acid transporter activity, organic acid transporter activity, organic acid:sodium symporter activity, polyamine transpor…				SF002796:Arabidopsis amino acid transport protein I,
221483_s_at	CYCLIC AMP PHOSPHOPROTEIN, 19 KD		acetylation, alternative splicing, phosphorylation,	IPR006760:cAMP-regulated phosphoprotein/endosulfine conserved region,				alcohol biosynthesis, alcohol metabolism, biosynthesis, carbohydrate biosynthesis, carbohydrate metabolism, carbohydrate transport, carboxylic acid metabolism, cellular biosynthesis, cellular carbohydrate metabolism, cellular metabolism, cellular physiological process, cellular process, establishment of localization, generation of precursor metabolites and energy, gluconeogenesis, glucose import,…		auxiliary transport protein activity, binding, protein binding, receptor binding, signal transducer activity, transporter activity,
212191_x_at	RIBOSOMAL PROTEIN L13	HSA03010:RIBOSOME,	cytosol, protein biosynthesis, ribonucleoprotein, ribosomal protein, ribosome,	IPR001380:Ribosomal protein L13e,		cell, cytoplasm, cytosol, cytosolic ribosome (sensu Eukaryota), intracellular, intracellular non-membrane-bound organelle, intracellular organelle, non-membrane-bound organelle, organelle, protein complex, ribonucleoprotein complex, ribosome,		biosynthesis, cellular biosynthesis, cellular macromolecule metabolism, cellular metabolism, cellular physiological process, cellular process, cellular protein metabolism, macromolecule biosynthesis, macromolecule metabolism, metabolism, physiological process, primary metabolism, protein biosynthesis, protein metabolism,		RNA binding, binding, nucleic acid binding, structural constituent of ribosome, structural molecule activity,				SF002221:rat ribosomal protein L13,
212933_x_at	RIBOSOMAL PROTEIN L13	HSA03010:RIBOSOME,	cytosol, protein biosynthesis, ribonucleoprotein, ribosomal protein, ribosome,	IPR001380:Ribosomal protein L13e,		cell, cytoplasm, cytosol, cytosolic ribosome (sensu Eukaryota), intracellular, intracellular non-membrane-bound organelle, intracellular organelle, non-membrane-bound organelle, organelle, protein complex, ribonucleoprotein complex, ribosome,		biosynthesis, cellular biosynthesis, cellular macromolecule metabolism, cellular metabolism, cellular physiological process, cellular process, cellular protein metabolism, macromolecule biosynthesis, macromolecule metabolism, metabolism, physiological process, primary metabolism, protein biosynthesis, protein metabolism,		RNA binding, binding, nucleic acid binding, structural constituent of ribosome, structural molecule activity,				SF002221:rat ribosomal protein L13,
214351_x_at	RIBOSOMAL PROTEIN L13	HSA03010:RIBOSOME,	cytosol, protein biosynthesis, ribonucleoprotein, ribosomal protein, ribosome,	IPR001380:Ribosomal protein L13e,		cell, cytoplasm, cytosol, cytosolic ribosome (sensu Eukaryota), intracellular, intracellular non-membrane-bound organelle, intracellular organelle, non-membrane-bound organelle, organelle, protein complex, ribonucleoprotein complex, ribosome,		biosynthesis, cellular biosynthesis, cellular macromolecule metabolism, cellular metabolism, cellular physiological process, cellular process, cellular protein metabolism, macromolecule biosynthesis, macromolecule metabolism, metabolism, physiological process, primary metabolism, protein biosynthesis, protein metabolism,		RNA binding, binding, nucleic acid binding, structural constituent of ribosome, structural molecule activity,				SF002221:rat ribosomal protein L13,
212734_x_at	RIBOSOMAL PROTEIN L13	HSA03010:RIBOSOME,	cytosol, protein biosynthesis, ribonucleoprotein, ribosomal protein, ribosome,	IPR001380:Ribosomal protein L13e,		cell, cytoplasm, cytosol, cytosolic ribosome (sensu Eukaryota), intracellular, intracellular non-membrane-bound organelle, intracellular organelle, non-membrane-bound organelle, organelle, protein complex, ribonucleoprotein complex, ribosome,		biosynthesis, cellular biosynthesis, cellular macromolecule metabolism, cellular metabolism, cellular physiological process, cellular process, cellular protein metabolism, macromolecule biosynthesis, macromolecule metabolism, metabolism, physiological process, primary metabolism, protein biosynthesis, protein metabolism,		RNA binding, binding, nucleic acid binding, structural constituent of ribosome, structural molecule activity,				SF002221:rat ribosomal protein L13,
215504_x_at	ANKYRIN REPEAT DOMAIN 10		ank repeat,	IPR002110:Ankyrin,			SM00248:ANK,						repeat:ANK 1, repeat:ANK 2, repeat:ANK 3, repeat:ANK 4,
212185_x_at	METALLOTHIONEIN 2A		3d-structure, acetylated amino end, acetylation, chelation, direct protein sequencing, metal binding, metal-binding, metal-thiolate cluster, zinc,	IPR000006:Vertebrate metallothionein, IPR002400:Growth factor, cystine knot, IPR003019:Metallothionein superfamily,				cation homeostasis, cell homeostasis, cell ion homeostasis, cellular physiological process, cellular process, copper ion homeostasis, di-, tri-valent inorganic cation homeostasis, homeostasis, ion homeostasis, metal ion homeostasis, physiological process, transition metal ion homeostasis,		binding, cation binding, copper ion binding, heavy metal binding, ion binding, metal ion binding, obsolete molecular function, transition metal ion binding, zinc ion binding,			helix, metal ion-binding site:Cluster A, metal ion-binding site:Cluster B,	SF002564:metallothionein,
201839_s_at	TUMOR-ASSOCIATED CALCIUM SIGNAL TRANSDUCER 1		antigen, glycoprotein, intestine, membrane, multigene family, pyrrolidone carboxylic acid, signal, transmembrane, transmembrane protein, tumor antigen,	IPR000716:Thyroglobulin type-1,		cell, integral to membrane, intrinsic to membrane, membrane, plasma membrane,	SM00211:TY,						disulfide bond, domain:Thyroglobulin type-1, glycosylation site:N-linked (GlcNAc...), glycosylation site:N-linked (GlcNAc...); partial, signal peptide, transmembrane region,	SF002018:epithelial glycoprotein antigen GA733,
201068_s_at	PROTEASOME (PROSOME, MACROPAIN) 26S SUBUNIT, ATPASE, 2	HSA03050:PROTEASOME,	ATP, P-loop, atp-binding, direct protein sequencing, nuclear protein, nucleotide binding, nucleotide-binding, proteasome, protein degradation,	IPR003593:AAA ATPase, IPR003959:AAA ATPase, central region, IPR003960:AAA-protein subdomain, IPR005937:26S proteasome subunit P45,		cell, cytoplasm, cytosol, intracellular, intracellular membrane-bound organelle, intracellular organelle, membrane-bound organelle, nucleus, organelle, proteasome complex (sensu Eukaryota), protein complex,	SM00382:AAA,	biopolymer catabolism, biopolymer metabolism, catabolism, cellular macromolecule metabolism, cellular metabolism, cellular physiological process, cellular process, cellular protein metabolism, macromolecule catabolism, macromolecule metabolism, metabolism, physiological process, primary metabolism, protein catabolism, protein metabolism, proteolysis,		ATP binding, adenyl nucleotide binding, binding, catalytic activity, hydrolase activity, hydrolase activity, acting on acid anhydrides, hydrolase activity, acting on acid anhydrides, in phosphorus-containing anhydrides, nucleoside-triphosphatase activity, nucleotide binding, protein binding, purine nucleotide binding, pyrophosphatase activity,		Posttranslational modification, protein turnover, chaperones,	nucleotide phosphate-binding region:ATP,	SF001171:ATP-dependent 26S proteinase,
218571_s_at	CHROMATIN MODIFYING PROTEIN 4A		coiled coil, lipid-binding, membrane, protein transport, transport,	IPR005024:Snf7,		cell, membrane,		cellular physiological process, cellular process, establishment of localization, establishment of protein localization, localization, physiological process, protein localization, protein transport, transport,		binding, lipid binding, molecular function unknown,
221651_x_at	IMMUNOGLOBULIN KAPPA VARIABLE 1-5		heterotetramer, immunoglobulin, immunoglobulin domain, immunoglobulin v region, signal,	IPR003006:Immunoglobulin/major histocompatibility complex, IPR003596:Immunoglobulin V-type, IPR003597:Immunoglobulin C1 type, IPR003599:Immunoglobulin subtype, IPR007110:Immunoglobulin-like, IPR013106:Immunoglobulin V-set,		extracellular region,	SM00406:IGv, SM00407:IGc1, SM00409:IG,	defense response, immune response, organismal physiological process, physiological process, response to biotic stimulus, response to stimulus,		antigen binding, binding,			disulfide bond, signal peptide,	SF001974:immunoglobulin V region,
221671_x_at	IMMUNOGLOBULIN KAPPA VARIABLE 1-5		heterotetramer, immunoglobulin, immunoglobulin domain, immunoglobulin v region, signal,	IPR003006:Immunoglobulin/major histocompatibility complex, IPR003596:Immunoglobulin V-type, IPR003597:Immunoglobulin C1 type, IPR003599:Immunoglobulin subtype, IPR007110:Immunoglobulin-like, IPR013106:Immunoglobulin V-set,		extracellular region,	SM00406:IGv, SM00407:IGc1, SM00409:IG,	defense response, immune response, organismal physiological process, physiological process, response to biotic stimulus, response to stimulus,		antigen binding, binding,			disulfide bond, signal peptide,	SF001974:immunoglobulin V region,
202121_s_at	CHROMATIN MODIFYING PROTEIN 2A		acetylation, coiled coil, direct protein sequencing, protein transport, transport,	IPR005024:Snf7,				cellular physiological process, cellular process, establishment of localization, establishment of protein localization, localization, physiological process, protein localization, protein transport, transport,		molecular function unknown,
209179_s_at	LEUKOCYTE RECEPTOR CLUSTER (LRC) MEMBER 4		receptor,	IPR004299:Membrane bound O-acyl transferase, MBOAT,						receptor activity, signal transducer activity,
201984_s_at	EPIDERMAL GROWTH FACTOR RECEPTOR (ERYTHROBLASTIC LEUKEMIA VIRAL (V-ERB-B) ONCOGENE HOMOLOG, AVIAN)	HSA04010:MAPK SIGNALING PATHWAY, HSA04020:CALCIUM SIGNALING PATHWAY, HSA04060:CYTOKINE-CYTOKINE RECEPTOR INTERACTION, HSA04320:DORSO-VENTRAL AXIS FORMATION, HSA04510:FOCAL ADHESION, HSA04520:ADHERENS JUNCTION, HSA04540:GAP JUNCTION, HSA04810:REGULATION OF ACTIN CYTOSKELETON, HSA05120:EPITHELIAL CELL SIGNALING IN HELICOBACTER PYLORI INFECTION,	3d-structure, ATP, alternative splicing, anti-oncogene, atp-binding, autophosphorylation, cell cycle, direct protein sequencing, disease mutation, duplication, glycoprotein, kinase, membrane, nucleotide-binding, phosphoprotein, phosphorylation, phosphotransferase, proto-oncogene, receptor, signal, transferase, transmembrane, transmembrane protein, tyrosine-protein kinase, tyrosine-specific protei…	IPR000494:EGF receptor, L domain, IPR000719:Protein kinase, IPR001245:Tyrosine protein kinase, IPR001450:4Fe-4S ferredoxin, iron-sulfur binding, IPR002290:Serine/threonine protein kinase, IPR006211:Furin-like cysteine rich region, IPR006212:Furin-like repeat, IPR008266:Tyrosine protein kinase, active site,	BREAST CANCER, CANCER, CERVICAL SQUAMOUS CELL CARCINOMA., GLIOBLASTOMA MULTIFORME, ORAL CAVITY CANCER,	AP-2 adaptor complex, cell, clathrin adaptor complex, clathrin coat, clathrin coat of coated pit, clathrin coat of endocytic vesicle, clathrin coated vesicle membrane, clathrin vesicle coat, clathrin-coated endocytic vesicle, clathrin-coated endocytic vesicle membrane, clathrin-coated vesicle, coated membrane, coated pit, coated vesicle, coated vesicle membrane, cytoplasm, cytoplasmic membrane-bo…	SM00219:TyrKc, SM00261:FU,	G-protein coupled receptor protein signaling pathway, G-protein signaling, coupled to IP3 second messenger (phospholipase C activating), amine metabolism, amino acid and derivative metabolism, amino acid metabolism, biomineral formation, biopolymer metabolism, biopolymer modification, biosynthesis, bone remodeling, calcium-dependent phospholipase A2 activation, calcium-mediated signaling, carboxy…		ATP binding, DNA binding, MAP kinase kinase kinase activity, actin binding, actin filament binding, adenyl nucleotide binding, binding, catalytic activity, cation binding, cytoskeletal protein binding, double-stranded DNA binding, electron transporter activity, enzyme regulator activity, epidermal growth factor receptor activity, ion binding, iron ion binding, kinase activity, metal ion binding, …	h_At1rPathway:Angiotensin II mediated activation of JNK Pathway via Pyk2 dependent signaling, h_ErbB3Pathway:Neuroregulin receptor degredation protein-1 Controls ErbB3 receptor recycling, h_agrPathway:Agrin in Postsynaptic Differentiation, h_cardiacegfPathway:Role of EGF Receptor Transactivation by GPCRs in Cardiac Hypertrophy, h_cblPathway:CBL mediated ligand-induced downregulation of EGF recept…		binding site:ATP, disulfide bond, domain:Protein kinase, glycosylation site:N-linked (GlcNAc...), glycosylation site:N-linked (GlcNAc...) (complex); atypical, mutagenesis site, nucleotide phosphate-binding region:ATP, repeat:Approximate, signal peptide, site:Important for interaction with PIK3C2B, splice variant, transmembrane region,	SF000619:Tyrosine-protein kinase, EGF receptor type,
203344_s_at	RETINOBLASTOMA BINDING PROTEIN 8		coiled coil, nuclear protein, phosphorylation, ubl conjugation,			cell, intracellular, intracellular membrane-bound organelle, intracellular organelle, membrane-bound organelle, nucleus, organelle,		DNA metabolism, DNA repair, biopolymer metabolism, cell cycle, cell cycle checkpoint, cellular metabolism, cellular physiological process, cellular process, macromolecule metabolism, metabolism, nucleobase, nucleoside, nucleotide and nucleic acid metabolism, physiological process, primary metabolism, regulation of biological process, regulation of cell cycle, regulation of cellular metabolism, re…			h_atmPathway:ATM Signaling Pathway,		modified residue, mutagenesis site,
200029_at	RIBOSOMAL PROTEIN L19	HSA03010:RIBOSOME,	protein biosynthesis, ribonucleoprotein, ribosomal protein, ribosome,	IPR000196:Ribosomal protein L19e,		cell, cytoplasm, cytosol, cytosolic large ribosomal subunit (sensu Eukaryota), cytosolic ribosome (sensu Eukaryota), intracellular, intracellular non-membrane-bound organelle, intracellular organelle, large ribosomal subunit, non-membrane-bound organelle, organelle, protein complex, ribonucleoprotein complex, ribosome,		biosynthesis, cellular biosynthesis, cellular macromolecule metabolism, cellular metabolism, cellular physiological process, cellular process, cellular protein metabolism, macromolecule biosynthesis, macromolecule metabolism, metabolism, physiological process, primary metabolism, protein biosynthesis, protein metabolism,		RNA binding, binding, nucleic acid binding, structural constituent of ribosome, structural molecule activity,				SF002192:rat ribosomal protein L19,
213883_s_at	TM2 DOMAIN CONTAINING 1		signal,	IPR007829:TM2,									signal peptide,
209075_s_at	NIFU-LIKE N-TERMINAL DOMAIN CONTAINING		alternative splicing, iron, metal-binding, mitochondrion, nuclear protein, transit peptide,	IPR002871:Nitrogen-fixing NifU-like, N-terminal, IPR011339:FeS cluster assembly scaffold IscU,		cell, cytoplasm, intracellular, intracellular membrane-bound organelle, intracellular organelle, membrane-bound organelle, mitochondrion, nucleus, organelle,		cellular metabolism, cellular physiological process, cellular process, cofactor metabolism, iron-sulfur cluster assembly, metabolism, metallo-sulfur cluster assembly, physiological process,		binding, cation binding, ion binding, iron ion binding, metal ion binding, transition metal ion binding,			sequence conflict, splice variant, transit peptide:Mitochondrion,	SF000374:iron-sulfur cluster assembly protein, iscU type,
215380_s_at	CHROMOSOME 7 OPEN READING FRAME 24											Inorganic ion transport and metabolism,
219454_at	EGF-LIKE-DOMAIN, MULTIPLE 6		calcium, egf-like domain, transmembrane,	IPR000152:Aspartic acid and asparagine hydroxylation site, IPR000742:EGF-like, type 3, IPR000998:MAM, IPR001881:EGF-like calcium-binding, IPR006209:EGF-like, IPR006210:EGF, IPR013032:EGF-like region, IPR013091:EGF calcium-binding, IPR013111:EGF, extracellular,		cell, extracellular region, extracellular space, membrane,	SM00137:MAM, SM00179:EGF_CA, SM00181:EGF,	cell cycle, cellular physiological process, cellular process, physiological process,		binding, calcium ion binding, cation binding, integrin binding, ion binding, metal ion binding, protein binding, receptor binding, signal transducer activity,
219630_at	PDZK1 INTERACTING PROTEIN 1		membrane, transmembrane,			cell, extracellular region, integral to membrane, intrinsic to membrane, membrane,							sequence conflict, transmembrane region,
221798_x_at	HYPOTHETICAL LOC148430					cell, cytoplasm, intracellular, intracellular non-membrane-bound organelle, intracellular organelle, non-membrane-bound organelle, organelle, protein complex, ribonucleoprotein complex, ribosome, small ribosomal subunit,		biosynthesis, cellular biosynthesis, cellular macromolecule metabolism, cellular metabolism, cellular physiological process, cellular process, cellular protein metabolism, macromolecule biosynthesis, macromolecule metabolism, metabolism, physiological process, primary metabolism, protein biosynthesis, protein metabolism,		structural constituent of ribosome, structural molecule activity,
213084_x_at	RIBOSOMAL PROTEIN L23A	HSA03010:RIBOSOME,	ribonucleoprotein, ribosomal protein, rna-binding, rrna-binding,	IPR001014:Ribosomal L23 protein, IPR005633:Ribosomal protein L23, N-terminal, IPR012677:Nucleotide-binding, alpha-beta plait, IPR013025:Ribosomal protein L25/L23,		cell, cytoplasm, intracellular, intracellular non-membrane-bound organelle, intracellular organelle, non-membrane-bound organelle, organelle, protein complex, ribonucleoprotein complex, ribosome,		biosynthesis, cellular biosynthesis, cellular macromolecule metabolism, cellular metabolism, cellular physiological process, cellular process, cellular protein metabolism, macromolecule biosynthesis, macromolecule metabolism, metabolism, physiological process, primary metabolism, protein biosynthesis, protein metabolism,		RNA binding, binding, nucleic acid binding, nucleotide binding, rRNA binding, structural constituent of ribosome, structural molecule activity,				SF002202:rat ribosomal protein L23a,
208680_at	PEROXIREDOXIN 1		Polymorphism, antioxidant, heme, oxidoreductase, peroxidase, phosphorylation, redox-active center,	IPR000866:Alkyl hydroperoxide reductase/ Thiol specific antioxidant/ Mal allergen, IPR012335:Thioredoxin fold, IPR012336:Thioredoxin-like fold,				cell proliferation, cellular physiological process, cellular process, development, organ development, physiological process, skeletal development,		antioxidant activity, catalytic activity, oxidoreductase activity, oxidoreductase activity, acting on peroxide as acceptor, peroxidase activity,			active site:Cysteine sulfenic acid (-SOH) intermediate, disulfide bond, mutagenesis site,	SF000239:alkyl hydroperoxide reductase C22 protein,
213317_at	CHLORIDE INTRACELLULAR CHANNEL 5		alternative splicing, chloride, chloride channel, golgi stack, ion transport, ionic channel, nuclear protein, transport, voltage-gated channel,	IPR002946:Intracellular chloride channel, IPR012335:Thioredoxin fold, IPR012336:Thioredoxin-like fold,		Golgi apparatus, Golgi stack, actin cytoskeleton, cell, cell fraction, cell projection, cytoplasm, cytoskeleton, insoluble fraction, intracellular, intracellular membrane-bound organelle, intracellular non-membrane-bound organelle, intracellular organelle, membrane, membrane-bound organelle, microvillus, non-membrane-bound organelle, nucleus, organelle,		anion transport, cellular physiological process, cellular process, chloride transport, establishment of localization, inorganic anion transport, interaction between organisms, ion transport, localization, organismal physiological process, physiological interaction between organisms, physiological process, pregnancy, reproduction, reproductive organismal physiological process, reproductive physiol…		alpha-type channel activity, anion transporter activity, binding, channel or pore class transporter activity, ion channel activity, ion transporter activity, protein binding, transporter activity, voltage-gated ion channel activity,		Posttranslational modification, protein turnover, chaperones,	sequence conflict, splice variant,
205370_x_at	DIHYDROLIPOAMIDE BRANCHED CHAIN TRANSACYLASE E2	HSA00280:VALINE, LEUCINE AND ISOLEUCINE DEGRADATION, HSA00310:LYSINE DEGRADATION, HSA00340:HISTIDINE METABOLISM, HSA00350:TYROSINE METABOLISM, HSA00360:PHENYLALANINE METABOLISM, HSA00564:GLYCEROPHOSPHOLIPID METABOLISM, HSA00624:1- AND 2-METHYLNAPHTHALENE DEGRADATION, HSA00632:BENZOATE DEGRADATION VIA COA LIGATION, HSA00642:ETHYLBENZENE DEGRADATION, HSA00650:BUTANOATE METABOLISM, HSA00903:LIMONENE…	3d-structure, acyltransferase, direct protein sequencing, disease mutation, lipoyl, maple syrup urine disease, mitochondrion, transferase, transit peptide,	IPR000089:Biotin/lipoyl attachment, IPR001078:Catalytic domain of components of various dehydrogenase complexes, IPR003016:2-oxo acid dehydrogenase, lipoyl-binding site, IPR004167:E3 binding,		alpha-ketoglutarate dehydrogenase complex, alpha-ketoglutarate dehydrogenase complex (sensu Eukaryota), cell, cytoplasm, intracellular, intracellular membrane-bound organelle, intracellular organelle, membrane-bound organelle, membrane-enclosed lumen, mitochondrial lumen, mitochondrial matrix, mitochondrion, organelle, organelle lumen, protein complex, tricarboxylic acid cycle enzyme complex, tri…		metabolism, physiological process,		acyltransferase activity, binding, carboxylic acid binding, catalytic activity, coenzyme binding, cofactor binding, lipoic acid binding, protein binding, transferase activity, transferase activity, transferring acyl groups, transferase activity, transferring groups other than amino-acyl groups,		Energy production and conversion,	binding site:Lipoyl (covalent), domain:Lipoyl-binding, transit peptide:Mitochondrion,	SF000432:dihydrolipoamide acetyltransferase,
204937_s_at	ZINC FINGER PROTEIN 274		alternative splicing, dna-binding, metal-binding, nuclear protein, repressor, transcription, transcription regulation, zinc, zinc-finger,	IPR001909:KRAB box, IPR003309:Transcriptional regulator SCAN, IPR007086:Zinc finger, C2H2-subtype, IPR007087:Zinc finger, C2H2-type,		cell, intracellular, intracellular membrane-bound organelle, intracellular non-membrane-bound organelle, intracellular organelle, membrane-bound organelle, membrane-enclosed lumen, non-membrane-bound organelle, nuclear lumen, nucleolus, nucleus, organelle, organelle lumen,	SM00349:KRAB, SM00355:ZnF_C2H2, SM00431:LER,	cellular metabolism, cellular physiological process, cellular process, metabolism, nucleobase, nucleoside, nucleotide and nucleic acid metabolism, physiological process, primary metabolism, regulation of biological process, regulation of cellular metabolism, regulation of cellular physiological process, regulation of cellular process, regulation of metabolism, regulation of nucleobase, nucleoside…		DNA binding, binding, cation binding, ion binding, metal ion binding, nucleic acid binding, protein binding, transcription cofactor activity, transcription corepressor activity, transcription factor activity, transcription factor binding, transcription regulator activity, transition metal ion binding, zinc ion binding,		General function prediction only,	domain:KRAB 1, domain:KRAB 2, domain:SCAN box, splice variant, zinc finger region:C2H2-type 1, zinc finger region:C2H2-type 2, zinc finger region:C2H2-type 3, zinc finger region:C2H2-type 4, zinc finger region:C2H2-type 5,
218109_s_at	MAJOR FACILITATOR SUPERFAMILY DOMAIN CONTAINING 1		Membrane, Transport, symport, transmembrane,	IPR007114:Major facilitator superfamily, IPR011701:Major facilitator superfamily MFS_1,		cell, integral to membrane, intrinsic to membrane, membrane,		cellular physiological process, cellular process, establishment of localization, localization, physiological process, transport,		transporter activity,
203854_at	COMPLEMENT FACTOR I	HSA04610:COMPLEMENT AND COAGULATION CASCADES,	complement pathway, direct protein sequencing, glycoprotein, hydrolase, immune response, innate immunity, plasma, protease, serine protease, serine proteinase, signal,	IPR001190:Speract/scavenger receptor, IPR001254:Peptidase S1 and S6, chymotrypsin/Hap, IPR001314:Peptidase S1A, chymotrypsin, IPR002172:Low density lipoprotein-receptor, class A, IPR003884:Factor I membrane attack complex, IPR011497:Protease inhibitor, Kazal-type,		cell, extracellular region, membrane,	SM00020:Tryp_SPc, SM00057:FIMAC, SM00192:LDLa, SM00202:SR,	cellular macromolecule metabolism, cellular metabolism, cellular physiological process, cellular process, cellular protein metabolism, complement activation, complement activation, classical pathway, defense response, humoral defense mechanism (sensu Vertebrata), humoral immune response, immune response, innate immune response, macromolecule metabolism, metabolism, organismal physiological proces…		catalytic activity, complement factor I activity, endopeptidase activity, hydrolase activity, peptidase activity, receptor activity, scavenger receptor activity, serine-type endopeptidase activity, serine-type peptidase activity, signal transducer activity, transmembrane receptor activity,			active site:Charge relay system, disulfide bond, domain:LDL-receptor class A 1, domain:LDL-receptor class A 2, domain:Peptidase S1, domain:SRCR, glycosylation site:N-linked (GlcNAc...), signal peptide,	SF001135:trypsin, SF001147:human complement factor I,
200925_at	CYTOCHROME C OXIDASE SUBUNIT VIA POLYPEPTIDE 1	HSA00190:OXIDATIVE PHOSPHORYLATION,	direct protein sequencing, electron transfer, inner membrane, membrane, membrane-associated complex, mitochondrial inner membrane, mitochondrion, oxidative phosphorylation, oxidoreductase, respiratory chain, transit peptide, transmembrane protein,	IPR001349:Cytochrome c oxidase, subunit VIa,		cell, cytoplasm, envelope, intracellular, intracellular membrane-bound organelle, intracellular organelle, membrane, membrane-bound organelle, mitochondrial electron transport chain, mitochondrial envelope, mitochondrial inner membrane, mitochondrial membrane, mitochondrion, organelle, organelle envelope, organelle inner membrane, organelle membrane,		cellular metabolism, cellular physiological process, cellular process, electron transport, establishment of localization, generation of precursor metabolites and energy, localization, metabolism, oxidative phosphorylation, phosphate metabolism, phosphorus metabolism, phosphorylation, physiological process, transport,		aa3-type cytochrome c oxidase, ba3-type cytochrome c oxidase, caa3-type cytochrome c oxidase, carrier activity, catalytic activity, cation transporter activity, cbb3-type cytochrome c oxidase, cytochrome-c oxidase activity, heme-copper terminal oxidase activity, hydrogen ion transporter activity, ion transporter activity, monovalent inorganic cation transporter activity, obsolete molecular functi…			sequence conflict, transit peptide:Mitochondrion,	SF000277:cytochrome-c oxidase, subunit VIa,
200706_s_at	LIPOPOLYSACCHARIDE-INDUCED TNF FACTOR		alternative splicing, apoptosis, charcot-marie-tooth disease, disease mutation, proto-oncogene, transcription, transcription regulation,	IPR006629:LPS-induced tumor necrosis factor alpha factor,			SM00714:LITAF,	I-kappaB kinase/NF-kappaB cascade, apoptosis, cell communication, cell death, cellular metabolism, cellular physiological process, cellular process, death, intracellular signaling cascade, metabolism, nucleobase, nucleoside, nucleotide and nucleic acid metabolism, physiological process, positive regulation of I-kappaB kinase/NF-kappaB cascade, positive regulation of biological process, positive r…		RNA polymerase II transcription factor activity, signal transducer activity, transcription regulator activity,			mutagenesis site, splice variant,
200944_s_at	HIGH-MOBILITY GROUP NUCLEOSOME BINDING DOMAIN 1		DNA binding, chromosomal protein, dna-binding, nuclear protein, nucleus, phosphorylation,	IPR000079:High mobility group protein HMG14 and HMG17,		cell, chromatin, chromosome, intracellular, intracellular membrane-bound organelle, intracellular non-membrane-bound organelle, intracellular organelle, membrane-bound organelle, non-membrane-bound organelle, nucleus, organelle,	SM00527:HMG17,	cell organization and biogenesis, cellular physiological process, cellular process, chromosome organization and biogenesis, chromosome organization and biogenesis (sensu Eukaryota), organelle organization and biogenesis, physiological process,		DNA binding, RNA polymerase II transcription factor activity, binding, nucleic acid binding, positive transcription elongation factor activity, transcription regulator activity, transcriptional elongation regulator activity,	h_p38mapkPathway:p38 MAPK Signaling Pathway,			SF002053:nonhistone chromosomal protein HMG-17,
200989_at	HYPOXIA-INDUCIBLE FACTOR 1, ALPHA SUBUNIT (BASIC HELIX-LOOP-HELIX TRANSCRIPTION FACTOR)		3d-structure, acetylation, activator, alternative splicing, direct protein sequencing, dna-binding, endoplasmic reticulum, heterodimer, hydroxylation, microsome, nuclear protein, phosphorylation, s-nitrosylation, transcription, transcription regulation, ubl conjugation,	IPR000014:PAS, IPR000700:PAS-associated, C-terminal, IPR001092:Basic helix-loop-helix dimerisation region bHLH, IPR001128:Cytochrome P450, IPR001321:Hypoxia-inducible factor-1 alpha, IPR001610:PAC motif, IPR011598:Helix-loop-helix DNA-binding,		cell, cell fraction, intracellular, intracellular membrane-bound organelle, intracellular organelle, membrane fraction, membrane-bound organelle, microsome, nucleus, organelle, vesicular fraction,	SM00086:PAC, SM00091:PAS, SM00353:HLH,	cell communication, cellular metabolism, cellular physiological process, cellular process, electron transport, establishment of localization, generation of precursor metabolites and energy, homeostasis, localization, metabolism, nucleobase, nucleoside, nucleotide and nucleic acid metabolism, physiological process, primary metabolism, regulation of biological process, regulation of cellular metabo…		DNA binding, RNA polymerase II transcription factor activity, RNA polymerase II transcription factor activity, enhancer binding, binding, catalytic activity, cation binding, enzyme binding, heme binding, histone acetyltransferase binding, ion binding, iron ion binding, metal ion binding, monooxygenase activity, nucleic acid binding, oxidoreductase activity, protein binding, protein dimerization a…	h_eponfkbPathway:Erythropoietin mediated neuroprotection through NF-kB, h_hifPathway:Hypoxia-Inducible Factor in the Cardiovascular System, h_p53hypoxiaPathway:Hypoxia and p53 in the Cardiovascular system, h_vegfPathway:VEGF,		DNA-binding region:Basic motif, domain:Helix-loop-helix motif, domain:PAC, domain:PAS 1, domain:PAS 2, mutagenesis site, splice variant,
200019_s_at	FINKEL-BISKIS-REILLY MURINE SARCOMA VIRUS (FBR-MUSV) UBIQUITOUSLY EXPRESSED (FOX DERIVED); RIBOSOMAL PROTEIN S30	HSA03010:RIBOSOME,	direct protein sequencing, protein biosynthesis, ribonucleoprotein, ribosomal protein, ribosome,	IPR000626:Ubiquitin, IPR006846:Ribosomal protein S30,		cell, cellular component unknown, cytoplasm, intracellular, intracellular non-membrane-bound organelle, intracellular organelle, non-membrane-bound organelle, organelle, protein complex, ribonucleoprotein complex, ribosome,	SM00213:UBQ,	biological process unknown, biopolymer metabolism, biopolymer modification, biosynthesis, cellular biosynthesis, cellular macromolecule metabolism, cellular metabolism, cellular physiological process, cellular process, cellular protein metabolism, macromolecule biosynthesis, macromolecule metabolism, metabolism, physiological process, primary metabolism, protein biosynthesis, protein metabolism, …		molecular function unknown, structural constituent of ribosome, structural molecule activity,
214327_x_at	TUMOR PROTEIN, TRANSLATIONALLY-CONTROLLED 1		3d-structure, calcium, direct protein sequencing, lymphocyte, phosphorylation,	IPR001983:Translationally controlled tumor protein,		cell, cytoplasm, endosome, extracellular region, extracellular space, intracellular, intracellular membrane-bound organelle, intracellular organelle, late endosome, membrane-bound organelle, multivesicular body, organelle,		anti-apoptosis, apoptosis, cell death, cellular physiological process, cellular process, death, negative regulation of apoptosis, negative regulation of biological process, negative regulation of cellular physiological process, negative regulation of cellular process, negative regulation of physiological process, negative regulation of programmed cell death, physiological process, programmed cell…		binding, calcium ion binding, cation binding, ion binding, metal ion binding, molecular function unknown,				SF001898:IgE-dependent histamine-releasing factor,
216520_s_at	TUMOR PROTEIN, TRANSLATIONALLY-CONTROLLED 1		3d-structure, calcium, direct protein sequencing, lymphocyte, phosphorylation,	IPR001983:Translationally controlled tumor protein,		cell, cytoplasm, endosome, extracellular region, extracellular space, intracellular, intracellular membrane-bound organelle, intracellular organelle, late endosome, membrane-bound organelle, multivesicular body, organelle,		anti-apoptosis, apoptosis, cell death, cellular physiological process, cellular process, death, negative regulation of apoptosis, negative regulation of biological process, negative regulation of cellular physiological process, negative regulation of cellular process, negative regulation of physiological process, negative regulation of programmed cell death, physiological process, programmed cell…		binding, calcium ion binding, cation binding, ion binding, metal ion binding, molecular function unknown,				SF001898:IgE-dependent histamine-releasing factor,
210024_s_at	UBIQUITIN-CONJUGATING ENZYME E2E 3 (UBC4/5 HOMOLOG, YEAST)	HSA04120:UBIQUITIN MEDIATED PROTEOLYSIS,	growth regulation, ligase, multigene family, nuclear protein, phosphorylation, ubl conjugation pathway,	IPR000608:Ubiquitin-conjugating enzyme, E2,		cell, intracellular, intracellular membrane-bound organelle, intracellular organelle, membrane-bound organelle, nucleus, organelle,	SM00212:UBCc,	biopolymer metabolism, biopolymer modification, cell growth, cell organization and biogenesis, cellular macromolecule metabolism, cellular metabolism, cellular morphogenesis, cellular physiological process, cellular process, cellular protein metabolism, development, growth, macromolecule metabolism, metabolism, morphogenesis, physiological process, primary metabolism, protein metabolism, protein …		binding, catalytic activity, ligase activity, ligase activity, forming carbon-nitrogen bonds, protein binding, ubiquitin-protein ligase activity,			active site:Glycyl thioester intermediate, mutagenesis site,
218102_at	2-DEOXYRIBOSE-5-PHOSPHATE ALDOLASE HOMOLOG (C. ELEGANS)	HSA00030:PENTOSE PHOSPHATE PATHWAY,	hypothetical protein, lyase, schiff base,	IPR002915:Deoxyribose-phosphate aldolase/phospho-2-dehydro-3-deoxyheptonate aldolase, IPR011343:Deoxyribose-phosphate aldolase,		cell, cytoplasm, intracellular,		catabolism, cellular catabolism, cellular metabolism, cellular physiological process, cellular process, deoxyribonucleotide catabolism, deoxyribonucleotide metabolism, metabolism, nucleobase, nucleoside, nucleotide and nucleic acid metabolism, nucleotide catabolism, nucleotide metabolism, physiological process, primary metabolism,		aldehyde-lyase activity, carbon-carbon lyase activity, catalytic activity, deoxyribose-phosphate aldolase activity, lyase activity,			active site:Schiff-base intermediate with acetaldehyde,	SF001357:deoxyribose-phosphate aldolase,
213294_at	COILED-COIL DOMAIN CONTAINING 75		hypothetical protein,
218677_at	S100 CALCIUM BINDING PROTEIN A14		calcium,	IPR001751:Calcium-binding protein, S-100/ICaBP type, IPR002048:Calcium-binding EF-hand, IPR011992:EF-Hand type,						binding, calcium ion binding, cation binding, ion binding, metal ion binding,			calcium-binding region:1; low affinity, calcium-binding region:2; high affinity, domain:EF-hand 1,
208949_s_at	GALECTIN-3 INTERNAL GENE		hypothetical protein, lectin,	IPR001079:Galectin, galactose-binding lectin, IPR013320:Concanavalin A-like lectin/glucanase, subgroup,			SM00276:GLECT,			binding, carbohydrate binding, sugar binding,				SF002691:beta-galactoside-binding lectin,
214585_s_at	VACUOLAR PROTEIN SORTING 52 (YEAST)		coiled coil, golgi stack, membrane, protein transport, transport,	IPR007258:Vps52/Sac2,		Golgi apparatus, Golgi stack, cell, cytoplasm, intracellular, intracellular membrane-bound organelle, intracellular organelle, membrane, membrane-bound organelle, organelle,		cellular physiological process, cellular process, establishment of localization, establishment of protein localization, localization, physiological process, protein localization, protein transport, transport,						SF008032:Caenorhabditis elegans hypothetical protein F08C6.3,
221619_s_at	MITOCHONDRIAL CARRIER HOMOLOG 1 (C. ELEGANS)		transmembrane, transport,	IPR001993:Mitochondrial substrate carrier,		cell, cytoplasm, integral to membrane, intracellular, intracellular membrane-bound organelle, intracellular organelle, intrinsic to membrane, membrane, membrane-bound organelle, mitochondrion, organelle,		apoptosis, apoptotic program, caspase activation, cell communication, cell death, cell development, cell differentiation, cell maturation, cellular physiological process, cellular process, death, development, establishment of localization, localization, nervous system development, neurogenesis, neuron development, neuron differentiation, neuron maturation, neuronal ion channel clustering, physiol…		PDZ domain binding, binding, protein binding, protein domain specific binding,
204971_at	CYSTATIN A (STEFIN A)					cell, intracellular,				endopeptidase inhibitor activity, enzyme inhibitor activity, enzyme regulator activity, protease inhibitor activity,
218041_x_at	SOLUTE CARRIER FAMILY 38, MEMBER 2		oxygen transport,	IPR002422:Amino acid/polyamine transporter II, IPR013057:Amino acid transporter, transmembrane,		cell, membrane,		amine transport, amino acid transport, carboxylic acid transport, cellular physiological process, cellular process, establishment of localization, gas transport, localization, organic acid transport, oxygen transport, physiological process, transport,		amine transporter activity, amino acid transporter activity, carboxylic acid transporter activity, carrier activity, electrochemical potential-driven transporter activity, organic acid transporter activity, oxygen transporter activity, polyamine transporter activity, porter activity, transporter activity,
220924_s_at	SOLUTE CARRIER FAMILY 38, MEMBER 2		oxygen transport,	IPR002422:Amino acid/polyamine transporter II, IPR013057:Amino acid transporter, transmembrane,		cell, membrane,		amine transport, amino acid transport, carboxylic acid transport, cellular physiological process, cellular process, establishment of localization, gas transport, localization, organic acid transport, oxygen transport, physiological process, transport,		amine transporter activity, amino acid transporter activity, carboxylic acid transporter activity, carrier activity, electrochemical potential-driven transporter activity, organic acid transporter activity, oxygen transporter activity, polyamine transporter activity, porter activity, transporter activity,
202668_at	EPHRIN-B2	HSA04360:AXON GUIDANCE,	developmental protein, differentiation, glycoprotein, membrane, neurogenesis, phosphorylation, signal, transmembrane,	IPR001799:Ephrin,		cell, integral to membrane, integral to plasma membrane, intrinsic to membrane, intrinsic to plasma membrane, membrane, plasma membrane,		cell communication, cell differentiation, cell-cell signaling, cellular process, development, morphogenesis, nervous system development, system development,		binding, ephrin receptor binding, protein binding, receptor binding, signal transducer activity,			disulfide bond, glycosylation site:N-linked (GlcNAc...), signal peptide, transmembrane region,
208718_at	DEAD (ASP-GLU-ALA-ASP) BOX POLYPEPTIDE 17		ATP, P-loop, RNA binding, alternative splicing, atp-binding, helicase, hydrolase, nuclear protein, nucleotide binding, nucleotide-binding, nucleus, rna-binding,	IPR000629:ATP-dependent helicase, DEAD-box, IPR001410:DEAD/DEAH box helicase, IPR001650:Helicase, C-terminal, IPR011545:DEAD/DEAH box helicase, N-terminal,		cell, intracellular, intracellular membrane-bound organelle, intracellular organelle, membrane-bound organelle, nucleus, organelle,	SM00487:DEXDc, SM00490:HELICc,	RNA metabolism, RNA processing, biopolymer metabolism, cellular metabolism, cellular physiological process, cellular process, macromolecule metabolism, metabolism, nucleobase, nucleoside, nucleotide and nucleic acid metabolism, physiological process, primary metabolism,		ATP binding, ATP-dependent helicase activity, ATPase activity, ATPase activity, coupled, RNA binding, RNA helicase activity, RNA-dependent ATPase activity, adenyl nucleotide binding, binding, catalytic activity, helicase activity, hydrolase activity, hydrolase activity, acting on acid anhydrides, hydrolase activity, acting on acid anhydrides, in phosphorus-containing anhydrides, nucleic acid bind…			nucleotide phosphate-binding region:ATP, splice variant,	SF001321:ATP-dependent RNA helicase DBP1,
208091_s_at	EGFR-COAMPLIFIED AND OVEREXPRESSED PROTEIN		hypothetical protein,					I-kappaB kinase/NF-kappaB cascade, cell communication, cellular process, intracellular signaling cascade, positive regulation of I-kappaB kinase/NF-kappaB cascade, positive regulation of biological process, positive regulation of cellular process, positive regulation of signal transduction, protein kinase cascade, regulation of I-kappaB kinase/NF-kappaB cascade, regulation of biological process, …		signal transducer activity,
202859_x_at	INTERLEUKIN 8	HSA04060:CYTOKINE-CYTOKINE RECEPTOR INTERACTION, HSA04620:TOLL-LIKE RECEPTOR SIGNALING PATHWAY, HSA04670:LEUKOCYTE TRANSENDOTHELIAL MIGRATION, HSA05120:EPITHELIAL CELL SIGNALING IN HELICOBACTER PYLORI INFECTION,			CANCER, COLORECTAL CANCER, ENTEROAGGREGATIVE ESCHERICHIA COLI DIARRHEA, IMMUNE, INFECTION, LUPUS, MICROSATELLITE POLYMORPHISM OF THE INTERLEUKIN 8 (IL-8) GENE, SEVERE RSV BRONCHIOLITIS, TUBERCULOSIS DISEASE,	extracellular region, extracellular space,		G-protein coupled receptor protein signaling pathway, angiogenesis, behavior, blood vessel development, blood vessel morphogenesis, calcium-mediated signaling, cell activation, cell adhesion, cell communication, cell cycle, cell cycle arrest, cell migration, cell motility, cell proliferation, cell surface receptor linked signal transduction, cell-cell signaling, cellular physiological process, ce…	109.Chemokine_families, 18.Cytokine_astocytes, 22.Cytokine-chemokine_CNS, 58.(CD40L)_immnosurveillance, 7.IL17_hematopoesis,	G-protein-coupled receptor binding, binding, chemokine activity, chemokine receptor binding, cytokine activity, interleukin-8 receptor binding, protein binding, receptor binding, signal transducer activity,	h_LairPathway:Cells and Molecules involved in local acute inflammatory response, h_cytokinePathway:Cytokine Network, h_freePathway:Free Radical Induced Apoptosis, h_granulocytesPathway:Adhesion and Diapedesis of Granulocytes, h_il17Pathway:IL 17 Signaling Pathway, h_inflamPathway:Cytokines and Inflammatory Response, h_lympathway:Adhesion and Diapedesis of Lymphocytes, h_nthiPathway:NFkB activatio…
202709_at	FIBROMODULIN		cartilage, chondroitin sulfate proteoglycan, collagen binding, connective tissue, extracellular matrix, glycoprotein, keratan sulfate, leucine-rich repeat, proteoglycan, signal, sulfoprotein,	IPR000372:Leucine-rich repeat, cysteine-rich flanking region, N-terminal, IPR001611:Leucine-rich repeat, IPR003591:Leucine-rich repeat, typical subtype,		extracellular matrix, extracellular matrix (sensu Metazoa), extracellular region,	SM00013:LRRNT, SM00369:LRR_TYP,	cell communication, cell surface receptor linked signal transduction, cellular process, enzyme linked receptor protein signaling pathway, signal transduction, transforming growth factor beta receptor signaling pathway, transmembrane receptor protein serine/threonine kinase signaling pathway,		binding, chondroitin sulfate proteoglycan, collagen binding, extracellular matrix structural constituent, obsolete molecular function, protein binding, structural molecule activity,	h_slrpPathway:Small Leucine-rich Proteoglycan (SLRP) molecules,		disulfide bond, glycosylation site:N-linked (GlcNAc...), glycosylation site:N-linked (GlcNAc...) (keratan sulfate), repeat:LRR-S 1, repeat:LRR-S 2, repeat:LRR-S 3, repeat:LRR-S 4, repeat:LRR-T 1, repeat:LRR-T 2, repeat:LRR-T 3, repeat:LRR-T 4, repeat:LRR-T 5, repeat:LRR-T 6, repeat:LRR-T 7, repeat:LRR-T 8, signal peptide,	SF005438:fibromodulin,
209125_at	KERATIN 6A	HSA01430:CELL COMMUNICATION,			PACHYONYCHIA CONGENITA TYPES 1 AND 2,	cell, cytoskeleton, intermediate filament, intermediate filament cytoskeleton, intracellular, intracellular non-membrane-bound organelle, intracellular organelle, non-membrane-bound organelle, organelle,		development, ectoderm development, tissue development,		binding, protein binding, structural constituent of cytoskeleton, structural molecule activity,
214580_x_at	KERATIN 6A	HSA01430:CELL COMMUNICATION,			PACHYONYCHIA CONGENITA TYPES 1 AND 2,	cell, cytoskeleton, intermediate filament, intermediate filament cytoskeleton, intracellular, intracellular non-membrane-bound organelle, intracellular organelle, non-membrane-bound organelle, organelle,		development, ectoderm development, tissue development,		binding, protein binding, structural constituent of cytoskeleton, structural molecule activity,
211656_x_at	MAJOR HISTOCOMPATIBILITY COMPLEX, CLASS II, DQ BETA 1	HSA04514:CELL ADHESION MOLECULES (CAMS), HSA04612:ANTIGEN PROCESSING AND PRESENTATION, HSA04940:TYPE I DIABETES MELLITUS,	3d-structure, alternative splicing, direct protein sequencing, glycoprotein, heterodimer, immune response, immunoglobulin domain, membrane, mhc ii, signal, transmembrane, transmembrane protein,	IPR000353:MHC class II, beta chain, N-terminal, IPR003006:Immunoglobulin/major histocompatibility complex, IPR003597:Immunoglobulin C1 type, IPR007110:Immunoglobulin-like, IPR013151:Immunoglobulin,	ASTHMA, ATOPY, IMMUNE, METABOLIC, POLLEN-INDUCED ALLERGIC RHINITIS, SPT (COCKROACH), SYSTEMIC LUPUS ERYTHEMATOSUS, TOTAL IGE, TYPE 1 DIABETES, TYPE 2 DIABETES,	cell, integral to membrane, intrinsic to membrane, membrane,	SM00407:IGc1,	antigen presentation, antigen presentation, endogenous antigen, antigen presentation, exogenous antigen, antigen processing, antigen processing, endogenous antigen via MHC class I, antigen processing, exogenous antigen via MHC class II, defense response, immune response, organismal physiological process, physiological process, response to biotic stimulus, response to stimulus,		MHC class I receptor activity, MHC class II receptor activity, receptor activity, signal transducer activity, transmembrane receptor activity,			disulfide bond, domain:Ig-like C1-type, glycosylation site:N-linked (GlcNAc...), signal peptide, transmembrane region,	SF001991:class II histocompatibility antigen,
212998_x_at	MAJOR HISTOCOMPATIBILITY COMPLEX, CLASS II, DQ BETA 1	HSA04514:CELL ADHESION MOLECULES (CAMS), HSA04612:ANTIGEN PROCESSING AND PRESENTATION, HSA04940:TYPE I DIABETES MELLITUS,	3d-structure, alternative splicing, direct protein sequencing, glycoprotein, heterodimer, immune response, immunoglobulin domain, membrane, mhc ii, signal, transmembrane, transmembrane protein,	IPR000353:MHC class II, beta chain, N-terminal, IPR003006:Immunoglobulin/major histocompatibility complex, IPR003597:Immunoglobulin C1 type, IPR007110:Immunoglobulin-like, IPR013151:Immunoglobulin,	ASTHMA, ATOPY, IMMUNE, METABOLIC, POLLEN-INDUCED ALLERGIC RHINITIS, SPT (COCKROACH), SYSTEMIC LUPUS ERYTHEMATOSUS, TOTAL IGE, TYPE 1 DIABETES, TYPE 2 DIABETES,	cell, integral to membrane, intrinsic to membrane, membrane,	SM00407:IGc1,	antigen presentation, antigen presentation, endogenous antigen, antigen presentation, exogenous antigen, antigen processing, antigen processing, endogenous antigen via MHC class I, antigen processing, exogenous antigen via MHC class II, defense response, immune response, organismal physiological process, physiological process, response to biotic stimulus, response to stimulus,		MHC class I receptor activity, MHC class II receptor activity, receptor activity, signal transducer activity, transmembrane receptor activity,			disulfide bond, domain:Ig-like C1-type, glycosylation site:N-linked (GlcNAc...), signal peptide, transmembrane region,	SF001991:class II histocompatibility antigen,
209492_x_at	ATP SYNTHASE, H+ TRANSPORTING, MITOCHONDRIAL F0 COMPLEX, SUBUNIT E	HSA00190:OXIDATIVE PHOSPHORYLATION, HSA00193:ATP SYNTHESIS,				cell, cytoplasm, integral to membrane, intracellular, intracellular membrane-bound organelle, intracellular organelle, intrinsic to membrane, membrane, membrane-bound organelle, mitochondrion, organelle, protein complex, proton-transporting ATP synthase complex, proton-transporting ATP synthase complex, coupling factor F(o), proton-transporting two-sector ATPase complex,		ATP biosynthesis, ATP metabolism, ATP synthesis coupled proton transport, biosynthesis, cation transport, cellular biosynthesis, cellular metabolism, cellular physiological process, cellular process, coenzyme biosynthesis, coenzyme metabolism, cofactor biosynthesis, cofactor metabolism, establishment of localization, generation of precursor metabolites and energy, hydrogen transport, ion transpor…		ATPase activity, ATPase activity, coupled, ATPase activity, coupled to movement of substances, ATPase activity, coupled to transmembrane movement of ions, ATPase activity, coupled to transmembrane movement of substances, P-P-bond-hydrolysis-driven transporter activity, binding, carrier activity, catalytic activity, cation transporter activity, cation-transporting ATPase activity, hydrogen ion tra…
201429_s_at	RIBOSOMAL PROTEIN L37A	HSA03010:RIBOSOME,	hypothetical protein, metal-binding, ribonucleoprotein, ribosomal protein, ribosome, zinc, zinc finger, zinc-finger,	IPR002674:Ribosomal L37ae protein,		cell, cytoplasm, intracellular, intracellular non-membrane-bound organelle, intracellular organelle, non-membrane-bound organelle, organelle, protein complex, ribonucleoprotein complex, ribosome,		biosynthesis, cellular biosynthesis, cellular macromolecule metabolism, cellular metabolism, cellular physiological process, cellular process, cellular protein metabolism, macromolecule biosynthesis, macromolecule metabolism, metabolism, physiological process, primary metabolism, protein biosynthesis, protein metabolism,		binding, cation binding, ion binding, metal ion binding, structural constituent of ribosome, structural molecule activity, transition metal ion binding, zinc ion binding,			zinc finger region:C4-type,	SF002238:rat ribosomal protein L37a,
213151_s_at	SEPTIN 7		GTP binding, P-loop, Phosphorylation, cell cycle, cell division, coiled coil, gtp-binding, nucleotide binding, nucleotide-binding,	IPR000038:Cell division/GTP binding protein, IPR008115:Septin 7,		actin cytoskeleton, cell, cytoskeleton, intracellular, intracellular membrane-bound organelle, intracellular non-membrane-bound organelle, intracellular organelle, membrane-bound organelle, non-membrane-bound organelle, nucleus, organelle, stress fiber,		cell cycle, cell division, cellular physiological process, cellular process, cytokinesis, macromolecule metabolism, metabolism, physiological process, primary metabolism, protein complex assembly, protein heterooligomerization, protein metabolism, protein oligomerization,		GTP binding, binding, guanyl nucleotide binding, nucleotide binding, protein binding, purine nucleotide binding, structural molecule activity,		Cell division and chromosome partitioning / Cytoskeleton,	modified residue, nucleotide phosphate-binding region:GTP,	SF006698:Saccharomyces cerevisiae cell division control protein CDC10,
209492_x_at	ATP SYNTHASE, H+ TRANSPORTING, MITOCHONDRIAL F0 COMPLEX, SUBUNIT E	HSA00190:OXIDATIVE PHOSPHORYLATION, HSA00193:ATP SYNTHESIS,	atp synthesis, cf(0), hydrogen ion transport, ion transport, mitochondrion, transport,	IPR008386:ATPase, F0 complex, subunit E, mitochondrial,		cell, cytoplasm, integral to membrane, intracellular, intracellular membrane-bound organelle, intracellular organelle, intrinsic to membrane, membrane, membrane-bound organelle, mitochondrion, organelle, protein complex, proton-transporting ATP synthase complex, proton-transporting ATP synthase complex, coupling factor F(o), proton-transporting two-sector ATPase complex,		ATP biosynthesis, ATP metabolism, ATP synthesis coupled proton transport, biosynthesis, cation transport, cellular biosynthesis, cellular metabolism, cellular physiological process, cellular process, coenzyme biosynthesis, coenzyme metabolism, cofactor biosynthesis, cofactor metabolism, establishment of localization, generation of precursor metabolites and energy, hydrogen transport, ion transpor…		ATPase activity, ATPase activity, coupled, ATPase activity, coupled to movement of substances, ATPase activity, coupled to transmembrane movement of ions, ATPase activity, coupled to transmembrane movement of substances, P-P-bond-hydrolysis-driven transporter activity, binding, carrier activity, catalytic activity, cation transporter activity, cation-transporting ATPase activity, hydrogen ion tra…
204351_at	S100 CALCIUM BINDING PROTEIN P		3d-structure, EF hand, calcium, calcium binding, direct protein sequencing, placenta,	IPR001751:Calcium-binding protein, S-100/ICaBP type, IPR002048:Calcium-binding EF-hand, IPR011992:EF-Hand type,		cell, cytoplasm, intracellular, intracellular membrane-bound organelle, intracellular organelle, membrane-bound organelle, nucleus, organelle,	SM00054:EFh,	development,		binding, calcium ion binding, calcium-dependent protein binding, cation binding, ion binding, magnesium ion binding, metal ion binding, protein binding, structural molecule activity,			calcium-binding region:1; low affinity, calcium-binding region:2; high affinity, domain:EF-hand 1, domain:EF-hand 2,	SF002353:S-100 protein,
218976_at	DNAJ (HSP40) HOMOLOG, SUBFAMILY C, MEMBER 12		3D-structure, alternative splicing, chaperone,	IPR001623:Heat shock protein DnaJ, N-terminal, IPR003095:Heat shock protein DnaJ,			SM00271:DnaJ,	cell organization and biogenesis, cellular localization, cellular macromolecule metabolism, cellular metabolism, cellular physiological process, cellular process, cellular protein metabolism, establishment of cellular localization, establishment of localization, establishment of protein localization, intracellular protein transport, intracellular transport, localization, macromolecule metabolism,…		binding, heat shock protein binding, protein binding, unfolded protein binding,			domain:J, splice variant,
201105_at	LECTIN, GALACTOSIDE-BINDING, SOLUBLE, 1 (GALECTIN 1)		3d-structure, acetylated amino end, acetylation, direct protein sequencing, glycoprotein, lectin, multigene family,	IPR001079:Galectin, galactose-binding lectin, IPR013320:Concanavalin A-like lectin/glucanase, subgroup,		cell, cytoplasm, intracellular,	SM00276:GLECT,	I-kappaB kinase/NF-kappaB cascade, apoptosis, cell communication, cell death, cellular physiological process, cellular process, death, intracellular signaling cascade, physiological process, positive regulation of I-kappaB kinase/NF-kappaB cascade, positive regulation of biological process, positive regulation of cellular process, positive regulation of signal transduction, programmed cell death,…		binding, carbohydrate binding, lectin, obsolete molecular function, signal transducer activity, sugar binding,				SF002691:beta-galactoside-binding lectin,
205353_s_at	PHOSPHATIDYLETHANOLAMINE BINDING PROTEIN 1		3d-structure, atp-binding, brain, direct protein sequencing, lipid-binding, nucleotide-binding, protease inhibitor, serine protease inhibitor,	IPR001858:Phosphatidylethanolamine-binding protein, IPR008914:PEBP,						ATP binding, adenyl nucleotide binding, binding, endopeptidase inhibitor activity, enzyme inhibitor activity, enzyme regulator activity, lipid binding, nucleotide binding, phosphatidylethanolamine binding, phospholipid binding, protease inhibitor activity, purine nucleotide binding, serine-type endopeptidase inhibitor activity,			helix, peptide:Hippocampal cholinergic neurostimulating peptide,	SF015699:Caenorhabditis elegans hypothetical protein Y69E1A.5,
210825_s_at	PHOSPHATIDYLETHANOLAMINE BINDING PROTEIN 1		3d-structure, atp-binding, brain, direct protein sequencing, lipid-binding, nucleotide-binding, protease inhibitor, serine protease inhibitor,	IPR001858:Phosphatidylethanolamine-binding protein, IPR008914:PEBP,						ATP binding, adenyl nucleotide binding, binding, endopeptidase inhibitor activity, enzyme inhibitor activity, enzyme regulator activity, lipid binding, nucleotide binding, phosphatidylethanolamine binding, phospholipid binding, protease inhibitor activity, purine nucleotide binding, serine-type endopeptidase inhibitor activity,			helix, peptide:Hippocampal cholinergic neurostimulating peptide,	SF015699:Caenorhabditis elegans hypothetical protein Y69E1A.5,
201326_at	CHAPERONIN CONTAINING TCP1, SUBUNIT 6A (ZETA 1)		atp-binding, chaperone, direct protein sequencing, molecular chaperone, multigene family, nucleotide-binding,	IPR001844:Chaperonin Cpn60, IPR002194:Chaperonin TCP-1, IPR002423:Chaperonin Cpn60/TCP-1, IPR012722:T-complex protein 1, zeta subunit,		cell, cytoplasm, intracellular,		cellular macromolecule metabolism, cellular metabolism, cellular physiological process, cellular process, cellular protein metabolism, macromolecule metabolism, metabolism, physiological process, primary metabolism, protein folding, protein metabolism,		ATP binding, adenyl nucleotide binding, binding, nucleotide binding, protein binding, purine nucleotide binding, unfolded protein binding,			sequence conflict,	SF002584:molecular chaperone t-complex-type,
201277_s_at	HETEROGENEOUS NUCLEAR RIBONUCLEOPROTEIN A/B		alternative splicing, nuclear protein, ribonucleoprotein, rna-binding, viral nucleoprotein,	IPR000504:RNA-binding region RNP-1 (RNA recognition motif), IPR012677:Nucleotide-binding, alpha-beta plait, IPR012956:CBF, N-terminal,		cell, intracellular, intracellular membrane-bound organelle, intracellular organelle, membrane-bound organelle, nucleus, organelle, protein complex, ribonucleoprotein complex,	SM00360:RRM,	RNA editing, RNA metabolism, RNA modification, biopolymer metabolism, biopolymer modification, cellular metabolism, cellular physiological process, cellular process, mRNA editing, mRNA metabolism, mRNA modification, macromolecule metabolism, metabolism, nucleobase, nucleoside, nucleotide and nucleic acid metabolism, physiological process, primary metabolism,		RNA binding, RNA helicase activity, binding, catalytic activity, helicase activity, mRNA binding, nucleic acid binding, nucleotide binding,			domain:RRM 1, domain:RRM 2, splice variant,
217901_at	DESMOGLEIN 2	HSA01430:CELL COMMUNICATION,	calcium, calcium binding, cell adhesion, cytoskeleton, duplication, glycoprotein, membrane, membrane protein, multigene family, signal, transmembrane,	IPR002126:Cadherin, IPR009122:Desmosomal cadherin, IPR009123:Desmoglein,		cell, cell junction, cytoskeleton, integral to membrane, intercellular junction, intracellular, intracellular non-membrane-bound organelle, intracellular organelle, intrinsic to membrane, membrane, non-membrane-bound organelle, organelle, plasma membrane,	SM00112:CA,	cell adhesion, cell-cell adhesion, cellular process, homophilic cell adhesion,		binding, calcium ion binding, cation binding, ion binding, metal ion binding, protein binding,			domain:Cadherin 1, domain:Cadherin 2, domain:Cadherin 3, domain:Cadherin 4, glycosylation site:N-linked (GlcNAc...), repeat:Desmoglein repeat 1, repeat:Desmoglein repeat 2, repeat:Desmoglein repeat 3, repeat:Desmoglein repeat 4, repeat:Desmoglein repeat 5, repeat:Desmoglein repeat 6, signal peptide, transmembrane region,	SF002504:cadherin,
217092_x_at	SIMILAR TO 60S RIBOSOMAL PROTEIN L7	HSA03010:RIBOSOME,				cell, cytoplasm, intracellular, intracellular non-membrane-bound organelle, intracellular organelle, large ribosomal subunit, non-membrane-bound organelle, organelle, protein complex, ribonucleoprotein complex, ribosome,		biosynthesis, cellular biosynthesis, cellular macromolecule metabolism, cellular metabolism, cellular physiological process, cellular process, cellular protein metabolism, macromolecule biosynthesis, macromolecule metabolism, metabolism, physiological process, primary metabolism, protein biosynthesis, protein metabolism,		structural constituent of ribosome, structural molecule activity, transcription regulator activity,
201131_s_at	CADHERIN 1, TYPE 1, E-CADHERIN (EPITHELIAL)	HSA04514:CELL ADHESION MOLECULES (CAMS), HSA04520:ADHERENS JUNCTION,	3d-structure, calcium, calcium binding, cell adhesion, disease mutation, duplication, glycoprotein, membrane, phosphorylation, signal, transmembrane, transmembrane protein,	IPR000233:Cadherin cytoplasmic region, IPR002126:Cadherin,	CANCER, COLORECTAL CANCER, DIFFUSE GASTRIC CANCER, PROSTATE CANCER, STOMACH CANCER, TRANSITIONAL CELL CARCINOMA OF THE BLADDER.,	cell, integral to membrane, intrinsic to membrane, membrane,	SM00112:CA,	cell adhesion, cell-cell adhesion, cellular process, homophilic cell adhesion,		binding, calcium ion binding, cation binding, ion binding, metal ion binding, molecular function unknown, protein binding,	h_ctbp1Pathway:SUMOylation as a mechanism to modulate CtBP-dependent gene responses, h_mta3Pathway:Downregulated of MTA-3 in ER-negative Breast Tumors, h_tgfbPathway:TGF beta signaling pathway,		disulfide bond, domain:Cadherin 1, domain:Cadherin 2, domain:Cadherin 3, domain:Cadherin 4, domain:Cadherin 5, glycosylation site:N-linked (GlcNAc...), signal peptide, transmembrane region,	SF002504:cadherin,
200762_at	DIHYDROPYRIMIDINASE-LIKE 2	HSA04360:AXON GUIDANCE,	phosphorylation,	IPR005847:Dihydroorotase region, IPR006680:Amidohydrolase 1, IPR011550:Amidohydrolase-like, IPR011778:D-hydantoinase,				cell communication, cellular metabolism, cellular physiological process, cellular process, development, metabolism, nervous system development, nucleobase, nucleoside, nucleotide and nucleic acid metabolism, physiological process, primary metabolism, signal transduction, system development,		catalytic activity, dihydropyrimidinase activity, hydrolase activity, hydrolase activity, acting on carbon-nitrogen (but not peptide) bonds, hydrolase activity, acting on carbon-nitrogen (but not peptide) bonds, in cyclic amides,			modified residue, mutagenesis site,	SF001238:cyclic amidohydrolases (dihydroorotase, allantoinase),
201427_s_at	SELENOPROTEIN P, PLASMA, 1		direct protein sequencing, glycoprotein, plasma, selenium, selenocysteine, signal,	IPR007671:Selenoprotein P, N-terminal, IPR007672:Selenoprotein P, C-terminal, IPR012336:Thioredoxin-like fold,		extracellular region,		cellular metabolism, cellular physiological process, cellular process, metabolism, oxygen and reactive oxygen species metabolism, physiological process, response to abiotic stimulus, response to chemical stimulus, response to oxidative stress, response to stimulus, response to stress,		binding, selenium binding,			glycosylation site:N-linked (GlcNAc...), signal peptide,	SF002516:selenoprotein P,
212718_at	POLY(A) POLYMERASE ALPHA		alternative splicing, mrna processing, nuclear protein, phosphorylation, rna-binding, transcription, transferase,	IPR001201:PAP/25A core, IPR002934:DNA polymerase, beta-like region, IPR007010:Poly(A) polymerase, RNA-binding region, IPR007012:Poly(A) polymerase, central region,		cell, cytoplasm, intracellular, intracellular membrane-bound organelle, intracellular organelle, membrane-bound organelle, nucleus, organelle,		RNA 3'-end processing, RNA metabolism, RNA processing, biopolymer metabolism, cellular metabolism, cellular physiological process, cellular process, mRNA 3'-end processing, mRNA metabolism, mRNA polyadenylylation, mRNA processing, macromolecule metabolism, metabolism, nucleobase, nucleoside, nucleotide and nucleic acid metabolism, physiological process, primary metabolism, transcription,		RNA binding, binding, catalytic activity, nucleic acid binding, nucleotidyltransferase activity, polynucleotide adenylyltransferase activity, protein binding, transferase activity, transferase activity, transferring phosphorus-containing groups,	h_cpsfPathway:Polyadenylation of mRNA,		modified residue, splice variant,	SF018425:poly(A) polymerase,
208689_s_at	RIBOPHORIN II	HSA00510:N-GLYCAN BIOSYNTHESIS,	direct protein sequencing, endoplasmic reticulum, glycoprotein, membrane, signal, transferase, transmembrane,	IPR008814:Ribophorin II,		cell, cytoplasm, endomembrane system, endoplasmic reticulum, endoplasmic reticulum membrane, integral to membrane, intracellular, intracellular membrane-bound organelle, intracellular organelle, intrinsic to membrane, membrane, membrane-bound organelle, nuclear envelope-endoplasmic reticulum network, oligosaccharyl transferase complex, organelle, organelle membrane, protein complex,		biopolymer glycosylation, biopolymer metabolism, biopolymer modification, biosynthesis, cellular biosynthesis, cellular macromolecule metabolism, cellular metabolism, cellular physiological process, cellular process, cellular protein metabolism, glycoprotein biosynthesis, glycoprotein metabolism, macromolecule biosynthesis, macromolecule metabolism, metabolism, peptidyl-amino acid modification, p…		catalytic activity, dolichyl-diphosphooligosaccharide-protein glycotransferase activity, oligosaccharyl transferase activity, transferase activity, transferase activity, transferring glycosyl groups, transferase activity, transferring hexosyl groups,			glycosylation site:N-linked (GlcNAc...), signal peptide, transmembrane region,	SF018501:Not Yet Assigned,
213399_x_at	RIBOPHORIN II	HSA00510:N-GLYCAN BIOSYNTHESIS,	direct protein sequencing, endoplasmic reticulum, glycoprotein, membrane, signal, transferase, transmembrane,	IPR008814:Ribophorin II,		cell, cytoplasm, endomembrane system, endoplasmic reticulum, endoplasmic reticulum membrane, integral to membrane, intracellular, intracellular membrane-bound organelle, intracellular organelle, intrinsic to membrane, membrane, membrane-bound organelle, nuclear envelope-endoplasmic reticulum network, oligosaccharyl transferase complex, organelle, organelle membrane, protein complex,		biopolymer glycosylation, biopolymer metabolism, biopolymer modification, biosynthesis, cellular biosynthesis, cellular macromolecule metabolism, cellular metabolism, cellular physiological process, cellular process, cellular protein metabolism, glycoprotein biosynthesis, glycoprotein metabolism, macromolecule biosynthesis, macromolecule metabolism, metabolism, peptidyl-amino acid modification, p…		catalytic activity, dolichyl-diphosphooligosaccharide-protein glycotransferase activity, oligosaccharyl transferase activity, transferase activity, transferase activity, transferring glycosyl groups, transferase activity, transferring hexosyl groups,			glycosylation site:N-linked (GlcNAc...), signal peptide, transmembrane region,	SF018501:Not Yet Assigned,
213491_x_at	RIBOPHORIN II	HSA00510:N-GLYCAN BIOSYNTHESIS,	direct protein sequencing, endoplasmic reticulum, glycoprotein, membrane, signal, transferase, transmembrane,	IPR008814:Ribophorin II,		cell, cytoplasm, endomembrane system, endoplasmic reticulum, endoplasmic reticulum membrane, integral to membrane, intracellular, intracellular membrane-bound organelle, intracellular organelle, intrinsic to membrane, membrane, membrane-bound organelle, nuclear envelope-endoplasmic reticulum network, oligosaccharyl transferase complex, organelle, organelle membrane, protein complex,		biopolymer glycosylation, biopolymer metabolism, biopolymer modification, biosynthesis, cellular biosynthesis, cellular macromolecule metabolism, cellular metabolism, cellular physiological process, cellular process, cellular protein metabolism, glycoprotein biosynthesis, glycoprotein metabolism, macromolecule biosynthesis, macromolecule metabolism, metabolism, peptidyl-amino acid modification, p…		catalytic activity, dolichyl-diphosphooligosaccharide-protein glycotransferase activity, oligosaccharyl transferase activity, transferase activity, transferase activity, transferring glycosyl groups, transferase activity, transferring hexosyl groups,			glycosylation site:N-linked (GlcNAc...), signal peptide, transmembrane region,	SF018501:Not Yet Assigned,
200783_s_at	STATHMIN 1/ONCOPROTEIN 18	HSA04010:MAPK SIGNALING PATHWAY,	acetylation, coiled coil, cytosol, direct protein sequencing, microtubule, phosphoprotein, phosphorylation,	IPR000956:Stathmin,		cell, cytoplasm, cytoskeleton, cytosol, intracellular, intracellular non-membrane-bound organelle, intracellular organelle, microtubule, microtubule cytoskeleton, non-membrane-bound organelle, organelle,		cell communication, cell cycle, cell organization and biogenesis, cellular macromolecule metabolism, cellular metabolism, cellular physiological process, cellular process, cellular protein metabolism, cytoskeleton organization and biogenesis, intracellular signaling cascade, macromolecule metabolism, metabolism, microtubule cytoskeleton organization and biogenesis, microtubule depolymerization, m…		binding, cytoskeletal protein binding, protein binding, signal transducer activity, tubulin binding,	h_stathminPathway:Stathmin and breast cancer resistance to antimicrotubule agents,			SF002285:stathmin,
213932_x_at	MAJOR HISTOCOMPATIBILITY COMPLEX, CLASS I, A	HSA04514:CELL ADHESION MOLECULES (CAMS), HSA04612:ANTIGEN PROCESSING AND PRESENTATION, HSA04650:NATURAL KILLER CELL MEDIATED CYTOTOXICITY, HSA04940:TYPE I DIABETES MELLITUS,	3d-structure, alternative splicing, direct protein sequencing, duplication, glycoprotein, heterodimer, immune response, immunoglobulin domain, membrane, mhc i, signal, sulfation, surface antigen, transmembrane, transmembrane protein, transplantation antigen,	IPR001039:MHC class I, alpha chain, alpha1 and alpha2, IPR003006:Immunoglobulin/major histocompatibility complex, IPR003597:Immunoglobulin C1 type, IPR007110:Immunoglobulin-like, IPR010579:MHC class I, alpha chain, C-terminal,	ASTHMA, CANCER, IMMUNE, INFECTION, LEPROSY, RENAL CELL CARCINOMA,	MHC class I protein complex, MHC protein complex, cell, immunological synapse, integral to membrane, integral to plasma membrane, intrinsic to membrane, intrinsic to plasma membrane, membrane, plasma membrane, protein complex,	SM00407:IGc1,	antigen presentation, antigen presentation, endogenous antigen, antigen processing, antigen processing, endogenous antigen via MHC class I, defense response, immune response, organismal physiological process, physiological process, response to biotic stimulus, response to stimulus,	70.Signal_peptides_(MHC)_class_I_molecules,	MHC class I receptor activity, binding, protein binding, receptor activity, signal transducer activity, transmembrane receptor activity,	h_ctlPathway:CTL mediated immune response against target cells, h_mhcPathway:Antigen Processing and Presentation, h_nkcellsPathway:Ras-Independent pathway in NK cell-mediated cytotoxicity,		disulfide bond, domain:Ig-like C1-type, glycosylation site:N-linked (GlcNAc...), signal peptide, splice variant, transmembrane region,	SF001990:class I histocompatibility antigen,
215313_x_at	MAJOR HISTOCOMPATIBILITY COMPLEX, CLASS I, A	HSA04514:CELL ADHESION MOLECULES (CAMS), HSA04612:ANTIGEN PROCESSING AND PRESENTATION, HSA04650:NATURAL KILLER CELL MEDIATED CYTOTOXICITY, HSA04940:TYPE I DIABETES MELLITUS,	3d-structure, alternative splicing, direct protein sequencing, duplication, glycoprotein, heterodimer, immune response, immunoglobulin domain, membrane, mhc i, signal, sulfation, surface antigen, transmembrane, transmembrane protein, transplantation antigen,	IPR001039:MHC class I, alpha chain, alpha1 and alpha2, IPR003006:Immunoglobulin/major histocompatibility complex, IPR003597:Immunoglobulin C1 type, IPR007110:Immunoglobulin-like, IPR010579:MHC class I, alpha chain, C-terminal,	ASTHMA, CANCER, IMMUNE, INFECTION, LEPROSY, RENAL CELL CARCINOMA,	MHC class I protein complex, MHC protein complex, cell, immunological synapse, integral to membrane, integral to plasma membrane, intrinsic to membrane, intrinsic to plasma membrane, membrane, plasma membrane, protein complex,	SM00407:IGc1,	antigen presentation, antigen presentation, endogenous antigen, antigen processing, antigen processing, endogenous antigen via MHC class I, defense response, immune response, organismal physiological process, physiological process, response to biotic stimulus, response to stimulus,	70.Signal_peptides_(MHC)_class_I_molecules,	MHC class I receptor activity, binding, protein binding, receptor activity, signal transducer activity, transmembrane receptor activity,	h_ctlPathway:CTL mediated immune response against target cells, h_mhcPathway:Antigen Processing and Presentation, h_nkcellsPathway:Ras-Independent pathway in NK cell-mediated cytotoxicity,		disulfide bond, domain:Ig-like C1-type, glycosylation site:N-linked (GlcNAc...), signal peptide, splice variant, transmembrane region,	SF001990:class I histocompatibility antigen,
213356_x_at	SIMILAR TO HETEROGENEOUS NUCLEAR RIBONUCLEOPROTEIN A1 (HELIX-DESTABILIZING PROTEIN) (SINGLE-STRAND BINDING PROTEIN) (HNRNP CORE PROTEIN A1) (HDP-1) (TOPOISOMERASE-INHIBITOR SUPPRESSED)									binding, nucleic acid binding,
200887_s_at	SIGNAL TRANSDUCER AND ACTIVATOR OF TRANSCRIPTION 1, 91KDA	HSA04620:TOLL-LIKE RECEPTOR SIGNALING PATHWAY, HSA04630:JAK-STAT SIGNALING PATHWAY,	3d-structure, activator, alternative splicing, antiviral defense, direct protein sequencing, disease mutation, dna-binding, nuclear protein, phosphorylation, sh2 domain, transcription, transcription regulation,	IPR000980:SH2 motif, IPR001217:STAT protein, IPR011992:EF-Hand type, IPR012345:STAT transcription factor, DNA-binding,		cell, cytoplasm, intracellular, intracellular membrane-bound organelle, intracellular organelle, membrane-bound organelle, nucleus, organelle,		I-kappaB kinase/NF-kappaB cascade, JAK-STAT cascade, STAT protein nuclear translocation, apoptosis, apoptotic program, biopolymer metabolism, biopolymer modification, caspase activation, cell communication, cell cycle, cell death, cell organization and biogenesis, cellular localization, cellular macromolecule metabolism, cellular metabolism, cellular physiological process, cellular process, cellu…	11.IL-6_gp130-Jak-STAT, 12.IL-6_type_cytok-signal-transduct, 17.Activators-CAM, 2.Cytokine_Receptors, 48.mice_minus_JAKs_and_STATs, 75.Stats_activators_of_Apoptosis,	DNA binding, binding, calcium ion binding, cation binding, ion binding, metal ion binding, nucleic acid binding, protein binding, signal transducer activity, transcription factor activity, transcription regulator activity,	h_TPOPathway:TPO Signaling Pathway, h_chemicalPathway:Apoptotic Signaling in Response to DNA Damage, h_egfPathway:EGF Signaling Pathway, h_gleevecpathway:Inhibition of Cellular Proliferation by Gleevec, h_ifnaPathway:IFN alpha signaling pathway, h_ifngPathway:IFN gamma signaling pathway, h_il22bppathway:IL22 Soluble Receptor Signaling Pathway, h_mapkPathway:MAPKinase Signaling Pathway, h_p38mapkP…		domain:SH2, mutagenesis site, splice variant,	SF015568:human signal transducer and transcription activator STAT5A,
209969_s_at	SIGNAL TRANSDUCER AND ACTIVATOR OF TRANSCRIPTION 1, 91KDA	HSA04620:TOLL-LIKE RECEPTOR SIGNALING PATHWAY, HSA04630:JAK-STAT SIGNALING PATHWAY,	3d-structure, activator, alternative splicing, antiviral defense, direct protein sequencing, disease mutation, dna-binding, nuclear protein, phosphorylation, sh2 domain, transcription, transcription regulation,	IPR000980:SH2 motif, IPR001217:STAT protein, IPR011992:EF-Hand type, IPR012345:STAT transcription factor, DNA-binding,		cell, cytoplasm, intracellular, intracellular membrane-bound organelle, intracellular organelle, membrane-bound organelle, nucleus, organelle,		I-kappaB kinase/NF-kappaB cascade, JAK-STAT cascade, STAT protein nuclear translocation, apoptosis, apoptotic program, biopolymer metabolism, biopolymer modification, caspase activation, cell communication, cell cycle, cell death, cell organization and biogenesis, cellular localization, cellular macromolecule metabolism, cellular metabolism, cellular physiological process, cellular process, cellu…	11.IL-6_gp130-Jak-STAT, 12.IL-6_type_cytok-signal-transduct, 17.Activators-CAM, 2.Cytokine_Receptors, 48.mice_minus_JAKs_and_STATs, 75.Stats_activators_of_Apoptosis,	DNA binding, binding, calcium ion binding, cation binding, ion binding, metal ion binding, nucleic acid binding, protein binding, signal transducer activity, transcription factor activity, transcription regulator activity,	h_TPOPathway:TPO Signaling Pathway, h_chemicalPathway:Apoptotic Signaling in Response to DNA Damage, h_egfPathway:EGF Signaling Pathway, h_gleevecpathway:Inhibition of Cellular Proliferation by Gleevec, h_ifnaPathway:IFN alpha signaling pathway, h_ifngPathway:IFN gamma signaling pathway, h_il22bppathway:IL22 Soluble Receptor Signaling Pathway, h_mapkPathway:MAPKinase Signaling Pathway, h_p38mapkP…		domain:SH2, mutagenesis site, splice variant,	SF015568:human signal transducer and transcription activator STAT5A,
213798_s_at	CAP, ADENYLATE CYCLASE-ASSOCIATED PROTEIN 1 (YEAST)		3d-structure, acetylation, actin-binding, direct protein sequencing, membrane, multigene family,	IPR001837:CAP protein, IPR006599:Cyclase-associated protein,		cell, membrane,	SM00673:CARP,	G-protein coupled receptor protein signaling pathway, G-protein signaling, adenylate cyclase activating pathway, G-protein signaling, coupled to cAMP nucleotide second messenger, G-protein signaling, coupled to cyclic nucleotide second messenger, adenylate cyclase activation, cAMP-mediated signaling, cell communication, cell organization and biogenesis, cell surface receptor linked signal transdu…	81.Structure_of_Caps_and_SMACs,	actin binding, binding, cytoskeletal protein binding, protein binding,	h_mPRPathway:How Progesterone Initiates the Oocyte Maturation,			SF005505:adenylyl cyclase-associated protein MCH1,
221899_at	PHOSPHONOFORMATE IMMUNO-ASSOCIATED PROTEIN 5		hypothetical protein,									General function prediction only,
201597_at	CYTOCHROME C OXIDASE SUBUNIT VIIA POLYPEPTIDE 2 (LIVER)	HSA00190:OXIDATIVE PHOSPHORYLATION,	cardiac muscle, direct protein sequencing, electron transfer, heart, inner membrane, membrane, membrane-associated complex, mitochondrial inner membrane, mitochondrion, oxidative phosphorylation, oxidoreductase, respiratory chain, transit peptide, transmembrane protein,	IPR003177:Cytochrome c oxidase, subunit VIIa,		cell, cytoplasm, envelope, intracellular, intracellular membrane-bound organelle, intracellular organelle, membrane, membrane-bound organelle, mitochondrial electron transport chain, mitochondrial envelope, mitochondrial inner membrane, mitochondrial membrane, mitochondrion, organelle, organelle envelope, organelle inner membrane, organelle membrane,		cellular metabolism, cellular physiological process, cellular process, electron transport, establishment of localization, generation of precursor metabolites and energy, localization, metabolism, oxidative phosphorylation, phosphate metabolism, phosphorus metabolism, phosphorylation, physiological process, transport,		aa3-type cytochrome c oxidase, ba3-type cytochrome c oxidase, caa3-type cytochrome c oxidase, carrier activity, catalytic activity, cation transporter activity, cbb3-type cytochrome c oxidase, cytochrome-c oxidase activity, electron transporter activity, heme-copper terminal oxidase activity, hydrogen ion transporter activity, ion transporter activity, monovalent inorganic cation transporter acti…			sequence variant, transit peptide:Mitochondrion,	SF000281:mammalian cytochrome-c oxidase chain VIIa,
209143_s_at	CHLORIDE CHANNEL, NUCLEOTIDE-SENSITIVE, 1A		alternative splicing, membrane, nuclear protein, transmembrane, transmembrane protein,	IPR003521:Nucleotide-sensitive chloride conductance regulator, IPR004031:PMP-22/EMP/MP20 and claudin,		cell, integral to membrane, intracellular, intracellular membrane-bound organelle, intracellular organelle, intrinsic to membrane, membrane, membrane-bound organelle, nucleus, organelle, plasma membrane,		anion transport, cell homeostasis, cellular physiological process, cellular process, chloride transport, circulation, establishment of localization, homeostasis, inorganic anion transport, ion transport, localization, neurophysiological process, organismal physiological process, physiological process, regulation of cell volume, response to stimulus, sensory perception, sensory perception of light…		auxiliary transport protein activity, transporter activity,				SF015851:Not Yet Assigned,
201568_at	UBIQUINOL-CYTOCHROME C REDUCTASE, COMPLEX III SUBUNIT VII, 9.5KDA	HSA00190:OXIDATIVE PHOSPHORYLATION,	direct protein sequencing, electron transport, inner membrane, membrane, mitochondrion, oxidoreductase, respiratory chain, transport,	IPR004205:UcrQ,		cell, cytoplasm, envelope, intracellular, intracellular membrane-bound organelle, intracellular organelle, membrane, membrane-bound organelle, mitochondrial electron transport chain, mitochondrial envelope, mitochondrial inner membrane, mitochondrial membrane, mitochondrion, organelle, organelle envelope, organelle inner membrane, organelle membrane, protein complex, respiratory chain complex III…		cellular metabolism, cellular physiological process, cellular process, electron transport, establishment of localization, generation of precursor metabolites and energy, localization, metabolism, physiological process, transport,		carrier activity, catalytic activity, cation transporter activity, hydrogen ion transporter activity, ion transporter activity, monovalent inorganic cation transporter activity, oxidoreductase activity, oxidoreductase activity, acting on diphenols and related substances as donors, oxidoreductase activity, acting on diphenols and related substances as donors, cytochrome as acceptor, primary active…
208113_x_at	POLY(A) BINDING PROTEIN, CYTOPLASMIC 3		repeat, rna-binding,	IPR000504:RNA-binding region RNP-1 (RNA recognition motif), IPR002004:Polyadenylate-binding protein/Hyperplastic disc protein, IPR003954:RNA recognition, region 1, IPR006515:Polyadenylate binding protein, human types 1, 2, 3, 4, IPR012677:Nucleotide-binding, alpha-beta plait,		cell, cytoplasm, intracellular,	SM00360:RRM, SM00517:PolyA,	RNA metabolism, biopolymer metabolism, cellular metabolism, cellular physiological process, cellular process, mRNA metabolism, macromolecule metabolism, metabolism, nucleobase, nucleoside, nucleotide and nucleic acid metabolism, physiological process, primary metabolism,		RNA binding, binding, mRNA binding, nucleic acid binding, nucleotide binding, poly(A) binding, single-stranded RNA binding,		General function prediction only,	domain:RRM 1, domain:RRM 2, domain:RRM 3, domain:RRM 4,
201860_s_at	PLASMINOGEN ACTIVATOR, TISSUE	HSA04610:COMPLEMENT AND COAGULATION CASCADES,	3d-structure, alternative splicing, direct protein sequencing, egf-like domain, fibrinolysis, glycoprotein, hydrolase, kringle, pharmaceutical, plasma, plasminogen activation, protease, serine protease, serine proteinase, signal,	IPR000001:Kringle, IPR000083:Fibronectin, type I, IPR000742:EGF-like, type 3, IPR001254:Peptidase S1 and S6, chymotrypsin/Hap, IPR001314:Peptidase S1A, chymotrypsin, IPR006209:EGF-like, IPR011357:Peptidase S1A, tissue plasminogen activator, IPR013032:EGF-like region,	CARDIOVASCULAR, STROKE,	extracellular region,	SM00020:Tryp_SPc, SM00058:FN1, SM00130:KR,	biopolymer metabolism, biopolymer modification, blood coagulation, cellular macromolecule metabolism, cellular metabolism, cellular physiological process, cellular process, cellular protein metabolism, coagulation, hemostasis, macromolecule metabolism, metabolism, organismal physiological process, physiological process, primary metabolism, protein metabolism, protein modification, proteolysis, re…		catalytic activity, endopeptidase activity, hydrolase activity, peptidase activity, plasminogen activator activity, serine-type endopeptidase activity, serine-type peptidase activity,	h_amiPathway:Acute Myocardial Infarction, h_fibrinolysisPathway:Fibrinolysis Pathway, h_plateletAppPathway:Platelet Amyloid Precursor Protein Pathway,		active site:Charge relay system, disulfide bond, domain:EGF-like, domain:Fibronectin type-I, domain:Kringle 1, domain:Kringle 2, domain:Peptidase S1, glycosylation site:N-linked (GlcNAc...); in type I and II variants, glycosylation site:N-linked (GlcNAc...); in type I variant only, glycosylation site:O-linked (Fuc), propeptide:Removed by plasmin, signal peptide, site:Important for binding to LRP1…	SF001145:tissue plasminogen activator,
201218_at	C-TERMINAL BINDING PROTEIN 2	HSA04310:WNT SIGNALING PATHWAY, HSA04330:NOTCH SIGNALING PATHWAY,	direct protein sequencing, nad, nuclear protein, oxidoreductase, phosphorylation,	IPR006139:D-isomer specific 2-hydroxyacid dehydrogenase, catalytic region, IPR006140:D-isomer specific 2-hydroxyacid dehydrogenase, NAD-binding,		cell, intracellular, intracellular membrane-bound organelle, intracellular organelle, membrane-bound organelle, nucleus, organelle,		L-serine biosynthesis, L-serine metabolism, amine biosynthesis, amine metabolism, amino acid and derivative metabolism, amino acid biosynthesis, amino acid metabolism, biosynthesis, carboxylic acid metabolism, cell proliferation, cellular biosynthesis, cellular metabolism, cellular physiological process, cellular process, metabolism, negative regulation of biological process, negative regulation …		NAD binding, binding, catalytic activity, coenzyme binding, cofactor binding, oxidoreductase activity, oxidoreductase activity, acting on CH-OH group of donors, oxidoreductase activity, acting on the CH-OH group of donors, NAD or NADP as acceptor,			modified residue, nucleotide phosphate-binding region:NAD,	SF000120:Phosphoglycerate dehydrogenase, SF500095:C-terminal binding protein,
200077_s_at	ORNITHINE DECARBOXYLASE ANTIZYME 1		polymorphism, ribosomal frameshift,	IPR002993:Ornithine decarboxylase antizyme,				amine biosynthesis, amine metabolism, amino acid and derivative metabolism, amino acid derivative biosynthesis, amino acid derivative metabolism, biogenic amine biosynthesis, biogenic amine metabolism, biosynthesis, cellular biosynthesis, cellular metabolism, cellular physiological process, cellular process, metabolism, nitrogen compound biosynthesis, nitrogen compound metabolism, physiological p…		enzyme inhibitor activity, enzyme regulator activity, ornithine decarboxylase inhibitor activity, ornithine decarboxylase regulator activity,				SF018203:ornithine decarboxylase antizyme,
201031_s_at	HETEROGENEOUS NUCLEAR RIBONUCLEOPROTEIN H1 (H)		acetylation, direct protein sequencing, methylation, nuclear protein, phosphorylation, ribonucleoprotein, rna-binding,	IPR000504:RNA-binding region RNP-1 (RNA recognition motif), IPR012677:Nucleotide-binding, alpha-beta plait, IPR012996:Zinc finger, CHHC,		cell, heterogeneous nuclear ribonucleoprotein complex, intracellular, intracellular membrane-bound organelle, intracellular organelle, membrane-bound organelle, nucleus, organelle, protein complex, ribonucleoprotein complex,	SM00360:RRM,	RNA metabolism, RNA processing, biopolymer metabolism, cellular metabolism, cellular physiological process, cellular process, macromolecule metabolism, metabolism, nucleobase, nucleoside, nucleotide and nucleic acid metabolism, physiological process, primary metabolism,		RNA binding, binding, nucleic acid binding, nucleotide binding, poly(U) binding, single-stranded RNA binding,			domain:RRM 1, domain:RRM 2, domain:RRM 3, repeat:1-1, repeat:1-2, repeat:2-1, repeat:2-2,
213619_at	HETEROGENEOUS NUCLEAR RIBONUCLEOPROTEIN H1 (H)		acetylation, direct protein sequencing, methylation, nuclear protein, phosphorylation, ribonucleoprotein, rna-binding,	IPR000504:RNA-binding region RNP-1 (RNA recognition motif), IPR012677:Nucleotide-binding, alpha-beta plait, IPR012996:Zinc finger, CHHC,		cell, heterogeneous nuclear ribonucleoprotein complex, intracellular, intracellular membrane-bound organelle, intracellular organelle, membrane-bound organelle, nucleus, organelle, protein complex, ribonucleoprotein complex,	SM00360:RRM,	RNA metabolism, RNA processing, biopolymer metabolism, cellular metabolism, cellular physiological process, cellular process, macromolecule metabolism, metabolism, nucleobase, nucleoside, nucleotide and nucleic acid metabolism, physiological process, primary metabolism,		RNA binding, binding, nucleic acid binding, nucleotide binding, poly(U) binding, single-stranded RNA binding,			domain:RRM 1, domain:RRM 2, domain:RRM 3, repeat:1-1, repeat:1-2, repeat:2-1, repeat:2-2,
218502_s_at	TRICHORHINOPHALANGEAL SYNDROME I		disease mutation, dna-binding, metal-binding, nuclear protein, repressor, transcription, transcription regulation, zinc, zinc-finger,	IPR000679:Zinc finger, GATA-type, IPR007087:Zinc finger, C2H2-type,		cell, intracellular, intracellular membrane-bound organelle, intracellular organelle, membrane-bound organelle, nucleus, organelle,	SM00355:ZnF_C2H2, SM00401:ZnF_GATA,	NLS-bearing substrate import into nucleus, cell organization and biogenesis, cellular localization, cellular metabolism, cellular physiological process, cellular process, development, establishment of cellular localization, establishment of localization, establishment of protein localization, intracellular protein transport, intracellular transport, localization, metabolism, nuclear import, nucle…		DNA binding, binding, cation binding, ion binding, metal ion binding, nucleic acid binding, sequence-specific DNA binding, transcription factor activity, transcription regulator activity, transition metal ion binding, zinc ion binding,			sequence conflict, zinc finger region:C2H2-type 1; atypical, zinc finger region:C2H2-type 2; atypical, zinc finger region:C2H2-type 3; atypical, zinc finger region:C2H2-type 4, zinc finger region:C2H2-type 5, zinc finger region:C2H2-type 6, zinc finger region:C2H2-type 7, zinc finger region:GATA-type,
217773_s_at	NADH DEHYDROGENASE (UBIQUINONE) 1 ALPHA SUBCOMPLEX, 4, 9KDA	HSA00190:OXIDATIVE PHOSPHORYLATION,	mitochondrion, nad, oxidoreductase, ubiquinone,			cell, cytoplasm, intracellular, intracellular membrane-bound organelle, intracellular organelle, membrane-bound organelle, mitochondrion, organelle,				NADH dehydrogenase (quinone) activity, NADH dehydrogenase (ubiquinone) activity, NADH dehydrogenase activity, carrier activity, catalytic activity, cation transporter activity, electron carrier activity, electron transporter activity, hydrogen ion transporter activity, ion transporter activity, metal ion transporter activity, monovalent inorganic cation transporter activity, oxidoreductase activi…
200905_x_at	MAJOR HISTOCOMPATIBILITY COMPLEX, CLASS I, E	HSA04514:CELL ADHESION MOLECULES (CAMS), HSA04612:ANTIGEN PROCESSING AND PRESENTATION, HSA04650:NATURAL KILLER CELL MEDIATED CYTOTOXICITY, HSA04940:TYPE I DIABETES MELLITUS,	3d-structure, glycoprotein, heterodimer, immune response, membrane, mhc i, signal, transmembrane, transmembrane protein,	IPR001039:MHC class I, alpha chain, alpha1 and alpha2, IPR003006:Immunoglobulin/major histocompatibility complex, IPR003597:Immunoglobulin C1 type, IPR007110:Immunoglobulin-like,		MHC class I protein complex, MHC protein complex, cell, immunological synapse, integral to membrane, intrinsic to membrane, membrane, plasma membrane, protein complex,	SM00407:IGc1,	antigen presentation, antigen presentation, endogenous antigen, antigen processing, antigen processing, endogenous antigen via MHC class I, defense response, immune response, organismal physiological process, physiological process, response to biotic stimulus, response to stimulus,	70.Signal_peptides_(MHC)_class_I_molecules,	MHC class I receptor activity, receptor activity, signal transducer activity, transmembrane receptor activity,			disulfide bond, domain:Ig-like C1-type, glycosylation site:N-linked (GlcNAc...), signal peptide, transmembrane region,	SF001990:class I histocompatibility antigen,
200895_s_at	FK506 BINDING PROTEIN 4, 59KDA		3d-structure, cyclosporin A binding, direct protein sequencing, isomerase, nuclear protein, phosphorylation, rotamase, tpr repeat,	IPR001179:Peptidylprolyl isomerase, FKBP-type, IPR001440:Tetratricopeptide TPR_1, IPR011990:Tetratricopeptide-like helical, IPR013026:Tetratricopeptide region,		cell, cytoplasm, intracellular, intracellular membrane-bound organelle, intracellular organelle, membrane-bound organelle, nucleus, organelle,	SM00028:TPR,	cellular macromolecule metabolism, cellular metabolism, cellular physiological process, cellular process, cellular protein metabolism, macromolecule metabolism, metabolism, physiological process, primary metabolism, protein folding, protein metabolism,		FK506 binding, FK506-sensitive peptidyl-prolyl cis-trans isomerase, binding, catalytic activity, cis-trans isomerase activity, cyclophilin, cyclophilin-type peptidyl-prolyl cis-trans isomerase activity, cyclosporin A binding, drug binding, isomerase activity, macrolide binding, obsolete molecular function, peptide binding, peptidyl-prolyl cis-trans isomerase activity, protein binding, protein bin…			domain:PPIase FKBP-type 1, domain:PPIase FKBP-type 2, repeat:TPR 1, repeat:TPR 2, repeat:TPR 3,	SF001472:human FK506-binding protein FKBP51,
209242_at	PATERNALLY EXPRESSED 3		hypothetical protein, metal-binding, nuclear protein, zinc, zinc-finger,	IPR003309:Transcriptional regulator SCAN, IPR007087:Zinc finger, C2H2-type,		cell, intracellular, intracellular membrane-bound organelle, intracellular organelle, membrane-bound organelle, nucleus, organelle,	SM00355:ZnF_C2H2, SM00431:LER,	cellular metabolism, cellular physiological process, cellular process, metabolism, nucleobase, nucleoside, nucleotide and nucleic acid metabolism, physiological process, primary metabolism, regulation of biological process, regulation of cellular metabolism, regulation of cellular physiological process, regulation of cellular process, regulation of metabolism, regulation of nucleobase, nucleoside…		DNA binding, binding, cation binding, ion binding, metal ion binding, nucleic acid binding, transcription factor activity, transcription regulator activity, transition metal ion binding, zinc ion binding,
218132_s_at	TRNA SPLICING ENDONUCLEASE 34 HOMOLOG (S. CEREVISIAE)		endonuclease, hydrolase, mrna processing, nuclear protein, nuclease, trna processing,	IPR006676:tRNA-intron endonuclease, IPR006677:tRNA intron endonuclease, catalytic C-terminal,		cell, intracellular, intracellular membrane-bound organelle, intracellular organelle, membrane-bound organelle, nucleus, organelle, protein complex, tRNA-intron endonuclease complex,		RNA metabolism, RNA processing, RNA splicing, RNA splicing, via endonucleolytic cleavage and ligation, biopolymer metabolism, cellular metabolism, cellular physiological process, cellular process, mRNA metabolism, mRNA processing, macromolecule metabolism, metabolism, nucleobase, nucleoside, nucleotide and nucleic acid metabolism, physiological process, primary metabolism, tRNA metabolism, tRNA p…		catalytic activity, endonuclease activity, endonuclease activity, active with either ribo- or deoxyribonucleic acids and producing 3'-phosphomonoesters, endoribonuclease activity, endoribonuclease activity, producing 3'-phosphomonoesters, hydrolase activity, hydrolase activity, acting on ester bonds, nuclease activity, ribonuclease activity, tRNA-intron endonuclease activity, tRNA-specific ribonu…			sequence conflict,
205542_at	SIX TRANSMEMBRANE EPITHELIAL ANTIGEN OF THE PROSTATE 1		antigen, membrane, transmembrane,			Golgi apparatus, Golgi membrane, cell, cell fraction, cell junction, cytoplasm, early endosome, endomembrane system, endosome, integral to Golgi membrane, integral to membrane, integral to organelle membrane, integral to plasma membrane, intercellular junction, intracellular, intracellular membrane-bound organelle, intracellular organelle, intrinsic to Golgi membrane, intrinsic to membrane, intri…				channel or pore class transporter activity, transporter activity,			transmembrane region,
201658_at	ADP-RIBOSYLATION FACTOR-LIKE 1		3d-structure, golgi stack, gtp-binding, multigene family, nucleotide-binding,	IPR001806:Ras GTPase, IPR003579:Ras small GTPase, Rab type, IPR005225:Small GTP-binding protein domain, IPR006687:GTP-binding protein SAR1, IPR006688:ADP-ribosylation factor, IPR006689:ARF/SAR superfamily,			SM00177:ARF,	cell communication, cellular process, intracellular signaling cascade, signal transduction, small GTPase mediated signal transduction,		GTP binding, GTPase activity, binding, catalytic activity, enzyme activator activity, enzyme regulator activity, guanyl nucleotide binding, hydrolase activity, hydrolase activity, acting on acid anhydrides, hydrolase activity, acting on acid anhydrides, in phosphorus-containing anhydrides, nucleoside-triphosphatase activity, nucleotide binding, purine nucleotide binding, pyrophosphatase activity,			helix, nucleotide phosphate-binding region:GTP,	SF001711:ADP-ribosylation factor,
200776_s_at	BASIC LEUCINE ZIPPER AND W2 DOMAINS 1			IPR003307:eIF4-gamma/eIF5/eIF2-epsilon,		cell, cytoplasm, intracellular,	SM00515:eIF5C,	biosynthesis, cellular biosynthesis, cellular macromolecule metabolism, cellular metabolism, cellular physiological process, cellular process, cellular protein metabolism, macromolecule biosynthesis, macromolecule metabolism, metabolism, physiological process, primary metabolism, protein biosynthesis, protein metabolism, regulation of biological process, regulation of biosynthesis, regulation of …		binding, nucleic acid binding, translation factor activity, nucleic acid binding, translation initiation factor activity, translation regulator activity,
201437_s_at	EUKARYOTIC TRANSLATION INITIATION FACTOR 4E	HSA04910:INSULIN SIGNALING PATHWAY,	3d-structure, Hypothetical protein, direct protein sequencing, initiation factor, multigene family, phosphoprotein, phosphorylation, protein biosynthesis, rna-binding, translation regulation,	IPR001040:Eukaryotic translation initiation factor 4E (eIF-4E),		cell, cytoplasm, eukaryotic translation initiation factor 4F complex, intracellular, protein complex,		biosynthesis, cellular biosynthesis, cellular macromolecule metabolism, cellular metabolism, cellular physiological process, cellular process, cellular protein metabolism, macromolecule biosynthesis, macromolecule metabolism, metabolism, physiological process, primary metabolism, protein biosynthesis, protein metabolism, regulation of biological process, regulation of biosynthesis, regulation of …	107.mRNA_translation-protein_synthesis, 61.Myc_network, 83.Growth_factors_Survival_factors_Mitogens,	RNA binding, RNA cap binding, binding, nucleic acid binding, protein binding, translation factor activity, nucleic acid binding, translation initiation factor activity, translation regulator activity,	h_SARSpathway:SARS Coronavirus Protease, h_eif4Pathway:Regulation of eIF4e and p70 S6 Kinase, h_igf1mtorpathway:Skeletal muscle hypertrophy is regulated via AKT/mTOR pathway, h_iresPathway:Internal Ribosome entry pathway, h_mTORPathway:mTOR Signaling Pathway,		helix, mutagenesis site,	SF003024:translation initiation factor eIF-4E,
214440_at	N-ACETYLTRANSFERASE 1 (ARYLAMINE N-ACETYLTRANSFERASE)		acyltransferase, coenzyme A, detoxification, liver, multigene family, transferase,	IPR001447:N-acetyltransferase, IPR004081:Arylamine N-acetyltransferase,	ALZHEIMER'S DISEASE, BREAST CANCER, CANCER, CIGARETTE SMOKING- RELATED BLADDER CANCER, COLORECTAL CANCER, CONTACT ALLERGY, HEPATITIS, HIGHER N-ACETYLATION ACTIVITY, IMMUNE, INCREASED CHROMOSOME ABERRATIONS AND HIGHER LUNG CANCER RISK, LUNG CANCER, NEURODEG, URINARY BLADDER CANCER, VON HIPPEL-LINDAU TUMOUR,			biosynthesis, cellular biosynthesis, cellular metabolism, cellular physiological process, cellular process, coenzyme A biosynthesis, coenzyme A metabolism, coenzyme biosynthesis, coenzyme metabolism, cofactor biosynthesis, cofactor metabolism, metabolism, physiological process, response to abiotic stimulus, response to chemical stimulus, response to stimulus, response to xenobiotic stimulus, xeno…		N-acetyltransferase activity, N-acyltransferase activity, acetyltransferase activity, acyltransferase activity, arylamine N-acetyltransferase activity, catalytic activity, transferase activity, transferase activity, transferring acyl groups, transferase activity, transferring groups other than amino-acyl groups,			active site:Acyl-thioester intermediate, mutagenesis site,	SF000426:N-hydroxyarylamine O-acetyltransferase/arylamine N-acetyltransferase,
204614_at	SERPIN PEPTIDASE INHIBITOR, CLADE B (OVALBUMIN), MEMBER 2		3d-structure, acetylated amino end, direct protein sequencing, glycoprotein, plasma, plasminogen activation, protease inhibitor, serine protease inhibitor, serine proteinase inhibitor, signal,	IPR000215:Proteinase inhibitor I4, serpin,			SM00093:SERPIN,	anti-apoptosis, apoptosis, cell death, cellular physiological process, cellular process, death, negative regulation of apoptosis, negative regulation of biological process, negative regulation of cellular physiological process, negative regulation of cellular process, negative regulation of physiological process, negative regulation of programmed cell death, physiological process, programmed cell…		catalytic activity, endopeptidase activity, endopeptidase inhibitor activity, enzyme inhibitor activity, enzyme regulator activity, hydrolase activity, peptidase activity, plasminogen activator activity, protease inhibitor activity, serine-type endopeptidase activity, serine-type endopeptidase inhibitor activity, serine-type peptidase activity,	h_fibrinolysisPathway:Fibrinolysis Pathway,		disulfide bond, glycosylation site:N-linked (GlcNAc...), signal peptide, site:Reactive bond,	SF001630:serpin,
200782_at	ANNEXIN A5		3d-structure, acetylated amino end, acetylation, annexin, anticoagulant, blood coagulation, calcium, calcium binding, calcium/phospholipid-binding, direct protein sequencing, duplication, endonexin fold, membrane-associated protein, phospholipid binding, phosphoprotein,	IPR001464:Annexin,		cell, cytoplasm, intracellular,	SM00335:ANX,	anti-apoptosis, apoptosis, blood coagulation, cell communication, cell death, cellular physiological process, cellular process, coagulation, death, hemostasis, negative regulation of apoptosis, negative regulation of biological process, negative regulation of cellular physiological process, negative regulation of cellular process, negative regulation of coagulation, negative regulation of physiol…		anticoagulant activity, binding, calcium ion binding, calcium-dependent phospholipid binding, cation binding, enzyme inhibitor activity, enzyme regulator activity, ion binding, lipid binding, metal ion binding, obsolete molecular function, phospholipase inhibitor activity, phospholipid binding, protein binding,			helix, repeat:Annexin 1, repeat:Annexin 2, repeat:Annexin 3, repeat:Annexin 4,	SF002359:annexin I,
203290_at	MAJOR HISTOCOMPATIBILITY COMPLEX, CLASS II, DQ ALPHA 1	HSA04514:CELL ADHESION MOLECULES (CAMS), HSA04612:ANTIGEN PROCESSING AND PRESENTATION, HSA04940:TYPE I DIABETES MELLITUS,	3d-structure, Immunoglobulin domain, direct protein sequencing, glycoprotein, heterodimer, immune response, membrane, mhc ii, signal, transmembrane, transmembrane protein,	IPR001003:MHC class II, alpha chain, N-terminal, IPR003006:Immunoglobulin/major histocompatibility complex, IPR003597:Immunoglobulin C1 type, IPR007110:Immunoglobulin-like,	ASTHMA, ENDOMETRIOSIS, IMMUNE, SYSTEMIC LUPUS ERYTHEMATOSUS,	cell, integral to membrane, integral to plasma membrane, intrinsic to membrane, intrinsic to plasma membrane, membrane, plasma membrane,	SM00407:IGc1,	antigen presentation, antigen presentation, exogenous antigen, antigen processing, antigen processing, exogenous antigen via MHC class II, defense response, immune response, organismal physiological process, physiological process, response to biotic stimulus, response to stimulus,		MHC class II receptor activity, receptor activity, signal transducer activity, transmembrane receptor activity,			disulfide bond, domain:Ig-like C1-type, glycosylation site:N-linked (GlcNAc...), glycosylation site:O-linked, signal peptide, transmembrane region,	SF001991:class II histocompatibility antigen,
201185_at	HTRA SERINE PEPTIDASE 1		growth factor binding, hydrolase, protease, serine protease, signal,	IPR000867:Insulin-like growth factor-binding protein, IGFBP, IPR001254:Peptidase S1 and S6, chymotrypsin/Hap, IPR001478:PDZ/DHR/GLGF, IPR001940:Peptidase S1C, HrtA/DegP2/Q/S, IPR002350:Proteinase inhibitor I1, Kazal, IPR011497:Protease inhibitor, Kazal-type,		extracellular region, extracellular space,	SM00121:IB, SM00228:PDZ, SM00280:KAZAL,	cell growth, cell organization and biogenesis, cellular macromolecule metabolism, cellular metabolism, cellular morphogenesis, cellular physiological process, cellular process, cellular protein metabolism, development, growth, macromolecule metabolism, metabolism, morphogenesis, physiological process, primary metabolism, protein metabolism, proteolysis, regulation of biological process, regulatio…		binding, catalytic activity, endopeptidase activity, growth factor binding, hydrolase activity, insulin-like growth factor binding, peptidase activity, protein binding, serine-type endopeptidase activity, serine-type peptidase activity,		Posttranslational modification, protein turnover, chaperones,	active site:Charge relay system, domain:IGFBP, domain:Kazal-like, domain:PDZ, mutagenesis site, signal peptide,	SF036496:Serine protease, HTRA type,
203124_s_at	SOLUTE CARRIER FAMILY 11 (PROTON-COUPLED DIVALENT METAL ION TRANSPORTERS), MEMBER 2		alternative splicing, glycoprotein, ion transport, iron, iron transport, membrane, transmembrane, transport,	IPR001046:Natural resistance-associated macrophage protein,		cell, integral to membrane, integral to plasma membrane, intrinsic to membrane, intrinsic to plasma membrane, membrane, plasma membrane,		cation transport, cellular physiological process, cellular process, di-, tri-valent inorganic cation transport, establishment of localization, ion transport, iron ion transport, localization, metal ion transport, physiological process, transition metal ion transport, transport,		binding, cation binding, cation transporter activity, di-, tri-valent inorganic cation transporter activity, ion binding, ion transporter activity, iron ion binding, iron ion transporter activity, metal ion binding, metal ion transporter activity, transition metal ion binding, transition metal ion transporter activity, transporter activity,			glycosylation site:N-linked (GlcNAc...), splice variant, transmembrane region,	SF005717:natural resistance-associated macrophage protein 1,
211623_s_at	FIBRILLARIN		antigen, methylated amino acid, methylation, nuclear protein, nucleolus, ribonucleoprotein, rna-binding, rrna processing,	IPR000692:Fibrillarin,		cell, intracellular, intracellular membrane-bound organelle, intracellular non-membrane-bound organelle, intracellular organelle, membrane-bound organelle, membrane-enclosed lumen, non-membrane-bound organelle, nuclear lumen, nucleolus, nucleus, organelle, organelle lumen, protein complex, ribonucleoprotein complex,		RNA metabolism, RNA processing, biopolymer metabolism, cell organization and biogenesis, cellular metabolism, cellular physiological process, cellular process, cytoplasm organization and biogenesis, macromolecule metabolism, metabolism, nucleobase, nucleoside, nucleotide and nucleic acid metabolism, organelle organization and biogenesis, physiological process, primary metabolism, rRNA metabolism,…		RNA binding, binding, nucleic acid binding, protein binding,	h_SARSpathway:SARS Coronavirus Protease,			SF006540:fibrillarin,
212372_at	MYOSIN, HEAVY POLYPEPTIDE 10, NON-MUSCLE	HSA04530:TIGHT JUNCTION, HSA04810:REGULATION OF ACTIN CYTOSKELETON,	ATP, P-loop, actin binding, actin-binding, atp-binding, calmodulin-binding, cell shape, coiled coil, hydrolase, methylated amino acid, motor protein, multigene family, myosin, nucleotide binding, nucleotide-binding, smooth muscle, tandem repeat,	IPR000048:IQ calmodulin-binding region, IPR001609:Myosin head, motor region, IPR002017:Spectrin repeat, IPR002928:Myosin tail, IPR004009:Myosin, N-terminal, SH3-like,		actin cytoskeleton, cell, cytoskeleton, intracellular, intracellular non-membrane-bound organelle, intracellular organelle, myosin, non-membrane-bound organelle, organelle, protein complex,	SM00015:IQ, SM00242:MYSc,	biological process unknown, cell division, cell organization and biogenesis, cellular morphogenesis, cellular physiological process, cellular process, cytokinesis, development, morphogenesis, physiological process, regulation of cell shape,		ATP binding, actin binding, adenyl nucleotide binding, binding, calmodulin binding, catalytic activity, cytoskeletal protein binding, hydrolase activity, microfilament motor activity, motor activity, myosin ATPase activity, nucleotide binding, obsolete molecular function, protein binding, purine nucleotide binding,			domain:IQ, domain:Myosin head-like, nucleotide phosphate-binding region:ATP,	SF002328:myosin heavy chain,
56256_at	SID1 TRANSMEMBRANE FAMILY, MEMBER 2		alternative splicing, direct protein sequencing, glycoprotein, membrane, signal, transmembrane,			cell, integral to membrane, intrinsic to membrane, membrane,							glycosylation site:N-linked (GlcNAc...), signal peptide, splice variant, transmembrane region,
33322_i_at	STRATIFIN	HSA04110:CELL CYCLE,	3d-structure, direct protein sequencing, multigene family,	IPR000308:14-3-3 protein,	5' CPG ISLAND HYPERMETHYLATION, CANCER,	cell, cytoplasm, extracellular region, extracellular space, intracellular,	SM00101:14_3_3,	cell communication, cell cycle, cell proliferation, cellular physiological process, cellular process, negative regulation of biological process, negative regulation of enzyme activity, negative regulation of protein kinase activity, negative regulation of transferase activity, physiological process, regulation of biological process, regulation of cell cycle, regulation of cellular physiological p…		binding, enzyme inhibitor activity, enzyme regulator activity, kinase inhibitor activity, kinase regulator activity, protein binding, protein domain specific binding, protein kinase C inhibitor activity, protein kinase inhibitor activity, protein kinase regulator activity,	h_EfpPathway:Estrogen-responsive protein Efp controls cell cycle and breast tumors growth,			SF000868:14-3-3 protein,
33323_r_at	STRATIFIN	HSA04110:CELL CYCLE,	3d-structure, direct protein sequencing, multigene family,	IPR000308:14-3-3 protein,	5' CPG ISLAND HYPERMETHYLATION, CANCER,	cell, cytoplasm, extracellular region, extracellular space, intracellular,	SM00101:14_3_3,	cell communication, cell cycle, cell proliferation, cellular physiological process, cellular process, negative regulation of biological process, negative regulation of enzyme activity, negative regulation of protein kinase activity, negative regulation of transferase activity, physiological process, regulation of biological process, regulation of cell cycle, regulation of cellular physiological p…		binding, enzyme inhibitor activity, enzyme regulator activity, kinase inhibitor activity, kinase regulator activity, protein binding, protein domain specific binding, protein kinase C inhibitor activity, protein kinase inhibitor activity, protein kinase regulator activity,	h_EfpPathway:Estrogen-responsive protein Efp controls cell cycle and breast tumors growth,			SF000868:14-3-3 protein,
201922_at	TGF BETA-INDUCIBLE NUCLEAR PROTEIN 1		nuclear protein,	IPR001047:Ribosomal protein S8E,		cell, intracellular, intracellular membrane-bound organelle, intracellular organelle, membrane-bound organelle, nucleus, organelle,						Translation, ribosomal structure and biogenesis,		SF016301:Not Yet Assigned,
212203_x_at	INTERFERON INDUCED TRANSMEMBRANE PROTEIN 3 (1-8U)		interferon induction, membrane, transmembrane,	IPR007593:Interferon-induced transmembrane protein,		cell, integral to membrane, intrinsic to membrane, membrane,		defense response, immune response, organismal physiological process, physiological process, response to biotic stimulus, response to stimulus,					sequence conflict, transmembrane region,	SF016581:Not Yet Assigned,
217249_x_at	CYTOCHROME C OXIDASE SUBUNIT VIIA PSEUDOGENE 2		mitochondrion, transit peptide,	IPR003177:Cytochrome c oxidase, subunit VIIa,		cell, cytoplasm, intracellular, intracellular membrane-bound organelle, intracellular organelle, membrane-bound organelle, mitochondrion, organelle,		cellular metabolism, cellular physiological process, cellular process, electron transport, establishment of localization, generation of precursor metabolites and energy, localization, metabolism, physiological process, transport,		carrier activity, catalytic activity, cation transporter activity, cytochrome-c oxidase activity, electron transporter activity, heme-copper terminal oxidase activity, hydrogen ion transporter activity, ion transporter activity, monovalent inorganic cation transporter activity, oxidoreductase activity, oxidoreductase activity, acting on heme group of donors, oxidoreductase activity, acting on hem…			transit peptide:Mitochondrion,
213037_x_at	STAUFEN, RNA BINDING PROTEIN, HOMOLOG 1 (DROSOPHILA)		alternative splicing, endoplasmic reticulum, rna-binding,	IPR001159:Double-stranded RNA binding,		cell, cytoplasm, cytoskeleton, endoplasmic reticulum, intracellular, intracellular membrane-bound organelle, intracellular non-membrane-bound organelle, intracellular organelle, membrane-bound organelle, microtubule associated complex, microtubule cytoskeleton, non-membrane-bound organelle, organelle, protein complex, rough endoplasmic reticulum,	SM00358:DSRM,			RNA binding, binding, double-stranded RNA binding, intracellular transporter activity, nucleic acid binding, protein binding, transporter activity,			domain:DRBM 1, domain:DRBM 2, domain:DRBM 3, splice variant,
200705_s_at	EUKARYOTIC TRANSLATION ELONGATION FACTOR 1 BETA 2		3d-structure, direct protein sequencing, elongation factor, phosphoprotein, phosphorylation, protein biosynthesis,	IPR001326:Elongation factor 1, beta/beta'/delta chain,		cell, cytoplasm, eukaryotic translation elongation factor 1 complex, intracellular, protein complex,		biosynthesis, cellular biosynthesis, cellular macromolecule metabolism, cellular metabolism, cellular physiological process, cellular process, cellular protein metabolism, macromolecule biosynthesis, macromolecule metabolism, metabolism, physiological process, primary metabolism, protein biosynthesis, protein metabolism, translation, translational elongation,		binding, nucleic acid binding, protein binding, translation elongation factor activity, translation factor activity, nucleic acid binding, translation regulator activity,				SF003015:translation elongation factor eEF-1 beta chain,
209173_at	ANTERIOR GRADIENT 2 HOMOLOG (XENOPUS LAEVIS)		direct protein sequencing, signal,	IPR012335:Thioredoxin fold, IPR012336:Thioredoxin-like fold,									signal peptide,	SF010393:human anterior gradient-2,
200909_s_at	RIBOSOMAL PROTEIN, LARGE, P2	HSA03010:RIBOSOME,	3D-structure, direct protein sequencing, phosphoprotein, phosphorylation, protein biosynthesis, ribonucleoprotein, ribosomal protein, ribosome,	IPR001813:Ribosomal protein 60S,		cell, cytoplasm, cytosol, cytosolic large ribosomal subunit (sensu Eukaryota), cytosolic ribosome (sensu Eukaryota), intracellular, intracellular non-membrane-bound organelle, intracellular organelle, large ribosomal subunit, non-membrane-bound organelle, organelle, protein complex, ribonucleoprotein complex, ribosome,		biosynthesis, cellular biosynthesis, cellular macromolecule metabolism, cellular metabolism, cellular physiological process, cellular process, cellular protein metabolism, macromolecule biosynthesis, macromolecule metabolism, metabolism, physiological process, primary metabolism, protein biosynthesis, protein metabolism, translation, translational elongation,		RNA binding, binding, nucleic acid binding, structural constituent of ribosome, structural molecule activity,				SF002170:rat acidic ribosomal protein P1,
201227_s_at	NADH DEHYDROGENASE (UBIQUINONE) 1 BETA SUBCOMPLEX, 8, 19KDA	HSA00190:OXIDATIVE PHOSPHORYLATION,	hypothetical protein, mitochondrion, nad, oxidoreductase, transit peptide, ubiquinone,	IPR008699:NADH-ubiquinone oxidoreductase ASHI subunit,		cell, cell fraction, cytoplasm, intracellular, intracellular membrane-bound organelle, intracellular organelle, membrane fraction, membrane-bound organelle, mitochondrion, organelle,		ATP synthesis coupled electron transport, ATP synthesis coupled electron transport (sensu Eukaryota), cellular metabolism, cellular physiological process, cellular process, electron transport, establishment of localization, generation of precursor metabolites and energy, localization, metabolism, mitochondrial electron transport, NADH to ubiquinone, oxidative phosphorylation, phosphate metabolism…		NADH dehydrogenase (quinone) activity, NADH dehydrogenase (ubiquinone) activity, NADH dehydrogenase activity, carrier activity, catalytic activity, cation transporter activity, electron carrier activity, electron transporter activity, hydrogen ion transporter activity, ion transporter activity, metal ion transporter activity, monovalent inorganic cation transporter activity, oxidoreductase activi…			sequence conflict, transit peptide:Mitochondrion,	SF009288:human NADH dehydrogenase (ubiquinone) chain NDUFB8,
200734_s_at	ADP-RIBOSYLATION FACTOR 3	HSA05110:CHOLERA - INFECTION,	GTP binding, P-loop, blocked amino end, er-golgi transport, golgi stack, gtp-binding, lipoprotein, multigene family, myristate, myristylation, nucleotide binding, nucleotide-binding, protein transport, transport,	IPR001806:Ras GTPase, IPR003579:Ras small GTPase, Rab type, IPR005225:Small GTP-binding protein domain, IPR006687:GTP-binding protein SAR1, IPR006688:ADP-ribosylation factor, IPR006689:ARF/SAR superfamily,		Golgi apparatus, Golgi stack, cell, cytoplasm, intracellular, intracellular membrane-bound organelle, intracellular organelle, membrane-bound organelle, organelle,	SM00177:ARF,	ER to Golgi vesicle-mediated transport, Golgi vesicle transport, cell communication, cell organization and biogenesis, cellular localization, cellular physiological process, cellular process, establishment of cellular localization, establishment of localization, establishment of protein localization, intracellular signaling cascade, intracellular transport, localization, physiological process, pr…		GTP binding, binding, guanyl nucleotide binding, nucleotide binding, purine nucleotide binding,			lipid moiety-binding region:N-myristoyl glycine, nucleotide phosphate-binding region:GTP,	SF001711:ADP-ribosylation factor,
204470_at	CHEMOKINE (C-X-C MOTIF) LIGAND 1 (MELANOMA GROWTH STIMULATING ACTIVITY, ALPHA)	HSA04060:CYTOKINE-CYTOKINE RECEPTOR INTERACTION, HSA05120:EPITHELIAL CELL SIGNALING IN HELICOBACTER PYLORI INFECTION,	3d-structure, cytokine, direct protein sequencing, growth factor, inflammatory response, signal,	IPR001089:Small chemokine, C-X-C, IPR001811:Small chemokine, interleukin-8-like, IPR002473:Small chemokine, C-X-C/Interleukin 8,		extracellular region, extracellular space,	SM00199:SCY,	G-protein coupled receptor protein signaling pathway, actin cytoskeleton organization and biogenesis, actin filament-based process, behavior, cell communication, cell organization and biogenesis, cell proliferation, cell surface receptor linked signal transduction, cellular physiological process, cellular process, chemotaxis, cytoskeleton organization and biogenesis, defense response, development…		G-protein-coupled receptor binding, binding, chemokine activity, chemokine receptor binding, cytokine activity, enzyme activator activity, enzyme regulator activity, growth factor activity, protein binding, receptor binding, signal transducer activity,			disulfide bond, signal peptide,	SF002522:beta-thromboglobulin,
204386_s_at	MITOCHONDRIAL RIBOSOMAL PROTEIN 63		ribosomal protein,							structural constituent of ribosome, structural molecule activity,				SF011124:Drosophila hypothetical protein 63B12.11,
204387_x_at	MITOCHONDRIAL RIBOSOMAL PROTEIN 63		ribosomal protein,							structural constituent of ribosome, structural molecule activity,				SF011124:Drosophila hypothetical protein 63B12.11,
201358_s_at	COATOMER PROTEIN COMPLEX, SUBUNIT BETA		golgi stack, membrane, membrane trafficking, phosphorylation, protein transport, transport,	IPR002553:Adaptin, N-terminal, IPR011710:Protein of unknown function DUF1606, IPR011989:Armadillo-like helical,		COPI coated vesicle membrane, COPI vesicle coat, COPI-coated vesicle, Golgi apparatus, Golgi membrane, Golgi stack, Golgi-associated vesicle, cell, coated membrane, coated vesicle, coated vesicle membrane, cytoplasm, cytoplasmic membrane-bound vesicle, cytoplasmic vesicle, cytoplasmic vesicle membrane, cytosol, endomembrane system, intracellular, intracellular membrane-bound organelle, intracellu…		Golgi vesicle transport, cell organization and biogenesis, cellular localization, cellular physiological process, cellular process, establishment of cellular localization, establishment of localization, establishment of protein localization, intra-Golgi vesicle-mediated transport, intracellular protein transport, intracellular transport, localization, physiological process, protein localization, …		binding, protein binding,		Intracellular trafficking and secretion,		SF005727:coatomer complex I, beta subunit,
205328_at	CLAUDIN 10	HSA04514:CELL ADHESION MOLECULES (CAMS), HSA04530:TIGHT JUNCTION, HSA04670:LEUKOCYTE TRANSENDOTHELIAL MIGRATION,	membrane, tight junction, transmembrane,	IPR003554:Claudin-10, IPR004031:PMP-22/EMP/MP20 and claudin, IPR006187:Claudin tight junction protein,		apical junction complex, apicolateral plasma membrane, cell, cell junction, integral to membrane, integral to plasma membrane, intercellular junction, intrinsic to membrane, intrinsic to plasma membrane, membrane, plasma membrane, tight junction,		calcium-independent cell-cell adhesion, cell adhesion, cell-cell adhesion, cellular process,		binding, identical protein binding, protein binding, structural molecule activity,			transmembrane region,
208864_s_at	THIOREDOXIN		3d-structure, direct protein sequencing, electron transport, redox-active center, redox-active disulfide, transport,	IPR005746:Thioredoxin, IPR006662:Thioredoxin-related, IPR006663:Thioredoxin domain 2, IPR012335:Thioredoxin fold, IPR012336:Thioredoxin-like fold,				cell communication, cell motility, cell proliferation, cell-cell signaling, cellular metabolism, cellular physiological process, cellular process, electron transport, establishment of localization, generation of precursor metabolites and energy, localization, localization of cell, locomotion, metabolism, physiological process, signal transduction, transport,		binding, catalytic activity, electron transporter activity, oxidoreductase activity, protein binding, thiol-disulfide exchange intermediate activity, transporter activity,	h_tidPathway:Chaperones modulate interferon Signaling Pathway,		active site:Nucleophile, disulfide bond, domain:Thioredoxin, site:Contributes to redox potential value, site:Deprotonates C-terminal active site Cys,	SF000077:thioredoxin,
201893_x_at	DECORIN	HSA04350:TGF-BETA SIGNALING PATHWAY,	alternative splicing, chondroitin sulfate proteoglycan, collagen binding, dermatan sulfate, direct protein sequencing, duplication, extracellular matrix, fibroblast, glycoprotein, leucine-rich repeat, proteoglycan, signal, tandem repeat,	IPR000372:Leucine-rich repeat, cysteine-rich flanking region, N-terminal, IPR001611:Leucine-rich repeat, IPR003591:Leucine-rich repeat, typical subtype,		extracellular matrix, extracellular matrix (sensu Metazoa), extracellular region,	SM00013:LRRNT, SM00369:LRR_TYP,	development, morphogenesis, organ development, organ morphogenesis,		binding, chondroitin sulfate proteoglycan, collagen binding, obsolete molecular function, protein binding,	h_slrpPathway:Small Leucine-rich Proteoglycan (SLRP) molecules,	Function unknown,	disulfide bond, glycosylation site:N-linked (GlcNAc...), glycosylation site:O-linked (Xyl...) (glycosaminoglycan), repeat:LRR-S 1, repeat:LRR-S 2, repeat:LRR-S 3, repeat:LRR-S 4, repeat:LRR-T 1, repeat:LRR-T 2, repeat:LRR-T 3, repeat:LRR-T 4, repeat:LRR-T 5, repeat:LRR-T 6, repeat:LRR-T 7, repeat:LRR-T 8, signal peptide, splice variant,	SF002490:decorin,
205830_at	CALMEGIN		Polymorphism, antigen, calcium, chaperone, endoplasmic reticulum, membrane, signal, transmembrane,	IPR001580:Calreticulin/calnexin, IPR013320:Concanavalin A-like lectin/glucanase, subgroup,		cell, cytoplasm, endoplasmic reticulum, integral to membrane, intracellular, intracellular membrane-bound organelle, intracellular organelle, intrinsic to membrane, membrane, membrane-bound organelle, organelle,		cellular macromolecule metabolism, cellular metabolism, cellular physiological process, cellular process, cellular protein metabolism, fertilization, fertilization (sensu Metazoa), macromolecule metabolism, metabolism, physiological process, primary metabolism, protein folding, protein metabolism, reproduction, sexual reproduction,		binding, calcium ion binding, cation binding, ion binding, metal ion binding, protein binding, unfolded protein binding,			repeat:1-1, repeat:1-2, repeat:1-3, repeat:1-4, repeat:2-1, repeat:2-2, repeat:2-3, repeat:2-4, signal peptide, transmembrane region,	SF002357:calnexin,
200888_s_at	RIBOSOMAL PROTEIN L23	HSA03010:RIBOSOME, MMU03010:RIBOSOME,	ribonucleoprotein, ribosomal protein,	IPR000218:Ribosomal protein L14b/L23e,		cell, cytoplasm, intracellular, intracellular non-membrane-bound organelle, intracellular organelle, non-membrane-bound organelle, organelle, protein complex, ribonucleoprotein complex, ribosome,		biosynthesis, cell organization and biogenesis, cellular biosynthesis, cellular localization, cellular macromolecule metabolism, cellular metabolism, cellular physiological process, cellular process, cellular protein metabolism, establishment of cellular localization, establishment of localization, establishment of protein localization, intracellular protein transport, intracellular transport, lo…		structural constituent of ribosome, structural molecule activity,				SF002182:ribosomal protein L14/L17/L23,
217770_at	PHOSPHATIDYLINOSITOL GLYCAN, CLASS T	HSA00563:GLYCOSYLPHOSPHATIDYLINOSITOL(GPI)-ANCHOR BIOSYNTHESIS,	alternative splicing, direct protein sequencing, endoplasmic reticulum, glycoprotein, gpi-anchor biosynthesis, membrane, signal, transmembrane,	IPR007245:Gpi16 subunit, GPI transamidase component,		GPI-anchor transamidase complex, cell, cytoplasm, endomembrane system, endoplasmic reticulum, endoplasmic reticulum membrane, integral to endoplasmic reticulum membrane, integral to membrane, integral to organelle membrane, intracellular, intracellular membrane-bound organelle, intracellular organelle, intrinsic to endoplasmic reticulum membrane, intrinsic to membrane, intrinsic to organelle memb…		GPI anchor biosynthesis, GPI anchor metabolism, attachment of GPI anchor to protein, biopolymer metabolism, biopolymer modification, biosynthesis, cellular biosynthesis, cellular lipid metabolism, cellular macromolecule metabolism, cellular metabolism, cellular physiological process, cellular process, cellular protein metabolism, glycerophospholipid biosynthesis, glycerophospholipid metabolism, l…		GPI-anchor transamidase activity, binding, catalytic activity, hydrolase activity, protein binding,			disulfide bond, glycosylation site:N-linked (GlcNAc...), mutagenesis site, signal peptide, splice variant, transmembrane region,
212155_at	RING FINGER PROTEIN 187		metal-binding, zinc, zinc-finger,	IPR001841:Zinc finger, RING-type,		cell, intracellular, protein complex, ubiquitin ligase complex,	SM00184:RING,	biopolymer metabolism, biopolymer modification, cellular macromolecule metabolism, cellular metabolism, cellular physiological process, cellular process, cellular protein metabolism, macromolecule metabolism, metabolism, physiological process, primary metabolism, protein metabolism, protein modification, protein ubiquitination, ubiquitin cycle,		binding, catalytic activity, cation binding, ion binding, ligase activity, ligase activity, forming carbon-nitrogen bonds, metal ion binding, transition metal ion binding, ubiquitin-protein ligase activity, zinc ion binding,
41220_at	SEPTIN 9		alternative splicing, anti-oncogene, cell cycle, cell division, chromosomal translocation, gtp-binding, nucleotide-binding,	IPR000038:Cell division/GTP binding protein,		cell, cytoplasm, intracellular,				GTPase activity, catalytic activity, hydrolase activity, hydrolase activity, acting on acid anhydrides, hydrolase activity, acting on acid anhydrides, in phosphorus-containing anhydrides, nucleoside-triphosphatase activity, pyrophosphatase activity,		Cell division and chromosome partitioning / Cytoskeleton, Function unknown,	nucleotide phosphate-binding region:GTP, splice variant,	SF006698:Saccharomyces cerevisiae cell division control protein CDC10,
205014_at	FIBROBLAST GROWTH FACTOR BINDING PROTEIN 1		heparin binding, signal,	IPR010510:FGF binding 1,		extracellular region, extracellular space,		cell communication, cell proliferation, cell-cell signaling, cellular physiological process, cellular process, negative regulation of biological process, negative regulation of cell proliferation, negative regulation of cellular physiological process, negative regulation of cellular process, negative regulation of physiological process, physiological process, regulation of biological process, reg…		binding, carbohydrate binding, glycosaminoglycan binding, heparin binding, pattern binding, polysaccharide binding,			signal peptide,	SF023927:Not Yet Assigned,
212268_at	SERPIN PEPTIDASE INHIBITOR, CLADE B (OVALBUMIN), MEMBER 1		acetylation, direct protein sequencing, protease inhibitor, serine protease inhibitor, serine proteinase inhibitor,	IPR000215:Proteinase inhibitor I4, serpin,		cell, cytoplasm, intracellular,	SM00093:SERPIN,			endopeptidase inhibitor activity, enzyme inhibitor activity, enzyme regulator activity, protease inhibitor activity, serine-type endopeptidase inhibitor activity,			modified residue, site:Reactive bond,	SF001630:serpin,
213572_s_at	SERPIN PEPTIDASE INHIBITOR, CLADE B (OVALBUMIN), MEMBER 1		acetylation, direct protein sequencing, protease inhibitor, serine protease inhibitor, serine proteinase inhibitor,	IPR000215:Proteinase inhibitor I4, serpin,		cell, cytoplasm, intracellular,	SM00093:SERPIN,			endopeptidase inhibitor activity, enzyme inhibitor activity, enzyme regulator activity, protease inhibitor activity, serine-type endopeptidase inhibitor activity,			modified residue, site:Reactive bond,	SF001630:serpin,
214363_s_at	MATRIN 3		hypothetical protein, metal-binding, nuclear protein, phosphorylation, rna-binding, zinc, zinc-finger,	IPR000504:RNA-binding region RNP-1 (RNA recognition motif), IPR000690:Zinc finger, C2H2-type matrin, IPR003604:Zinc finger, U1-type, IPR007087:Zinc finger, C2H2-type, IPR012677:Nucleotide-binding, alpha-beta plait,		cell, endomembrane system, envelope, intracellular, intracellular membrane-bound organelle, intracellular organelle, membrane, membrane-bound organelle, nuclear envelope, nuclear inner membrane, nuclear membrane, nucleus, organelle, organelle envelope, organelle inner membrane, organelle membrane,	SM00360:RRM, SM00451:ZnF_U1,			RNA binding, binding, cation binding, ion binding, metal ion binding, nucleic acid binding, nucleotide binding, structural molecule activity, transition metal ion binding, zinc ion binding,	h_antisensePathway:RNA polymerase III transcription,		domain:RRM 1, domain:RRM 2, zinc finger region:Matrin-type,
221872_at	RETINOIC ACID RECEPTOR RESPONDER (TAZAROTENE INDUCED) 1		alternative splicing, glycoprotein, membrane, signal-anchor, transmembrane,	IPR009684:Proteinase inhibitor I47, latexin,		cell, integral to membrane, intrinsic to membrane, membrane,		cell proliferation, cellular physiological process, cellular process, negative regulation of biological process, negative regulation of cell proliferation, negative regulation of cellular physiological process, negative regulation of cellular process, negative regulation of physiological process, physiological process, regulation of biological process, regulation of cell proliferation, regulation…					glycosylation site:N-linked (GlcNAc...), splice variant, transmembrane region,
200693_at	TYROSINE 3-MONOOXYGENASE/TRYPTOPHAN 5-MONOOXYGENASE ACTIVATION PROTEIN, THETA POLYPEPTIDE	HSA04110:CELL CYCLE,	3D-structure, direct protein sequencing, multigene family,	IPR000308:14-3-3 protein,			SM00101:14_3_3,	cell cycle, cellular physiological process, cellular process, establishment of localization, exocytosis, localization, physiological process, regulation of biological process, regulation of cell cycle, regulation of cellular physiological process, regulation of cellular process, regulation of physiological process, regulation of progression through cell cycle, secretion, secretory pathway, transp…		binding, enzyme inhibitor activity, enzyme regulator activity, kinase inhibitor activity, kinase regulator activity, protein binding, protein domain specific binding, protein kinase C inhibitor activity, protein kinase inhibitor activity, protein kinase regulator activity,	h_g2Pathway:Cell Cycle:G2/M Checkpoint,			SF000868:14-3-3 protein,
213699_s_at	TYROSINE 3-MONOOXYGENASE/TRYPTOPHAN 5-MONOOXYGENASE ACTIVATION PROTEIN, THETA POLYPEPTIDE	HSA04110:CELL CYCLE,	3D-structure, direct protein sequencing, multigene family,	IPR000308:14-3-3 protein,			SM00101:14_3_3,	cell cycle, cellular physiological process, cellular process, establishment of localization, exocytosis, localization, physiological process, regulation of biological process, regulation of cell cycle, regulation of cellular physiological process, regulation of cellular process, regulation of physiological process, regulation of progression through cell cycle, secretion, secretory pathway, transp…		binding, enzyme inhibitor activity, enzyme regulator activity, kinase inhibitor activity, kinase regulator activity, protein binding, protein domain specific binding, protein kinase C inhibitor activity, protein kinase inhibitor activity, protein kinase regulator activity,	h_g2Pathway:Cell Cycle:G2/M Checkpoint,			SF000868:14-3-3 protein,
215001_s_at	GLUTAMATE-AMMONIA LIGASE (GLUTAMINE SYNTHETASE)	HSA00251:GLUTAMATE METABOLISM, HSA00550:PEPTIDOGLYCAN BIOSYNTHESIS, HSA00910:NITROGEN METABOLISM,	acetylation, ligase,	IPR008146:Glutamine synthetase, catalytic region, IPR008147:Glutamine synthetase, beta-Grasp,				amine biosynthesis, amine metabolism, amino acid and derivative metabolism, amino acid biosynthesis, amino acid metabolism, biosynthesis, carboxylic acid metabolism, cell communication, cell-cell signaling, cellular biosynthesis, cellular metabolism, cellular physiological process, cellular process, glutamine biosynthesis, glutamine family amino acid biosynthesis, glutamine family amino acid meta…		catalytic activity, glutamate-ammonia ligase activity, ligase activity, ligase activity, forming carbon-nitrogen bonds,
202854_at	HYPOXANTHINE PHOSPHORIBOSYLTRANSFERASE 1 (LESCH-NYHAN SYNDROME)	HSA00230:PURINE METABOLISM,	3d-structure, acetylated amino end, acetylation, direct protein sequencing, disease mutation, glycosyltransferase, gout, magnesium, metal-binding, pentosyltransferase, purine salvage, salvage pathway, transferase,	IPR000836:Phosphoribosyltransferase, IPR002375:Purine/pyrimidine phosphoribosyl transferase, IPR005904:Hypoxanthine phosphoribosyl transferase,	LESCH-NYHAN SYNDROME, METABOLIC,	cell, cytoplasm, intracellular,		behavior, cellular metabolism, cellular physiological process, cellular process, metabolic compound salvage, metabolism, nucleobase, nucleoside, nucleotide and nucleic acid metabolism, nucleoside metabolism, nucleoside salvage, physiological process, primary metabolism, purine nucleoside metabolism, purine ribonucleoside metabolism, purine ribonucleoside salvage, purine salvage, response to stimu…		binding, catalytic activity, hypoxanthine phosphoribosyltransferase activity, ion binding, magnesium ion binding, metal ion binding, transferase activity, transferase activity, transferring glycosyl groups, transferase activity, transferring pentosyl groups,		Nucleotide transport and metabolism,	helix, metal ion-binding site:Magnesium 1,	SF000480:Hypoxanthine phosphoribosyltransferase,
219572_at	HYPOTHETICAL PROTEIN FLJ20761		Alternative splicing, Calcium, Exocytosis, Lipid-binding, Membrane, Metal-binding, Polymorphism, Protein transport, Synapse, Transport,	IPR000008:C2, IPR001849:Pleckstrin-like, IPR010439:Protein of unknown function DUF1041, IPR011993:Pleckstrin homology-type,		cell, membrane, synapse,		cellular physiological process, cellular process, establishment of localization, establishment of protein localization, exocytosis, localization, physiological process, protein localization, protein transport, secretion, secretory pathway, transport, vesicle-mediated transport,		binding, calcium ion binding, cation binding, ion binding, lipid binding, metal ion binding,			domain:C2, domain:MH, domain:PH, splice variant,
219765_at	ZINC FINGER PROTEIN 329		metal-binding, nuclear protein, zinc, zinc-finger,	IPR007086:Zinc finger, C2H2-subtype, IPR007087:Zinc finger, C2H2-type,		cell, intracellular, intracellular membrane-bound organelle, intracellular organelle, membrane-bound organelle, nucleus, organelle,	SM00355:ZnF_C2H2,			binding, cation binding, ion binding, metal ion binding, nucleic acid binding, transition metal ion binding, zinc ion binding,		General function prediction only,
209619_at	CD74 ANTIGEN (INVARIANT POLYPEPTIDE OF MAJOR HISTOCOMPATIBILITY COMPLEX, CLASS II ANTIGEN-ASSOCIATED)	HSA04612:ANTIGEN PROCESSING AND PRESENTATION,	3d-structure, alternative splicing, chaperone, direct protein sequencing, glycoprotein, immune response, membrane, proteoglycan, signal-anchor, transmembrane, transmembrane protein,	IPR000716:Thyroglobulin type-1, IPR011988:MHC class II-associated invariant chain, trimerisation,		cell, integral to membrane, intracellular, intrinsic to membrane, membrane,	SM00211:TY,	T cell selection, antigen presentation, antigen presentation, endogenous antigen, apoptosis, biosynthesis, carboxylic acid biosynthesis, carboxylic acid metabolism, cell activation, cell communication, cell death, cell differentiation, cell organization and biogenesis, cell proliferation, cellular biosynthesis, cellular lipid metabolism, cellular localization, cellular macromolecule metabolism, c…		MHC class II protein binding, MHC protein binding, binding, cytokine binding, identical protein binding, protein binding, receptor binding, signal transducer activity, unfolded protein binding,			disulfide bond, domain:Thyroglobulin type-1, glycosylation site:N-linked (GlcNAc...), glycosylation site:O-linked (Xyl...) (glycosaminoglycan), splice variant, transmembrane region,	SF001992:class II histocompatibility antigen-associated gamma chain,
209392_at	ECTONUCLEOTIDE PYROPHOSPHATASE/PHOSPHODIESTERASE 2 (AUTOTAXIN)	HSA00230:PURINE METABOLISM, HSA00500:STARCH AND SUCROSE METABOLISM, HSA00740:RIBOFLAVIN METABOLISM, HSA00760:NICOTINATE AND NICOTINAMIDE METABOLISM, HSA00770:PANTOTHENATE AND COA BIOSYNTHESIS,	EF hand, alternative splicing, direct protein sequencing, glycoprotein, hydrolase, membrane, multifunctional enzyme, phosphoprotein, phosphoric diester hydrolase, signal-anchor, transmembrane,	IPR001212:Somatomedin B, IPR001604:DNA/RNA non-specific endonuclease, IPR002591:Type I phosphodiesterase/nucleotide pyrophosphatase,		cell, integral to membrane, integral to plasma membrane, intrinsic to membrane, intrinsic to plasma membrane, membrane, plasma membrane,	SM00201:SO, SM00477:NUC,	G-protein coupled receptor protein signaling pathway, behavior, cell communication, cell motility, cell surface receptor linked signal transduction, cellular metabolism, cellular physiological process, cellular process, chemotaxis, establishment of localization, localization, localization of cell, locomotion, locomotory behavior, metabolism, nucleobase, nucleoside, nucleotide and nucleic acid met…		binding, catalytic activity, endonuclease activity, exonuclease activity, hydrolase activity, hydrolase activity, acting on acid anhydrides, hydrolase activity, acting on acid anhydrides, in phosphorus-containing anhydrides, hydrolase activity, acting on ester bonds, nuclease activity, nucleic acid binding, nucleotide diphosphatase activity, phosphodiesterase I activity, phosphoric diester hydrol…			disulfide bond, domain:SMB 1, domain:SMB 2, glycosylation site:N-linked (GlcNAc...), splice variant, transmembrane region,	SF001268:nucleotide pyrophosphatase,
217947_at	CKLF-LIKE MARVEL TRANSMEMBRANE DOMAIN CONTAINING 6		acetylation, chemotaxis, cytokine, direct protein sequencing, membrane, sensory transduction, transmembrane,	IPR008253:Marvel,		cell, extracellular region, extracellular space, integral to membrane, intrinsic to membrane, membrane,		behavior, chemotaxis, locomotory behavior, neurophysiological process, organismal physiological process, physiological process, response to abiotic stimulus, response to chemical stimulus, response to external stimulus, response to stimulus, sensory perception, taxis,		binding, cytokine activity, protein binding, receptor binding, signal transducer activity,			modified residue, transmembrane region,
208029_s_at	LYSOSOMAL ASSOCIATED PROTEIN TRANSMEMBRANE 4 BETA		hypothetical protein, transmembrane,	IPR004687:Golgi 4-transmembrane spanning transporter,		cell, integral to membrane, intrinsic to membrane, membrane,
208767_s_at	LYSOSOMAL ASSOCIATED PROTEIN TRANSMEMBRANE 4 BETA		hypothetical protein, transmembrane,	IPR004687:Golgi 4-transmembrane spanning transporter,		cell, integral to membrane, intrinsic to membrane, membrane,
214039_s_at	LYSOSOMAL ASSOCIATED PROTEIN TRANSMEMBRANE 4 BETA		hypothetical protein, transmembrane,	IPR004687:Golgi 4-transmembrane spanning transporter,		cell, integral to membrane, intrinsic to membrane, membrane,
207076_s_at	ARGININOSUCCINATE SYNTHETASE	HSA00220:UREA CYCLE AND METABOLISM OF AMINO GROUPS, HSA00252:ALANINE AND ASPARTATE METABOLISM, HSA00330:ARGININE AND PROLINE METABOLISM,	ATP, amino-acid biosynthesis, arginine biosynthesis, atp-binding, direct protein sequencing, disease mutation, homotetramer, ligase, nucleotide-binding, urea cycle,	IPR001518:Argininosuccinate synthase,		cell, cytoplasm, intracellular,		amine biosynthesis, amine metabolism, amino acid and derivative metabolism, amino acid biosynthesis, amino acid metabolism, arginine biosynthesis, arginine metabolism, biosynthesis, carboxylic acid metabolism, cellular biosynthesis, cellular metabolism, cellular physiological process, cellular process, glutamine family amino acid biosynthesis, glutamine family amino acid metabolism, metabolism, n…		ATP binding, adenyl nucleotide binding, argininosuccinate synthase activity, binding, catalytic activity, ligase activity, ligase activity, forming carbon-nitrogen bonds, nucleotide binding, protein binding, purine nucleotide binding,			nucleotide phosphate-binding region:ATP,	SF001579:argininosuccinate synthase,
203748_x_at	RNA BINDING MOTIF, SINGLE STRANDED INTERACTING PROTEIN 1		3D-structure, DNA binding, alternative splicing, dna replication, dna-binding, nuclear protein, rna-binding,	IPR000504:RNA-binding region RNP-1 (RNA recognition motif), IPR002343:Paraneoplastic encephalomyelitis antigen, IPR012677:Nucleotide-binding, alpha-beta plait,		cell, cellular component unknown, intracellular, intracellular membrane-bound organelle, intracellular organelle, membrane-bound organelle, nucleus, organelle,	SM00360:RRM,	DNA metabolism, DNA replication, RNA metabolism, RNA processing, biopolymer metabolism, biosynthesis, cellular biosynthesis, cellular macromolecule metabolism, cellular metabolism, cellular physiological process, cellular process, cellular protein metabolism, macromolecule biosynthesis, macromolecule metabolism, metabolism, nucleobase, nucleoside, nucleotide and nucleic acid metabolism, physiolog…		DNA binding, RNA binding, binding, double-stranded DNA binding, nucleic acid binding, nucleotide binding, single-stranded DNA binding, structure-specific DNA binding,			domain:RRM 1, domain:RRM 2, splice variant,
215127_s_at	RNA BINDING MOTIF, SINGLE STRANDED INTERACTING PROTEIN 1		3D-structure, DNA binding, alternative splicing, dna replication, dna-binding, nuclear protein, rna-binding,	IPR000504:RNA-binding region RNP-1 (RNA recognition motif), IPR002343:Paraneoplastic encephalomyelitis antigen, IPR012677:Nucleotide-binding, alpha-beta plait,		cell, cellular component unknown, intracellular, intracellular membrane-bound organelle, intracellular organelle, membrane-bound organelle, nucleus, organelle,	SM00360:RRM,	DNA metabolism, DNA replication, RNA metabolism, RNA processing, biopolymer metabolism, biosynthesis, cellular biosynthesis, cellular macromolecule metabolism, cellular metabolism, cellular physiological process, cellular process, cellular protein metabolism, macromolecule biosynthesis, macromolecule metabolism, metabolism, nucleobase, nucleoside, nucleotide and nucleic acid metabolism, physiolog…		DNA binding, RNA binding, binding, double-stranded DNA binding, nucleic acid binding, nucleotide binding, single-stranded DNA binding, structure-specific DNA binding,			domain:RRM 1, domain:RRM 2, splice variant,
208843_s_at	GOLGI REASSEMBLY STACKING PROTEIN 2, 55KDA		Methylation, alternative splicing, direct protein sequencing, golgi stack, lipoprotein, membrane, myristate, palmitate, phosphorylation,	IPR001478:PDZ/DHR/GLGF, IPR007583:GRASP55/65,		Golgi apparatus, Golgi stack, cell, cytoplasm, intracellular, intracellular membrane-bound organelle, intracellular organelle, membrane, membrane-bound organelle, organelle,				binding, protein binding,			domain:PDZ, lipid moiety-binding region:N-myristoyl glycine, mutagenesis site, splice variant,
200807_s_at	HEAT SHOCK 60KDA PROTEIN 1 (CHAPERONIN)	HSA04940:TYPE I DIABETES MELLITUS, HSA05060:PRION DISEASE,	ATP, Phosphorylation, atp-binding, chaperone, direct protein sequencing, heat shock, mitochondrion, molecular chaperone, nucleotide-binding, stress-induced protein, transit peptide,	IPR001844:Chaperonin Cpn60, IPR002423:Chaperonin Cpn60/TCP-1, IPR012723:chaperonin GroEL,		cell, cytoplasm, intracellular, intracellular membrane-bound organelle, intracellular organelle, membrane-bound organelle, membrane-enclosed lumen, mitochondrial lumen, mitochondrial matrix, mitochondrion, organelle, organelle lumen,		apoptosis, cell death, cell organization and biogenesis, cellular localization, cellular macromolecule metabolism, cellular metabolism, cellular physiological process, cellular process, cellular protein metabolism, death, establishment of cellular localization, establishment of localization, establishment of protein localization, intracellular protein transport, intracellular transport, localizat…		ATP binding, adenyl nucleotide binding, binding, nucleotide binding, protein binding, purine nucleotide binding, unfolded protein binding,			modified residue, transit peptide:Mitochondrion,	SF003112:chaperonin groEL,
218644_at	PLECKSTRIN 2		3D-structure, cytoskeleton, membrane,	IPR000591:Pleckstrin/ G-protein, interacting region, IPR001849:Pleckstrin-like, IPR011993:Pleckstrin homology-type,		cell, cytoskeleton, intracellular, intracellular non-membrane-bound organelle, intracellular organelle, membrane, non-membrane-bound organelle, organelle,	SM00049:DEP, SM00233:PH,	actin cytoskeleton organization and biogenesis, actin filament-based process, cell communication, cell organization and biogenesis, cellular physiological process, cellular process, cytoskeleton organization and biogenesis, intracellular signaling cascade, organelle organization and biogenesis, physiological process, signal transduction,					domain:DEP, domain:PH 1, domain:PH 2,	SF001736:pleckstrin,
[truncated: 772 more rows]
