# Supplementary material for: Systems biology approach to identification of biomarkers for metastatic progression in cancer
Source: BMC Bioinformatics. 2008 Aug 12;9(Suppl 9):S8. doi: 10.1186/1471-2105-9-S9-S8 (PMC2537559; doi:10.1186/1471-2105-9-S9-S8)
Supplement: Additional file 1 — Supplementary figures 1–6 and Supplementary tables 1–6. [file 1471-2105-9-S9-S8-S1.zip › Supplemental table6.xls]

## Sheet: GeneGo maps
Ontology:		GeneGo maps
Contact: Julie Bryant GeneGO, Inc. 169 Saxony Rd., #109, Encinitas CA, 92024 Phone: (858) 756 7996 E mail: julie@genego.com
	Settings:
	P-value		0.05
	Signals		both
	Sorting method		Particular
	Sorted by			Common for 5 experiments: (6) slist14_genelist; (9) slist11_genelist; (14) slist6_genelist; (16) slist4_genelist; (18) slist2_genelist
	Thresholds (Fold change)					0.001
						(Network objects)
		Common				81
		Similar				625
		Unique:
			slist14_genelist			22
			slist11_genelist			18
			slist6_genelist			23
			slist4_genelist			16
			slist2_genelist			22
		Top GeneGo maps
								name	p-value
		Same color and number means that the pathway is common at all columns						Glycolysis and gluconeogenesis p. 2	0.991
								Cytoskeleton remodeling_Keratin filaments	0.979
								Oxidative phosphorylation	0.973
								Immune response _NFAT in immune response	0.969
								Immune response _Antiviral actions of Interferons	0.969
								Immune response _Classic complement pathway	0.967
								Immune response _Role of DAP12 receptors in NK cells	0.957
								Bacterial infections in CF airways	0.950
								Glycolysis and gluconeogenesis (short map)	0.935
								Immune response _CD16 signaling in NK cells	0.935

## Sheet: GeneGo process networks
Ontology:		GeneGo process networks
Contact: Julie Bryant GeneGO, Inc. 169 Saxony Rd., #109, Encinitas CA, 92024 Phone: (858) 756 7996 E mail: julie@genego.com
	Settings:
	P-value		0.05
	Signals		both
	Sorting method		Particular
	Sorted by			Common for 5 experiments: (6) slist14_genelist; (9) slist11_genelist; (14) slist6_genelist; (16) slist4_genelist; (18) slist2_genelist
	Thresholds (Fold change)					0.001
						(Network objects)
		Common				81
		Similar				625
		Unique:
			slist14_genelist			22
			slist11_genelist			18
			slist6_genelist			23
			slist4_genelist			16
			slist2_genelist			22
		Top GeneGo process networks
								name	p-value
		Same color and number means that the network is common at all columns						Immune_BCR pathway	1.00
								Translation_Translation initiation	1.00
								Immune_Antigen presentation	1.00
								Inflammation_NK cell cytotoxicity	0.999
								Translation_Elongation-Termination	0.999
								Inflammation_IL-4 signaling	0.999
								Immune_Phagosome in antigen presentation	0.998
								Immune_Phagocytosis	0.978
								Cell adhesion_Cell junctions	0.961
								Inflammation_Histamine signaling	0.910

## Sheet: Diseases (by biomarkers)
Ontology:		Diseases (by biomarkers)
Contact: Julie Bryant GeneGO, Inc. 169 Saxony Rd., #109, Encinitas CA, 92024 Phone: (858) 756 7996 E mail: julie@genego.com
	Settings:
	P-value		0.05
	Signals		both
	Sorting method		Particular
	Sorted by			Common for 5 experiments: (6) slist14_genelist; (9) slist11_genelist; (14) slist6_genelist; (16) slist4_genelist; (18) slist2_genelist
	Thresholds (Fold change)					0.001
						(Network objects)
		Common				81
		Similar				625
		Unique:
			slist14_genelist			22
			slist11_genelist			18
			slist6_genelist			23
			slist4_genelist			16
			slist2_genelist			22
		Top Diseases (by biomarkers)
								name	p-value
		Same color and number means that the disease is common at all columns						Aortic Diseases	1.00
								Sarcoidosis	1.00
								Aortic Aneurysm, Abdominal	1.00
								Aneurysm	1.00
								Lymphoma, Mucosa-Associated Lymphoid Tissue	1.00
								Leukemia, Lymphocytic, Chronic	1.00
								Lymphoma, Follicular	1.00
								Acidosis	1.00
								Aortic Aneurysm	1.00
								Lymphoma, Low-Grade	1.00

## Sheet: GeneGo metabolic networks
Ontology:		GeneGo metabolic networks
Contact: Julie Bryant GeneGO, Inc. 169 Saxony Rd., #109, Encinitas CA, 92024 Phone: (858) 756 7996 E mail: julie@genego.com
	Settings:
	P-value		0.05
	Signals		both
	Sorting method		Particular
	Sorted by			Common for 5 experiments: (6) slist14_genelist; (9) slist11_genelist; (14) slist6_genelist; (16) slist4_genelist; (18) slist2_genelist
	Thresholds (Fold change)					0.001
						(Network objects)
		Common				81
		Similar				625
		Unique:
			slist14_genelist			22
			slist11_genelist			18
			slist6_genelist			23
			slist4_genelist			16
			slist2_genelist			22
		Top GeneGo metabolic networks
								name	p-value
		Same color and number means that the network is common at all columns						Aminoacid metabolism_Branched-chain amino acid metabolism	0.991
								Septosaccharide pathway	0.972
								Lipid metabolism_n-6 Poliunsaturated fatty acid biosynthesis	0.958
								Vitamins, mediators and cofactors metabolism_CoA biosynthesis and transport	0.938
								1-linoleoyl-glycerol_3-phosphate pathway	0.937
								(L)-valine pathways and transport	0.932
								GalNAcbeta1-3Gal pathway	0.923
								Lipid metabolism_Fatty Acid Beta-oxydation	0.895
								Carbohydrate metabolism_Propionate metabolism and transport_new	0.872
								Carbohydrate metabolism_Glycolisys, Glucogenesis and glucose transport	0.852

## Sheet: GO processes
Ontology:		GO processes
Contact: Julie Bryant GeneGO, Inc. 169 Saxony Rd., #109, Encinitas CA, 92024 Phone: (858) 756 7996 E mail: julie@genego.com
	Settings:
	P-value		0.05
	Signals		both
	Sorting method		Particular
	Sorted by			Common for 5 experiments: (6) slist14_genelist; (9) slist11_genelist; (14) slist6_genelist; (16) slist4_genelist; (18) slist2_genelist
	Thresholds (Fold change)					0.001
						(Network objects)
		Common				81
		Similar				625
		Unique:
			slist14_genelist			22
			slist11_genelist			18
			slist6_genelist			23
			slist4_genelist			16
			slist2_genelist			22
		Top GO processes
								name	p-value
		Same color and number means that the process is common at all columns						immune response	1.00
								immune system process	1.00
								response to stimulus	1.00
								defense response	1.00
								detoxification of copper ion	1.00
								energy coupled proton transport, down electrochemical gradient	0.999
								ATP synthesis coupled proton transport	0.999
								activation of immune response	0.999
								ATP biosynthetic process	0.999
								nucleoside phosphate metabolic process	0.999
