# Supplementary material for: Systems biology approach to identification of biomarkers for metastatic progression in cancer
Source: BMC Bioinformatics. 2008 Aug 12;9(Suppl 9):S8. doi: 10.1186/1471-2105-9-S9-S8 (PMC2537559; doi:10.1186/1471-2105-9-S9-S8)
Supplement: Additional file 1 — Supplementary figures 1–6 and Supplementary tables 1–6. [file 1471-2105-9-S9-S8-S1.zip › Supplemental table1.xls]

## Sheet: DavidFuncAnnCluster
Functional Group 1	Median: 1.3827769114508053E-17	Geo: 2.266874936638496E-22	http://niaid.abcc.ncifcrf.gov/geneReport.jsp?rowids=,3028205,2865733,2887072,2890491,3028195,3027245,2864914,2863810,2875343,3025556,3029021,3030109,2873326,3025560,2865473,3025209,2874818,2863715,3028048,3026147,2876869,3030064,2863289,3025533,2874332,2870545,2874785,2878381,3029373,3024677,2864837,3029853,2858043,2877037,2867551,2876758,2878371,2864502,2864503,2876543,2861979,2870318,2865002,28…
SP_PIR_KEYWORDS	ribosome	http://niaid.abcc.ncifcrf.gov/geneReport.jsp?rowids=,3028205,2865733,2887072,2890491,3028195,3027245,2864914,2863810,2875343,3025556,3029021,3030109,2873326,3025560,2865473,3025209,2874818,2863715,3028048,3026147,2876869,3030064,2863289,3025533,2874332,2870545,2874785,2878381,3029373,3024677,2864837,3029853,2858043,2877037,2867551,2876758,2878371,2864502,2864503,2876543,2861979,2870318,2865002,28…	53	0.0293	1.15093e-48
SP_PIR_KEYWORDS	ribonucleoprotein	http://niaid.abcc.ncifcrf.gov/geneReport.jsp?rowids=,3028205,2860720,3027257,2865733,2865029,3029282,2874143,2877791,2887072,2890491,3028195,2860162,2871334,3027245,2872828,2876131,2864914,2863810,2875343,3025556,3029021,2877548,2863000,3026406,3030109,3028042,2871445,2873326,3025560,2865473,2862501,3025209,2874818,3029819,2863715,3028048,3016939,3026147,2876869,3030064,2863289,3025533,2874332,28…	85	0.0471	7.95064e-41
SP_PIR_KEYWORDS	ribosomal protein	http://niaid.abcc.ncifcrf.gov/geneReport.jsp?rowids=,3028205,2860720,3027257,2865733,2874143,2877791,2887072,2890491,3028195,3027245,2876131,2864914,2863810,2875343,3025556,3029021,2877548,2863000,3026406,3030109,3028042,2871445,2873326,3025560,2865473,2862501,3025209,2874818,3029819,2863715,3028048,3016939,3026147,2876869,3030064,2863289,3025533,2874332,2870545,2875537,3029346,2872987,2869052,28…	80	0.0443	2.63363e-40
SP_PIR_KEYWORDS	protein biosynthesis	http://niaid.abcc.ncifcrf.gov/geneReport.jsp?rowids=,3028205,2865733,3026138,2872443,2872078,2887072,2890491,3028195,2869403,3027245,2864914,2863810,2875343,2859741,3025556,3029021,3028033,3030109,2873326,3025560,2865473,3025209,2874818,3026908,2863715,3028048,3026960,3026147,2876869,2860669,3030064,2863289,3025533,2874332,2870545,2874785,3029373,2878381,3024677,2864837,2877037,2858043,2872963,28…	65	0.036	1.04221e-32
GOTERM_CC_ALL	ribosome	http://niaid.abcc.ncifcrf.gov/geneReport.jsp?rowids=,2860720,3028205,2878185,3027257,2865733,2865029,3026138,3020920,3028351,2874143,2877791,2887072,2890491,3028195,3016232,3005286,3023956,3027245,2876966,2864914,2863810,2875343,2929567,3025556,2861904,3029021,3028442,2877548,2863000,3026406,3030109,3028042,2871445,2873326,3025560,2865473,3025209,2874818,3029819,2863715,3028048,3027097,3016939,30…	92	0.0509	9.63901e-22
GOTERM_MF_ALL	structural constituent of ribosome	http://niaid.abcc.ncifcrf.gov/geneReport.jsp?rowids=,2860720,3028205,3027257,2865733,3020920,3028351,2874143,2877791,2887072,2890491,3028195,3016232,3005286,3023956,3027245,2876966,2864914,2863810,2875343,2929567,3025556,2861904,3029021,3028442,2877548,2863000,3026406,3030109,3028042,2871445,2873326,3025560,2865473,2862501,3025209,2874818,3029819,2863715,3028048,3016939,3026147,2876869,3030064,28…	89	0.0493	3.39554e-21
KEGG_PATHWAY	HSA03010:RIBOSOME	http://niaid.abcc.ncifcrf.gov/geneReport.jsp?rowids=,3028205,3027257,2865733,3028351,2874143,2877791,2887072,2890491,3028195,3005286,3023783,2897659,3023956,3027245,2864914,2863810,2875343,3025556,2861904,3029021,3028442,2877548,2863000,3026406,3030109,3028042,2873326,3025560,2865473,3025209,2874818,3029819,2863715,3028048,3026147,2876869,3030064,2863289,3025533,2874332,2870545,2869052,2874785,28…	72	0.0399	3.74442e-20
GOTERM_MF_ALL	structural molecule activity	http://niaid.abcc.ncifcrf.gov/geneReport.jsp?rowids=,3028205,2860720,2865733,2872680,3020920,3028195,2876272,2878852,2872699,2876966,2863810,3026814,2871343,2875343,3028692,3028713,2929567,2858879,2861904,3029021,3028442,2872645,3030109,2865473,3025209,2874818,3029819,3027095,3027635,2862608,3030064,2864852,2863289,3025533,2874332,2872368,3029346,2868244,3029830,3028608,2878140,2869052,2874785,28…	148	0.0819	3.35935e-18
GOTERM_BP_ALL	protein biosynthesis	http://niaid.abcc.ncifcrf.gov/geneReport.jsp?rowids=,2878185,3028205,2860720,2865733,2872443,3020920,2872078,3028469,3028195,2869403,2887440,2858585,2876966,2863810,2875343,2929567,2859741,2861904,3029021,3028442,2870511,3030109,2876469,2859254,2865473,3025209,3029819,2874818,2874817,3027097,2860684,3030064,2863289,3025533,2874332,3024823,2872368,2868244,2869052,2874785,2859149,3029373,2878381,28…	131	0.0725	2.42962e-17
GOTERM_CC_ALL	ribonucleoprotein complex	http://niaid.abcc.ncifcrf.gov/geneReport.jsp?rowids=,2878185,3028205,2860720,2865733,2865029,3020920,3029282,3028195,2871334,2860162,2876966,2863810,2875343,2929567,2861904,3029021,3028442,3030109,2865473,3025209,3029819,2874818,3027097,3030064,2863289,3025533,2874332,2872368,2868244,2885673,2874785,2869052,2859149,3029373,2878381,2864837,3029853,2858043,2877037,2867551,2876758,2878371,2876543,28…	106	0.0587	8.72426e-17
GOTERM_BP_ALL	macromolecule biosynthesis	http://niaid.abcc.ncifcrf.gov/geneReport.jsp?rowids=,2878185,3028205,2860720,2865733,2872443,3020920,2872078,3028469,3028195,2869403,2887440,2858585,2876966,2863810,2875343,2929567,2859741,2861904,3029021,3028442,2870511,2873472,3030109,2876469,2859254,2865473,3025209,2874818,3029819,2874817,3027097,2860684,3030064,2863289,3025533,2874332,3024823,2872368,3025522,2868244,2869052,2874785,2859149,30…	137	0.0759	8.30927e-16
GOTERM_CC_ALL	non-membrane-bound organelle	http://niaid.abcc.ncifcrf.gov/geneReport.jsp?rowids=,2865733,2864311,2878451,2979150,2863351,2876272,2867478,3029781,2871343,2863810,2861904,3026034,3028442,3027354,2874016,3029819,2878886,2863289,3025533,2874061,2872368,2860493,2873571,2885673,2869052,3029373,2878381,2864837,3029853,2858043,2867551,2876758,2878371,2942778,2864342,2884800,2877877,3028909,3027399,2866810,2873557,2863238,3027257,28…	212	0.1174	1.7357e-13
GOTERM_CC_ALL	intracellular non-membrane-bound organelle	http://niaid.abcc.ncifcrf.gov/geneReport.jsp?rowids=,2865733,2864311,2878451,2979150,2863351,2876272,2867478,3029781,2871343,2863810,2861904,3026034,3028442,3027354,2874016,3029819,2878886,2863289,3025533,2874061,2872368,2860493,2873571,2885673,2869052,3029373,2878381,2864837,3029853,2858043,2867551,2876758,2878371,2942778,2864342,2884800,2877877,3028909,3027399,2866810,2873557,2863238,3027257,28…	212	0.1174	1.7357e-13
GOTERM_BP_ALL	biosynthesis	http://niaid.abcc.ncifcrf.gov/geneReport.jsp?rowids=,2860720,3028205,2878185,2943166,2865733,2872443,3020920,2872078,2860004,3028469,2871023,3028195,2869403,2887440,2858585,2876966,2863810,2875343,2870491,2865059,2929567,2870175,2859741,2861904,3029021,3028442,2865773,2873472,2870511,2871322,3030109,2876469,2859254,2872402,2865473,3025209,2874818,3029819,2874817,2871579,3027097,2871246,3027881,28…	188	0.1041	3.28622e-13
GOTERM_BP_ALL	cellular biosynthesis	http://niaid.abcc.ncifcrf.gov/geneReport.jsp?rowids=,2860720,3028205,2878185,2943166,2865733,2872443,3020920,2872078,2860004,3028469,2871023,3028195,2869403,2887440,2858585,2876966,2863810,2875343,2929567,2870175,2859741,2861904,3029021,3028442,2865773,2873472,2870511,3030109,2871322,2876469,2859254,2865473,3025209,2874818,3029819,2874817,3027097,2871246,3027881,2860684,3030064,2863289,3025533,28…	173	0.0958	4.89332e-13
GOTERM_CC_ALL	protein complex	http://niaid.abcc.ncifcrf.gov/geneReport.jsp?rowids=,2865733,2870200,2877226,3029282,2979150,2871334,2877894,2871343,2863810,3024108,2861904,3026034,3028442,3027354,2860942,2865783,2874044,3029819,2878886,3027881,2863289,3027442,3025533,3025522,2872368,2885673,2869052,3029373,2878381,2864837,3029853,2858043,2867551,2876758,2878371,2864338,2869758,2942778,2878360,2864342,2884800,3029343,3028909,28…	247	0.1368	5.51081e-11
Functional Group 2	Median: 7.212397833325184E-12	Geo: 1.794306024308044E-14	http://niaid.abcc.ncifcrf.gov/geneReport.jsp?rowids=,2865733,2863289,3025533,3026138,2874143,2890491,2869052,2859149,2878381,3024677,2864837,3029853,2877037,2864914,2876758,2863810,2861979,3025556,2864342,3029021,2861492,2873967,2873326,2874395,2859656,2874818,2868663,3027097,3026147,2875537,2884800,2865473,3027064
GOTERM_CC_ALL	cytosolic ribosome (sensu Eukaryota)	http://niaid.abcc.ncifcrf.gov/geneReport.jsp?rowids=,2865733,2863289,3025533,3026138,2874143,2890491,2869052,2859149,2878381,3024677,2864837,3029853,2877037,2864914,2876758,2863810,2861979,3025556,2864342,3029021,2861492,2873967,2873326,2874395,2859656,2874818,2868663,3027097,3026147	29	0.0161	2.56515e-22
GOTERM_CC_ALL	cytosolic large ribosomal subunit (sensu Eukaryota)	http://niaid.abcc.ncifcrf.gov/geneReport.jsp?rowids=,2865733,2861979,2864342,3029021,2874143,2869052,2859149,2859656,2874395,2864837,2874818,3029853,2877037,2868663,2864914,2876758,3026147	17	0.0094	7.2124e-12
GOTERM_CC_ALL	large ribosomal subunit	http://niaid.abcc.ncifcrf.gov/geneReport.jsp?rowids=,2865733,2861979,2864342,3029021,2874143,2875537,2884800,2865473,2869052,2859149,2859656,2874395,2864837,2874818,3029853,3027064,2877037,2868663,2864914,2876758,3026147	21	0.0116	3.12246e-09
Functional Group 3	Median: 1.549788015976027E-8	Geo: 8.736124112912019E-11	http://niaid.abcc.ncifcrf.gov/geneReport.jsp?rowids=,2865733,2863289,3025533,3026138,2874143,2890491,2869052,2859149,2878381,3024677,2864837,3029853,2877037,2864914,2876758,2863810,2861979,3025556,2864342,3029021,2861492,2873967,2873326,2874395,2859656,2874818,2868663,3027097,3026147,2860720,2861904,2860386,2871445,3016232,3005286,2874785,2863654,2867139,2888830,2869403
GOTERM_CC_ALL	cytosolic ribosome (sensu Eukaryota)	http://niaid.abcc.ncifcrf.gov/geneReport.jsp?rowids=,2865733,2863289,3025533,3026138,2874143,2890491,2869052,2859149,2878381,3024677,2864837,3029853,2877037,2864914,2876758,2863810,2861979,3025556,2864342,3029021,2861492,2873967,2873326,2874395,2859656,2874818,2868663,3027097,3026147	29	0.0161	2.56515e-22
GOTERM_CC_ALL	small ribosomal subunit	http://niaid.abcc.ncifcrf.gov/geneReport.jsp?rowids=,2860720,3025556,2863289,3026138,2861904,3025533,2860386,2861492,2873967,2871445,2873326,3016232,3005286,2874785,3024677,2878381,2863654,2867139,2888830,2863810	20	0.0111	7.33819e-09
GOTERM_CC_ALL	eukaryotic 48S initiation complex	http://niaid.abcc.ncifcrf.gov/geneReport.jsp?rowids=,3024677,2878381,3025556,2863289,3025533,3026138,2861492,2863810,2873967,2873326	10	0.0055	1.54979e-08
GOTERM_CC_ALL	cytosolic small ribosomal subunit (sensu Eukaryota)	http://niaid.abcc.ncifcrf.gov/geneReport.jsp?rowids=,3024677,2878381,3025556,2863289,3025533,3026138,2861492,2863810,2873967,2873326	10	0.0055	1.54979e-08
GOTERM_CC_ALL	eukaryotic 43S preinitiation complex	http://niaid.abcc.ncifcrf.gov/geneReport.jsp?rowids=,3024677,2878381,3025556,2869403,2863289,3025533,3026138,2861492,2863810,2873967,2873326	11	0.0061	1.12551e-05
Functional Group 4	Median: 0.004042101157517303	Geo: 2.1695252483039141E-7	http://niaid.abcc.ncifcrf.gov/geneReport.jsp?rowids=,2865733,2871351,2872443,2861950,2860004,2876274,2877239,2871343,2863810,2860991,2977519,2861904,3028442,2865773,3027355,2869684,2873479,2860942,2865783,2870752,2874590,3025947,2864862,2863761,2872368,3029373,3025921,2878381,2864837,2858043,2867538,3028397,3024028,2867551,2878371,2870669,2878360,2861848,2870715,2865711,2874515,3029343,2870693,30…
GOTERM_CC_ALL	cytoplasm	http://niaid.abcc.ncifcrf.gov/geneReport.jsp?rowids=,2865733,2871351,2872443,2861950,2860004,2876274,2877239,2871343,2863810,2860991,2977519,2861904,3028442,2865773,3027355,2869684,2873479,2860942,2865783,2870752,2874590,3025947,2864862,2863761,2872368,3029373,3025921,2878381,2864837,2858043,2867538,3028397,3024028,2867551,2878371,2870669,2878360,2861848,2870715,2865711,2874515,3029343,2870693,30…	406	0.2248	3.68309e-18
GOTERM_CC_ALL	intracellular organelle	http://niaid.abcc.ncifcrf.gov/geneReport.jsp?rowids=,2865733,2865730,2863830,2861950,2878451,2860969,2860004,2876274,2876272,2874610,2867478,2871334,2877239,2878434,2863810,2871343,2860991,2977519,2877197,2879382,2861904,3026034,3028442,2865773,3027354,3027355,2860942,2870752,2872394,2874590,2865791,2966541,3027340,3024988,3025947,2864862,2872368,2863761,2873571,2868484,3029375,2878382,2926965,28…	643	0.356	1.58883e-11
GOTERM_CC_ALL	organelle	http://niaid.abcc.ncifcrf.gov/geneReport.jsp?rowids=,2865733,2865730,2863830,2861950,2878451,2860969,2860004,2876274,2876272,2874610,2867478,2871334,2877239,2878434,2863810,2871343,2860991,2977519,2877197,2879382,2861904,3026034,3028442,2865773,3027354,3027355,2860942,2870752,2872394,2874590,2865791,2966541,3027340,3024988,3025947,2864862,2872368,2863761,2873571,2868484,3029375,2878382,2926965,28…	643	0.356	1.72628e-11
GOTERM_CC_ALL	intracellular	http://niaid.abcc.ncifcrf.gov/geneReport.jsp?rowids=,2865733,2872443,2865730,2871351,3029282,2863830,2861950,2878451,2860969,2860004,2876274,2876272,2874610,2867478,2871334,2877239,2878434,2863810,2871343,2860991,2977519,3024108,2877197,2879382,2861904,3026034,3028442,2865773,3027354,3027355,2869684,2873479,2860942,2865783,2870752,2872394,2874590,2865791,2966541,3027340,3024988,3025947,2864862,28…	737	0.4081	8.29291e-10
GOTERM_CC_ALL	intracellular membrane-bound organelle	http://niaid.abcc.ncifcrf.gov/geneReport.jsp?rowids=,2865730,2861950,2863830,2860969,2860004,2876274,2874610,2867478,2871334,2877239,2878434,2860991,2977519,2877197,2879382,3026034,2865773,3027355,2860942,2870752,2872394,2874590,2865791,2966541,3027340,3024988,3025947,2864862,2863761,2872368,2873571,2868484,3029375,2878382,2926965,2874545,3025921,3028397,2861041,2872359,2870669,2878360,2863804,30…	490	0.2713	0.0080842
GOTERM_CC_ALL	membrane-bound organelle	http://niaid.abcc.ncifcrf.gov/geneReport.jsp?rowids=,2865730,2861950,2863830,2860969,2860004,2876274,2874610,2867478,2871334,2877239,2878434,2860991,2977519,2877197,2879382,3026034,2865773,3027355,2860942,2870752,2872394,2874590,2865791,2966541,3027340,3024988,3025947,2864862,2863761,2872368,2873571,2868484,3029375,2878382,2926965,2874545,3025921,3028397,2861041,2872359,2870669,2878360,2863804,30…	490	0.2713	0.00819707
GOTERM_CC_ALL	cell	http://niaid.abcc.ncifcrf.gov/geneReport.jsp?rowids=,2871351,2878451,2860969,2975300,2876274,3024093,2876272,2867478,2871334,2878434,2876287,2871343,2860991,2977519,3024108,2876224,3026034,3028442,2869684,2873479,2860942,3026020,2966541,3025947,2864862,2873571,2878382,2926965,2878381,3025921,3025920,2864837,2858043,2867538,3028397,2861041,3024028,2867551,2878371,2873548,2869758,2876167,2878360,28…	978	0.5415	0.231702
GOTERM_CC_ALL	nucleus	http://niaid.abcc.ncifcrf.gov/geneReport.jsp?rowids=,2866220,2878865,3029774,2864311,2865730,2863830,2861950,2860969,2860004,2869092,2979150,2874610,2867478,2871334,2878434,3029776,2977519,2877197,2879382,2872956,3026034,3027355,2890082,2870161,2874044,2859519,2872394,2860479,2865791,2966541,3027340,3029809,3024988,2877851,2874061,3025533,2865186,2872368,3025522,2873571,2868484,2872851,2863276,30…	319	0.1766	0.38158
Functional Group 5	Median: 2.0278146514823045E-4	Geo: 1.0073055932862857E-4	http://niaid.abcc.ncifcrf.gov/geneReport.jsp?rowids=,2875224,2872680,2874877,2872672,2873635,3027483,2872699,3029781,2865395,3028713,3029682,2863435,2859254,2858862,3028731,3025691,3027635,3028604,3023994,3026176,2857941,2873228,2885108,2860493,2875542,3027661,2875541,2859961,2872150,2944646,2873112,3027674,2863542,2865809,2875951,2877030,2867454,2942778,2876542,2878842,2864586,3026577,3025754,28…
GOTERM_MF_ALL	cytoskeletal protein binding	http://niaid.abcc.ncifcrf.gov/geneReport.jsp?rowids=,2875224,2872680,2874877,2872672,2873635,3027483,2872699,3029781,2865395,3028713,3029682,2863435,2859254,2858862,3028731,3025691,3027635,3028604,3023994,3026176,2857941,2873228,2885108,2860493,2875542,3027661,2875541,2859961,2872150,2944646,2873112,3027674,2863542,2865809,2875951,2877030,2867454,2942778,2876542,2878842,2864586,3026577,3025754,28…	50	0.0277	6.74914e-06
GOTERM_MF_ALL	actin binding	http://niaid.abcc.ncifcrf.gov/geneReport.jsp?rowids=,3026176,2875224,2872680,2874877,2885108,2875541,2873635,2859961,3027483,2872150,2944646,2872699,2863542,2865395,2865809,2875951,2877030,2867454,3028713,2942778,2876542,2878842,3029682,2863435,2864586,3026577,3025754,3025691,3023680,2874216,3027164,3029738,2870565,3028604,3023994	35	0.0194	0.000202781
SP_PIR_KEYWORDS	actin-binding	http://niaid.abcc.ncifcrf.gov/geneReport.jsp?rowids=,2867454,2942778,2875224,2872680,2878842,2863435,2885108,2875541,2873635,3025754,3027483,2944646,2872699,3025691,3023680,2874216,3027164,2865809,2865395,3029738,2875951,2870565,3023994	23	0.0127	0.000746805
Functional Group 6	Median: 1.529224061166833E-4	Geo: 1.6395539718987287E-4	http://niaid.abcc.ncifcrf.gov/geneReport.jsp?rowids=,2869659,2871351,2860969,3028469,2876274,2975301,2866712,3024093,2867478,2871334,2873533,2878434,2876287,2871343,2977519,3024108,3026034,3028442,2876231,2873472,2864825,2876233,2871322,2869684,2873479,2860942,3026020,2864807,3026029,2966541,2862973,2862972,2871408,2873571,2878382,2926965,3025921,2878381,2864837,2876211,2858043,2867538,2861041,30…
GOTERM_BP_ALL	cellular physiological process	http://niaid.abcc.ncifcrf.gov/geneReport.jsp?rowids=,2869659,2871351,2860969,3028469,2876274,2975301,2866712,3024093,2867478,2871334,2873533,2878434,2876287,2871343,2977519,3024108,3026034,3028442,2876231,2873472,2864825,2876233,2871322,2869684,2873479,2860942,3026020,2864807,3026029,2966541,2862973,2862972,2871408,2873571,2878382,2926965,3025921,2878381,2864837,2876211,2858043,2867538,2861041,30…	896	0.4961	9.76195e-08
GOTERM_BP_ALL	cellular protein metabolism	http://niaid.abcc.ncifcrf.gov/geneReport.jsp?rowids=,2865733,2911966,2872443,2871351,2863830,2870749,3028469,2876696,3027846,2858585,2873533,2863810,2874001,2871343,3024108,2861904,3028442,2876231,2863313,2890082,2871262,3027896,2860942,2859514,3029819,3029278,2860465,2862973,2863289,3025533,2872368,2859393,3029346,2869052,3029373,2878381,3025921,2870250,2864837,3029853,2858043,2867551,2875673,28…	303	0.1678	2.03267e-05
GOTERM_BP_ALL	cellular macromolecule metabolism	http://niaid.abcc.ncifcrf.gov/geneReport.jsp?rowids=,2865733,2911966,2872443,2871351,2863830,2870749,3028469,2876696,3027846,2858585,2873533,2863810,2874001,2871343,3024108,2861904,3028442,2876231,2863313,2890082,2871262,3027896,2860942,2859514,3029819,2860465,3029278,2862973,2863289,3025533,2872368,2859393,3029346,2869052,3029373,2878381,3025921,2870250,2864837,3029853,2858043,2875673,2867551,28…	307	0.17	2.10688e-05
GOTERM_BP_ALL	protein metabolism	http://niaid.abcc.ncifcrf.gov/geneReport.jsp?rowids=,2865733,2911966,2872443,2871351,2863830,2870749,3028469,2876696,3027846,2858585,2873533,2863810,2874001,2871343,3024108,2861904,3026034,3028442,2876231,2863313,2890082,2871262,3027896,2860942,2859514,3029819,2860465,3029278,2862973,2863289,3025533,2872368,2859393,3029346,2869052,3029373,2878381,3025921,2870250,2864837,3029853,2858043,2875673,28…	322	0.1783	4.36049e-05
GOTERM_BP_ALL	cellular metabolism	http://niaid.abcc.ncifcrf.gov/geneReport.jsp?rowids=,2869659,2865733,2872443,2865730,2871351,2861951,2863830,2861950,2860969,2860004,2870749,3028469,2867478,2871334,2873533,2877239,2878434,2863810,2871343,3024108,2877197,2879382,2861904,3026034,3028442,2876231,2865773,2873472,2876233,2871322,3027355,2869684,2873479,2860942,2870752,3029278,3026029,2865791,2966541,3027340,3024988,2862973,2871408,28…	659	0.3649	9.75209e-05
GOTERM_BP_ALL	metabolism	http://niaid.abcc.ncifcrf.gov/geneReport.jsp?rowids=,2869659,2865733,2872443,2865730,2871351,2861951,2863830,2861950,2860969,2860004,2870749,3028469,3024093,2867478,2871334,2873533,2877239,2861934,2878434,2863810,2871343,3024108,2877197,2879382,2861904,3026034,3028442,2876231,2865773,2873472,2864825,2876233,2871322,3027355,2869684,2872402,2873479,2860942,2870752,3029278,3026029,2865791,2966541,30…	699	0.387	0.000208324
GOTERM_BP_ALL	macromolecule metabolism	http://niaid.abcc.ncifcrf.gov/geneReport.jsp?rowids=,2869659,2865733,2871351,2872443,2861951,2861950,2863830,2860969,2870749,3028469,3024093,2867478,2871334,2873533,2871343,2863810,3024108,2861904,3026034,3028442,2876231,2873472,3027355,2869684,2860942,3029278,2862973,2872368,3029346,3029375,2878382,3029373,3025921,2878381,2864837,2858043,2867551,2878371,2876218,2874556,2873548,2862937,2857989,28…	410	0.227	0.000311758
GOTERM_BP_ALL	primary metabolism	http://niaid.abcc.ncifcrf.gov/geneReport.jsp?rowids=,2869659,2865733,2872443,2865730,2871351,2861951,2863830,2861950,2860969,2860004,2870749,3028469,3024093,2867478,2871334,2873533,2878434,2863810,2871343,3024108,2877197,2879382,2861904,3026034,3028442,2876231,2865773,2873472,2864825,3027355,2869684,2860942,3029278,3026029,2865791,2966541,3027340,3024988,2862973,2871408,2872368,3029346,2868484,30…	630	0.3488	0.000786142
GOTERM_BP_ALL	physiological process	http://niaid.abcc.ncifcrf.gov/geneReport.jsp?rowids=,2869659,2871351,2878451,2860969,3028469,2975300,2876274,2975301,2866712,3024093,2867478,2871334,2873533,2878434,2876287,2871343,2860991,2977519,3024108,3026034,3028442,2876231,2873472,2864825,2876233,3026046,2871322,2869684,2873479,2860942,3026020,2864807,3026029,2966541,2862973,2862972,2864852,2871408,2864862,2873571,2878382,2926965,3025921,28…	986	0.546	0.0119816
GOTERM_BP_ALL	cellular process	http://niaid.abcc.ncifcrf.gov/geneReport.jsp?rowids=,2869659,2871351,2878451,2860969,3028469,2975300,2876274,2975301,2866712,3024093,2867478,2871334,2873533,2878435,2878434,2876287,2871343,2860991,2977519,3024108,2876224,3026034,3028442,2876231,2873472,2864825,2876233,2871322,2869684,2873479,2860942,3026020,2864807,3026029,2966541,2862973,2862972,2864852,2871408,2873571,2878382,2926965,3025921,28…	996	0.5515	0.129066
Functional Group 7	Median: 6.716200023191617E-4	Geo: 1.6671466726172934E-4	http://niaid.abcc.ncifcrf.gov/geneReport.jsp?rowids=,2868978,2860720,2860843,2876560,2870351,2861520,2863948,2871023,3026800,2862652,2882622,2877239,2877894,2981737,2860991,3027496,2872529,2863969,3029021,3028033,2865773,2858869,2952596,2862735,2930244,2870640,2869413,2875873,2860942,3028054,2875245,2870752,2865915,2876933,3027881,2860669,2859706,3028138,2875021,2875537,2890841,3029849,3025790,29…
SP_PIR_KEYWORDS	mitochondrion	http://niaid.abcc.ncifcrf.gov/geneReport.jsp?rowids=,2868978,2860720,2860843,2876560,2870351,2861520,2863948,2871023,3026800,2862652,2882622,2877239,2877894,2981737,2860991,3027496,2872529,2863969,3029021,3028033,2865773,2858869,2952596,2862735,2930244,2870640,2869413,2875873,2860942,3028054,2875245,2870752,2865915,2876933,3027881,2860669,2859706,3028138,2875021,2875537,2890841,3029849,3025790,29…	67	0.0371	3.86055e-07
SP_PIR_KEYWORDS	transit peptide	http://niaid.abcc.ncifcrf.gov/geneReport.jsp?rowids=,2860720,2860669,2876560,2870351,2861520,2863948,2875021,2875537,2890841,2908646,2873232,2867139,2877239,2859414,2981737,3027782,2871521,2868280,3027496,2878360,2872529,2863969,3028033,2871198,2865773,2860386,2858869,3025867,2862735,2870640,2860942,3028054,2874515,2870752,2888830,2876933,3027881	37	0.0205	0.000232912
GOTERM_CC_ALL	mitochondrion	http://niaid.abcc.ncifcrf.gov/geneReport.jsp?rowids=,2868978,2860720,2860843,2876560,2870351,2888303,2861520,2863948,2871023,2873661,3026800,2862652,2882622,2877239,2877894,2981737,2860991,2859122,2966500,3027496,2872529,2863969,3029021,3028033,2865773,2858869,2952596,2862735,2930244,2870640,2869413,2875873,2860942,2872671,3028054,2875245,2870752,2865915,2876933,3027881,2860669,2876628,2859706,30…	77	0.0426	0.00111033
UP_SEQ_FEATURE	transit peptide:Mitochondrion	http://niaid.abcc.ncifcrf.gov/geneReport.jsp?rowids=,2860720,2860669,2876560,2870351,2861520,2863948,2875021,2875537,2890841,2908646,2873232,2867139,2877239,2859414,2981737,3027782,2871521,2868280,3027496,2878360,2872529,2863969,3028033,2871198,2865773,2860386,2858869,3025867,2862735,2870640,2860942,3028054,2874515,2870752,2888830,2876933,3027881	37	0.0205	0.00773754
Functional Group 8	Median: 9.816244927065236E-5	Geo: 3.8003118747563443E-4	http://niaid.abcc.ncifcrf.gov/geneReport.jsp?rowids=,2870888,2875224,3028545,2862480,2869795,2860428,2870545,2864312,2874426,3024128,2887440,2872699,2874180,2865395,2873407,3028692,3028713,2860454,2869902,2860568,2860573,3024659,3026763,2859000,2869624,2878696,2865711,3026577,3025667,3029623,3026020,2858862,2875126,3027635,2864807,2865542
GOTERM_BP_ALL	localization of cell	http://niaid.abcc.ncifcrf.gov/geneReport.jsp?rowids=,2870888,2875224,3028545,2862480,2869795,2860428,2870545,2864312,2874426,3024128,2887440,2872699,2874180,2865395,2873407,3028692,3028713,2860454,2869902,2860568,2860573,3024659,3026763,2859000,2869624,2878696,2865711,3026577,3025667,3029623,3026020,2858862,2875126,3027635,2864807,2865542	36	0.0199	9.81624e-05
GOTERM_BP_ALL	locomotion	http://niaid.abcc.ncifcrf.gov/geneReport.jsp?rowids=,2870888,2875224,3028545,2862480,2869795,2860428,2870545,2864312,2874426,3024128,2887440,2872699,2874180,2865395,2873407,3028692,3028713,2860454,2869902,2860568,2860573,3024659,3026763,2859000,2869624,2878696,2865711,3026577,3025667,3029623,3026020,2858862,2875126,3027635,2864807,2865542	36	0.0199	9.81624e-05
GOTERM_BP_ALL	cell motility	http://niaid.abcc.ncifcrf.gov/geneReport.jsp?rowids=,2870888,2875224,3028545,2862480,2869795,2860428,2870545,2864312,2874426,3024128,2887440,2872699,2874180,2865395,2873407,3028692,3028713,2860454,2869902,2860568,2860573,3024659,3026763,2859000,2869624,2878696,2865711,3026577,3025667,3029623,3026020,2858862,2875126,3027635,2864807,2865542	36	0.0199	9.81624e-05
GOTERM_BP_ALL	cell migration	http://niaid.abcc.ncifcrf.gov/geneReport.jsp?rowids=,2860454,2870888,2869795,2860573,3024659,2870545,2864312,2865711,3026020,3024128,2875126,3027635,2864807,2865542,3028692	15	0.0083	0.0220516
Functional Group 9	Median: 0.0014416245910217902	Geo: 0.001278754098253503	http://niaid.abcc.ncifcrf.gov/geneReport.jsp?rowids=,2862972,2861950,2857941,2966478,2866485,3029483,2859961,3027846,2872150,3027674,3027717,2865054,2876224,3026890,2876542,3029682,2883930,2966496,2870442,3027903,3026763,3029932,2863848,2878886,3027635,3029812,2863183
GOTERM_MF_ALL	enzyme binding	http://niaid.abcc.ncifcrf.gov/geneReport.jsp?rowids=,2862972,2861950,2857941,2966478,2866485,3029483,2859961,3027846,2872150,3027674,3027717,2865054,2876224,3026890,2876542,3029682,2883930,2966496,2870442,3027903,3026763,3029932,2863848,2878886,3027635,3029812,2863183	27	0.015	0.000565532
GOTERM_MF_ALL	GTPase binding	http://niaid.abcc.ncifcrf.gov/geneReport.jsp?rowids=,2862972,2876542,2883930,2966496,3026763,2857941,2866485,3029932,2966478,3029483,2859961,2863848,2865054	13	0.0072	0.00144162
GOTERM_MF_ALL	small GTPase binding	http://niaid.abcc.ncifcrf.gov/geneReport.jsp?rowids=,2876542,2859961,2862972,2863848,2966496,2857941,3026763,2966478,3029932,2866485,2865054	11	0.0061	0.00256479
Functional Group 10	Median: 0.0021335334419077343	Geo: 0.0023422611817420693	http://niaid.abcc.ncifcrf.gov/geneReport.jsp?rowids=,2868978,2860720,2860843,2876560,2870351,2861520,2863948,2871023,3026800,2862652,2882622,2877239,2877894,2981737,2860991,3027496,2872529,2863969,3029021,3028033,2865773,2858869,2952596,2862735,2930244,2870640,2869413,2875873,2860942,3028054,2875245,2870752,2865915,2876933,3027881,2860669,2859706,3028138,2875021,2875537,2890841,3029849,3025790,29…
SP_PIR_KEYWORDS	mitochondrion	http://niaid.abcc.ncifcrf.gov/geneReport.jsp?rowids=,2868978,2860720,2860843,2876560,2870351,2861520,2863948,2871023,3026800,2862652,2882622,2877239,2877894,2981737,2860991,3027496,2872529,2863969,3029021,3028033,2865773,2858869,2952596,2862735,2930244,2870640,2869413,2875873,2860942,3028054,2875245,2870752,2865915,2876933,3027881,2860669,2859706,3028138,2875021,2875537,2890841,3029849,3025790,29…	67	0.0371	3.86055e-07
SP_PIR_KEYWORDS	ubiquinone	http://niaid.abcc.ncifcrf.gov/geneReport.jsp?rowids=,2868978,2860843,3028138,2858869,2869413,2875873,3026800,2882622,2877239,2859414,3027782,2865448,2865418	13	0.0072	1.99458e-05
SP_PIR_KEYWORDS	oxidoreductase	http://niaid.abcc.ncifcrf.gov/geneReport.jsp?rowids=,2868978,2860843,2943166,2876440,2863948,3026800,2882622,2874725,2877239,3027717,2877894,2929030,3026815,2870491,2860093,2875508,2860332,2859367,2863729,2865773,2858869,2876233,2930244,2870641,2869684,2870640,3028862,2869413,2875873,2873479,2870752,3026029,2859869,2876933,2876628,2874409,3028138,2874891,2868616,3025921,2859414,3027782,2865448,28…	56	0.031	0.000156659
GOTERM_MF_ALL	oxidoreductase activity, acting on NADH or NADPH, quinone or similar compound as acceptor	http://niaid.abcc.ncifcrf.gov/geneReport.jsp?rowids=,2868978,2860843,3028138,2858869,3025867,2869413,2875873,3026800,2882622,2877239,2859414,3026815,3027782,2865448,2865418	15	0.0083	0.000216447
GOTERM_MF_ALL	NADH dehydrogenase (quinone) activity	http://niaid.abcc.ncifcrf.gov/geneReport.jsp?rowids=,2868978,2860843,3028138,2858869,3025867,2869413,2875873,3026800,2882622,2877239,2859414,3027782,2865448,2865418	14	0.0078	0.000255989
GOTERM_MF_ALL	NADH dehydrogenase (ubiquinone) activity	http://niaid.abcc.ncifcrf.gov/geneReport.jsp?rowids=,2868978,2860843,3028138,2858869,3025867,2869413,2875873,3026800,2882622,2877239,2859414,3027782,2865448,2865418	14	0.0078	0.000255989
GOTERM_MF_ALL	NADH dehydrogenase activity	http://niaid.abcc.ncifcrf.gov/geneReport.jsp?rowids=,2868978,2860843,3028138,2858869,3025867,2869413,2875873,3026800,2882622,2877239,2859414,3027782,2865448,2865418	14	0.0078	0.000255989
SP_PIR_KEYWORDS	nad	http://niaid.abcc.ncifcrf.gov/geneReport.jsp?rowids=,2868978,2860093,2860843,3028138,2876899,2858869,2869684,2875873,2869413,2873479,3026431,3025921,3026800,2882622,2877239,3026029,3027717,2859414,2929030,3027782,2865448,2865418	22	0.0122	0.000335679
GOTERM_MF_ALL	sodium ion transporter activity	http://niaid.abcc.ncifcrf.gov/geneReport.jsp?rowids=,2868978,2860843,3028138,2858869,3025867,2869413,2875873,3026800,2882622,2877239,2859414,3027782,2865448,2865418	14	0.0078	0.00048749
GOTERM_MF_ALL	electron carrier activity	http://niaid.abcc.ncifcrf.gov/geneReport.jsp?rowids=,2868978,2860843,2859706,2873255,3028138,2858869,3025867,2869413,2875873,3026800,2882622,2873232,2877239,2859414,3027782,2865448,2865418	17	0.0094	0.000818873
KEGG_PATHWAY	HSA00190:OXIDATIVE PHOSPHORYLATION	http://niaid.abcc.ncifcrf.gov/geneReport.jsp?rowids=,2868978,2860843,2876560,3028138,2861520,2871023,2890841,3026800,2882622,3024028,2877239,2859414,2877894,3027782,2865448,2878360,2858869,3025867,2862793,2869413,2875873,3027829,3028054,2863243,2872593,3027881,2865418	27	0.015	0.00146207
GOTERM_MF_ALL	hydrogen ion transporter activity	http://niaid.abcc.ncifcrf.gov/geneReport.jsp?rowids=,2868978,2860843,2876560,3028138,2861520,2871023,2890841,3026800,2882622,2877239,2859414,2877894,3027782,2865448,2878360,2858869,3025867,2862793,2869413,2875873,3027829,3028054,2863243,2872593,2863452,3027881,2865418	27	0.015	0.00188461
GOTERM_MF_ALL	oxidoreductase activity, acting on NADH or NADPH	http://niaid.abcc.ncifcrf.gov/geneReport.jsp?rowids=,2868978,2860843,3028138,2858869,3025867,2869413,2875873,3026800,2882622,2877239,2859414,3026815,3027782,2865448,2865418	15	0.0083	0.00238246
GOTERM_MF_ALL	metal ion transporter activity	http://niaid.abcc.ncifcrf.gov/geneReport.jsp?rowids=,2868978,2860843,2868280,3028138,2858869,3025867,2869413,2875873,2966485,3026800,2865368,2882622,2873232,2877239,2859414,2876287,3027782,2865448,2865418	19	0.0105	0.00247922
GOTERM_MF_ALL	primary active transporter activity	http://niaid.abcc.ncifcrf.gov/geneReport.jsp?rowids=,2868978,2860843,2876560,3028138,3024487,2861520,2877910,2890841,3026800,2882622,2877239,2859414,2874795,2877894,3027782,2865448,2878360,2858869,3025867,3027829,2862793,2869413,2875873,3028523,3028054,3029343,2863243,2872593,2863452,3027881,2865418	31	0.0172	0.00270332
GOTERM_MF_ALL	monovalent inorganic cation transporter activity	http://niaid.abcc.ncifcrf.gov/geneReport.jsp?rowids=,2868978,2860843,2876560,3028138,2861520,2871023,2890841,3026800,2882622,2877239,2859414,2877894,3027782,2865448,2878360,2858869,3025867,2862793,2869413,2875873,3027829,3028054,2863243,2872593,2863452,3027881,2865418	27	0.015	0.00364767
GOTERM_BP_ALL	oxidative phosphorylation	http://niaid.abcc.ncifcrf.gov/geneReport.jsp?rowids=,2876560,2859706,2878360,2861520,2858869,3027829,2862793,2890841,2875873,2863243,2882622,2877239,2859414,2863452,3027782,3027881,2865418	17	0.0094	0.0217935
GOTERM_BP_ALL	mitochondrial electron transport, NADH to ubiquinone	http://niaid.abcc.ncifcrf.gov/geneReport.jsp?rowids=,2882622,2877239,2858869,2859414,3027782,2875873,2865418	7	0.0039	0.0480919
GOTERM_MF_ALL	electron transporter activity	http://niaid.abcc.ncifcrf.gov/geneReport.jsp?rowids=,2868978,2860843,2876628,2859706,3028138,2876440,3027867,3026800,2860104,2882622,2873232,2877239,2859414,3027782,2865448,2873255,2870577,2858869,3025867,2869413,2875873,2873479,3028054,2870752,2859451,2859869,2872593,3030014,2865418	29	0.0161	0.0689854
GOTERM_MF_ALL	carrier activity	http://niaid.abcc.ncifcrf.gov/geneReport.jsp?rowids=,2868978,2860843,2876560,2859706,3028138,3024487,2861520,2877910,2870820,2871776,2890841,3026800,3024093,2863008,3025790,2882622,2873232,2877239,2859414,2874795,2877894,2862704,3027782,2865448,2873255,2878360,2869748,2858869,3025867,3027829,2875873,2862793,2869413,3028523,2868334,3028054,3028730,3029343,2875495,2863243,2872593,2863452,3027999,30…	46	0.0255	0.105172
GOTERM_BP_ALL	ATP synthesis coupled electron transport (sensu Eukaryota)	http://niaid.abcc.ncifcrf.gov/geneReport.jsp?rowids=,2882622,2877239,2858869,2859414,3027782,2875873,2865418	7	0.0039	0.106268
GOTERM_MF_ALL	cation transporter activity	http://niaid.abcc.ncifcrf.gov/geneReport.jsp?rowids=,2868978,2860843,2876560,3024487,2861520,2871023,2867351,2966485,2873297,3026800,2863008,2873177,2882622,2859350,2860576,2877239,2872558,2877894,2876287,3029507,3024108,2858869,2869413,2875873,2868334,3029822,3028054,2865368,2860465,2863452,3027881,3028138,2869585,2872623,2870820,2890841,2876076,2873941,2873232,2859414,3023712,2874795,3027782,28…	56	0.031	0.112729
GOTERM_BP_ALL	ATP synthesis coupled electron transport	http://niaid.abcc.ncifcrf.gov/geneReport.jsp?rowids=,2882622,2877239,2858869,2859414,3027782,2875873,2865418	7	0.0039	0.166066
GOTERM_MF_ALL	ion transporter activity	http://niaid.abcc.ncifcrf.gov/geneReport.jsp?rowids=,2868978,2860843,2876560,3024487,2861520,2871023,2867351,2966485,2873297,3026800,2873177,2863008,2882622,2859350,2860576,2877239,2872558,2877894,2876287,3029507,3024108,2858869,2869413,2875873,2868334,3029822,3028054,2865368,2860465,2863452,3027881,3028138,2869585,2872623,2870820,2890841,2876076,2873941,2873232,2862846,2859414,3023712,2874795,30…	60	0.0332	0.521744
Functional Group 11	Median: 0.0032244794641499075	Geo: 0.003819739556409554	http://niaid.abcc.ncifcrf.gov/geneReport.jsp?rowids=,2876560,2859706,2859225,3028138,2888303,2861520,2875294,3026675,2860004,2871023,2877181,2872672,2873661,2890841,3025790,2908646,3023712,2877894,2865512,3027782,2859122,2878360,2872529,2859600,2865773,3029932,2952596,3027830,3027829,2875873,2862792,2873148,3029343,2874044,2869847,2865081,2872593,3027881,3029809,2865418,2868978,2860843,3026800,28…
GOTERM_CC_ALL	envelope	http://niaid.abcc.ncifcrf.gov/geneReport.jsp?rowids=,2876560,2859706,2859225,3028138,2888303,2861520,2875294,3026675,2860004,2871023,2877181,2872672,2873661,2890841,3025790,2908646,3023712,2877894,2865512,3027782,2859122,2878360,2872529,2859600,2865773,3029932,2952596,3027830,3027829,2875873,2862792,2873148,3029343,2874044,2869847,2865081,2872593,3027881,3029809,2865418	40	0.0221	0.00134512
KEGG_PATHWAY	HSA00190:OXIDATIVE PHOSPHORYLATION	http://niaid.abcc.ncifcrf.gov/geneReport.jsp?rowids=,2868978,2860843,2876560,3028138,2861520,2871023,2890841,3026800,2882622,3024028,2877239,2859414,2877894,3027782,2865448,2878360,2858869,3025867,2862793,2869413,2875873,3027829,3028054,2863243,2872593,3027881,2865418	27	0.015	0.00146207
GOTERM_CC_ALL	organelle envelope	http://niaid.abcc.ncifcrf.gov/geneReport.jsp?rowids=,2876560,2859706,2859225,3028138,2888303,2861520,2875294,3026675,2860004,2871023,2877181,2872672,2873661,2890841,3025790,2908646,3023712,2877894,2865512,3027782,2859122,2878360,2872529,2859600,2865773,3029932,2952596,3027830,3027829,2875873,2862792,3029343,2874044,2869847,2865081,2872593,3027881,3029809,2865418	39	0.0216	0.00163339
GOTERM_MF_ALL	hydrogen ion transporter activity	http://niaid.abcc.ncifcrf.gov/geneReport.jsp?rowids=,2868978,2860843,2876560,3028138,2861520,2871023,2890841,3026800,2882622,2877239,2859414,2877894,3027782,2865448,2878360,2858869,3025867,2862793,2869413,2875873,3027829,3028054,2863243,2872593,2863452,3027881,2865418	27	0.015	0.00188461
GOTERM_CC_ALL	organelle membrane	http://niaid.abcc.ncifcrf.gov/geneReport.jsp?rowids=,2876560,2859225,2875719,2888303,2861520,2877910,2858972,2877517,2871023,2873661,2860587,2865510,2877894,2994581,2859122,2859600,2870511,2865773,2952596,2859254,2875873,2873369,2865081,3024834,3027881,2859706,3028138,2859039,3025947,2875542,2868244,2890841,2872282,3025790,2908646,3027776,2866906,3027193,3027782,2872296,2878360,2864346,2860626,30…	55	0.0305	0.00280128
GOTERM_MF_ALL	monovalent inorganic cation transporter activity	http://niaid.abcc.ncifcrf.gov/geneReport.jsp?rowids=,2868978,2860843,2876560,3028138,2861520,2871023,2890841,3026800,2882622,2877239,2859414,2877894,3027782,2865448,2878360,2858869,3025867,2862793,2869413,2875873,3027829,3028054,2863243,2872593,2863452,3027881,2865418	27	0.015	0.00364767
GOTERM_CC_ALL	organelle inner membrane	http://niaid.abcc.ncifcrf.gov/geneReport.jsp?rowids=,2876560,2859706,3028138,2878360,2859600,2888303,2865773,2861520,2952596,2871023,3027830,2873661,3027829,2875873,2890841,2862792,3029343,3025790,2908646,2872593,2877894,3027782,3027881,2865418	24	0.0133	0.00424346
GOTERM_CC_ALL	mitochondrial inner membrane	http://niaid.abcc.ncifcrf.gov/geneReport.jsp?rowids=,2876560,2859706,3028138,2878360,2888303,2865773,2861520,2952596,2871023,3027830,3027829,2875873,2890841,2862792,3029343,3025790,2908646,2872593,2877894,3027782,3027881,2865418	22	0.0122	0.00467629
GOTERM_CC_ALL	mitochondrial membrane	http://niaid.abcc.ncifcrf.gov/geneReport.jsp?rowids=,2876560,2859706,2859122,3028138,2878360,2888303,2865773,2861520,2952596,2871023,3027830,3027829,2875873,2890841,2862792,3029343,3025790,2908646,2872593,2877894,3027782,3027881,2865418	23	0.0127	0.0194159
GOTERM_CC_ALL	mitochondrial envelope	http://niaid.abcc.ncifcrf.gov/geneReport.jsp?rowids=,2876560,2859706,2859122,3028138,2872529,2878360,2888303,2865773,2861520,2952596,2871023,3027830,3027829,2875873,2890841,2862792,3029343,3025790,2908646,2872593,2877894,3027782,3027881,2865418	24	0.0133	0.0277423
Functional Group 12	Median: 0.0173793766501784	Geo: 0.00406199193250793	http://niaid.abcc.ncifcrf.gov/geneReport.jsp?rowids=,2869254,2861950,2877910,2877791,2966478,2872672,3023944,2876274,3026398,2890753,3027483,2865510,2863612,2876966,2875201,2871343,2873037,2873407,2994581,2878727,2865054,2869902,2863969,2870651,2870985,3027354,3029932,2952596,2875512,3026634,2863848,2878886,2873369,3026780,2871109,2859039,2875294,2863761,2857941,2875542,2877181,2868244,2872282,28…
GOTERM_BP_ALL	cellular localization	http://niaid.abcc.ncifcrf.gov/geneReport.jsp?rowids=,2869254,2861950,2877910,2877791,2966478,2872672,3023944,2876274,3026398,2890753,3027483,2865510,2863612,2876966,2875201,2871343,2873037,2873407,2994581,2878727,2865054,2869902,2863969,2870651,2870985,3027354,3029932,2952596,2875512,3026634,2863848,2878886,2873369,3026780,2871109,2859039,2875294,2863761,2857941,2875542,2877181,2868244,2872282,28…	72	0.0399	0.000210907
GOTERM_BP_ALL	establishment of cellular localization	http://niaid.abcc.ncifcrf.gov/geneReport.jsp?rowids=,2869254,2861950,2877910,2877791,2966478,2872672,3023944,2876274,3026398,2890753,3027483,2865510,2863612,2876966,2875201,2871343,2873037,2873407,2994581,2878727,2865054,2869902,2863969,2870651,2870985,3027354,3029932,2952596,2875512,3026634,2863848,2878886,2873369,3026780,2871109,2859039,2875294,2863761,2857941,2875542,2877181,2868244,2872282,28…	71	0.0393	0.00027556
GOTERM_BP_ALL	intracellular transport	http://niaid.abcc.ncifcrf.gov/geneReport.jsp?rowids=,2869254,2861950,2877910,2877791,2966478,3023944,2876274,3026398,2890753,3027483,2865510,2863612,2876966,2875201,2871343,2873037,2873407,2994581,2878727,2865054,2869902,2863969,2870651,2870985,3027354,3029932,2952596,2875512,3026634,2863848,2878886,2873369,3026780,2871109,2859039,2875294,2863761,2857941,2875542,2877181,2868244,2872282,2878913,30…	70	0.0388	0.000320602
GOTERM_BP_ALL	cell organization and biogenesis	http://niaid.abcc.ncifcrf.gov/geneReport.jsp?rowids=,2859226,2878185,2872069,2861950,2877910,2860969,2872672,2876696,2876274,2882506,2890753,2858585,2865510,2867478,2863612,2873171,2876966,2871343,2994581,2865054,2860454,2869902,2858879,3026034,2870985,2872645,3027354,3026763,2875512,3025667,3028731,2863848,2878886,3027635,2864807,2860207,3026780,3026176,3029833,2915060,2875294,2863761,2868244,29…	150	0.0831	0.000448846
SP_PIR_KEYWORDS	protein transport	http://niaid.abcc.ncifcrf.gov/geneReport.jsp?rowids=,3026721,2859039,2877910,2875023,2868244,2869261,2873571,2872282,2866712,2890753,3026738,2863612,2862775,2866909,2877829,2873037,2994581,2863969,2878356,2870985,3029932,2952596,2875902,2877728,3029343,2870693,2878704,3023925,2875553,3027994,3026780	31	0.0172	0.0173794
GOTERM_BP_ALL	intracellular protein transport	http://niaid.abcc.ncifcrf.gov/geneReport.jsp?rowids=,2859039,2861950,2863761,2877791,2877910,2857941,2966478,2877181,2868244,2872282,3026398,2865510,2875201,2877829,2873037,2866906,2994581,2865054,2869902,2863969,3024659,2877601,2870985,2870715,3029932,2952596,3029343,2860740,2863848,2866391,2870693,2878704,2878886,2875553,2873369,2871109	36	0.0199	0.0200766
GOTERM_BP_ALL	protein localization	http://niaid.abcc.ncifcrf.gov/geneReport.jsp?rowids=,2861950,2877910,2877791,2966478,2869261,2866712,3026398,2890753,2865510,2863612,2862775,2875201,2873037,2994581,2865054,2869902,2863969,2870985,3029932,2952596,2859254,2877667,2875902,3028731,2863848,2878886,2873369,3026780,2871109,3026721,2859039,2857941,2863761,2875023,2859393,2877181,2873571,2868244,2872282,3026738,2860771,2866909,2877829,28…	58	0.0321	0.0362709
GOTERM_BP_ALL	protein transport	http://niaid.abcc.ncifcrf.gov/geneReport.jsp?rowids=,2861950,2877910,2877791,2966478,2869261,2866712,3026398,2890753,2865510,2863612,2862775,2875201,2873037,2994581,2865054,2869902,2863969,2870985,3029932,2952596,2877667,2875902,2863848,2878886,2873369,3026780,2871109,3026721,2859039,2857941,2863761,2875023,2859393,2873571,2868244,2877181,2872282,3026738,2866909,2877829,2866906,3024659,2877601,28…	54	0.0299	0.0487379
GOTERM_BP_ALL	establishment of protein localization	http://niaid.abcc.ncifcrf.gov/geneReport.jsp?rowids=,2861950,2877910,2877791,2966478,2869261,2866712,3026398,2890753,2865510,2863612,2862775,2875201,2873037,2994581,2865054,2869902,2863969,2870985,3029932,2952596,2877667,2875902,2863848,2878886,2873369,3026780,2871109,3026721,2859039,2857941,2863761,2875023,2859393,2877181,2873571,2868244,2872282,3026738,2860771,2866909,2877829,2866906,3024659,28…	55	0.0305	0.0583623
Functional Group 13	Median: 0.00406232036490178	Geo: 0.0052789354465069705	http://niaid.abcc.ncifcrf.gov/geneReport.jsp?rowids=,3024108,2873548,2858879,2869902,3025435,2859127,3024659,2861950,2877872,3026675,2866515,2859393,2870641,2865473,2870083,2860740,3026398,2877972,2863183,2860991,3028726,3026706,2872069,2869795,2862828,2857941,2873571,2872150,2872699,3025797,2870580,2873016,2872044,2871109,2871351,2885108,2874426,2869903,3026412,2872709,2869624,2877982,2875070,28…
GOTERM_BP_ALL	I-kappaB kinase/NF-kappaB cascade	http://niaid.abcc.ncifcrf.gov/geneReport.jsp?rowids=,3024108,2873548,2858879,2869902,3025435,2859127,3024659,2861950,2877872,3026675,2866515,2859393,2870641,2865473,2870083,2860740,3026398,2877972,2863183,2860991,3028726	21	0.0116	0.000381696
GOTERM_BP_ALL	positive regulation of I-kappaB kinase/NF-kappaB cascade	http://niaid.abcc.ncifcrf.gov/geneReport.jsp?rowids=,3024108,2858879,2869902,3025435,2859127,2877872,3026675,2866515,2859393,2870641,2865473,2870083,2877972,2860740,2860991,3028726	16	0.0089	0.000740409
GOTERM_BP_ALL	regulation of I-kappaB kinase/NF-kappaB cascade	http://niaid.abcc.ncifcrf.gov/geneReport.jsp?rowids=,3024108,2858879,2869902,3025435,2859127,2877872,3026675,2866515,2859393,2870641,2865473,2870083,2877972,2860740,2860991,3028726	16	0.0089	0.00159831
GOTERM_BP_ALL	positive regulation of signal transduction	http://niaid.abcc.ncifcrf.gov/geneReport.jsp?rowids=,3024108,2858879,2869902,3025435,2859127,2877872,3026675,2866515,2859393,2870641,2865473,2870083,2860740,2877972,3026706,2860991,3028726	17	0.0094	0.00231192
GOTERM_BP_ALL	regulation of signal transduction	http://niaid.abcc.ncifcrf.gov/geneReport.jsp?rowids=,2872069,2869795,2862828,3026675,2857941,2859393,2873571,2872150,2872699,2860991,3024108,3025797,2869902,2858879,3025435,2859127,2877872,2866515,2870641,2870580,2873016,2865473,2870083,2877972,2860740,3026706,2872044,3028726,2871109	29	0.0161	0.00581272
GOTERM_BP_ALL	protein kinase cascade	http://niaid.abcc.ncifcrf.gov/geneReport.jsp?rowids=,2872069,2869795,2871351,2861950,3026675,2885108,2859393,2874426,3026398,2860991,2873548,3024108,2869903,3026412,2869902,2858879,3025435,2859127,2872709,3024659,2877872,2866515,2870641,2869624,2865473,2870083,2877972,2860740,3026706,2877982,2875070,2863183,3028726	33	0.0183	0.0130526
GOTERM_BP_ALL	positive regulation of biological process	http://niaid.abcc.ncifcrf.gov/geneReport.jsp?rowids=,2866220,2869795,2871351,3026675,2873661,3026398,3027007,2874725,2871136,2871343,2860991,3024108,2869903,2859122,2869902,2858879,3025435,2859127,3029383,2870651,2859249,3030110,2869768,2870641,2877664,2865473,3026020,3027635,2871579,3024834,2863183,3028726,2875544,2859706,2862828,2870545,2885108,2859393,2864006,2873112,3027674,2875522,2873548,28…	58	0.0321	0.0806797
GOTERM_BP_ALL	positive regulation of cellular process	http://niaid.abcc.ncifcrf.gov/geneReport.jsp?rowids=,2866220,2869795,2871351,3026675,3026398,3027007,2874725,2871343,2860991,3024108,2869903,2869902,2858879,2859122,3025435,2859127,3029383,3030110,2859249,2870641,2869768,2877664,2865473,3026020,3027635,3024834,2863183,3028726,2875544,2862828,2870545,2859393,2864006,2873112,3027674,2875522,2873548,2877872,2866515,2869023,2870083,2877972,2860740,30…	50	0.0277	0.0943422
Functional Group 14	Median: 0.0023563950072085227	Geo: 0.005626622579941213	http://niaid.abcc.ncifcrf.gov/geneReport.jsp?rowids=,2872069,2870351,2869795,2871351,2863710,2861950,3026675,2867892,2873661,3026398,2887440,2867478,3027007,2874725,2875201,2871343,2874839,3026890,2859122,2869902,3029383,3027355,2874016,2871260,3025667,3026635,2866326,3025330,2870872,2859869,2874830,2860544,2874455,2863452,2878812,2859706,2875544,2859027,2862828,2862716,2867141,2860107,2860104,30…
GOTERM_BP_ALL	cell death	http://niaid.abcc.ncifcrf.gov/geneReport.jsp?rowids=,2872069,2870351,2869795,2871351,2863710,2861950,3026675,2867892,2873661,3026398,2887440,2867478,3027007,2874725,2875201,2871343,2874839,3026890,2859122,2869902,3029383,3027355,2874016,2871260,3025667,3026635,2866326,3025330,2870872,2859869,2874830,2860544,2874455,2863452,2878812,2859706,2875544,2859027,2862828,2862716,2867141,2860107,2860104,30…	64	0.0354	0.00205135
GOTERM_BP_ALL	apoptosis	http://niaid.abcc.ncifcrf.gov/geneReport.jsp?rowids=,2872069,2870351,2869795,2871351,2863710,2861950,3026675,2867892,2873661,3026398,2887440,2867478,3027007,2874725,2875201,2871343,3026890,2859122,2869902,3029383,3027355,2874016,2871260,3025667,3026635,2866326,3025330,2870872,2859869,2874830,2860544,2874455,2863452,2878812,2859706,2875544,2859027,2862828,2862716,2867141,2860107,2860104,3025790,28…	62	0.0343	0.00209808
GOTERM_BP_ALL	programmed cell death	http://niaid.abcc.ncifcrf.gov/geneReport.jsp?rowids=,2872069,2870351,2869795,2871351,2863710,2861950,3026675,2867892,2873661,3026398,2887440,2867478,3027007,2874725,2875201,2871343,3026890,2859122,2869902,3029383,3027355,2874016,2871260,3025667,3026635,2866326,3025330,2870872,2859869,2874830,2860544,2874455,2863452,2878812,2859706,2875544,2859027,2862828,2862716,2867141,2860107,2860104,3025790,28…	62	0.0343	0.00230364
GOTERM_BP_ALL	death	http://niaid.abcc.ncifcrf.gov/geneReport.jsp?rowids=,2872069,2870351,2869795,2871351,2863710,2861950,3026675,2867892,2873661,3026398,2887440,2867478,3027007,2874725,2875201,2871343,2874839,3026890,2859122,2869902,3029383,3027355,2874016,2871260,3025667,3026635,2866326,3025330,2870872,2859869,2874830,2860544,2874455,2863452,2878812,2859706,2875544,2859027,2862828,2862716,2867141,2860107,2860104,30…	64	0.0354	0.0023564
GOTERM_BP_ALL	regulation of apoptosis	http://niaid.abcc.ncifcrf.gov/geneReport.jsp?rowids=,2859706,2872069,2870351,2859027,2869795,2871351,2862828,2867892,3026675,2873661,2862716,2860104,3026398,2872150,2887440,2867478,2873112,2908646,3027007,2861996,3027674,2874725,2875201,2871343,2859122,2869902,3029383,3024659,2861848,2865830,2869023,2877972,3026843,3026706,2861725,2859869,3027164,2860544,2874455,2865300	40	0.0221	0.0107626
GOTERM_BP_ALL	regulation of programmed cell death	http://niaid.abcc.ncifcrf.gov/geneReport.jsp?rowids=,2859706,2872069,2870351,2859027,2869795,2871351,2862828,2867892,3026675,2873661,2862716,2860104,3026398,2872150,2887440,2867478,2873112,2908646,3027007,2861996,3027674,2874725,2875201,2871343,2859122,2869902,3029383,3024659,2861848,2865830,2869023,2877972,3026843,3026706,2861725,2859869,3027164,2860544,2874455,2865300	40	0.0221	0.0117238
SP_PIR_KEYWORDS	apoptosis	http://niaid.abcc.ncifcrf.gov/geneReport.jsp?rowids=,2878812,2859706,2875544,2859122,2859027,2863710,2867892,3027355,2871260,3025667,2860107,2867141,3026635,3025790,3027007,3026706,3027947,2874455,2865842,2865300,2863452,2870565	22	0.0122	0.0605653
Functional Group 15	Median: 0.0029686035110053056	Geo: 0.0060419877282311876	http://niaid.abcc.ncifcrf.gov/geneReport.jsp?rowids=,2877910,2860004,2871023,2866712,3024093,2873177,2890753,2863612,2877894,2865512,2876287,3029507,2994581,2977519,2870985,2875512,3029548,3029822,2865783,2874044,2874817,2860465,2871579,3026780,3027881,2859706,2874061,2875414,3026721,2872623,2875023,2873571,2868244,2890841,2877833,2878913,3026738,3025790,2874795,2877829,2862704,2877030,2868280,28…
SP_PIR_KEYWORDS	transport	http://niaid.abcc.ncifcrf.gov/geneReport.jsp?rowids=,2877910,2860004,2871023,2866712,3024093,2873177,2890753,2863612,2877894,2865512,2876287,3029507,2994581,2977519,2870985,2875512,3029548,3029822,2865783,2874044,2874817,2860465,2871579,3026780,3027881,2859706,2874061,2875414,3026721,2872623,2875023,2873571,2868244,2890841,2877833,2878913,3026738,3025790,2874795,2877829,2862704,2877030,2868280,28…	108	0.0598	0.000209563
GOTERM_BP_ALL	localization	http://niaid.abcc.ncifcrf.gov/geneReport.jsp?rowids=,2861950,2860428,2877910,2860004,2864312,2863351,3027867,2876274,2866712,3024093,2878852,2877239,2877894,2876287,2871343,2977519,3024108,2860454,2864825,2876233,3027354,2874016,3026020,3029822,2865783,2874044,2863848,2875126,2878886,2864807,2860465,3027881,2862972,3027442,2874061,2863761,2875023,2859393,3027450,2873571,3029830,2877833,3029849,28…	270	0.1495	0.00195912
GOTERM_BP_ALL	establishment of localization	http://niaid.abcc.ncifcrf.gov/geneReport.jsp?rowids=,2861950,2860428,2877910,2860004,2864312,2863351,3027867,2876274,2866712,3024093,2878852,2877239,2877894,2876287,2871343,2977519,3024108,2860454,2864825,2876233,3027354,2874016,3026020,3029822,2865783,2874044,2863848,2875126,2878886,2864807,2860465,3027881,2862972,3027442,2874061,2863761,2875023,2859393,3027450,2873571,3029830,2877833,3029849,28…	267	0.1478	0.0029686
GOTERM_BP_ALL	transport	http://niaid.abcc.ncifcrf.gov/geneReport.jsp?rowids=,2861950,2860428,2877910,2860004,2863351,3027867,2876274,2866712,3024093,2878852,2877239,2877894,2876287,2871343,2977519,3024108,2864825,2876233,3027354,2874016,3029822,2865783,2874044,2863848,2878886,2860465,3027881,2862972,3027442,2874061,2863761,2875023,2859393,3027450,2873571,3029830,3029849,2877833,2878913,2859414,2877829,2878360,3002901,28…	233	0.129	0.0552602
GOTERM_MF_ALL	transporter activity	http://niaid.abcc.ncifcrf.gov/geneReport.jsp?rowids=,2876440,3024340,2860428,2877910,2860004,2871023,2875358,3027867,3030116,3026800,3024093,2873177,2865510,2877239,2865512,2877894,2876287,3029507,2865054,3024108,2865059,2870985,2858869,2869413,2873479,2868334,3029548,3029822,3028730,2865783,2875495,2870752,2874817,2860465,2871579,3024834,3027881,2859706,3028138,2859709,2874061,2875414,2872623,28…	134	0.0742	0.119553
Functional Group 16	Median: 0.011605377724104561	Geo: 0.011313200721388392	http://niaid.abcc.ncifcrf.gov/geneReport.jsp?rowids=,3029774,2875544,2860969,2864006,2867200,2877697,3024438,2865444,2864505,2878311,2873112,3027674,2875522,2875201,2872004,2865210,2859249,2877964,3030106,3028711,3025957,2864867,2864601,2873796,3030092,3030090,2863183,2858925,2863710,3024821,2868954,2942770,2870715,2872537,2876461,3026706,2877496,2869854,2861950,3026675,2874426,2867478
GOTERM_MF_ALL	transcriptional activator activity	http://niaid.abcc.ncifcrf.gov/geneReport.jsp?rowids=,3029774,2875544,2860969,2864006,2867200,2877697,3024438,2865444,2864505,2878311,2873112,3027674,2875522,2875201,2872004,2865210,2859249,2877964,3030106,3028711,3025957,2864867,2864601,2873796,3030092,3030090,2863183,2858925	28	0.0155	0.00731808
GOTERM_MF_ALL	transcription cofactor activity	http://niaid.abcc.ncifcrf.gov/geneReport.jsp?rowids=,2875544,2863710,3024821,2864006,2867200,2877697,3024438,2865444,2864505,2878311,2873112,2875522,2875201,2872004,2868954,2942770,2877964,2870715,2872537,3030106,3028711,3025957,2876461,3026706,2864601,2877496,2873796,3030090,2858925,2869854	30	0.0166	0.0100381
GOTERM_MF_ALL	transcription factor binding	http://niaid.abcc.ncifcrf.gov/geneReport.jsp?rowids=,2875544,2863710,2861950,3026675,3024821,2864006,2874426,2867200,2877697,3024438,2864505,2865444,2878311,2867478,2873112,2875522,2875201,2872004,2868954,2942770,2877964,2870715,2872537,3030106,3028711,3025957,2876461,3026706,2864601,2877496,2873796,3030090,2858925,2869854	34	0.0188	0.0131727
GOTERM_MF_ALL	transcription coactivator activity	http://niaid.abcc.ncifcrf.gov/geneReport.jsp?rowids=,2875544,2877964,3030106,2864006,3028711,2867200,2877697,3024438,2864505,2865444,3025957,2878311,2873112,2864601,2875522,2873796,2875201,3030090,2872004,2858925	20	0.0111	0.0169286
Functional Group 17	Median: 0.012461387550377193	Geo: 0.012524560962801327	http://niaid.abcc.ncifcrf.gov/geneReport.jsp?rowids=,2873548,3026412,2872443,3025533,2870651,3024659,3024823,2877517,2869403,3026398,2887440,2858585,3026843,2872963,2878139,2880583,2871579,3029335,3027097,2860684,2862672,2865733,2872078,2864837,3026866,2864338,2859741,2864342,3028033,2863134,2860870,2863717,2859807,2857941,2873228,3029643,2878842,2869774,3027635
GOTERM_BP_ALL	regulation of biosynthesis	http://niaid.abcc.ncifcrf.gov/geneReport.jsp?rowids=,2873548,3026412,2872443,3025533,2870651,3024659,3024823,2877517,2869403,3026398,2887440,2858585,3026843,2872963,2878139,2880583,2871579,3029335,3027097,2860684,2862672	21	0.0116	0.00588971
GOTERM_BP_ALL	translation	http://niaid.abcc.ncifcrf.gov/geneReport.jsp?rowids=,2865733,3025533,2872443,3024823,2872078,2877517,2864837,2869403,2887440,2878139,2872963,3026866,2864338,3026412,2859741,2864342,3028033,2863134,2860870,2863717,2880583,3029335,3027097,2859807,2860684	25	0.0138	0.00670504
GOTERM_BP_ALL	regulation of protein biosynthesis	http://niaid.abcc.ncifcrf.gov/geneReport.jsp?rowids=,2873548,3026412,2872443,3025533,3024659,3024823,2877517,2869403,3026398,2887440,2858585,3026843,2872963,2878139,2880583,3029335,3027097,2862672,2860684	19	0.0105	0.00982046
GOTERM_BP_ALL	regulation of cellular biosynthesis	http://niaid.abcc.ncifcrf.gov/geneReport.jsp?rowids=,2873548,3026412,2872443,3025533,3024659,3024823,2877517,2869403,3026398,2887440,2858585,3026843,2872963,2878139,2880583,3029335,3027097,2862672,2860684	19	0.0105	0.0151023
GOTERM_BP_ALL	regulation of translation	http://niaid.abcc.ncifcrf.gov/geneReport.jsp?rowids=,3026412,3025533,2872443,3024823,2877517,2869403,2887440,2878139,2872963,2880583,3029335,3027097,2860684	13	0.0072	0.0196446
GOTERM_BP_ALL	regulation of protein metabolism	http://niaid.abcc.ncifcrf.gov/geneReport.jsp?rowids=,3025533,2872443,3024823,2857941,2873228,2877517,3026398,2869403,2887440,2858585,2878139,2872963,3029643,2873548,3026412,2878842,3024659,2869774,3026843,3027635,2880583,3029335,3027097,2862672,2860684	25	0.0138	0.0335476
Functional Group 18	Median: 0.03114227383464598	Geo: 0.014239859219354415	http://niaid.abcc.ncifcrf.gov/geneReport.jsp?rowids=,2862972,2861950,2857941,2966478,2866485,3029483,2859961,3027846,2872150,3027674,3027717,2865054,2876224,3026890,2876542,3029682,2883930,2966496,2870442,3027903,3026763,3029932,2863848,2878886,3027635,3029812,2863183
GOTERM_MF_ALL	enzyme binding	http://niaid.abcc.ncifcrf.gov/geneReport.jsp?rowids=,2862972,2861950,2857941,2966478,2866485,3029483,2859961,3027846,2872150,3027674,3027717,2865054,2876224,3026890,2876542,3029682,2883930,2966496,2870442,3027903,3026763,3029932,2863848,2878886,3027635,3029812,2863183	27	0.015	0.000565532
GOTERM_MF_ALL	protein kinase C binding	http://niaid.abcc.ncifcrf.gov/geneReport.jsp?rowids=,2872150,3029682,2870442,3029812	4	0.0022	0.0140381
GOTERM_MF_ALL	protein kinase binding	http://niaid.abcc.ncifcrf.gov/geneReport.jsp?rowids=,3027846,2872150,2878886,3029682,3027717,3027903,2870442,3029812,2863183	9	0.005	0.0482465
GOTERM_MF_ALL	kinase binding	http://niaid.abcc.ncifcrf.gov/geneReport.jsp?rowids=,3027846,2872150,2878886,3029682,3027717,3027903,2870442,3029812,2863183	9	0.005	0.107348
Functional Group 19	Median: 0.015450983617061877	Geo: 0.014312824537416235	http://niaid.abcc.ncifcrf.gov/geneReport.jsp?rowids=,2859226,2872069,2870351,2869795,2871351,2861950,2872078,3026675,3000703,2879283,2873661,3029522,3027124,2887440,3028804,2867478,2873171,2875201,3029643,2866601,3024108,2879382,2863729,2872228,2869774,2877664,2864954,2876578,3027635,2859869,2860544,2874455,2859027,2966890,3024823,2865471,2873228,2869447,2857941,3024821,2868484,2874426,2862716,28…
GOTERM_BP_ALL	negative regulation of cellular physiological process	http://niaid.abcc.ncifcrf.gov/geneReport.jsp?rowids=,2859226,2872069,2870351,2869795,2871351,2861950,2872078,3026675,3000703,2879283,2873661,3029522,3027124,2887440,3028804,2867478,2873171,2875201,3029643,2866601,3024108,2879382,2863729,2872228,2869774,2877664,2864954,2876578,3027635,2859869,2860544,2874455,2859027,2966890,3024823,2865471,2873228,2869447,2857941,3024821,2868484,2874426,2862716,28…	66	0.0365	0.00883373
GOTERM_BP_ALL	negative regulation of cellular process	http://niaid.abcc.ncifcrf.gov/geneReport.jsp?rowids=,2859226,2872069,2870351,2869795,2871351,2861950,2872078,3026675,3000703,2879283,2873661,3029522,3027124,2887440,3028804,2867478,2873171,2875201,3029643,2866601,3024108,3025797,2879382,2863729,2872228,2869774,2877664,2864954,2876578,3027635,2859869,2860544,2874455,2859027,2966890,3024823,2865471,2873228,3024821,2869447,2857941,2873571,2868484,28…	71	0.0393	0.0121469
GOTERM_BP_ALL	negative regulation of physiological process	http://niaid.abcc.ncifcrf.gov/geneReport.jsp?rowids=,2859226,2872069,2870351,2869795,2871351,2861950,2872078,3026675,3000703,2879283,2873661,3029522,3027124,2887440,3028804,2867478,2873171,2875201,3029643,2866601,3024108,2879382,2863729,2872228,2869774,2877664,2864954,2876578,3027635,2859869,2860544,2874455,2859027,2966890,3024823,2865471,2873228,2869447,2857941,3024821,2868484,2874426,2862716,28…	66	0.0365	0.0187551
GOTERM_BP_ALL	negative regulation of biological process	http://niaid.abcc.ncifcrf.gov/geneReport.jsp?rowids=,2859226,2872069,2870351,2869795,2871351,2872078,2861950,3026675,3000703,2879283,2873661,3029522,3027124,2887440,3028804,2867478,2873171,2875201,3029643,2866601,3024108,3025797,2879382,2863729,2872228,2869774,2877664,2864954,2876578,3027635,2859869,2860544,2874455,2859027,3024823,2966890,2865471,2873228,3024821,2869447,2857941,2873571,2868484,28…	74	0.041	0.0208532
Functional Group 20	Median: 0.021011609456130696	Geo: 0.019298201857686402	http://niaid.abcc.ncifcrf.gov/geneReport.jsp?rowids=,2859706,2872069,2870351,2859027,2869795,2871351,2862828,2867892,3026675,2873661,2862716,2860104,3026398,2872150,2887440,2867478,2873112,2908646,3027007,2861996,3027674,2874725,2875201,2871343,2859122,2869902,3029383,3024659,2861848,2865830,2869023,2877972,3026843,3026706,2861725,2859869,3027164,2860544,2874455,2865300
GOTERM_BP_ALL	regulation of apoptosis	http://niaid.abcc.ncifcrf.gov/geneReport.jsp?rowids=,2859706,2872069,2870351,2859027,2869795,2871351,2862828,2867892,3026675,2873661,2862716,2860104,3026398,2872150,2887440,2867478,2873112,2908646,3027007,2861996,3027674,2874725,2875201,2871343,2859122,2869902,3029383,3024659,2861848,2865830,2869023,2877972,3026843,3026706,2861725,2859869,3027164,2860544,2874455,2865300	40	0.0221	0.0107626
GOTERM_BP_ALL	regulation of programmed cell death	http://niaid.abcc.ncifcrf.gov/geneReport.jsp?rowids=,2859706,2872069,2870351,2859027,2869795,2871351,2862828,2867892,3026675,2873661,2862716,2860104,3026398,2872150,2887440,2867478,2873112,2908646,3027007,2861996,3027674,2874725,2875201,2871343,2859122,2869902,3029383,3024659,2861848,2865830,2869023,2877972,3026843,3026706,2861725,2859869,3027164,2860544,2874455,2865300	40	0.0221	0.0117238
GOTERM_BP_ALL	negative regulation of apoptosis	http://niaid.abcc.ncifcrf.gov/geneReport.jsp?rowids=,2872069,2870351,2859027,3024659,3026675,2873661,2865830,2862716,2860104,2872150,2887440,2867478,2908646,2861996,2861725,2859869,2875201,2860544,2874455	19	0.0105	0.0210116
GOTERM_BP_ALL	negative regulation of programmed cell death	http://niaid.abcc.ncifcrf.gov/geneReport.jsp?rowids=,2872069,2870351,2859027,3024659,3026675,2873661,2865830,2862716,2860104,2872150,2887440,2867478,2908646,2861996,2861725,2859869,2875201,2860544,2874455	19	0.0105	0.0223811
GOTERM_BP_ALL	anti-apoptosis	http://niaid.abcc.ncifcrf.gov/geneReport.jsp?rowids=,2872069,2870351,2859027,3024659,2873661,2865830,2862716,2860104,2887440,2867478,2908646,2861725,2859869,2875201,2860544,2874455	16	0.0089	0.0451086
Functional Group 21	Median: 0.029534613127400425	Geo: 0.021018599433762396	http://niaid.abcc.ncifcrf.gov/geneReport.jsp?rowids=,2870158,2863818,2890070,2870428,2866937,2874455,2861452,3026635,2876986,2873171,3028162
UP_SEQ_FEATURE	site:Reactive site	http://niaid.abcc.ncifcrf.gov/geneReport.jsp?rowids=,2870158,2863818,2890070,2870428,2866937	5	0.0028	0.00275376
SP_PIR_KEYWORDS	thiol protease inhibitor	http://niaid.abcc.ncifcrf.gov/geneReport.jsp?rowids=,2870158,2863818,2874455,2890070,2870428,2866937	6	0.0033	0.004082
PIR_SUPERFAMILY_NAME	SF001638:cystatin	http://niaid.abcc.ncifcrf.gov/geneReport.jsp?rowids=,2870158,2863818,2890070,2870428	4	0.0022	0.0117784
SP_PIR_KEYWORDS	protease inhibitor	http://niaid.abcc.ncifcrf.gov/geneReport.jsp?rowids=,2861452,3026635,2870158,2863818,2876986,2873171,2874455,2890070,2870428,2866937,3028162	11	0.0061	0.0255425
SMART_NAME	SM00043:CY	http://niaid.abcc.ncifcrf.gov/geneReport.jsp?rowids=,2870158,2863818,2890070,2870428,2866937	5	0.0028	0.0335267
INTERPRO_NAME	IPR000010:Proteinase inhibitor I25, cystatin	http://niaid.abcc.ncifcrf.gov/geneReport.jsp?rowids=,2870158,2863818,2890070,2870428,2866937	5	0.0028	0.0553775
SP_PIR_KEYWORDS	cysteine proteinase inhibitor	http://niaid.abcc.ncifcrf.gov/geneReport.jsp?rowids=,2863818,2890070,2870428	3	0.0017	0.0765848
INTERPRO_NAME	IPR003243:Proteinase inhibitor I25A and I25B, type 2 and phytocystatins	http://niaid.abcc.ncifcrf.gov/geneReport.jsp?rowids=,2870158,2863818,2890070,2870428	4	0.0022	0.0792164
Functional Group 22	Median: 0.08648272108854016	Geo: 0.023007604132257678	http://niaid.abcc.ncifcrf.gov/geneReport.jsp?rowids=,3026176,2915060,2875224,2873228,3028552,2857941,2875542,2872672,3026848,2875541,2873635,2859961,3027483,2872150,2908646,3028023,2863542,2876966,2865395,3029643,2871343,3029499,2873407,2876542,3002795,2878842,3026585,2966496,2872645,3027354,2869774,3026763,2874646,2870446,3026577,3025667,3029623,3026634,2876578,3028731,2860740,2878886,3027635,28…
GOTERM_BP_ALL	cytoskeleton organization and biogenesis	http://niaid.abcc.ncifcrf.gov/geneReport.jsp?rowids=,3026176,2915060,2875224,2873228,3028552,2857941,2875542,2872672,3026848,2875541,2873635,2859961,3027483,2872150,2908646,3028023,2863542,2876966,2865395,3029643,2871343,3029499,2873407,2876542,3002795,2878842,3026585,2966496,2872645,3027354,2869774,3026763,2874646,2870446,3026577,3025667,3029623,3026634,2876578,3028731,2860740,2878886,3027635,28…	48	0.0266	0.00160475
GOTERM_BP_ALL	actin filament-based process	http://niaid.abcc.ncifcrf.gov/geneReport.jsp?rowids=,2915060,2875224,2876542,2878842,2966496,3026763,2869774,2857941,3025667,3029623,2873635,2859961,2860740,3028731,3027483,3023680,2874216,2865395,3028604	19	0.0105	0.0864827
GOTERM_BP_ALL	actin cytoskeleton organization and biogenesis	http://niaid.abcc.ncifcrf.gov/geneReport.jsp?rowids=,2915060,2875224,2876542,2878842,2966496,3026763,2869774,2857941,3025667,3029623,2873635,2859961,2860740,3028731,3023680,2874216,2865395,3028604	18	0.01	0.0877559
Functional Group 23	Median: 0.03025325711272643	Geo: 0.02903164216008209	http://niaid.abcc.ncifcrf.gov/geneReport.jsp?rowids=,2872069,3029233,3028889,2876986,3026720,2874877,2864423,3024340,2871660,2861452,2863818,2864356,2872150,2859293,2873171,2873168,2890070,2870428,3027677,2869553,2870175,2871130,2875114,2859189,2864450,3028162,3026886,2873016,3026635,2870158,2878704,2874455,3029738,2866937
GOTERM_MF_ALL	enzyme inhibitor activity	http://niaid.abcc.ncifcrf.gov/geneReport.jsp?rowids=,2872069,3029233,3028889,2876986,3026720,2874877,2864423,3024340,2871660,2861452,2863818,2864356,2872150,2859293,2873171,2873168,2890070,2870428,3027677,2869553,2870175,2871130,2875114,2859189,2864450,3028162,3026886,2873016,3026635,2870158,2878704,2874455,3029738,2866937	34	0.0188	0.00115984
SP_PIR_KEYWORDS	protease inhibitor	http://niaid.abcc.ncifcrf.gov/geneReport.jsp?rowids=,2861452,3026635,2870158,2863818,2876986,2873171,2874455,2890070,2870428,2866937,3028162	11	0.0061	0.0255425
GOTERM_MF_ALL	endopeptidase inhibitor activity	http://niaid.abcc.ncifcrf.gov/geneReport.jsp?rowids=,3028889,2876986,2875114,2864423,2859189,2871660,3028162,3026886,2870158,3026635,2861452,2863818,2859293,2873171,2890070,2874455,2866937,2870428,3027677	19	0.0105	0.0302533
GOTERM_MF_ALL	protease inhibitor activity	http://niaid.abcc.ncifcrf.gov/geneReport.jsp?rowids=,3028889,2876986,2875114,2864423,2859189,2871660,3028162,3026886,2870158,3026635,2861452,2863818,2859293,2873171,2890070,2874455,2866937,2870428,3027677	19	0.0105	0.0319074
GOTERM_MF_ALL	serine-type endopeptidase inhibitor activity	http://niaid.abcc.ncifcrf.gov/geneReport.jsp?rowids=,2861452,3026635,2876986,2859293,2875114,2873171,3028162	7	0.0039	0.721164
Functional Group 24	Median: 0.050844363042341384	Geo: 0.03207795215806622	http://niaid.abcc.ncifcrf.gov/geneReport.jsp?rowids=,3029895,2870200,2859069,3026046,3025562,2871088,2865236,3027776,2858413,2870599,2872592,2874993,2878098,2873548,2860454,2859846,2865358,2864862,3025978,2885108,2888225,2860107,2865454,2860991,3027677,2876628,2862480,2870446,2865711,2866866,3026843,2875212,2861725,2868609,2864974,2869999,2868983,2873991,2860588,2874859,2877945,2876183,3026969,28…
GOTERM_BP_ALL	antigen processing, endogenous antigen via MHC class I	http://niaid.abcc.ncifcrf.gov/geneReport.jsp?rowids=,3029895,2870200,2859069,3026046,3025562,2871088,2865236,3027776,2858413,2870599,2872592,2874993,2878098	13	0.0072	1.21383e-05
GOTERM_BP_ALL	antigen presentation, endogenous antigen	http://niaid.abcc.ncifcrf.gov/geneReport.jsp?rowids=,3029895,2870200,2865236,2859069,2858413,2872592,3026046,2874993,2878098,2871088,3025562	11	0.0061	0.000166367
SP_PIR_KEYWORDS	immune response	http://niaid.abcc.ncifcrf.gov/geneReport.jsp?rowids=,2873548,2860454,2859846,3029895,2870200,2865358,2859069,2864862,3026046,3025978,2885108,2888225,3025562,2871088,2860107,2865236,2858413,2865454,2872592,2874993,2878098,2860991,3027677	23	0.0127	0.000546547
SP_PIR_KEYWORDS	heterodimer	http://niaid.abcc.ncifcrf.gov/geneReport.jsp?rowids=,2876628,3029895,2870200,2862480,2859069,2864862,3025978,2870446,3025562,2865711,2866866,3026843,2875212,2861725,2858413,2865454,2874993	17	0.0094	0.00165835
INTERPRO_NAME	IPR003597:Immunoglobulin C1 type	http://niaid.abcc.ncifcrf.gov/geneReport.jsp?rowids=,3029895,2868609,2864974,2869999,2870200,2868983,2864862,2873991,2871088,2860588,3027776,2858413,2865454,2874859,2877945,2859069,3025978,3026046,3025562,2876183,3026969,2865236,2872592,2874993,2878098	25	0.0138	0.00300626
SMART_NAME	SM00407:IGc1	http://niaid.abcc.ncifcrf.gov/geneReport.jsp?rowids=,2868609,3029895,2864974,2870200,2869999,2868983,2877945,2859069,2864862,3026046,3025978,2873991,2871088,3025562,3026969,2876183,2860588,2865236,2865454,2858413,2872592,2874993,2878098,2874859	24	0.0133	0.00354804
INTERPRO_NAME	IPR003006:Immunoglobulin/major histocompatibility complex	http://niaid.abcc.ncifcrf.gov/geneReport.jsp?rowids=,3029895,2868609,2864974,2869999,2870200,2868983,2864862,2866066,2871088,2860588,3027776,2858413,2865454,2874859,2877945,2859069,3025978,3026046,3025562,2876183,3026969,2865236,2872592,2874993,2878098,2872599,2869008	27	0.015	0.00448844
SP_PIR_KEYWORDS	MHC I	http://niaid.abcc.ncifcrf.gov/geneReport.jsp?rowids=,2865236,2872592,3026046,2878098,2871088	5	0.0028	0.0055745
UP_SEQ_FEATURE	domain:Ig-like C1-type	http://niaid.abcc.ncifcrf.gov/geneReport.jsp?rowids=,3029895,2870200,2859069,3027776,2864862,2865454,2858413,3025978,2874993,3025562	10	0.0055	0.0100817
GOTERM_MF_ALL	MHC class I receptor activity	http://niaid.abcc.ncifcrf.gov/geneReport.jsp?rowids=,3029895,2870200,2865236,2859069,2858413,2872592,3026046,2874993,2878098,2871088,3025562	11	0.0061	0.0104587
KEGG_PATHWAY	HSA04612:ANTIGEN PROCESSING AND PRESENTATION	http://niaid.abcc.ncifcrf.gov/geneReport.jsp?rowids=,3029895,2870351,2870200,3027078,2870651,2859069,2861848,2864862,3025978,2872537,3025562,2862716,3027776,2858413,2865454,2874993	16	0.0089	0.0109049
KEGG_PATHWAY	HSA04940:TYPE I DIABETES MELLITUS	http://niaid.abcc.ncifcrf.gov/geneReport.jsp?rowids=,3029895,2870200,2859069,2864862,2865454,2858413,3025978,3025562	8	0.0044	0.0907839
INTERPRO_NAME	IPR001003:MHC class II, alpha chain, N-terminal	http://niaid.abcc.ncifcrf.gov/geneReport.jsp?rowids=,2864862,2865454,3025978	3	0.0017	0.165307
KEGG_PATHWAY	HSA04514:CELL ADHESION MOLECULES (CAMS)	http://niaid.abcc.ncifcrf.gov/geneReport.jsp?rowids=,2859196,3029895,2870200,2862480,2864392,2859069,3025899,2864862,3025978,3025562,3028293,2874579,2858413,2865454,2862672	15	0.0083	0.436287
GOTERM_BP_ALL	antigen processing	http://niaid.abcc.ncifcrf.gov/geneReport.jsp?rowids=,3029895,2870200,2859069,2864862,3026046,3025978,3025562,2871088,2865236,3027776,2858413,2870599,2865454,2872592,2874993,2878098	16	0.0089	0.583887
PIR_SUPERFAMILY_NAME	SF001991:class II histocompatibility antigen	http://niaid.abcc.ncifcrf.gov/geneReport.jsp?rowids=,3029895,2864862,2865454,2858413,3025978	5	0.0028	0.752719
GOTERM_BP_ALL	antigen presentation	http://niaid.abcc.ncifcrf.gov/geneReport.jsp?rowids=,3029895,2870200,2859069,2864862,3026046,3025978,3025562,2871088,2865236,2858413,2865454,2872592,2874993,2878098	14	0.0078	0.872371
INTERPRO_NAME	IPR013106:Immunoglobulin V-set	http://niaid.abcc.ncifcrf.gov/geneReport.jsp?rowids=,2868609,3024215,2869999,3029836,2868983,3029383,2877945,2873991,2866066,3023701,2871088,3026969,2876183,2860588,2862772,2871360,2866420,2865404,2865236,2874960,2872592,2878098,3029507,2874859	24	0.0133	0.985283
GOTERM_MF_ALL	MHC class II receptor activity	http://niaid.abcc.ncifcrf.gov/geneReport.jsp?rowids=,3029895,2864862,2865454,2858413,3025978,3025562	6	0.0033	0.993584
SP_PIR_KEYWORDS	mhc ii	http://niaid.abcc.ncifcrf.gov/geneReport.jsp?rowids=,3029895,2864862,2865454,2858413,3025978	5	0.0028	0.993773
GOTERM_BP_ALL	antigen presentation, exogenous antigen	http://niaid.abcc.ncifcrf.gov/geneReport.jsp?rowids=,3029895,2864862,2865454,2858413,3025978	5	0.0028	0.999148
GOTERM_BP_ALL	antigen processing, exogenous antigen via MHC class II	http://niaid.abcc.ncifcrf.gov/geneReport.jsp?rowids=,3029895,2864862,2865454,2858413,3025978	5	0.0028	0.999199
Functional Group 25	Median: 0.15126316584228544	Geo: 0.03761935333472495	http://niaid.abcc.ncifcrf.gov/geneReport.jsp?rowids=,2869659,2865029,2887072,3028195,3027867,2875732,3026399,2870722,2871334,2860162,2873180,2866592,3027245,2872828,2875201,2876131,3026660,3029776,2878727,2863969,3026406,2870047,2875512,2869770,2860675,2874044,2874818,3026908,2863715,3024479,3026147,2875294,2875021,2872615,3023884,2947686,3029375,2885673,2878382,3024445,2865572,2864982,2876758,28…
SP_PIR_KEYWORDS	rna-binding	http://niaid.abcc.ncifcrf.gov/geneReport.jsp?rowids=,2869659,2865029,2887072,3028195,3027867,2875732,3026399,2870722,2871334,2860162,2873180,2866592,3027245,2872828,2875201,2876131,3026660,3029776,2878727,2863969,3026406,2870047,2875512,2869770,2860675,2874044,2874818,3026908,2863715,3024479,3026147,2875294,2875021,2872615,3023884,2947686,3029375,2885673,2878382,3024445,2865572,2864982,2876758,28…	54	0.0299	4.89776e-07
UP_SEQ_FEATURE	domain:RRM	http://niaid.abcc.ncifcrf.gov/geneReport.jsp?rowids=,2875732,2878382,2873560,2866592,2880583,2870047,2864982,2875512,3023884,2878727	10	0.0055	0.10003
INTERPRO_NAME	IPR000504:RNA-binding region RNP-1 (RNA recognition motif)	http://niaid.abcc.ncifcrf.gov/geneReport.jsp?rowids=,2869659,2870047,2870926,2875512,2872615,2869770,3023884,2860675,2875732,2878382,3026399,2860162,2865138,2873560,2871334,2873180,2866592,2880583,3024445,2864982,3026660,3024479,2878727	23	0.0127	0.139977
INTERPRO_NAME	IPR012677:Nucleotide-binding, alpha-beta plait	http://niaid.abcc.ncifcrf.gov/geneReport.jsp?rowids=,2869659,2872615,3023884,2878382,2875732,3026399,2871334,2860162,2866592,2873180,3024445,2865572,2876131,2864982,3026660,2878727,2870047,3026406,2870926,2875512,2860675,2873560,2865138,2880583,3024479	25	0.0138	0.147566
SMART_NAME	SM00360:RRM	http://niaid.abcc.ncifcrf.gov/geneReport.jsp?rowids=,2869659,2870047,2870926,2875512,2872615,2869770,3023884,2860675,2875732,2878382,3026399,2860162,2873560,2871334,2865138,2873180,2866592,2880583,3024445,2864982,3026660,3024479	22	0.0122	0.15496
UP_SEQ_FEATURE	domain:RRM 1	http://niaid.abcc.ncifcrf.gov/geneReport.jsp?rowids=,2860675,2869659,3026399,2860162,2871334,2873180,3024445,2869770	8	0.0044	0.234784
UP_SEQ_FEATURE	domain:RRM 2	http://niaid.abcc.ncifcrf.gov/geneReport.jsp?rowids=,2860675,2869659,3026399,2860162,2871334,2873180,3024445,2869770	8	0.0044	0.234784
UP_SEQ_FEATURE	domain:RRM 3	http://niaid.abcc.ncifcrf.gov/geneReport.jsp?rowids=,2869659,2860162,2871334,2873180	4	0.0022	0.464049
Functional Group 26	Median: 0.04490326125921543	Geo: 0.04427051710471647	http://niaid.abcc.ncifcrf.gov/geneReport.jsp?rowids=,3026436,2874258,2916729,2869758,2870752
SP_PIR_KEYWORDS	surface film	http://niaid.abcc.ncifcrf.gov/geneReport.jsp?rowids=,3026436,2874258,2916729	3	0.0017	0.0192018
GOTERM_BP_ALL	regulation of liquid surface tension	http://niaid.abcc.ncifcrf.gov/geneReport.jsp?rowids=,3026436,2874258,2916729	3	0.0017	0.0300868
SP_PIR_KEYWORDS	gaseous exchange	http://niaid.abcc.ncifcrf.gov/geneReport.jsp?rowids=,3026436,2874258,2916729	3	0.0017	0.0597197
GOTERM_BP_ALL	respiratory gaseous exchange	http://niaid.abcc.ncifcrf.gov/geneReport.jsp?rowids=,2869758,3026436,2870752,2874258,2916729	5	0.0028	0.111333
Functional Group 27	Median: 0.06418374945853988	Geo: 0.04516773073748444	http://niaid.abcc.ncifcrf.gov/geneReport.jsp?rowids=,2876985,3028875,3000703,3027078,2859070,2869425
PIR_SUPERFAMILY_NAME	SF016581:Not Yet Assigned	http://niaid.abcc.ncifcrf.gov/geneReport.jsp?rowids=,2876985,3028875,3000703	3	0.0017	0.0160975
SP_PIR_KEYWORDS	interferon induction	http://niaid.abcc.ncifcrf.gov/geneReport.jsp?rowids=,2876985,3027078,3028875,2859070,2869425,3000703	6	0.0033	0.0641837
INTERPRO_NAME	IPR007593:Interferon-induced transmembrane protein	http://niaid.abcc.ncifcrf.gov/geneReport.jsp?rowids=,2876985,3028875,3000703	3	0.0017	0.0891871
Functional Group 28	Median: 0.05757536881127593	Geo: 0.04608885396933119	http://niaid.abcc.ncifcrf.gov/geneReport.jsp?rowids=,3024679,2859347,2860332,2870604,2859797,3026738,2865117,2861848,2960463,2875436,3026283,2864862,2874258,3023925,2868634,2860549,2869254
SP_PIR_KEYWORDS	lysosome	http://niaid.abcc.ncifcrf.gov/geneReport.jsp?rowids=,3024679,2859347,2860332,2870604,2859797,3026738,2865117,2861848,2960463,2875436,3026283	11	0.0061	0.0187718
GOTERM_CC_ALL	lysosome	http://niaid.abcc.ncifcrf.gov/geneReport.jsp?rowids=,2860332,2861848,2864862,2960463,3026283,2874258,3024679,2859347,2870604,2859797,3026738,3023925,2868634,2865117,2875436,2860549	16	0.0089	0.0575754
GOTERM_CC_ALL	lytic vacuole	http://niaid.abcc.ncifcrf.gov/geneReport.jsp?rowids=,2860332,2861848,2864862,2960463,3026283,2874258,3024679,2859347,2870604,2859797,3026738,3023925,2868634,2865117,2875436,2860549	16	0.0089	0.0575754
GOTERM_CC_ALL	vacuole	http://niaid.abcc.ncifcrf.gov/geneReport.jsp?rowids=,2860332,2869254,2861848,2864862,2960463,3026283,2874258,3024679,2859347,2870604,2859797,3026738,3023925,2868634,2865117,2875436,2860549	17	0.0094	0.0725109
Functional Group 29	Median: 0.027194239444338672	Geo: 0.04691090750605695	http://niaid.abcc.ncifcrf.gov/geneReport.jsp?rowids=,2860014,3027108,2877345,2873290,2864423,2878451,2858972,2871331,2862775,2871136,2874960,2873171,2876130,3026814,2994581,3025797,2863729,3029143,2870651,2873888,2960463,2875118,2872402,2871114,3023991,2866871,3024469,2872394,2871579,2860544,2869425,2884757,2859571,2878257,2864493,2865186,2875543,2872851,2863645,3023888,2859961,2858043,2873112,28…
GOTERM_MF_ALL	molecular function unknown	http://niaid.abcc.ncifcrf.gov/geneReport.jsp?rowids=,2860014,3027108,2877345,2873290,2864423,2878451,2858972,2871331,2862775,2871136,2874960,2873171,2876130,3026814,2994581,3025797,2863729,3029143,2870651,2873888,2960463,2875118,2872402,2871114,3023991,2866871,3024469,2872394,2871579,2860544,2869425,2884757,2859571,2878257,2864493,2865186,2875543,2872851,2863645,3023888,2859961,2858043,2873112,28…	64	0.0354	0.0123195
GOTERM_BP_ALL	biological process unknown	http://niaid.abcc.ncifcrf.gov/geneReport.jsp?rowids=,2860014,3028340,3027108,2877345,2873290,2871331,2878852,2866607,2876130,3029136,3029143,2870651,2873888,2875506,3027081,2875993,2960463,2875118,2859000,2875512,2872402,2871114,3027095,2866871,2872394,2876858,2871579,2860479,2869425,2863157,3025891,2859571,2878257,2864493,2865186,2875543,2865796,2863645,3023888,2859961,2944646,2878139,2860239,28…	60	0.0332	0.0271942
GOTERM_CC_ALL	cellular component unknown	http://niaid.abcc.ncifcrf.gov/geneReport.jsp?rowids=,2860014,3027108,3027857,3027733,2861951,2864423,2871331,2858585,2866607,3025797,3029136,3029143,2875990,2875747,2863729,2870651,2873888,2875506,3027903,2875993,3027081,2960463,2875118,2872402,2871114,3023991,3027095,2865479,2866871,3024469,2876858,2863157,3025891,2859571,2862972,2878257,2864493,2875543,2865796,2863645,2859961,2858043,2873112,28…	57	0.0316	0.308142
Functional Group 30	Median: 0.02466972702013938	Geo: 0.049208275841776394	http://niaid.abcc.ncifcrf.gov/geneReport.jsp?rowids=,2873112,2944646,3027635,2876040,3027674,2873228,2857941,2875542,2872672,2859254,3029643,2878842,3026843,3024659,3024823,2875938,2869774,2873557
GOTERM_MF_ALL	tubulin binding	http://niaid.abcc.ncifcrf.gov/geneReport.jsp?rowids=,2873112,2944646,3027635,2876040,3027674,2873228,2857941,2875542,2872672,2859254	10	0.0055	0.00959958
GOTERM_BP_ALL	negative regulation of microtubule polymerization or depolymerization	http://niaid.abcc.ncifcrf.gov/geneReport.jsp?rowids=,3027635,2873228,2857941,3029643	4	0.0022	0.0173972
GOTERM_BP_ALL	negative regulation of microtubule depolymerization	http://niaid.abcc.ncifcrf.gov/geneReport.jsp?rowids=,3027635,2873228,2857941,3029643	4	0.0022	0.0173972
GOTERM_BP_ALL	regulation of microtubule depolymerization	http://niaid.abcc.ncifcrf.gov/geneReport.jsp?rowids=,3027635,2873228,2857941,3029643	4	0.0022	0.0173972
GOTERM_BP_ALL	regulation of microtubule polymerization or depolymerization	http://niaid.abcc.ncifcrf.gov/geneReport.jsp?rowids=,3027635,2873228,2857941,3029643	4	0.0022	0.0173972
GOTERM_MF_ALL	microtubule binding	http://niaid.abcc.ncifcrf.gov/geneReport.jsp?rowids=,2944646,3027635,2876040,3027674,2873228,2857941,2875542,2872672	8	0.0044	0.0233831
GOTERM_BP_ALL	microtubule depolymerization	http://niaid.abcc.ncifcrf.gov/geneReport.jsp?rowids=,3027635,2873228,2857941,3029643	4	0.0022	0.0246697
GOTERM_BP_ALL	microtubule polymerization or depolymerization	http://niaid.abcc.ncifcrf.gov/geneReport.jsp?rowids=,3027635,2873228,2857941,3029643	4	0.0022	0.0333248
GOTERM_BP_ALL	negative regulation of protein metabolism	http://niaid.abcc.ncifcrf.gov/geneReport.jsp?rowids=,2878842,3026843,3027635,3024659,3024823,2873228,2857941,3029643	8	0.0044	0.15724
GOTERM_BP_ALL	negative regulation of cell organization and biogenesis	http://niaid.abcc.ncifcrf.gov/geneReport.jsp?rowids=,2878842,3027635,2873228,2857941,3029643	5	0.0028	0.196919
GOTERM_BP_ALL	protein depolymerization	http://niaid.abcc.ncifcrf.gov/geneReport.jsp?rowids=,2878842,3027635,2873228,2857941,3029643	5	0.0028	0.196919
GOTERM_BP_ALL	regulation of cell organization and biogenesis	http://niaid.abcc.ncifcrf.gov/geneReport.jsp?rowids=,2878842,2875938,3027635,2873228,2857941,2869774,3029643	7	0.0039	0.236872
GOTERM_BP_ALL	microtubule cytoskeleton organization and biogenesis	http://niaid.abcc.ncifcrf.gov/geneReport.jsp?rowids=,3027635,2873557,2873228,2857941,3029643,2872672	6	0.0033	0.406299
Functional Group 31	Median: 0.040562777581916495	Geo: 0.05158463845957806	http://niaid.abcc.ncifcrf.gov/geneReport.jsp?rowids=,2942778,2872680,3026585,3027354,3028096,2874646,2875542,3028608,3027483,2878886,2908646,2876040,3027674,2873557,2902384,2876966,3002795,2869940,3029404,2873037,2873407,3029499,2873228,2870446,2877877,3028023,3027635,3029643,2871343,2857941,2872672,3026634,2858862,2870827,2873112,2875201,2869774
SP_PIR_KEYWORDS	motor protein	http://niaid.abcc.ncifcrf.gov/geneReport.jsp?rowids=,2942778,2872680,3026585,3027354,3028096,2874646,2875542,3028608,3027483,2878886,2908646,2876040,3027674,2873557,2902384,2876966	16	0.0089	0.00198285
GOTERM_MF_ALL	motor activity	http://niaid.abcc.ncifcrf.gov/geneReport.jsp?rowids=,2942778,2872680,3002795,3026585,3027354,3028096,2875542,2874646,3028608,3027483,2878886,2908646,2876040,3027674,2873557,2876966,2869940,2902384,3029404,2873037,2873407,3029499	22	0.0122	0.00504721
GOTERM_MF_ALL	microtubule motor activity	http://niaid.abcc.ncifcrf.gov/geneReport.jsp?rowids=,3002795,3026585,3027354,2874646,2875542,2878886,2876040,2873557,2876966,3029404,2873407,3029499,2873037	13	0.0072	0.0187462
SP_PIR_KEYWORDS	microtubule	http://niaid.abcc.ncifcrf.gov/geneReport.jsp?rowids=,3026585,2873228,3027354,2874646,2875542,2870446,2877877,2878886,3028023,3027635,2876040,3027674,2873557,2876966,3029643,2871343,2873037	17	0.0094	0.0195096
GOTERM_BP_ALL	microtubule-based process	http://niaid.abcc.ncifcrf.gov/geneReport.jsp?rowids=,3002795,3026585,2873228,3027354,2857941,2875542,2874646,2872672,2870446,3026634,2878886,2908646,3028023,3027635,2876040,2873557,2876966,3029643,2871343,2873407,3029499	21	0.0116	0.0313669
GOTERM_CC_ALL	microtubule associated complex	http://niaid.abcc.ncifcrf.gov/geneReport.jsp?rowids=,3002795,3026585,2873228,3027354,2874646,2875542,2858862,2878886,3027635,2876040,2873557,2876966,3029404,2873037,2873407,3029499	16	0.0089	0.0377931
GOTERM_BP_ALL	microtubule-based movement	http://niaid.abcc.ncifcrf.gov/geneReport.jsp?rowids=,3002795,3026585,3027354,2875542,2870446,3026634,2878886,2908646,3028023,2876040,2873557,2876966,2871343,2873407,3029499	15	0.0083	0.0386306
GOTERM_BP_ALL	cytoskeleton-dependent intracellular transport	http://niaid.abcc.ncifcrf.gov/geneReport.jsp?rowids=,3002795,3026585,3027354,2875542,2870446,3026634,3027483,2878886,2908646,3028023,2876040,2873557,2876966,2871343,2873407,3029499	16	0.0089	0.042495
GOTERM_CC_ALL	microtubule cytoskeleton	http://niaid.abcc.ncifcrf.gov/geneReport.jsp?rowids=,2870827,2873228,2857941,2875542,2873112,3028023,3027674,2875201,2876966,3029643,2871343,3029499,2873407,2873037,3002795,3026585,2869774,3027354,2874646,2870446,2877877,3026634,2858862,2878886,2876040,3027635,2873557,3029404	28	0.0155	0.0888361
GOTERM_CC_ALL	microtubule	http://niaid.abcc.ncifcrf.gov/geneReport.jsp?rowids=,3026585,2873228,3027354,2857941,2874646,2875542,2870446,2877877,3026634,2878886,3028023,3027635,2876040,3027674,2873557,2876966,3029643,2871343,2873037	19	0.0105	0.16841
UP_SEQ_FEATURE	domain:Kinesin-motor	http://niaid.abcc.ncifcrf.gov/geneReport.jsp?rowids=,2878886,3026585,2876040,2876966,3027354	5	0.0028	0.208083
INTERPRO_NAME	IPR001752:Kinesin, motor region	http://niaid.abcc.ncifcrf.gov/geneReport.jsp?rowids=,2878886,3026585,2876040,2876966,3027354,2875542	6	0.0033	0.250379
SMART_NAME	SM00129:KISc	http://niaid.abcc.ncifcrf.gov/geneReport.jsp?rowids=,2878886,3026585,2876040,2876966,3027354,2875542	6	0.0033	0.257632
INTERPRO_NAME	IPR000253:Forkhead-associated	http://niaid.abcc.ncifcrf.gov/geneReport.jsp?rowids=,2878886,2876966,2875542	3	0.0017	0.660448
Functional Group 32	Median: 0.04783069603357448	Geo: 0.05313437996889434	http://niaid.abcc.ncifcrf.gov/geneReport.jsp?rowids=,2876543,2862501,2873967
UP_SEQ_FEATURE	domain:S4 RNA-binding	http://niaid.abcc.ncifcrf.gov/geneReport.jsp?rowids=,2876543,2862501,2873967	3	0.0017	0.0468753
SMART_NAME	SM00363:S4	http://niaid.abcc.ncifcrf.gov/geneReport.jsp?rowids=,2876543,2862501,2873967	3	0.0017	0.0478307
INTERPRO_NAME	IPR002942:RNA-binding S4	http://niaid.abcc.ncifcrf.gov/geneReport.jsp?rowids=,2876543,2862501,2873967	3	0.0017	0.0669077
Functional Group 33	Median: 0.0717677743664648	Geo: 0.058177617098451755	http://niaid.abcc.ncifcrf.gov/geneReport.jsp?rowids=,3024825,2966496,3026763,2885108,2864312,3026577,2862836,3027483,2908646,3027635,3025883,3023712,2873407,3028604
GOTERM_CC_ALL	cell projection	http://niaid.abcc.ncifcrf.gov/geneReport.jsp?rowids=,3024825,2966496,3026763,2885108,2864312,3026577,2862836,3027483,2908646,3027635,3025883,3023712,2873407,3028604	14	0.0078	0.0264319
GOTERM_CC_ALL	ruffle	http://niaid.abcc.ncifcrf.gov/geneReport.jsp?rowids=,3024825,2966496,3026763,2864312,3026577	5	0.0028	0.0717678
GOTERM_CC_ALL	leading edge	http://niaid.abcc.ncifcrf.gov/geneReport.jsp?rowids=,3024825,2966496,3026763,2885108,2864312,3026577	6	0.0033	0.103803
Functional Group 34	Median: 0.07448480241981748	Geo: 0.06520365348458403	http://niaid.abcc.ncifcrf.gov/geneReport.jsp?rowids=,3028713,3026829,2875224,2859000,2878696,3026577,2878140,2862836,3027399,2876578,2876272,2866810,3028023,3027635,2872699,2863238,3027164,2862608,3026814,2872645,3028552,2878734,2867900,2859709,2876292,2865711,3029830,2859620,2878852,2877969,2870807,3028692
GOTERM_MF_ALL	structural constituent of cytoskeleton	http://niaid.abcc.ncifcrf.gov/geneReport.jsp?rowids=,3028713,3026829,2875224,2859000,2878696,3026577,2878140,2862836,3027399,2876578,2876272,2866810,3028023,3027635,2872699,2863238,3027164,2862608,3026814	19	0.0105	6.42911e-05
PIR_SUPERFAMILY_NAME	SF002282:cytoskeletal keratin	http://niaid.abcc.ncifcrf.gov/geneReport.jsp?rowids=,2862836,2878140,2876578,2876272,2866810,2872645,3028552,2862608,2859000	9	0.005	0.0117401
SP_PIR_KEYWORDS	intermediate filament	http://niaid.abcc.ncifcrf.gov/geneReport.jsp?rowids=,2862836,2878140,2876578,2876272,2878734,2866810,2863238,2872645,3028552,2862608,2859000	11	0.0061	0.0122838
KEGG_PATHWAY	HSA01430:CELL COMMUNICATION	http://niaid.abcc.ncifcrf.gov/geneReport.jsp?rowids=,2867900,2859709,2876292,2872645,3028552,2859000,2878696,2865711,3029830,2859620,2878140,2876578,2876272,2878852,2866810,2877969,2863238,2870807,2862608,3028692	20	0.0111	0.04258
INTERPRO_NAME	IPR001664:Intermediate filament protein	http://niaid.abcc.ncifcrf.gov/geneReport.jsp?rowids=,2862836,2878140,2876578,2876272,2878734,2866810,2863238,2872645,3028552,2862608,2859000	11	0.0061	0.0694008
UP_SEQ_FEATURE	site:Stutter	http://niaid.abcc.ncifcrf.gov/geneReport.jsp?rowids=,2876578,2876272,2866810,2863238,3028552	5	0.0028	0.0744848
INTERPRO_NAME	IPR002957:Keratin, type I	http://niaid.abcc.ncifcrf.gov/geneReport.jsp?rowids=,2878140,2876578,2876272,2863238,3028552,2862608,2859000	7	0.0039	0.183081
INTERPRO_NAME	IPR003054:Type II keratin	http://niaid.abcc.ncifcrf.gov/geneReport.jsp?rowids=,2876578,2866810,2872645,3028552	4	0.0022	0.403818
SP_PIR_KEYWORDS	keratin	http://niaid.abcc.ncifcrf.gov/geneReport.jsp?rowids=,2878140,2876578,2876272,2866810,2863238,2872645,3028552,2862608	8	0.0044	0.757071
GOTERM_CC_ALL	intermediate filament cytoskeleton	http://niaid.abcc.ncifcrf.gov/geneReport.jsp?rowids=,2862836,2878140,2876578,2876272,2878734,2866810,2863238,2872645,3028552,2862608,2859000	11	0.0061	0.890461
GOTERM_CC_ALL	intermediate filament	http://niaid.abcc.ncifcrf.gov/geneReport.jsp?rowids=,2862836,2878140,2876578,2876272,2878734,2866810,2863238,2872645,3028552,2862608,2859000	11	0.0061	0.890461
Functional Group 35	Median: 0.1362333448377947	Geo: 0.07307911372667501	http://niaid.abcc.ncifcrf.gov/geneReport.jsp?rowids=,3027399,2942778,2865809,3028096,3028608,2872680,2872699,2861987,2864586,2902384,2874590,2870640,3027903,2869061,3027483,2878842,3024093,3025522,2878734,2869940,2874646,3027677,2859620,2869585
SP_PIR_KEYWORDS	smooth muscle	http://niaid.abcc.ncifcrf.gov/geneReport.jsp?rowids=,3027399,2942778,2865809,3028096,3028608	5	0.0028	0.000163197
SP_PIR_KEYWORDS	cardiomyopathy	http://niaid.abcc.ncifcrf.gov/geneReport.jsp?rowids=,2872680,2872699,2861987,2864586,2902384,2874590,2870640	7	0.0039	0.00608
SP_PIR_KEYWORDS	muscle protein	http://niaid.abcc.ncifcrf.gov/geneReport.jsp?rowids=,3027399,2942778,2872680,2872699,2864586,2902384,2865809,3028096,3028608	9	0.005	0.0217114
SP_PIR_KEYWORDS	muscle contraction	http://niaid.abcc.ncifcrf.gov/geneReport.jsp?rowids=,3027399,2872680,2864586,2902384,3028096	5	0.0028	0.0374494
SP_PIR_KEYWORDS	heart	http://niaid.abcc.ncifcrf.gov/geneReport.jsp?rowids=,2872680,2872699,3027903,2864586,2902384,2869061	6	0.0033	0.0472561
SP_PIR_KEYWORDS	cardiac muscle	http://niaid.abcc.ncifcrf.gov/geneReport.jsp?rowids=,2872680,2872699,3027903,2864586,2902384,2869061	6	0.0033	0.0472561
SP_PIR_KEYWORDS	myosin	http://niaid.abcc.ncifcrf.gov/geneReport.jsp?rowids=,2942778,3027483,2872680,2902384,3028096,3028608	6	0.0033	0.0840798
GOTERM_CC_ALL	contractile fiber	http://niaid.abcc.ncifcrf.gov/geneReport.jsp?rowids=,2942778,2872680,2878842,2872699,2864586,2902384,3028608	7	0.0039	0.0897974
GOTERM_CC_ALL	myosin II	http://niaid.abcc.ncifcrf.gov/geneReport.jsp?rowids=,2942778,2872680,2902384,3028608	4	0.0022	0.136233
GOTERM_CC_ALL	muscle myosin	http://niaid.abcc.ncifcrf.gov/geneReport.jsp?rowids=,2942778,2872680,2902384,3028608	4	0.0022	0.136233
SP_PIR_KEYWORDS	skeletal muscle	http://niaid.abcc.ncifcrf.gov/geneReport.jsp?rowids=,3024093,2872680,2872699,2902384,3025522	5	0.0028	0.159814
GOTERM_MF_ALL	structural constituent of muscle	http://niaid.abcc.ncifcrf.gov/geneReport.jsp?rowids=,2872680,2878734,2872699,2902384,3028608	5	0.0028	0.20401
GOTERM_CC_ALL	myofibril	http://niaid.abcc.ncifcrf.gov/geneReport.jsp?rowids=,2942778,2872680,2878842,2872699,2864586	5	0.0028	0.209823
GOTERM_CC_ALL	myosin	http://niaid.abcc.ncifcrf.gov/geneReport.jsp?rowids=,2942778,3027483,2872680,2902384,2869940,3028096,2874646,3028608	8	0.0044	0.2748
GOTERM_CC_ALL	sarcomere	http://niaid.abcc.ncifcrf.gov/geneReport.jsp?rowids=,2942778,2872680,2872699,2864586	4	0.0022	0.384617
GOTERM_BP_ALL	regulation of muscle contraction	http://niaid.abcc.ncifcrf.gov/geneReport.jsp?rowids=,2872699,2864586,3027677,3028608	4	0.0022	0.389284
GOTERM_BP_ALL	muscle contraction	http://niaid.abcc.ncifcrf.gov/geneReport.jsp?rowids=,2859620,3027399,2942778,2872680,2869585,2872699,2864586,2902384,3028096,3027677,3028608	11	0.0061	0.680563
Functional Group 36	Median: 0.05773730219747544	Geo: 0.07577807011929143	http://niaid.abcc.ncifcrf.gov/geneReport.jsp?rowids=,3028205,2862937,2861848,2870545,2876977,2870593,2870250,3024844,2860889,2943037,2862847
SP_PIR_KEYWORDS	protein degradation	http://niaid.abcc.ncifcrf.gov/geneReport.jsp?rowids=,3028205,2862937,2861848,2870545,2876977,2870593	6	0.0033	0.0191916
SMART_NAME	SM00213:UBQ	http://niaid.abcc.ncifcrf.gov/geneReport.jsp?rowids=,3028205,2870250,3024844,2860889,2862937,2870545,2943037,2862847,2876977	9	0.005	0.0244064
INTERPRO_NAME	IPR000626:Ubiquitin	http://niaid.abcc.ncifcrf.gov/geneReport.jsp?rowids=,3028205,2870250,3024844,2860889,2862937,2870545,2943037,2862847,2876977	9	0.005	0.0910682
SP_PIR_KEYWORDS	polyprotein	http://niaid.abcc.ncifcrf.gov/geneReport.jsp?rowids=,2862937,2870545,2876977	3	0.0017	0.773025
Functional Group 37	Median: 0.0953243296173926	Geo: 0.0814328418971678	http://niaid.abcc.ncifcrf.gov/geneReport.jsp?rowids=,3026412,3025533,2872443,3024823,2877517,2869403,2887440,2878139,2872963,2880583,3029335,3027097,2860684,2860870
GOTERM_BP_ALL	regulation of translation	http://niaid.abcc.ncifcrf.gov/geneReport.jsp?rowids=,3026412,3025533,2872443,3024823,2877517,2869403,2887440,2878139,2872963,2880583,3029335,3027097,2860684	13	0.0072	0.0196446
GOTERM_BP_ALL	regulation of translational initiation	http://niaid.abcc.ncifcrf.gov/geneReport.jsp?rowids=,2869403,2887440,2880583,3024823,3029335,3027097	6	0.0033	0.0953243
GOTERM_BP_ALL	translational initiation	http://niaid.abcc.ncifcrf.gov/geneReport.jsp?rowids=,2869403,2887440,2880583,3024823,2860870,3029335,3027097	7	0.0039	0.288371
Functional Group 38	Median: 0.9748123697256966	Geo: 0.08322374489952905	http://niaid.abcc.ncifcrf.gov/geneReport.jsp?rowids=,3026969,2868609,2876183,2868983,2865236,2877945,2878098,2871088,2874859,3029895,2864974,2869999,2870200,2864862,2873991,2860588,3027776,2858413,2865454,2859069,3025978,3026046,3025562,2872592,2874993,2866066,2872599,2869008,2859226,3024215,3028545,2876696,2862772,2872817,2865404,2874960,3029507,2867213,2865052,3025072,3029383,3028293,3025208,28…
SP_PIR_KEYWORDS	immunoglobulin c region	http://niaid.abcc.ncifcrf.gov/geneReport.jsp?rowids=,3026969,2868609,2876183,2868983,2865236,2877945,2878098,2871088,2874859	9	0.005	5.66694e-08
INTERPRO_NAME	IPR003597:Immunoglobulin C1 type	http://niaid.abcc.ncifcrf.gov/geneReport.jsp?rowids=,3029895,2868609,2864974,2869999,2870200,2868983,2864862,2873991,2871088,2860588,3027776,2858413,2865454,2874859,2877945,2859069,3025978,3026046,3025562,2876183,3026969,2865236,2872592,2874993,2878098	25	0.0138	0.00300626
SMART_NAME	SM00407:IGc1	http://niaid.abcc.ncifcrf.gov/geneReport.jsp?rowids=,2868609,3029895,2864974,2870200,2869999,2868983,2877945,2859069,2864862,3026046,3025978,2873991,2871088,3025562,3026969,2876183,2860588,2865236,2865454,2858413,2872592,2874993,2878098,2874859	24	0.0133	0.00354804
INTERPRO_NAME	IPR003006:Immunoglobulin/major histocompatibility complex	http://niaid.abcc.ncifcrf.gov/geneReport.jsp?rowids=,3029895,2868609,2864974,2869999,2870200,2868983,2864862,2866066,2871088,2860588,3027776,2858413,2865454,2874859,2877945,2859069,3025978,3026046,3025562,2876183,3026969,2865236,2872592,2874993,2878098,2872599,2869008	27	0.015	0.00448844
SP_PIR_KEYWORDS	immunoglobulin domain	http://niaid.abcc.ncifcrf.gov/geneReport.jsp?rowids=,2859226,3029895,3024215,3028545,2870200,2868983,2873991,2876696,2862772,2860588,2872817,2865404,2874960,3029507,2867213,2865052,2874859,3025072,3029383,2877945,3026046,3028293,3025208,3026969,2875126,2865236,2874993,2868609,2864974,3029836,2869999,2864862,2867414,2866066,2871088,3027431,2863888,2860772,2866420,3027776,2858413,2859196,2876167,30…	52	0.0288	0.0272827
PIR_SUPERFAMILY_NAME	SF001988:immunoglobulin C region	http://niaid.abcc.ncifcrf.gov/geneReport.jsp?rowids=,3026969,2868609,2876183,2868983,2865236,2877945,2874993,2878098,2871088	9	0.005	0.0983132
INTERPRO_NAME	IPR007110:Immunoglobulin-like	http://niaid.abcc.ncifcrf.gov/geneReport.jsp?rowids=,2859226,3029895,3024215,3028545,2870200,2868983,2873991,2876696,2862772,2860588,2872817,2865404,2874960,3029507,2867213,2865052,2874859,3025072,3029383,2877945,3026046,3025562,3028293,3025208,3026969,2875126,2865236,2874993,2868609,2864974,3029836,2869999,2864862,2867414,2866066,2871088,3027431,2863888,2860772,2866420,3027776,2858413,2865454,28…	55	0.0305	0.79121
INTERPRO_NAME	IPR003599:Immunoglobulin subtype	http://niaid.abcc.ncifcrf.gov/geneReport.jsp?rowids=,2859226,2868609,3024215,2869999,3029836,2868983,2866066,2873991,3026609,2871088,3027431,2876696,2860772,2872817,2860588,2862772,2866420,2865404,2874960,3029507,2867213,2865052,2874859,2859196,3025072,2877945,3023701,3028293,3026969,3025208,2876183,2876520,2875126,2871360,2865236,2872592,2865542,2878098,2863662	39	0.0216	0.971506
SMART_NAME	SM00406:IGv	http://niaid.abcc.ncifcrf.gov/geneReport.jsp?rowids=,2868609,2869999,2868983,2877945,2873991,2871088,2876183,3026969,2860588,2866420,2865236,2872592,2878098,2874859	14	0.0078	0.978118
SMART_NAME	SM00409:IG	http://niaid.abcc.ncifcrf.gov/geneReport.jsp?rowids=,2859226,2868609,2869999,3029836,2868983,2866066,2873991,3026609,2871088,2876696,2860772,2872817,2860588,2862772,2866420,2865404,2874960,3029507,2867213,2865052,2874859,2859196,3025072,2877945,3028293,3026969,3025208,2876183,2876520,2875126,2871360,2865236,2872592,2865542,2878098,2863662	36	0.0199	0.98523
INTERPRO_NAME	IPR013106:Immunoglobulin V-set	http://niaid.abcc.ncifcrf.gov/geneReport.jsp?rowids=,2868609,3024215,2869999,3029836,2868983,3029383,2877945,2873991,2866066,3023701,2871088,3026969,2876183,2860588,2862772,2871360,2866420,2865404,2865236,2874960,2872592,2878098,3029507,2874859	24	0.0133	0.985283
INTERPRO_NAME	IPR003596:Immunoglobulin V-type	http://niaid.abcc.ncifcrf.gov/geneReport.jsp?rowids=,2868609,2869999,2868983,2877945,2873991,2871088,2876183,3026969,2860588,2866420,2865236,2872592,2878098,2874859	14	0.0078	0.997171
SP_PIR_KEYWORDS	heterotetramer	http://niaid.abcc.ncifcrf.gov/geneReport.jsp?rowids=,2868609,2868983,2877945,2874877,2876878,3026696,2871088,3026969,2876578,2865783,2860588,2865236,2876040,2863238,2871579,2873143,2878098,2878336	18	0.01	1
SP_PIR_KEYWORDS	immunoglobulin	http://niaid.abcc.ncifcrf.gov/geneReport.jsp?rowids=,3026969,2868609,2876183,2860588,2868983,2865236,2877945,2878098,2871088,2878336,2874859	11	0.0061	1
PIR_SUPERFAMILY_NAME	SF001974:immunoglobulin V region	http://niaid.abcc.ncifcrf.gov/geneReport.jsp?rowids=,2860588,2869999,2865236,2878098,2871088,2878336	6	0.0033	1
GOTERM_MF_ALL	antigen binding	http://niaid.abcc.ncifcrf.gov/geneReport.jsp?rowids=,2868609,2868983,2877945,2873991,2871088,2876183,3026969,2860588,2865236,3027776,2878098,2878336,2874859	13	0.0072	1
Functional Group 39	Median: 0.05888587734802575	Geo: 0.08571949256951741	http://niaid.abcc.ncifcrf.gov/geneReport.jsp?rowids=,2870888,2915060,3028758,3027050,2857941,3029483,2875542,3027661,2865796,3026848,2865204,2877833,2871030,2867019,3027674,2863144,2876014,2874986,2872164,2966496,3026946,2866648,2859131,2865619,3024190,3025667,3023997,2858923,2867424,2860473,2860404,2865027,2873571,2873463,3029781,2865395,3028713,3024834,3028604
INTERPRO_NAME	IPR001849:Pleckstrin-like	http://niaid.abcc.ncifcrf.gov/geneReport.jsp?rowids=,2870888,2915060,3028758,3027050,2857941,3029483,2875542,3027661,2865796,3026848,2865204,2877833,2871030,2867019,3027674,2863144,2876014,2874986,2872164,2966496,3026946,2866648,2859131,2865619,3024190,3025667,3023997,2858923,2867424,2860473,2860404	31	0.0172	0.0487313
INTERPRO_NAME	IPR011993:Pleckstrin homology-type	http://niaid.abcc.ncifcrf.gov/geneReport.jsp?rowids=,2915060,2870888,3028758,2865027,3027050,2857941,2875542,3029483,2873571,3027661,2865796,3026848,2865204,2877833,2873463,2871030,2867019,3027674,3029781,2865395,2863144,2876014,3028713,2874986,2872164,2966496,2866648,2859131,2865619,3024190,3025667,3023997,3024834,2858923,3028604,2860404,2867424,2860473	38	0.021	0.0586039
UP_SEQ_FEATURE	domain:PH	http://niaid.abcc.ncifcrf.gov/geneReport.jsp?rowids=,2915060,2870888,3028758,2859131,2865619,2857941,3029483,3026848,2865796,3025667,2865204,2867019,3027674,3023997,2858923,2860404,2860473	17	0.0094	0.0591679
SMART_NAME	SM00233:PH	http://niaid.abcc.ncifcrf.gov/geneReport.jsp?rowids=,2870888,2872164,3027050,2966496,2866648,2859131,2865619,2857941,2875542,3029483,3024190,3027661,3026848,2865796,2871030,2867019,3027674,3023997,2858923,2863144,2876014,2860404,2860473	23	0.0127	0.31952
Functional Group 40	Median: 0.09487788671985554	Geo: 0.09919464745946434	http://niaid.abcc.ncifcrf.gov/geneReport.jsp?rowids=,2860740,3026398,3024659,2861950,2870715,3023944,2869902,2875294,2877791,3029932,2877181,2875512,2873560,2875201,2878727,2863969,2877601,2863761,2877910,2952596,2868244,3029343,2878886,2873369,2877829,2859254,3024834
GOTERM_BP_ALL	transcription factor import into nucleus	http://niaid.abcc.ncifcrf.gov/geneReport.jsp?rowids=,2860740,3026398,3024659,2861950,2870715	5	0.0028	0.0270878
GOTERM_BP_ALL	regulation of transcription factor import into nucleus	http://niaid.abcc.ncifcrf.gov/geneReport.jsp?rowids=,2860740,3026398,3024659,2861950,2870715	5	0.0028	0.0270878
GOTERM_BP_ALL	regulation of NF-kappaB import into nucleus	http://niaid.abcc.ncifcrf.gov/geneReport.jsp?rowids=,2860740,3026398,3024659,2861950	4	0.0022	0.0333248
GOTERM_BP_ALL	NF-kappaB import into nucleus	http://niaid.abcc.ncifcrf.gov/geneReport.jsp?rowids=,2860740,3026398,3024659,2861950	4	0.0022	0.0333248
GOTERM_BP_ALL	regulation of protein import into nucleus	http://niaid.abcc.ncifcrf.gov/geneReport.jsp?rowids=,2860740,3026398,3024659,2861950,2870715	5	0.0028	0.0333877
GOTERM_BP_ALL	regulation of nucleocytoplasmic transport	http://niaid.abcc.ncifcrf.gov/geneReport.jsp?rowids=,2860740,3026398,3024659,2861950,2870715,3023944	6	0.0033	0.0346373
GOTERM_BP_ALL	nucleocytoplasmic transport	http://niaid.abcc.ncifcrf.gov/geneReport.jsp?rowids=,2869902,3024659,2861950,2875294,2877791,2870715,3029932,2877181,2875512,3023944,3026398,2860740,2873560,2875201,2878727	15	0.0083	0.0526804
GOTERM_BP_ALL	regulation of protein transport	http://niaid.abcc.ncifcrf.gov/geneReport.jsp?rowids=,2860740,3026398,3024659,2861950,2870715	5	0.0028	0.0569805
GOTERM_BP_ALL	nuclear transport	http://niaid.abcc.ncifcrf.gov/geneReport.jsp?rowids=,2869902,3024659,2861950,2875294,2877791,2870715,3029932,2877181,2875512,3023944,3026398,2860740,2873560,2878727	14	0.0078	0.0653496
GOTERM_BP_ALL	protein targeting	http://niaid.abcc.ncifcrf.gov/geneReport.jsp?rowids=,2869902,2863969,3024659,2877601,2861950,2863761,2877910,2877791,2870715,3029932,2952596,2877181,2868244,3029343,2860740,3026398,2878886,2873369,2877829	19	0.0105	0.0661972
GOTERM_BP_ALL	protein import into nucleus	http://niaid.abcc.ncifcrf.gov/geneReport.jsp?rowids=,2860740,2869902,3026398,3024659,2861950,2877791,3029932,2870715,2877181	9	0.005	0.0882785
GOTERM_BP_ALL	nuclear import	http://niaid.abcc.ncifcrf.gov/geneReport.jsp?rowids=,2860740,2869902,3026398,3024659,2861950,2877791,3029932,2870715,2877181	9	0.005	0.0948779
GOTERM_BP_ALL	protein import	http://niaid.abcc.ncifcrf.gov/geneReport.jsp?rowids=,2860740,2869902,3026398,3024659,2861950,2877791,3029932,2870715,2952596,2877181	10	0.0055	0.0981089
GOTERM_BP_ALL	maintenance of protein localization	http://niaid.abcc.ncifcrf.gov/geneReport.jsp?rowids=,3024659,2861950,2870715,2859254	4	0.0022	0.183487
GOTERM_BP_ALL	cytoplasmic sequestering of transcription factor	http://niaid.abcc.ncifcrf.gov/geneReport.jsp?rowids=,3024659,2861950,2870715	3	0.0017	0.195514
GOTERM_BP_ALL	negative regulation of transcription factor import into nucleus	http://niaid.abcc.ncifcrf.gov/geneReport.jsp?rowids=,3024659,2861950,2870715	3	0.0017	0.195514
GOTERM_BP_ALL	negative regulation of protein import into nucleus	http://niaid.abcc.ncifcrf.gov/geneReport.jsp?rowids=,3024659,2861950,2870715	3	0.0017	0.195514
GOTERM_BP_ALL	cytoplasmic sequestering of protein	http://niaid.abcc.ncifcrf.gov/geneReport.jsp?rowids=,3024659,2861950,2870715	3	0.0017	0.223683
GOTERM_BP_ALL	negative regulation of nucleocytoplasmic transport	http://niaid.abcc.ncifcrf.gov/geneReport.jsp?rowids=,3024659,2861950,2870715	3	0.0017	0.223683
GOTERM_BP_ALL	negative regulation of protein transport	http://niaid.abcc.ncifcrf.gov/geneReport.jsp?rowids=,3024659,2861950,2870715	3	0.0017	0.252125
GOTERM_BP_ALL	regulation of transport	http://niaid.abcc.ncifcrf.gov/geneReport.jsp?rowids=,2860740,3026398,3024659,2861950,3024834,2870715,3023944	7	0.0039	0.275258
GOTERM_BP_ALL	maintenance of localization	http://niaid.abcc.ncifcrf.gov/geneReport.jsp?rowids=,3024659,2861950,2870715,2859254	4	0.0022	0.389284
GOTERM_BP_ALL	negative regulation of transport	http://niaid.abcc.ncifcrf.gov/geneReport.jsp?rowids=,3024659,2861950,2870715	3	0.0017	0.445459
Functional Group 41	Median: 0.07851133039302911	Geo: 0.09926084544812679	http://niaid.abcc.ncifcrf.gov/geneReport.jsp?rowids=,3024108,2876058,2869795,2873112,2966890,2865471,2869774,2873109,2875863,2865842,2879283,2860063,2863157,2871351,3029282,2864423,2873533,2875938,3026412,3010921,2870047,2863134,3027278,2864057,3028731,2869847,3029278,3026843,2944646
SP_PIR_KEYWORDS	anti-oncogene	http://niaid.abcc.ncifcrf.gov/geneReport.jsp?rowids=,3024108,2876058,2869795,2873112,2966890,2865471,2869774,2873109,2875863,2865842,2879283	11	0.0061	0.0237069
SP_PIR_KEYWORDS	cell cycle	http://niaid.abcc.ncifcrf.gov/geneReport.jsp?rowids=,2860063,2863157,2871351,2869795,3029282,2966890,2864423,2865471,2879283,2873112,2873533,2875938,2873109,2875863,3024108,3026412,2876058,3010921,2870047,2863134,2869774,3027278,2864057,3028731,2869847,3029278,2865842	27	0.015	0.0785113
GOTERM_BP_ALL	negative regulation of progression through cell cycle	http://niaid.abcc.ncifcrf.gov/geneReport.jsp?rowids=,3024108,2876058,2869795,2871351,2966890,2865471,2869774,2879283,3026843,2944646,2873112,2865842,2873109	13	0.0072	0.525444
Functional Group 42	Median: 0.11393321496319067	Geo: 0.10917310509057393	http://niaid.abcc.ncifcrf.gov/geneReport.jsp?rowids=,2860063,2864518,3027108,2873112,2865842
BIOCARTA	h_bard1Pathway:BRCA1-dependent Ub-ligase activity	http://niaid.abcc.ncifcrf.gov/geneReport.jsp?rowids=,2860063,2864518,3027108,2873112	4	0.0022	0.0526253
SP_PIR_KEYWORDS	fanconi anemia	http://niaid.abcc.ncifcrf.gov/geneReport.jsp?rowids=,2860063,2864518,3027108	3	0.0017	0.113933
BIOCARTA	h_atrbrcaPathway:Role of BRCA1	http://niaid.abcc.ncifcrf.gov/geneReport.jsp?rowids=,2860063,2864518,3027108,2873112,2865842	5	0.0028	0.217021
Functional Group 43	Median: 0.3046714370125747	Geo: 0.10961494717297714	http://niaid.abcc.ncifcrf.gov/geneReport.jsp?rowids=,2859225,2859600,2875294,3026675,3029932,2860004,2873661,2872672,2877181,2874044,2869847,2865081,3023712,2865512,3029809
GOTERM_CC_ALL	nuclear envelope	http://niaid.abcc.ncifcrf.gov/geneReport.jsp?rowids=,2859225,2859600,2875294,3026675,3029932,2860004,2873661,2872672,2877181,2874044,2869847,2865081,3023712,2865512,3029809	15	0.0083	0.0141888
GOTERM_CC_ALL	pore complex	http://niaid.abcc.ncifcrf.gov/geneReport.jsp?rowids=,2874044,2875294,3026675,2865512,3029932,2877181	6	0.0033	0.304671
GOTERM_CC_ALL	nuclear pore	http://niaid.abcc.ncifcrf.gov/geneReport.jsp?rowids=,2874044,2875294,3026675,2865512,3029932,2877181	6	0.0033	0.304671
Functional Group 44	Median: 0.13755768839671512	Geo: 0.10986982162539821	http://niaid.abcc.ncifcrf.gov/geneReport.jsp?rowids=,2864338,2865733,2864837,2872443,2864342,3028033,3026866,2860684,2860669,3026138,2869403,3026908,2880583,2860870,3029335,3026960,2873809,2863717
GOTERM_BP_ALL	translational elongation	http://niaid.abcc.ncifcrf.gov/geneReport.jsp?rowids=,2864338,2865733,2864837,2872443,2864342,3028033,3026866,2860684	8	0.0044	0.00675089
INTERPRO_NAME	IPR004161:Elongation factor Tu, domain 2	http://niaid.abcc.ncifcrf.gov/geneReport.jsp?rowids=,2860669,2872443,3026138,3028033,3026866	5	0.0028	0.064561
SP_PIR_KEYWORDS	initiation factor	http://niaid.abcc.ncifcrf.gov/geneReport.jsp?rowids=,2869403,3026908,3026138,2880583,2860870,3029335,3026960,2873809	8	0.0044	0.0663782
INTERPRO_NAME	IPR000795:Protein synthesis factor, GTP-binding	http://niaid.abcc.ncifcrf.gov/geneReport.jsp?rowids=,2860669,2872443,3026138,3028033,3026866	5	0.0028	0.13434
SP_PIR_KEYWORDS	elongation factor	http://niaid.abcc.ncifcrf.gov/geneReport.jsp?rowids=,2860669,2864338,2872443,3028033,3026866	5	0.0028	0.137558
GOTERM_MF_ALL	translation factor activity, nucleic acid binding	http://niaid.abcc.ncifcrf.gov/geneReport.jsp?rowids=,2860669,2864338,3026138,2872443,3028033,2860870,2863717,2869403,3026908,2880583,3029335,3026960,3026866	13	0.0072	0.184621
GOTERM_MF_ALL	translation regulator activity	http://niaid.abcc.ncifcrf.gov/geneReport.jsp?rowids=,2860669,2864338,3026138,2872443,3028033,2860870,2863717,2869403,3026908,2880583,3029335,3026960,3026866	13	0.0072	0.205351
GOTERM_MF_ALL	translation elongation factor activity	http://niaid.abcc.ncifcrf.gov/geneReport.jsp?rowids=,2860669,2864338,2872443,3028033,3026866	5	0.0028	0.295895
GOTERM_MF_ALL	translation initiation factor activity	http://niaid.abcc.ncifcrf.gov/geneReport.jsp?rowids=,2869403,3026908,3026138,2880583,2860870,3029335,3026960	7	0.0039	0.388994
Functional Group 45	Median: 0.17086135713031186	Geo: 0.11220346971745121	http://niaid.abcc.ncifcrf.gov/geneReport.jsp?rowids=,3028205,2943166,2878865,2865730,2871351,2863587,2863830,3027596,2869092,2859220,2863351,3024338,2997571,2863607,2859206,3029776,3024108,2877197,2879382,2875506,2858869,2869061,2870161,2873479,2860942,2872117,2865783,2858862,2863848,2873215,2872394,2860465,2876935,2871579,2966541,3026780,3026176,2859706,3024988,2863289,3027442,3027171,2870677,30…
SP_PIR_KEYWORDS	metal-binding	http://niaid.abcc.ncifcrf.gov/geneReport.jsp?rowids=,3028205,2943166,2878865,2865730,2871351,2863587,2863830,3027596,2869092,2859220,2863351,3024338,2997571,2863607,2859206,3029776,3024108,2877197,2879382,2875506,2858869,2869061,2870161,2873479,2860942,2872117,2865783,2858862,2863848,2873215,2872394,2860465,2876935,2871579,2966541,3026780,3026176,2859706,3024988,2863289,3027442,3027171,2870677,30…	171	0.0947	0.00299761
SP_PIR_KEYWORDS	zinc	http://niaid.abcc.ncifcrf.gov/geneReport.jsp?rowids=,3028205,2878865,2865730,2863587,2863830,3027596,2869092,2859220,2863351,3024338,2997571,2863607,2859206,3029776,3024108,2877197,2879382,2875506,2869061,2870161,2873479,3029822,2872117,2858862,2863848,2860465,2872394,2876935,2966541,3026780,3026176,3024988,2863289,3028619,3027171,2870677,3025521,2864006,2861064,2868484,2874545,3029850,2873112,28…	134	0.0742	0.01606
SP_PIR_KEYWORDS	zinc-finger	http://niaid.abcc.ncifcrf.gov/geneReport.jsp?rowids=,3028205,2878865,2865730,2863830,2863587,3027596,2869092,2859220,3024338,2863607,2997571,2859206,3024108,2877197,2879382,2875506,2870161,2872117,2863848,2872394,2876935,2966541,3026780,3024988,2863289,3027171,2870677,2861064,2868484,2864006,2874545,3029850,2867019,2873112,3025778,2868227,2878371,2872359,2864576,2863261,2873129,2871617,2942770,28…	105	0.0581	0.0804372
GOTERM_MF_ALL	metal ion binding	http://niaid.abcc.ncifcrf.gov/geneReport.jsp?rowids=,2865249,2878865,2877226,2865730,2871351,2863830,2869092,2863351,3027867,2876287,3029776,3024108,2877197,2879382,2878427,2863313,2869061,2873479,2870161,2860942,2875123,3029822,2865783,2863848,2874579,2872394,2860465,2860479,2966541,3029809,3024988,2864852,2863289,3027442,2870677,2872370,3025521,3025522,2859393,2868484,2926965,2874545,3029850,30…	286	0.1584	0.084679
GOTERM_MF_ALL	ion binding	http://niaid.abcc.ncifcrf.gov/geneReport.jsp?rowids=,2865249,2878865,2877226,2865730,2871351,2863830,2869092,2863351,3027867,2876287,3029776,3024108,2877197,2879382,2878427,2863313,2869061,2873479,2870161,2860942,2875123,3029822,2865783,2863848,2874579,2872394,2860465,2860479,2966541,3029809,3024988,2864852,2863289,3027442,2870677,2872370,3025521,3025522,2859393,2868484,2926965,2874545,3029850,30…	286	0.1584	0.084679
GOTERM_MF_ALL	cation binding	http://niaid.abcc.ncifcrf.gov/geneReport.jsp?rowids=,2878865,2877226,2865730,2863830,2869092,2863351,2876287,3029776,3024108,2877197,2879382,2878427,2869061,2873479,2870161,2860942,2875123,3029822,2865783,2863848,2874579,2860465,2872394,2860479,2966541,3029809,3024988,2864852,2863289,3027442,2870677,2872370,3025521,2868484,2926965,2874545,3029850,3025920,3025518,2875673,2878371,2872359,2876217,28…	258	0.1429	0.257044
SMART_NAME	SM00355:ZnF_C2H2	http://niaid.abcc.ncifcrf.gov/geneReport.jsp?rowids=,2878865,2865730,2876159,2863830,2867099,2873152,2865648,2869092,2859220,3028085,2860584,2864164,2863607,2878079,2877197,2879382,3024723,2874991,2875506,2865344,2869770,2870161,2872117,2876935,3029948,2966541,2888272,3024988,3027171,3027792,2871094,2868623,2868484,2877833,2866417,3029850,2872011,3025778,2872359,2872492,2873129,2863804,2871617,28…	58	0.0321	0.38322
GOTERM_MF_ALL	transition metal ion binding	http://niaid.abcc.ncifcrf.gov/geneReport.jsp?rowids=,2943166,2878865,2865730,2915549,2863587,2863830,3027596,2873152,2869092,2859220,2863351,3024338,2997571,2863607,2876287,2859206,3026815,3029776,2870491,3024108,2877197,2865059,2879382,2875506,2858869,2869061,2873479,2870161,2860942,2875123,2872117,3029822,2865783,2858862,2863848,2872394,2860465,2876935,2860479,2871579,2966541,3026780,3026176,28…	182	0.1008	0.425186
GOTERM_MF_ALL	zinc ion binding	http://niaid.abcc.ncifcrf.gov/geneReport.jsp?rowids=,2878865,2865730,2915549,2863587,2863830,3027596,2873152,2869092,2859220,2863351,3024338,2997571,2863607,2859206,3029776,3026815,3024108,2877197,2879382,2875506,2869061,2873479,2870161,3029822,2872117,2858862,2863848,2872394,2860465,2876935,2860479,2966541,3026780,3026176,3024988,2863289,3028619,3027171,2870677,2872370,3025521,2864006,2868484,28…	150	0.0831	0.513162
INTERPRO_NAME	IPR007087:Zinc finger, C2H2-type	http://niaid.abcc.ncifcrf.gov/geneReport.jsp?rowids=,2878865,2865730,2876159,2863830,2867099,3027596,2873152,2865648,2869092,2859220,3027724,3028085,2860584,2864164,2863607,2878079,2877197,2879382,3024723,2874991,2875506,2865344,2869770,2870161,2872117,2876935,3029948,2966541,2888272,3026780,3024988,3027171,3027792,2871094,2868623,2868484,2859821,2877833,2866417,3029850,2872011,3025778,2872359,28…	64	0.0354	0.529964
Functional Group 46	Median: 0.3745472164697409	Geo: 0.11431048521318216	http://niaid.abcc.ncifcrf.gov/geneReport.jsp?rowids=,2878865,2866220,3029774,2864311,2865730,2863830,2860969,2860004,2869092,2979150,2874610,2867478,2871334,3029776,2977519,2877197,2879382,2872956,3026034,2890082,2870161,2874044,2859519,2860479,2865791,2966541,3029809,3024988,2874061,2865186,3025522,2872368,2873571,2868484,2872851,3029375,2885673,2878382,2874545,3025921,3029850,2870253,2875026,28…
SP_PIR_KEYWORDS	nuclear protein	http://niaid.abcc.ncifcrf.gov/geneReport.jsp?rowids=,2878865,2866220,3029774,2864311,2865730,2863830,2860969,2860004,2869092,2979150,2874610,2867478,2871334,3029776,2977519,2877197,2879382,2872956,3026034,2890082,2870161,2874044,2859519,2860479,2865791,2966541,3029809,3024988,2874061,2865186,3025522,2872368,2873571,2868484,2872851,3029375,2885673,2878382,2874545,3025921,3029850,2870253,2875026,28…	257	0.1423	2.15074e-07
SP_PIR_KEYWORDS	transcription	http://niaid.abcc.ncifcrf.gov/geneReport.jsp?rowids=,2878865,3029774,2864311,2865730,2863830,2860969,2859220,2867200,2863607,2876423,2877197,2879382,2875506,2859249,3030106,3028711,2872117,2876461,2876935,3030092,2865791,2966541,3024988,2868240,3025522,2869447,3024821,2868484,2864006,2874545,2865444,3029850,2875026,3025778,2873829,2868227,2872359,2943207,2865210,2863261,2873129,2862932,2868278,28…	114	0.0631	0.00770436
GOTERM_MF_ALL	nucleic acid binding	http://niaid.abcc.ncifcrf.gov/geneReport.jsp?rowids=,2878865,2869659,3029774,2865733,2864311,2872443,2865730,2863830,2869092,2979150,3027867,2875732,2870722,2867478,2871334,2878434,2863810,3029776,2877197,2879382,2875747,2872956,3026034,2870161,3022099,2874044,2859519,2860479,2865791,2966541,3027340,3024988,2863289,2875021,3025522,2875023,2868484,2863276,3029375,2885673,2869052,2878382,2926965,28…	281	0.1556	0.0204468
SP_PIR_KEYWORDS	transcription regulation	http://niaid.abcc.ncifcrf.gov/geneReport.jsp?rowids=,2878865,3029774,2864311,2865730,2863830,2860969,2859220,2867200,2863607,2877197,2879382,2875506,2859249,3030106,3028711,2872117,2876461,2876935,3030092,2865791,2966541,3024988,2868240,3025522,2869447,3024821,2868484,2864006,2874545,2865444,3029850,2875026,3025778,2873829,2868227,2872359,2943207,2865210,2863261,2873129,2862932,2868278,2865143,28…	111	0.0615	0.0281122
SP_PIR_KEYWORDS	dna-binding	http://niaid.abcc.ncifcrf.gov/geneReport.jsp?rowids=,2878865,3029774,2864311,2865730,2979150,2859220,2882506,2867478,3023789,2863607,3029776,2877197,2879382,3026034,2872956,2875506,2859249,3030106,3028711,2872117,2876461,2859519,2876935,2966541,2865791,2865471,3025522,2869447,3024821,2868484,2943221,2865444,3029850,2873112,2875026,3025778,2873829,2868227,2872359,2943207,2863261,2873129,3010921,28…	110	0.0609	0.0452443
GOTERM_BP_ALL	regulation of biological process	http://niaid.abcc.ncifcrf.gov/geneReport.jsp?rowids=,2866220,2878865,3029774,2864311,2872443,2865730,2871351,2863830,2861950,2860969,2860004,2858585,2867478,2871343,2860991,3024108,2877197,2879382,3025435,2872956,3027903,2870161,3022099,3026020,2859519,2875126,3029278,2860479,2865791,2966541,3027340,3029833,3024988,2864852,3025533,3025522,2875023,2859393,2873571,2868484,2863276,3029375,2926965,28…	305	0.1689	0.0789634
GOTERM_BP_ALL	regulation of cellular process	http://niaid.abcc.ncifcrf.gov/geneReport.jsp?rowids=,2866220,2878865,3029774,2864311,2872443,2865730,2871351,2863830,2861950,2860969,2858585,2867478,2871343,2860991,3024108,2877197,2879382,3025435,2872956,3027903,2870161,3022099,3026020,2859519,2875126,3029278,2860479,2865791,2966541,3027340,3029833,3024988,3025533,3025522,2875023,2859393,2873571,2868484,2863276,3029375,2926965,2874545,3025921,30…	286	0.1584	0.0823888
GOTERM_BP_ALL	regulation of physiological process	http://niaid.abcc.ncifcrf.gov/geneReport.jsp?rowids=,2878865,2866220,3029774,2864311,2872443,2865730,2871351,2863830,2861950,2860969,2860004,2858585,2867478,2871343,3024108,2877197,2879382,2872956,3027903,2870161,3022099,3026020,2859519,2875126,3029278,2860479,2865791,2966541,3027340,3029833,3024988,2864852,3025533,3025522,2875023,2868484,2863276,3029375,2926965,2874545,3025921,3029850,2864356,28…	277	0.1534	0.144281
GOTERM_BP_ALL	regulation of cellular physiological process	http://niaid.abcc.ncifcrf.gov/geneReport.jsp?rowids=,2878865,2866220,3029774,2864311,2872443,2865730,2871351,2863830,2861950,2860969,2858585,2867478,2871343,3024108,2877197,2879382,2872956,3027903,2870161,3022099,2859519,2875126,3029278,2860479,2865791,2966541,3027340,3029833,3024988,3025533,3025522,2875023,2868484,2863276,3029375,2926965,2874545,3025921,3029850,2864356,2875026,2861041,2872359,28…	266	0.1473	0.202035
GOTERM_MF_ALL	transcription regulator activity	http://niaid.abcc.ncifcrf.gov/geneReport.jsp?rowids=,3029774,2864311,2860969,2859220,2867200,2879382,2872956,2875506,2859249,3030106,3028711,2870161,2874818,2876461,2859519,2860479,2876935,3030092,2865791,3030090,3027340,2869447,3024821,2868484,2864006,2863276,2865444,2873112,2875026,2861041,3027674,2864360,2873829,2868227,2865210,2863261,2942770,2870715,2868278,2873809,2870228,2872329,3026225,30…	104	0.0576	0.355907
GOTERM_BP_ALL	regulation of metabolism	http://niaid.abcc.ncifcrf.gov/geneReport.jsp?rowids=,2878865,2866220,3029774,2864311,2865730,2872443,2863830,2860969,2858585,2867478,2877197,2879382,2872956,2870161,3022099,2859519,2860479,2865791,2966541,3027340,3024988,3025533,3025522,2875023,2868484,3029375,2863276,2926965,2874545,3029850,2875026,2861041,2872359,2865210,2873548,2863261,2862932,2942770,2872884,2870228,2868993,2872329,2864867,28…	198	0.1096	0.374547
GOTERM_CC_ALL	nucleus	http://niaid.abcc.ncifcrf.gov/geneReport.jsp?rowids=,2866220,2878865,3029774,2864311,2865730,2863830,2861950,2860969,2860004,2869092,2979150,2874610,2867478,2871334,2878434,3029776,2977519,2877197,2879382,2872956,3026034,3027355,2890082,2870161,2874044,2859519,2872394,2860479,2865791,2966541,3027340,3029809,3024988,2877851,2874061,3025533,2865186,2872368,3025522,2873571,2868484,2872851,2863276,30…	319	0.1766	0.38158
GOTERM_BP_ALL	regulation of cellular metabolism	http://niaid.abcc.ncifcrf.gov/geneReport.jsp?rowids=,2866220,2878865,2864311,3029774,2872443,2915549,2865730,2863830,2860969,2859220,2867200,2869403,3027124,2887440,2858585,2867478,2863607,2877197,2869903,2879382,2872956,2875506,2859249,2877664,3030106,3028711,2870161,3022099,2872117,2876461,2859519,2876935,2860479,3030092,3027097,2865791,2966541,3027340,2860684,3024988,3025533,3024823,2868240,30…	189	0.1047	0.472109
GOTERM_MF_ALL	transcription factor activity	http://niaid.abcc.ncifcrf.gov/geneReport.jsp?rowids=,2864311,2863031,2864423,3028804,2878311,3027007,2875212,2874964,2870057,2873407,2878079,2879382,2874991,2872956,2875506,2859249,2868954,2865344,2872537,3030106,2870161,2876461,2859519,2876935,2860479,3030092,2865791,3027340,3027792,2869447,2863276,2874426,2877697,3024438,2865444,2875026,2861041,2864360,2873829,2865575,2865572,2868227,2862840,28…	70	0.0388	0.632237
GOTERM_BP_ALL	transcription	http://niaid.abcc.ncifcrf.gov/geneReport.jsp?rowids=,2866220,2878865,2864311,3029774,2865730,2915549,2863830,2860969,2859220,2867200,3027124,2867478,2863607,2876423,2877197,2879382,2869903,2872956,2875506,2859249,2877664,3030106,3028711,2870161,3022099,2872117,2876461,2859519,2876935,2860479,3030092,2865791,2966541,3027340,3024988,2871408,2868240,3024821,2869447,3025522,2875023,2864006,2868484,28…	180	0.0997	0.636664
GOTERM_BP_ALL	nucleobase, nucleoside, nucleotide and nucleic acid metabolism	http://niaid.abcc.ncifcrf.gov/geneReport.jsp?rowids=,2878865,2869659,2866220,3029774,2864311,2865730,2861950,2863830,2860969,2979150,2867478,2871334,2878434,3029776,2877197,2879382,2875747,2872956,3026034,2865773,2863313,3027355,2870161,3022099,2859519,2860479,2865791,2966541,3027340,3027881,3024988,2871408,3025521,2875021,3025522,2875023,2868484,2863276,3029375,2885673,2878382,2926965,2874545,30…	264	0.1462	0.683416
GOTERM_MF_ALL	DNA binding	http://niaid.abcc.ncifcrf.gov/geneReport.jsp?rowids=,2878865,2873784,3029774,2864311,2865730,2915549,2873152,2979150,2859220,2882506,2867478,2878434,3023789,2863607,2876423,3029776,2877197,2879382,2872956,3026034,2875506,2859249,3030106,3028162,3028711,2870161,3022099,2872117,2876461,2859519,2876935,2860479,3030092,2865791,2966541,3027340,2865471,3024821,2869447,3025522,2875023,2943221,2868484,28…	154	0.0853	0.727267
GOTERM_BP_ALL	regulation of nucleobase, nucleoside, nucleotide and nucleic acid metabolism	http://niaid.abcc.ncifcrf.gov/geneReport.jsp?rowids=,2866220,2878865,2864311,3029774,2865730,2915549,2863830,2860969,2859220,2867200,3027124,2867478,2863607,2877197,2879382,2869903,2872956,2875506,2859249,2877664,3030106,3028711,2870161,3022099,2872117,2876461,2859519,2876935,2860479,3030092,2865791,2966541,3027340,3024988,2868240,3024821,2869447,3025522,2875023,2864006,2868484,2863276,3029375,29…	170	0.0941	0.76043
GOTERM_BP_ALL	regulation of transcription	http://niaid.abcc.ncifcrf.gov/geneReport.jsp?rowids=,2866220,2878865,2864311,3029774,2865730,2915549,2863830,2860969,2859220,2867200,3027124,2867478,2863607,2877197,2879382,2869903,2872956,2875506,2859249,2877664,3030106,3028711,2870161,3022099,2872117,2876461,2859519,2876935,2860479,3030092,2865791,2966541,3027340,3024988,2868240,3024821,2869447,3025522,2875023,2864006,2868484,2863276,2926965,28…	167	0.0925	0.777865
GOTERM_BP_ALL	transcription, DNA-dependent	http://niaid.abcc.ncifcrf.gov/geneReport.jsp?rowids=,2878865,2866220,3029774,2864311,2865730,2863830,2860969,2859220,2867200,2867478,2863607,2877197,2879382,2872956,2875506,2859249,2877664,3030106,3028711,2870161,3022099,2872117,2876461,2859519,2876935,2860479,3030092,2865791,2966541,3027340,3024988,2868240,3024821,2869447,3025522,2875023,2864006,2868484,2863276,2926965,2874545,3029850,2865444,28…	158	0.0875	0.844309
GOTERM_BP_ALL	regulation of transcription, DNA-dependent	http://niaid.abcc.ncifcrf.gov/geneReport.jsp?rowids=,2878865,2866220,3029774,2864311,2865730,2863830,2860969,2859220,2867200,2867478,2863607,2877197,2879382,2872956,2875506,2859249,2877664,3030106,3028711,2870161,3022099,2872117,2876461,2859519,2876935,2860479,3030092,2865791,2966541,3027340,3024988,2868240,3024821,3025522,2869447,2875023,2864006,2868484,2863276,2926965,2874545,3029850,2865444,28…	153	0.0847	0.845984
Functional Group 47	Median: 0.18498558667147208	Geo: 0.11919767822691102	http://niaid.abcc.ncifcrf.gov/geneReport.jsp?rowids=,2876560,2878360,2861520,2871023,3027881,2890841,2862793,2863243,2859706,2858869,3027829,2875873,2882622,2877239,2859414,2863452,3027782,2865418,2875441,2867121,3025318,2871322,2873226,3026431,2874515,2861725,3027717,2981737,2876616,3025766,2966500,2870641,2877974,2888211,3028523,3024487,2877910,3029343,2874795,2869254,2875294,3023884,3027867,30…
GOTERM_CC_ALL	proton-transporting ATP synthase complex (sensu Eukaryota)	http://niaid.abcc.ncifcrf.gov/geneReport.jsp?rowids=,2876560,2878360,2861520,2871023,3027881,2890841	6	0.0033	0.00130432
GOTERM_CC_ALL	proton-transporting ATP synthase complex	http://niaid.abcc.ncifcrf.gov/geneReport.jsp?rowids=,2876560,2878360,2861520,2871023,3027881,2890841,2862793	7	0.0039	0.00394837
GOTERM_MF_ALL	hydrogen-transporting two-sector ATPase activity	http://niaid.abcc.ncifcrf.gov/geneReport.jsp?rowids=,2876560,2878360,2863243,2861520,2871023,3027881,2890841,2862793	8	0.0044	0.00633275
SP_PIR_KEYWORDS	hydrogen ion transport	http://niaid.abcc.ncifcrf.gov/geneReport.jsp?rowids=,2876560,2878360,2863243,2861520,2871023,3027881,2890841,2862793	8	0.0044	0.0136737
GOTERM_BP_ALL	oxidative phosphorylation	http://niaid.abcc.ncifcrf.gov/geneReport.jsp?rowids=,2876560,2859706,2878360,2861520,2858869,3027829,2862793,2890841,2875873,2863243,2882622,2877239,2859414,2863452,3027782,3027881,2865418	17	0.0094	0.0217935
SP_PIR_KEYWORDS	oxidative phosphorylation	http://niaid.abcc.ncifcrf.gov/geneReport.jsp?rowids=,2859706,2861520,3027829,3027782,3027881,2890841	6	0.0033	0.0293133
GOTERM_BP_ALL	coenzyme biosynthesis	http://niaid.abcc.ncifcrf.gov/geneReport.jsp?rowids=,2875441,2876560,2867121,2878360,3025318,2861520,2871322,2873226,2871023,2862793,2890841,3026431,2874515,2863243,2861725,3027717,2863452,2981737,3027881,2876616	20	0.0111	0.0309002
GOTERM_BP_ALL	cofactor biosynthesis	http://niaid.abcc.ncifcrf.gov/geneReport.jsp?rowids=,2875441,2876560,2867121,2878360,3025318,2861520,2871322,2873226,2871023,3025766,2862793,2890841,3026431,2874515,2863243,2861725,3027717,2863452,2981737,3027881,2876616	21	0.0116	0.0367265
SP_PIR_KEYWORDS	cf(0)	http://niaid.abcc.ncifcrf.gov/geneReport.jsp?rowids=,2871023,3027881,2890841,2862793	4	0.0022	0.0373848
SP_PIR_KEYWORDS	cf(1)	http://niaid.abcc.ncifcrf.gov/geneReport.jsp?rowids=,2876560,2878360,2861520	3	0.0017	0.0443604
SP_PIR_KEYWORDS	ATP biosynthesis	http://niaid.abcc.ncifcrf.gov/geneReport.jsp?rowids=,2876560,2861520,3027881,2890841	4	0.0022	0.0455503
SP_PIR_KEYWORDS	atp synthesis	http://niaid.abcc.ncifcrf.gov/geneReport.jsp?rowids=,2876560,2878360,2861520,2871023,2862793	5	0.0028	0.0564074
GOTERM_MF_ALL	hydrogen-transporting ATP synthase activity, rotational mechanism	http://niaid.abcc.ncifcrf.gov/geneReport.jsp?rowids=,2876560,2878360,2863243,2861520,2863452,3027881,2890841,2862793	8	0.0044	0.0644267
GOTERM_MF_ALL	hydrogen-transporting ATPase activity, rotational mechanism	http://niaid.abcc.ncifcrf.gov/geneReport.jsp?rowids=,2876560,2878360,2863243,2861520,2863452,3027881,2890841,2862793	8	0.0044	0.0700316
GOTERM_CC_ALL	proton-transporting ATP synthase complex, catalytic core F(1)	http://niaid.abcc.ncifcrf.gov/geneReport.jsp?rowids=,2876560,2878360,2861520	3	0.0017	0.0713366
SP_PIR_KEYWORDS	membrane-associated complex	http://niaid.abcc.ncifcrf.gov/geneReport.jsp?rowids=,2861520,3027829,3027782,3027881,2890841	5	0.0028	0.0882447
GOTERM_CC_ALL	proton-transporting two-sector ATPase complex	http://niaid.abcc.ncifcrf.gov/geneReport.jsp?rowids=,2876560,2878360,2863243,2861520,2863452,2871023,3027881,2890841,2862793	9	0.005	0.0921162
GOTERM_BP_ALL	cofactor metabolism	http://niaid.abcc.ncifcrf.gov/geneReport.jsp?rowids=,2876560,2861520,2871023,2873226,3025766,2890841,3027717,2981737,2876616,2875441,2867121,2966500,3025318,2878360,2871322,2870641,2862793,3026431,2877974,2874515,2863243,2861725,2888211,2863452,3027881	25	0.0138	0.0924307
GOTERM_BP_ALL	coenzyme metabolism	http://niaid.abcc.ncifcrf.gov/geneReport.jsp?rowids=,2875441,2876560,2867121,2966500,2878360,3025318,2861520,2871322,2873226,2871023,2862793,2890841,3026431,2877974,2874515,2863243,2861725,3027717,2863452,2888211,2981737,3027881,2876616	23	0.0127	0.0935324
GOTERM_BP_ALL	ATP biosynthesis	http://niaid.abcc.ncifcrf.gov/geneReport.jsp?rowids=,2876560,2878360,2863243,2861520,2863452,2871023,3027881,2890841,2862793	9	0.005	0.101751
GOTERM_CC_ALL	proton-transporting ATP synthase complex, coupling factor F(o)	http://niaid.abcc.ncifcrf.gov/geneReport.jsp?rowids=,2871023,3027881,2890841,2862793	4	0.0022	0.101894
GOTERM_MF_ALL	cation-transporting ATPase activity	http://niaid.abcc.ncifcrf.gov/geneReport.jsp?rowids=,2876560,2878360,2863243,2861520,2863452,3027881,2890841,2862793,3028523	9	0.005	0.114112
GOTERM_BP_ALL	ATP synthesis coupled proton transport	http://niaid.abcc.ncifcrf.gov/geneReport.jsp?rowids=,2876560,2878360,2863243,2861520,2863452,3027881,2890841,2862793	8	0.0044	0.121002
GOTERM_BP_ALL	ATP metabolism	http://niaid.abcc.ncifcrf.gov/geneReport.jsp?rowids=,2876560,2878360,2863243,2861520,2863452,2871023,3027881,2890841,2862793	9	0.005	0.13191
GOTERM_MF_ALL	P-P-bond-hydrolysis-driven transporter activity	http://niaid.abcc.ncifcrf.gov/geneReport.jsp?rowids=,2876560,2878360,3024487,2861520,2877910,2862793,2890841,3028523,3029343,2863243,2874795,2863452,3027881	13	0.0072	0.177939
GOTERM_MF_ALL	ATPase activity, coupled	http://niaid.abcc.ncifcrf.gov/geneReport.jsp?rowids=,2876560,2869254,3024487,2861520,2875294,2890841,3023884,3027867,3027483,3026738,2870722,3027776,2878434,2874795,2878360,2872529,3028249,2874978,2862793,3028523,2860555,2864057,3026908,2863243,2873557,2863452,3027881	27	0.015	0.184986
GOTERM_BP_ALL	ribonucleotide metabolism	http://niaid.abcc.ncifcrf.gov/geneReport.jsp?rowids=,2876560,2859797,2878360,2863243,2861520,2865773,2863452,2871023,3027881,2890841,2862793,2878303	12	0.0066	0.18823
KEGG_PATHWAY	HSA00193:ATP SYNTHESIS	http://niaid.abcc.ncifcrf.gov/geneReport.jsp?rowids=,2876560,2878360,2863243,2861520,2871023,3027881,2890841,2862793	8	0.0044	0.203272
GOTERM_BP_ALL	ribonucleotide biosynthesis	http://niaid.abcc.ncifcrf.gov/geneReport.jsp?rowids=,2876560,2878360,2863243,2861520,2865773,2863452,2871023,3027881,2890841,2862793,2878303	11	0.0061	0.246454
GOTERM_MF_ALL	ATPase activity	http://niaid.abcc.ncifcrf.gov/geneReport.jsp?rowids=,2876560,2869254,3024487,2861520,2875294,2875542,2890841,3023884,3027867,3027483,3026738,2870722,3027776,2878434,2874795,2873407,2878360,2872529,3028249,2874978,2862793,3028523,2860555,2860895,2864057,2863243,3026908,2873557,2863452,3027881	30	0.0166	0.250118
GOTERM_BP_ALL	proton transport	http://niaid.abcc.ncifcrf.gov/geneReport.jsp?rowids=,2876560,2878360,2863243,2861520,2863452,2871023,3027881,2890841,2862793,2862792	10	0.0055	0.255978
GOTERM_BP_ALL	hydrogen transport	http://niaid.abcc.ncifcrf.gov/geneReport.jsp?rowids=,2876560,2878360,2863243,2861520,2863452,2871023,3027881,2890841,2862793,2862792	10	0.0055	0.265991
GOTERM_BP_ALL	purine ribonucleoside triphosphate biosynthesis	http://niaid.abcc.ncifcrf.gov/geneReport.jsp?rowids=,2876560,2878360,2863243,2861520,2863452,2871023,3027881,2890841,2862793	9	0.005	0.266099
GOTERM_BP_ALL	purine nucleoside triphosphate biosynthesis	http://niaid.abcc.ncifcrf.gov/geneReport.jsp?rowids=,2876560,2878360,2863243,2861520,2863452,2871023,3027881,2890841,2862793	9	0.005	0.266099
GOTERM_BP_ALL	ribonucleoside triphosphate biosynthesis	http://niaid.abcc.ncifcrf.gov/geneReport.jsp?rowids=,2876560,2878360,2863243,2861520,2863452,2871023,3027881,2890841,2862793	9	0.005	0.266099
GOTERM_BP_ALL	nucleoside triphosphate biosynthesis	http://niaid.abcc.ncifcrf.gov/geneReport.jsp?rowids=,2876560,2878360,2863243,2861520,2863452,2871023,3027881,2890841,2862793	9	0.005	0.287976
GOTERM_MF_ALL	hydrolase activity, acting on acid anhydrides, catalyzing transmembrane movement of substances	http://niaid.abcc.ncifcrf.gov/geneReport.jsp?rowids=,2876560,2878360,2872529,3024487,2861520,2862793,2890841,3028523,3026738,2863243,3027776,2875895,2874795,2863452,3027881	15	0.0083	0.289896
GOTERM_MF_ALL	ATPase activity, coupled to transmembrane movement of ions	http://niaid.abcc.ncifcrf.gov/geneReport.jsp?rowids=,2876560,2878360,2863243,3024487,2861520,2874795,2863452,3027881,2890841,2862793,3028523	11	0.0061	0.30382
GOTERM_BP_ALL	purine ribonucleotide biosynthesis	http://niaid.abcc.ncifcrf.gov/geneReport.jsp?rowids=,2876560,2878360,2863243,2861520,2863452,2871023,3027881,2890841,2862793,2878303	10	0.0055	0.307127
GOTERM_BP_ALL	purine ribonucleoside triphosphate metabolism	http://niaid.abcc.ncifcrf.gov/geneReport.jsp?rowids=,2876560,2878360,2863243,2861520,2863452,2871023,3027881,2890841,2862793	9	0.005	0.310282
GOTERM_BP_ALL	purine nucleoside triphosphate metabolism	http://niaid.abcc.ncifcrf.gov/geneReport.jsp?rowids=,2876560,2878360,2863243,2861520,2863452,2871023,3027881,2890841,2862793	9	0.005	0.310282
GOTERM_BP_ALL	ribonucleoside triphosphate metabolism	http://niaid.abcc.ncifcrf.gov/geneReport.jsp?rowids=,2876560,2878360,2863243,2861520,2863452,2871023,3027881,2890841,2862793	9	0.005	0.310282
GOTERM_MF_ALL	ATPase activity, coupled to transmembrane movement of substances	http://niaid.abcc.ncifcrf.gov/geneReport.jsp?rowids=,2876560,2878360,2872529,3024487,2861520,2862793,2890841,3028523,3026738,2863243,3027776,2874795,2863452,3027881	14	0.0078	0.324733
GOTERM_MF_ALL	ATPase activity, coupled to movement of substances	http://niaid.abcc.ncifcrf.gov/geneReport.jsp?rowids=,2876560,2878360,2872529,3024487,2861520,2862793,2890841,3028523,3026738,2863243,3027776,2874795,2863452,3027881	14	0.0078	0.324733
GOTERM_BP_ALL	purine ribonucleotide metabolism	http://niaid.abcc.ncifcrf.gov/geneReport.jsp?rowids=,2876560,2878360,2863243,2861520,2863452,2871023,3027881,2890841,2862793,2878303	10	0.0055	0.338871
GOTERM_BP_ALL	purine nucleotide biosynthesis	http://niaid.abcc.ncifcrf.gov/geneReport.jsp?rowids=,2876560,2878360,2863243,2861520,2863452,2871023,3027881,2890841,2862793,2878303	10	0.0055	0.349575
GOTERM_BP_ALL	purine nucleotide metabolism	http://niaid.abcc.ncifcrf.gov/geneReport.jsp?rowids=,2876560,2878360,2863243,2861520,2863452,2871023,3027881,2890841,2862793,2878303	10	0.0055	0.381929
GOTERM_BP_ALL	nucleoside triphosphate metabolism	http://niaid.abcc.ncifcrf.gov/geneReport.jsp?rowids=,2876560,2878360,2863243,2861520,2863452,2871023,3027881,2890841,2862793	9	0.005	0.402037
GOTERM_BP_ALL	nucleotide biosynthesis	http://niaid.abcc.ncifcrf.gov/geneReport.jsp?rowids=,2867121,2876560,2878360,2865773,2861520,2871023,2878303,2862793,2890841,3026431,2863243,2863452,3027881	13	0.0072	0.5954
GOTERM_BP_ALL	nucleotide metabolism	http://niaid.abcc.ncifcrf.gov/geneReport.jsp?rowids=,2876560,2867121,2878360,2865773,2871198,2861520,2871023,2878303,2862793,2890841,3023944,3026431,2859797,2863243,2863452,2888211,3027881	17	0.0094	0.65016
GOTERM_BP_ALL	monovalent inorganic cation transport	http://niaid.abcc.ncifcrf.gov/geneReport.jsp?rowids=,3023704,3024108,2876560,2874362,2878360,2861520,2871023,2862793,2890841,2862792,2867351,2868334,2876076,2873297,2873177,2863243,2873941,2859350,2872558,2874795,2863452,2870801,3029507,3027881	24	0.0133	0.765939
Functional Group 48	Median: 0.18457097583695417	Geo: 0.12252281563177769	http://niaid.abcc.ncifcrf.gov/geneReport.jsp?rowids=,2872296,2865143,3025797,2872069,2869847,2860969,2864006,2859226,3029833,2870888,2862210,2857941,2870545,2860596,2876696,2877697,2858585,2873171,2868227,2877030,2860454,2966496,3026763,3028731,3027635,2864807,2865542,2860207,3028604,2862672,2875990,2881671,3026843
SP_PIR_KEYWORDS	growth regulation	http://niaid.abcc.ncifcrf.gov/geneReport.jsp?rowids=,2872296,2865143,3025797,2872069,2869847,2860969,2864006	7	0.0039	0.0316942
GOTERM_BP_ALL	cellular morphogenesis	http://niaid.abcc.ncifcrf.gov/geneReport.jsp?rowids=,2859226,3029833,2870888,2872069,2862210,2860969,2857941,2870545,2860596,2864006,2876696,2877697,2858585,2873171,2868227,2877030,2872296,3025797,2860454,2966496,3026763,2865143,3028731,2869847,3027635,2864807,2865542,2860207,3028604,2862672	30	0.0166	0.0413121
GOTERM_BP_ALL	growth	http://niaid.abcc.ncifcrf.gov/geneReport.jsp?rowids=,2859226,2872296,3029833,3025797,2872069,2875990,2870545,2860969,2881671,2860596,2864006,2865143,2876696,2877697,3028731,2858585,3026843,2873171,2860207,2868227	20	0.0111	0.143827
GOTERM_BP_ALL	regulation of growth	http://niaid.abcc.ncifcrf.gov/geneReport.jsp?rowids=,2872296,2859226,3029833,3025797,2872069,2870545,2860969,2881671,2860596,2864006,2865143,2877697,2873171,2860207	14	0.0078	0.184571
GOTERM_BP_ALL	regulation of cell size	http://niaid.abcc.ncifcrf.gov/geneReport.jsp?rowids=,2859226,2872296,3029833,3025797,2872069,2860969,2860596,2864006,2865143,2876696,2877697,3028731,2858585,2873171,2860207,2868227	16	0.0089	0.19932
GOTERM_BP_ALL	cell growth	http://niaid.abcc.ncifcrf.gov/geneReport.jsp?rowids=,2859226,2872296,3029833,3025797,2872069,2860969,2860596,2864006,2865143,2876696,2877697,3028731,2858585,2873171,2860207,2868227	16	0.0089	0.19932
GOTERM_BP_ALL	regulation of cell growth	http://niaid.abcc.ncifcrf.gov/geneReport.jsp?rowids=,2859226,2872296,2865143,3025797,3029833,2877697,2872069,2873171,2860207,2860969,2860596,2864006	12	0.0066	0.300161
Functional Group 49	Median: 0.18348664530229838	Geo: 0.12460681435130845	http://niaid.abcc.ncifcrf.gov/geneReport.jsp?rowids=,2872699,3026675,2866485,2877939,2873016,3023884,3026280,2857941
GOTERM_BP_ALL	Ras protein signal transduction	http://niaid.abcc.ncifcrf.gov/geneReport.jsp?rowids=,2872699,3026675,2866485,2877939,2873016,3023884,3026280	7	0.0039	0.0539317
GOTERM_BP_ALL	regulation of small GTPase mediated signal transduction	http://niaid.abcc.ncifcrf.gov/geneReport.jsp?rowids=,2872699,2857941,3026675,2873016	4	0.0022	0.183487
GOTERM_BP_ALL	regulation of Ras protein signal transduction	http://niaid.abcc.ncifcrf.gov/geneReport.jsp?rowids=,2872699,3026675,2873016	3	0.0017	0.195514
Functional Group 50	Median: 0.109404045719092	Geo: 0.12555474925826235	http://niaid.abcc.ncifcrf.gov/geneReport.jsp?rowids=,3025072,3026969,2876183,2872817
UP_SEQ_FEATURE	domain:Ig-like 1	http://niaid.abcc.ncifcrf.gov/geneReport.jsp?rowids=,3025072,3026969,2876183,2872817	4	0.0022	0.109404
UP_SEQ_FEATURE	domain:Ig-like 2	http://niaid.abcc.ncifcrf.gov/geneReport.jsp?rowids=,3025072,3026969,2876183,2872817	4	0.0022	0.109404
UP_SEQ_FEATURE	domain:Ig-like 3	http://niaid.abcc.ncifcrf.gov/geneReport.jsp?rowids=,3025072,3026969,2876183	3	0.0017	0.165361
Functional Group 51	Median: 0.11781476035411798	Geo: 0.12619125334874984	http://niaid.abcc.ncifcrf.gov/geneReport.jsp?rowids=,2860720,3026360,2867139,2860386,2888830,2875537,2865915,2863948,2876933,2862735
GOTERM_CC_ALL	organellar ribosome	http://niaid.abcc.ncifcrf.gov/geneReport.jsp?rowids=,2860720,3026360,2867139,2860386,2888830,2875537	6	0.0033	0.0585581
GOTERM_CC_ALL	mitochondrial ribosome	http://niaid.abcc.ncifcrf.gov/geneReport.jsp?rowids=,2860720,3026360,2867139,2860386,2888830,2875537	6	0.0033	0.0585581
GOTERM_CC_ALL	mitochondrial lumen	http://niaid.abcc.ncifcrf.gov/geneReport.jsp?rowids=,2860720,3026360,2865915,2867139,2860386,2863948,2888830,2876933,2875537,2862735	10	0.0055	0.117815
GOTERM_CC_ALL	mitochondrial matrix	http://niaid.abcc.ncifcrf.gov/geneReport.jsp?rowids=,2860720,3026360,2865915,2867139,2860386,2863948,2888830,2876933,2875537,2862735	10	0.0055	0.117815
GOTERM_CC_ALL	organellar small ribosomal subunit	http://niaid.abcc.ncifcrf.gov/geneReport.jsp?rowids=,2860720,2867139,2860386	3	0.0017	0.291274
GOTERM_CC_ALL	mitochondrial small ribosomal subunit	http://niaid.abcc.ncifcrf.gov/geneReport.jsp?rowids=,2860720,2867139,2860386	3	0.0017	0.291274
Functional Group 52	Median: 0.2344758727341076	Geo: 0.12636308495264975	http://niaid.abcc.ncifcrf.gov/geneReport.jsp?rowids=,2860454,2870888,3025976,3027903,2862828,2870545,2869023,3024128,2872150,2858585,2866420,2869847,3027635,2864807,2865542,3026814,2869795,2860573,3024659,2864312,2865711,3026020,2875126,3028692,3028545,2878751,2867893,2874426,2873463,3027124,2872219,2905003,3024444,2861934,2865572,2868227,2859899,2929030,2870669,2872296,2875990,2872228,2873472,28…
GOTERM_BP_ALL	neurogenesis	http://niaid.abcc.ncifcrf.gov/geneReport.jsp?rowids=,2860454,2870888,3025976,3027903,2862828,2870545,2869023,3024128,2872150,2858585,2866420,2869847,3027635,2864807,2865542,3026814	16	0.0089	0.0109215
GOTERM_BP_ALL	neuron differentiation	http://niaid.abcc.ncifcrf.gov/geneReport.jsp?rowids=,2860454,2870888,3025976,2862828,3027903,2870545,2869023,2872150,2858585,2866420,2869847,3027635,2864807,2865542,3026814	15	0.0083	0.0161129
GOTERM_BP_ALL	cell migration	http://niaid.abcc.ncifcrf.gov/geneReport.jsp?rowids=,2860454,2870888,2869795,2860573,3024659,2870545,2864312,2865711,3026020,3024128,2875126,3027635,2864807,2865542,3028692	15	0.0083	0.0220516
GOTERM_BP_ALL	neuron development	http://niaid.abcc.ncifcrf.gov/geneReport.jsp?rowids=,2869023,2860454,2870888,2866420,2869847,3027635,2864807,3025976,2862828,2865542,2870545,3026814	12	0.0066	0.0469016
GOTERM_BP_ALL	axon guidance	http://niaid.abcc.ncifcrf.gov/geneReport.jsp?rowids=,2860454,2870888,3027635,2864807,2865542,2870545	6	0.0033	0.0858805
GOTERM_BP_ALL	neuron maturation	http://niaid.abcc.ncifcrf.gov/geneReport.jsp?rowids=,2869023,2866420,3025976,2862828,3026814	5	0.0028	0.111333
GOTERM_BP_ALL	system development	http://niaid.abcc.ncifcrf.gov/geneReport.jsp?rowids=,2870888,3028545,2869795,2878751,2862828,2870545,2867893,2874426,2873463,3024128,3027124,2872219,2872150,2866420,2858585,2905003,3024444,2861934,2865572,2868227,2859899,3026814,2929030,2870669,2872296,2860454,2875990,2872228,3025976,2873472,3027903,2864752,3027694,2869023,2872329,3026843,2869847,3027635,2861725,2864807,2874830,2865542	42	0.0233	0.210371
GOTERM_BP_ALL	axonogenesis	http://niaid.abcc.ncifcrf.gov/geneReport.jsp?rowids=,2860454,2870888,2869847,3027635,2864807,2865542,2870545	7	0.0039	0.224458
GOTERM_BP_ALL	nervous system development	http://niaid.abcc.ncifcrf.gov/geneReport.jsp?rowids=,2870888,3028545,2869795,2878751,2862828,2870545,2867893,2874426,2873463,3024128,3027124,2872219,2872150,2866420,2858585,2905003,3024444,2861934,2865572,2859899,3026814,2929030,2870669,2872296,2860454,2875990,2872228,3025976,2873472,3027903,2864752,3027694,2869023,2872329,3026843,2869847,3027635,2861725,2864807,2874830,2865542	41	0.0227	0.244494
GOTERM_BP_ALL	cell maturation	http://niaid.abcc.ncifcrf.gov/geneReport.jsp?rowids=,2869023,2866420,3025976,2862828,3026814	5	0.0028	0.262222
GOTERM_BP_ALL	cell differentiation	http://niaid.abcc.ncifcrf.gov/geneReport.jsp?rowids=,2870888,2876019,3028545,2864852,2871351,2862828,2870545,2872851,2873463,2865444,3027124,2872150,2874610,2866420,2858585,2858043,3027007,3028023,2875212,3026814,3028692,2872296,2873548,2860454,3024659,3025976,3027903,3027625,2869768,2873326,2869023,2872329,3028224,2860675,2876578,2875126,3026843,2869847,3027635,2864807,2864328,2865542,3028898	43	0.0238	0.272554
GOTERM_BP_ALL	cell development	http://niaid.abcc.ncifcrf.gov/geneReport.jsp?rowids=,2869023,2860454,2870888,2866420,2869847,3027635,2864807,3025976,2862828,2865542,2870545,3026814	12	0.0066	0.272714
GOTERM_BP_ALL	neuron morphogenesis during differentiation	http://niaid.abcc.ncifcrf.gov/geneReport.jsp?rowids=,2860454,2870888,2869847,3027635,2864807,2865542,2870545	7	0.0039	0.288371
GOTERM_BP_ALL	neurite morphogenesis	http://niaid.abcc.ncifcrf.gov/geneReport.jsp?rowids=,2860454,2870888,2869847,3027635,2864807,2865542,2870545	7	0.0039	0.288371
GOTERM_BP_ALL	cellular morphogenesis during differentiation	http://niaid.abcc.ncifcrf.gov/geneReport.jsp?rowids=,2860454,2870888,2869847,3027635,2864807,2865542,2870545	7	0.0039	0.355477
GOTERM_BP_ALL	nerve ensheathment	http://niaid.abcc.ncifcrf.gov/geneReport.jsp?rowids=,2869023,2866420,3025976	3	0.0017	0.365082
Functional Group 53	Median: 0.1362333448377947	Geo: 0.12852225285687685	http://niaid.abcc.ncifcrf.gov/geneReport.jsp?rowids=,3024264,3026635,2870693,2866391,2865510,2874817,2875553,2881671,3024834,2872282,2872296,2859039,2875542,2875436,2994581,3027674,2885108,3023925,2862972,2870649,2874016,3025667,3027164,3025033,2860587,2859797,3027776,2864346,2877517,3027193,2865054
SP_PIR_KEYWORDS	coated pits	http://niaid.abcc.ncifcrf.gov/geneReport.jsp?rowids=,3024264,3026635,2870693,2866391,2865510,2874817,2875553,2881671	8	0.0044	0.00447729
GOTERM_CC_ALL	coated pit	http://niaid.abcc.ncifcrf.gov/geneReport.jsp?rowids=,3024264,3026635,2870693,2866391,2865510,2874817,2875553,3024834,2881671	9	0.005	0.0171325
GOTERM_CC_ALL	membrane coat adaptor complex	http://niaid.abcc.ncifcrf.gov/geneReport.jsp?rowids=,2872282,2870693,2865510,2875553,3024834	5	0.0028	0.0235177
GOTERM_CC_ALL	cytoplasmic vesicle membrane	http://niaid.abcc.ncifcrf.gov/geneReport.jsp?rowids=,2872296,2872282,2870693,2866391,2865510,2859039,2875553,3024834,2875542,2875436,2994581	11	0.0061	0.0276116
SP_PIR_KEYWORDS	endocytosis	http://niaid.abcc.ncifcrf.gov/geneReport.jsp?rowids=,3024264,3026635,2870693,2865510,2874817,3027674,2875553,3024834,2885108,2881671	10	0.0055	0.039406
GOTERM_CC_ALL	vesicle membrane	http://niaid.abcc.ncifcrf.gov/geneReport.jsp?rowids=,2872296,2872282,2870693,2866391,2865510,2859039,2875553,3024834,2875542,2875436,2994581	11	0.0061	0.0395358
GOTERM_CC_ALL	clathrin vesicle coat	http://niaid.abcc.ncifcrf.gov/geneReport.jsp?rowids=,2872282,2870693,2866391,2865510,2875553,3024834,2994581	7	0.0039	0.0816682
GOTERM_CC_ALL	clathrin coat	http://niaid.abcc.ncifcrf.gov/geneReport.jsp?rowids=,2872282,2870693,2866391,2865510,2875553,3024834,2994581	7	0.0039	0.0897974
GOTERM_CC_ALL	clathrin coated vesicle membrane	http://niaid.abcc.ncifcrf.gov/geneReport.jsp?rowids=,2872282,2870693,2866391,2865510,2875553,3024834,2994581	7	0.0039	0.0897974
GOTERM_CC_ALL	trans-Golgi network transport vesicle	http://niaid.abcc.ncifcrf.gov/geneReport.jsp?rowids=,2870693,3023925,2875553,3024834,2994581	5	0.0028	0.106602
GOTERM_CC_ALL	vesicle coat	http://niaid.abcc.ncifcrf.gov/geneReport.jsp?rowids=,2872282,2870693,2866391,2865510,2859039,2875553,3024834,2994581	8	0.0044	0.11604
GOTERM_CC_ALL	membrane coat	http://niaid.abcc.ncifcrf.gov/geneReport.jsp?rowids=,2872282,2870693,2866391,2865510,2859039,2875553,3024834,2994581	8	0.0044	0.124721
GOTERM_CC_ALL	coated vesicle membrane	http://niaid.abcc.ncifcrf.gov/geneReport.jsp?rowids=,2872282,2870693,2866391,2865510,2859039,2875553,3024834,2994581	8	0.0044	0.124721
GOTERM_CC_ALL	coated membrane	http://niaid.abcc.ncifcrf.gov/geneReport.jsp?rowids=,2872282,2870693,2866391,2865510,2859039,2875553,3024834,2994581	8	0.0044	0.124721
GOTERM_CC_ALL	clathrin coat of trans-Golgi network vesicle	http://niaid.abcc.ncifcrf.gov/geneReport.jsp?rowids=,2870693,2875553,3024834,2994581	4	0.0022	0.136233
GOTERM_CC_ALL	transport vesicle	http://niaid.abcc.ncifcrf.gov/geneReport.jsp?rowids=,2872282,2870693,3023925,2875553,3024834,2994581	6	0.0033	0.137261
GOTERM_CC_ALL	Golgi-associated vesicle membrane	http://niaid.abcc.ncifcrf.gov/geneReport.jsp?rowids=,2872296,2870693,2875553,3024834,2994581	5	0.0028	0.147592
GOTERM_BP_ALL	endocytosis	http://niaid.abcc.ncifcrf.gov/geneReport.jsp?rowids=,2862972,2870649,2885108,2881671,2874016,3025667,3024264,3026635,2870693,2865510,2874817,3027674,2875553,3027164,3024834,3025033	16	0.0089	0.149751
GOTERM_CC_ALL	trans-Golgi network transport vesicle membrane	http://niaid.abcc.ncifcrf.gov/geneReport.jsp?rowids=,2870693,2875553,3024834,2994581	4	0.0022	0.154691
GOTERM_CC_ALL	Golgi-associated vesicle	http://niaid.abcc.ncifcrf.gov/geneReport.jsp?rowids=,2872296,2870693,3023925,2859039,2875553,3024834,2994581	7	0.0039	0.18073
GOTERM_CC_ALL	clathrin adaptor complex	http://niaid.abcc.ncifcrf.gov/geneReport.jsp?rowids=,2870693,2875553,3024834	3	0.0017	0.203643
GOTERM_CC_ALL	transport vesicle membrane	http://niaid.abcc.ncifcrf.gov/geneReport.jsp?rowids=,2870693,2875553,3024834,2994581	4	0.0022	0.320139
GOTERM_CC_ALL	Golgi membrane	http://niaid.abcc.ncifcrf.gov/geneReport.jsp?rowids=,2872296,2860587,2859797,2870693,3027776,2875553,2864346,3024834,2877517,3027193,2994581	11	0.0061	0.363834
GOTERM_CC_ALL	clathrin-coated vesicle	http://niaid.abcc.ncifcrf.gov/geneReport.jsp?rowids=,2872282,2870693,2866391,3023925,2865510,2875553,3024834,2994581,2865054	9	0.005	0.51294
GOTERM_CC_ALL	coated vesicle	http://niaid.abcc.ncifcrf.gov/geneReport.jsp?rowids=,2872282,2870693,2866391,3023925,2865510,2859039,2875553,3024834,2994581,2865054	10	0.0055	0.554025
GOTERM_CC_ALL	cytoplasmic membrane-bound vesicle	http://niaid.abcc.ncifcrf.gov/geneReport.jsp?rowids=,2872296,2859039,2875542,2872282,2866391,2870693,2865510,3023925,2875553,3024834,2875436,2994581,2865054	13	0.0072	0.607101
GOTERM_CC_ALL	cytoplasmic vesicle	http://niaid.abcc.ncifcrf.gov/geneReport.jsp?rowids=,2872296,2859039,2875542,2872282,2866391,2870693,2865510,3023925,2875553,3024834,2875436,2994581,2865054	13	0.0072	0.615639
GOTERM_CC_ALL	membrane-bound vesicle	http://niaid.abcc.ncifcrf.gov/geneReport.jsp?rowids=,2872296,2859039,2875542,2872282,2866391,2870693,2865510,3023925,2875553,3024834,2875436,2994581,2865054	13	0.0072	0.632442
GOTERM_CC_ALL	vesicle	http://niaid.abcc.ncifcrf.gov/geneReport.jsp?rowids=,2872296,2859039,2875542,2872282,2866391,2870693,2865510,3023925,2875553,3024834,2875436,2994581,2865054	13	0.0072	0.640701
Functional Group 54	Median: 0.12452122300199743	Geo: 0.1336147948769786	http://niaid.abcc.ncifcrf.gov/geneReport.jsp?rowids=,2876560,3026138,2872443,2869254,3024487,2861520,3026912,3023944,3027867,3027483,2870722,2878435,2878434,2875863,2871343,2873407,2872529,2859127,2874978,2873749,2860555,3026908,2863452,3027881,3026721,2875294,2875542,2890841,3023884,3026738,2860771,2908646,3024028,3027776,3027674,2874795,2861980,2878360,2878356,3028249,3028916,2866515,2870446,28…
GOTERM_MF_ALL	pyrophosphatase activity	http://niaid.abcc.ncifcrf.gov/geneReport.jsp?rowids=,2876560,3026138,2872443,2869254,3024487,2861520,3026912,3023944,3027867,3027483,2870722,2878435,2878434,2875863,2871343,2873407,2872529,2859127,2874978,2873749,2860555,3026908,2863452,3027881,3026721,2875294,2875542,2890841,3023884,3026738,2860771,2908646,3024028,3027776,3027674,2874795,2861980,2878360,2878356,3028249,3028916,2866515,2870446,28…	53	0.0293	0.0907554
GOTERM_MF_ALL	hydrolase activity, acting on acid anhydrides	http://niaid.abcc.ncifcrf.gov/geneReport.jsp?rowids=,2876560,3026138,2872443,2869254,3024487,2861520,3026912,3023944,3027867,3027483,2870722,2878435,2878434,2875863,2871343,2873407,2872529,2859127,2874978,2873749,2860555,3026908,2875895,2863452,3027881,3026721,2875294,2875542,2890841,3023884,3026738,2860771,2908646,3024028,3027674,3027776,2874795,2861980,2878360,2878356,3028249,3028916,2866515,28…	54	0.0299	0.0911368
GOTERM_MF_ALL	hydrolase activity, acting on acid anhydrides, in phosphorus-containing anhydrides	http://niaid.abcc.ncifcrf.gov/geneReport.jsp?rowids=,2876560,3026138,2872443,2869254,3024487,2861520,3026912,3023944,3027867,3027483,2870722,2878435,2878434,2875863,2871343,2873407,2872529,2859127,2874978,2873749,2860555,3026908,2863452,3027881,3026721,2875294,2875542,2890841,3023884,3026738,2860771,2908646,3024028,3027776,3027674,2874795,2861980,2878360,2878356,3028249,3028916,2866515,2870446,28…	53	0.0293	0.0992887
GOTERM_MF_ALL	nucleoside-triphosphatase activity	http://niaid.abcc.ncifcrf.gov/geneReport.jsp?rowids=,2876560,3026138,2872443,2869254,3024487,2861520,3026912,3027867,3027483,2870722,2878435,2878434,2875863,2871343,2873407,2872529,2874978,2873749,2860555,3026908,2863452,3027881,3026721,2875294,2875542,2890841,3023884,3026738,2860771,2908646,3027776,3027674,2874795,2861980,2878360,2878356,3028249,3028916,2866515,2870446,2862793,3028523,2860895,28…	49	0.0271	0.149754
GOTERM_MF_ALL	ATPase activity, coupled	http://niaid.abcc.ncifcrf.gov/geneReport.jsp?rowids=,2876560,2869254,3024487,2861520,2875294,2890841,3023884,3027867,3027483,3026738,2870722,3027776,2878434,2874795,2878360,2872529,3028249,2874978,2862793,3028523,2860555,2864057,3026908,2863243,2873557,2863452,3027881	27	0.015	0.184986
GOTERM_MF_ALL	ATPase activity	http://niaid.abcc.ncifcrf.gov/geneReport.jsp?rowids=,2876560,2869254,3024487,2861520,2875294,2875542,2890841,3023884,3027867,3027483,3026738,2870722,3027776,2878434,2874795,2873407,2878360,2872529,3028249,2874978,2862793,3028523,2860555,2860895,2864057,2863243,3026908,2873557,2863452,3027881	30	0.0166	0.250118
Functional Group 55	Median: 0.2103211220752589	Geo: 0.1362235301774658	http://niaid.abcc.ncifcrf.gov/geneReport.jsp?rowids=,3030133,2873784,2871351,2872443,2872680,2872078,3027867,2876696,3027846,2870722,2878435,2876966,3023789,2871343,2870174,2869903,2859741,2863313,3027354,2871262,2873749,2877667,2878886,2873215,3029278,2860465,3027097,2915060,3026721,3028891,2865471,2875294,2872611,2875023,2859393,3029346,2862716,3026738,2860771,2875938,3027674,2874556,2942778,28…
SP_PIR_KEYWORDS	nucleotide-binding	http://niaid.abcc.ncifcrf.gov/geneReport.jsp?rowids=,3030133,2873784,2871351,2872443,2872680,2872078,3027867,2876696,3027846,2870722,2878435,2876966,3023789,2871343,2870174,2869903,2859741,2863313,3027354,2871262,2873749,2877667,2878886,2873215,3029278,2860465,3027097,2915060,3026721,3028891,2865471,2875294,2872611,2875023,2859393,3029346,2862716,3026738,2860771,2875938,3027674,2874556,2942778,28…	119	0.0659	0.000197093
SP_PIR_KEYWORDS	atp-binding	http://niaid.abcc.ncifcrf.gov/geneReport.jsp?rowids=,3030133,2873784,2870351,2874954,2872680,2871351,3024487,2869254,2873049,2861520,2872078,3026912,2874743,3027867,3025572,2876696,3027846,3026398,3027483,2863682,2878311,2870722,2866607,2863211,2876966,3023789,2981737,2873407,2869903,3026412,2870380,2859741,2860568,2872529,2870651,2876233,2874978,2863313,3027354,2869774,3026647,2871262,2874983,28…	92	0.0509	0.00148273
SP_PIR_KEYWORDS	serine/threonine-protein kinase	http://niaid.abcc.ncifcrf.gov/geneReport.jsp?rowids=,3030133,2915060,2874954,2871351,2873049,2874743,2859393,3025572,3027846,2863682,2875938,2866607,3028508,2874556,2869903,3026412,2870380,2872709,2869774,3026647,2870580,2877012,3027278,2870080,2866867,2864056,2867170,3026706,2873215,3029278,2860465,3027097,2865842,2863183,2863662,2860404	36	0.0199	0.00651785
GOTERM_MF_ALL	protein serine/threonine kinase activity	http://niaid.abcc.ncifcrf.gov/geneReport.jsp?rowids=,3030133,2915060,2874954,2871351,3026720,2873049,3026675,2876878,2874743,2859393,3025572,2876696,3027846,2863682,2875938,2866607,3028508,2874556,2869903,3026412,2870380,2872709,3026946,2869774,3026647,2870580,2877012,3027278,2875494,2870080,2866867,2864056,2867170,2878209,3026706,2873215,2860465,3029278,3027097,2865842,2863183,3030090,2863662,28…	44	0.0244	0.0248127
SP_PIR_KEYWORDS	transferase	http://niaid.abcc.ncifcrf.gov/geneReport.jsp?rowids=,3030133,2871351,2861951,2878601,3028469,2876696,3027846,2861934,3029296,2876423,2865059,2869903,2858332,2870511,2864825,2871262,2876469,3029278,2860465,2873215,2874590,3027097,2915060,2875021,3024275,3029346,2859393,2864006,2876211,2875938,3025779,2942484,2875032,3027193,2874556,2864346,2874507,2877012,2873148,2864056,3026706,3028896,2874954,28…	99	0.0548	0.0265852
UP_SEQ_FEATURE	nucleotide phosphate-binding region:ATP	http://niaid.abcc.ncifcrf.gov/geneReport.jsp?rowids=,3030133,2874954,2872680,2871351,2869254,2873049,2861520,3026912,2874743,3027867,3025572,2876696,3027846,3026398,3027483,2863682,2870722,2878311,2866607,2878434,2863211,2876966,3023789,2869903,3026412,2870380,2872529,2874978,2863313,2869774,3027354,2874983,2877667,2873749,2860555,3026908,2878886,2873215,3029278,2860465,3027097,2863183,2859388,28…	70	0.0388	0.0286504
SP_PIR_KEYWORDS	kinase	http://niaid.abcc.ncifcrf.gov/geneReport.jsp?rowids=,3030133,2874954,2871351,2873049,2861951,2874743,2864312,3025572,2876696,3027846,2863959,2863682,2866607,2863211,3025033,2981737,3027132,2870380,3026412,2869903,3026946,2864825,2869774,3026647,2871262,2874983,2930244,2866867,2875494,2875245,2873215,3029278,2860465,3027097,2863183,2859388,2878125,2915060,2876878,2859393,3029346,2859148,2875938,30…	64	0.0354	0.0325323
GOTERM_MF_ALL	nucleotide binding	http://niaid.abcc.ncifcrf.gov/geneReport.jsp?rowids=,3030133,2869659,2873784,2875719,2872680,2872443,2871351,2872078,3027867,2876696,2875732,2975301,3027846,2860162,2870722,2871334,2873180,2878435,2878434,2876966,2869940,3023789,2871343,2865052,2870174,2869903,2859741,2858332,2859249,2876233,2863313,3027354,3026763,2871262,2875512,2877667,2873749,2860675,3025208,2878886,2873215,2860465,3029278,30…	168	0.093	0.0973333
GOTERM_MF_ALL	ATP binding	http://niaid.abcc.ncifcrf.gov/geneReport.jsp?rowids=,3030133,2873784,2875719,2871351,2872680,2872078,3027867,2876696,3027846,2870722,2878434,2869940,2876966,3023789,2865052,2869903,2859741,2859249,2876233,2863313,3027354,2871262,2873749,2877667,3025208,2878886,2873215,3029278,2860465,3027097,2915060,2870677,3026720,2865471,2875294,2875023,2859393,3029346,2862716,2859148,3026738,2875938,2874556,29…	112	0.062	0.117252
INTERPRO_NAME	IPR008271:Serine/threonine protein kinase, active site	http://niaid.abcc.ncifcrf.gov/geneReport.jsp?rowids=,3030133,2915060,2874954,2871351,2873049,2874743,2859393,3025572,3027846,2863682,2875938,2866607,3028508,2874556,2869903,3026412,2870380,2872709,2869774,3026647,2870580,2877012,2870080,2866867,3027278,2864056,2867170,3026706,2873215,3029278,3027097,2863183,2860404,2863662	34	0.0188	0.139804
SMART_NAME	SM00220:S_TKc	http://niaid.abcc.ncifcrf.gov/geneReport.jsp?rowids=,3030133,2915060,2874954,2873049,2874743,2859393,3025572,3027846,2875938,2866607,3028508,2870380,2869903,3026412,2872709,2869774,3026647,2870580,2877012,2866867,2867170,3026706,2873215,3029278,2860404,2863662	26	0.0144	0.145218
GOTERM_BP_ALL	phosphate metabolism	http://niaid.abcc.ncifcrf.gov/geneReport.jsp?rowids=,3030133,2876560,2874954,2869795,2871351,2873049,2861520,2874743,2879283,2873661,3025572,2876696,3027846,2863682,2873533,2882622,2877239,2866607,2863211,2865052,2869903,3026412,2870380,2869902,2858869,2916551,2869774,3026647,2871262,2874983,3027896,2875873,2860942,2875494,2866867,3025208,2866866,2873215,3029278,2860465,3027097,2863452,2863183,30…	81	0.0449	0.152471
GOTERM_BP_ALL	phosphorus metabolism	http://niaid.abcc.ncifcrf.gov/geneReport.jsp?rowids=,3030133,2876560,2874954,2869795,2871351,2873049,2861520,2874743,2879283,2873661,3025572,2876696,3027846,2863682,2873533,2882622,2877239,2866607,2863211,2865052,2869903,3026412,2870380,2869902,2858869,2916551,2869774,3026647,2871262,2874983,3027896,2875873,2860942,2875494,2866867,3025208,2866866,2873215,3029278,2860465,3027097,2863452,2863183,30…	81	0.0449	0.152471
GOTERM_BP_ALL	phosphorylation	http://niaid.abcc.ncifcrf.gov/geneReport.jsp?rowids=,3030133,2876560,2874954,2871351,2873049,2861520,2874743,2879283,2873661,3025572,2876696,3027846,2863682,2882622,2877239,2866607,2863211,2865052,3026412,2869903,2870380,2869902,2858869,2869774,3026647,2871262,2874983,2875873,3025208,2866867,2875494,2873215,3029278,2860465,3027097,2863452,2863183,3027881,2915060,2859706,3026720,2876878,2859393,30…	68	0.0377	0.153759
GOTERM_MF_ALL	adenyl nucleotide binding	http://niaid.abcc.ncifcrf.gov/geneReport.jsp?rowids=,3030133,2873784,2875719,2871351,2872680,2872078,3027867,2876696,3027846,2870722,2878434,2869940,2876966,3023789,2865052,2869903,2859741,2859249,2876233,2863313,3027354,2871262,2873749,2877667,3025208,2878886,2873215,3029278,2860465,3027097,2915060,2870677,3026720,2865471,2875294,2875023,2859393,3029346,2862716,2859148,3026738,2875938,2874556,29…	113	0.0626	0.184845
GOTERM_MF_ALL	purine nucleotide binding	http://niaid.abcc.ncifcrf.gov/geneReport.jsp?rowids=,3030133,2873784,2875719,2872680,2872443,2871351,2872078,3027867,2876696,2975301,3027846,2870722,2878435,2878434,2876966,2869940,3023789,2871343,2865052,2870174,2869903,2859741,2859249,2876233,2863313,3027354,3026763,2871262,2877667,2873749,3025208,2878886,2873215,3029278,2860465,3027097,2915060,3026721,2870677,3026720,2865471,2875294,2872611,28…	140	0.0775	0.210321
UP_SEQ_FEATURE	active site:Proton acceptor	http://niaid.abcc.ncifcrf.gov/geneReport.jsp?rowids=,3030133,2915060,2874954,2871351,2873049,3025522,2874743,2859393,3025572,3027846,2874972,2863682,2875938,2866607,2863211,3028508,2874556,2860093,2875508,2869903,3026412,2870380,2859367,2875747,2872709,2869774,2869684,2870580,2870080,2864056,2867170,3026706,2873215,3029278,2860465,3029197,2876933,3027097,2863183,3030014,2863662,2860404	42	0.0233	0.306567
GOTERM_MF_ALL	phosphotransferase activity, alcohol group as acceptor	http://niaid.abcc.ncifcrf.gov/geneReport.jsp?rowids=,3030133,2874954,2871351,2873049,3026675,2874743,3025572,2876696,3027846,2863959,2863682,2866607,2863211,3025033,2981737,2865052,2870380,3026412,2869903,2864825,3026946,2869774,3026647,2871262,2874983,3025208,2866867,2875494,2873215,3029278,2860465,3027097,2863183,3030090,2915060,3026720,2876878,2859393,3029346,2859148,2875938,2873232,3028508,28…	61	0.0338	0.340368
UP_SEQ_FEATURE	binding site:ATP	http://niaid.abcc.ncifcrf.gov/geneReport.jsp?rowids=,3030133,2915060,2874954,2871351,2873049,2874743,2859393,3025572,2876696,3027846,2863682,2875938,2866607,2863211,3028508,2874556,2877472,2869903,3026412,2870380,2872709,2869774,2870580,2870080,2864056,2867170,3026706,2873215,3029278,2860465,3027097,2863183,2860404,2863662	34	0.0188	0.391494
UP_SEQ_FEATURE	domain:Protein kinase	http://niaid.abcc.ncifcrf.gov/geneReport.jsp?rowids=,3030133,2915060,2874954,2871351,3026720,2873049,2874743,2859393,3025572,2876696,3027846,2863682,2875938,2866607,2863211,3028508,2874556,2869903,3026412,2870380,2872709,2869774,2870580,2870080,2864056,2867170,3026706,2873215,3029278,2863183,2860404,2863662	32	0.0177	0.392633
GOTERM_MF_ALL	protein kinase activity	http://niaid.abcc.ncifcrf.gov/geneReport.jsp?rowids=,3030133,2874954,2871351,2873049,3026675,2874743,3025572,2876696,3027846,2863682,2866607,2863211,2865052,2870380,3026412,2869903,3026946,2869774,2871262,3026647,3025208,2866867,2875494,3029278,2860465,2873215,3027097,3030090,2863183,2915060,3026720,2876878,3029346,2859393,2859148,2875938,3028508,2874556,2872709,2870580,2877012,2870080,3027278,28…	50	0.0277	0.45097
GOTERM_BP_ALL	protein amino acid phosphorylation	http://niaid.abcc.ncifcrf.gov/geneReport.jsp?rowids=,3030133,2874954,2871351,2873049,2874743,2879283,3025572,2876696,3027846,2863682,2866607,2863211,2865052,2870380,3026412,2869903,2869902,2869774,2874983,2871262,3026647,3025208,2866867,2875494,3029278,2860465,2873215,3027097,2863183,2915060,3026720,2876878,3029346,2859393,3025921,2859148,2875938,3028508,2874556,2872709,2870580,2877012,2870080,30…	49	0.0271	0.506315
INTERPRO_NAME	IPR002290:Serine/threonine protein kinase	http://niaid.abcc.ncifcrf.gov/geneReport.jsp?rowids=,3030133,2915060,2874954,2871351,2873049,2874743,2859393,3029346,3025572,2876696,3027846,2863682,2875938,2866607,2863211,3028508,2874556,2869903,3026412,2870380,2872709,2869774,3026647,2871262,2870580,2877012,3027278,2870080,2866867,2864056,2867170,3026706,2873215,3029278,3027097,2863183,2863662,2860404	38	0.021	0.52923
INTERPRO_NAME	IPR000719:Protein kinase	http://niaid.abcc.ncifcrf.gov/geneReport.jsp?rowids=,3030133,2872983,2915060,2874954,2871351,3026720,2873049,2874743,2859393,3029346,3025572,2876696,2859148,3027846,2863682,2875938,2866607,2863211,2872420,3028508,2874556,2869903,3026412,2870380,2872709,2869774,3026647,2871262,2870580,2877012,3027278,2870080,2866867,2864056,2867170,3026706,2873215,3029278,3027097,2863183,2863662,2860404	42	0.0233	0.530839
GOTERM_MF_ALL	kinase activity	http://niaid.abcc.ncifcrf.gov/geneReport.jsp?rowids=,3030133,2874954,2871351,2873049,2861951,3026675,2874743,2864312,3025572,2876696,3027846,2863959,2863682,2866607,2863211,3025033,3027132,2981737,2865052,3026412,2869903,2870380,3026946,2864825,2876233,2869774,3026647,2871262,2874983,2930244,2866867,3025208,2875494,2875245,2873215,3029278,2860465,3027097,2863183,3030090,2859388,2915060,3026720,28…	72	0.0399	0.557198
INTERPRO_NAME	IPR001245:Tyrosine protein kinase	http://niaid.abcc.ncifcrf.gov/geneReport.jsp?rowids=,3030133,2915060,2874954,2871351,2873049,2874743,2859393,3029346,3025572,2876696,3027846,2863682,2875938,2863211,3028508,2874556,2869903,3026412,2870380,2872709,2869774,3026647,2870580,2877012,2870080,2866867,3027278,2864056,2867170,3026706,2873215,3029278,3027097,2863183,2860404,2863662	36	0.0199	0.571693
GOTERM_BP_ALL	biopolymer modification	http://niaid.abcc.ncifcrf.gov/geneReport.jsp?rowids=,3030133,2878185,3028205,2871351,2863830,2870749,3028469,3028198,2876977,3024338,2876696,3027846,3027124,2873533,2860172,2874001,3029776,2865052,3024108,2869903,2869902,2870511,2916551,2863313,2876469,3026283,2871262,2877664,2859254,3027896,2877667,2860942,2859514,3025208,2875494,3024844,2873215,2874817,3029278,2860465,3027097,2862973,2915060,30…	130	0.072	0.581136
GOTERM_MF_ALL	transferase activity, transferring phosphorus-containing groups	http://niaid.abcc.ncifcrf.gov/geneReport.jsp?rowids=,3030133,2874954,2871351,2873049,2879287,2861951,3026675,2874743,2864312,3025572,2876696,3027846,2863959,2863682,2866607,2863211,3025033,3027132,2981737,2876423,2865052,2865059,2869903,3026412,2870380,3026946,2864825,2876233,2869774,3026647,2871262,2874983,2930244,3026431,2875494,2866867,3025208,3024844,2875245,2873215,2860465,3029278,3027097,28…	83	0.046	0.586289
GOTERM_BP_ALL	protein modification	http://niaid.abcc.ncifcrf.gov/geneReport.jsp?rowids=,3030133,2878185,3028205,2871351,2863830,2870749,3028469,3028198,2876977,3024338,2876696,3027846,3027124,2873533,2860172,2874001,2865052,3024108,2869903,2869902,2870511,2916551,2863313,2876469,2871262,3026283,2859254,3027896,2877667,2860942,2859514,3025208,2875494,3024844,2873215,2874817,3029278,2860465,3027097,2862973,2915060,3026720,3026733,28…	125	0.0692	0.633118
GOTERM_MF_ALL	transferase activity	http://niaid.abcc.ncifcrf.gov/geneReport.jsp?rowids=,3030133,2865249,2871351,2861951,2878601,3028469,2864312,2876696,3027846,2861934,3029296,3027132,2876423,2865052,2865059,2869903,2858332,2870511,2864825,2876233,2871322,2876469,2871262,3025208,2875494,3024844,2873215,3029278,2860465,3027097,2874590,3030090,2863770,3028622,2915060,3026720,2875021,3024275,2859393,3029346,2864006,3026728,2859148,28…	136	0.0753	0.663767
GOTERM_BP_ALL	biopolymer metabolism	http://niaid.abcc.ncifcrf.gov/geneReport.jsp?rowids=,2869659,2871351,2861950,2863830,2860969,2870749,3028469,2979150,2876696,3027846,2867478,2871334,2873533,2874001,3029776,3024108,2875747,3026034,2863313,3027355,2871262,3027896,2860942,2859514,3029278,2860465,2862973,2875021,3029346,2859393,3029375,2885673,2878382,3025921,2870250,2860506,2871214,2874556,2862937,2861848,2864346,2873560,2872335,28…	207	0.1146	0.820284
Functional Group 56	Median: 0.07448480241981748	Geo: 0.13969177888304865	http://niaid.abcc.ncifcrf.gov/geneReport.jsp?rowids=,2859196,2871497,3026962,2876292,2865711,2863662,2869758,2875126,2875528,2859383,2865404,2877664
UP_SEQ_FEATURE	domain:Fibronectin type-III 7	http://niaid.abcc.ncifcrf.gov/geneReport.jsp?rowids=,2859196,2871497,3026962,2876292,2865711	5	0.0028	0.02089
UP_SEQ_FEATURE	domain:Fibronectin type-III 8	http://niaid.abcc.ncifcrf.gov/geneReport.jsp?rowids=,2859196,2871497,3026962,2876292,2865711	5	0.0028	0.02089
UP_SEQ_FEATURE	domain:Fibronectin type-III 16	http://niaid.abcc.ncifcrf.gov/geneReport.jsp?rowids=,2871497,2876292,2865711	3	0.0017	0.0295586
UP_SEQ_FEATURE	domain:Fibronectin type-III 9	http://niaid.abcc.ncifcrf.gov/geneReport.jsp?rowids=,2871497,3026962,2876292,2865711	4	0.0022	0.0423163
UP_SEQ_FEATURE	domain:Fibronectin type-III 15	http://niaid.abcc.ncifcrf.gov/geneReport.jsp?rowids=,2871497,2876292,2865711	3	0.0017	0.0468753
UP_SEQ_FEATURE	domain:Fibronectin type-III 10	http://niaid.abcc.ncifcrf.gov/geneReport.jsp?rowids=,2871497,2876292,2865711	3	0.0017	0.0468753
UP_SEQ_FEATURE	domain:Fibronectin type-III 14	http://niaid.abcc.ncifcrf.gov/geneReport.jsp?rowids=,2871497,2876292,2865711	3	0.0017	0.0468753
UP_SEQ_FEATURE	domain:Fibronectin type-III 13	http://niaid.abcc.ncifcrf.gov/geneReport.jsp?rowids=,2871497,2876292,2865711	3	0.0017	0.0468753
UP_SEQ_FEATURE	domain:Fibronectin type-III 6	http://niaid.abcc.ncifcrf.gov/geneReport.jsp?rowids=,2859196,2871497,3026962,2876292,2865711	5	0.0028	0.0744848
UP_SEQ_FEATURE	domain:Fibronectin type-III 5	http://niaid.abcc.ncifcrf.gov/geneReport.jsp?rowids=,2859196,2871497,3026962,2876292,2865711	5	0.0028	0.192476
UP_SEQ_FEATURE	domain:Fibronectin type-III 4	http://niaid.abcc.ncifcrf.gov/geneReport.jsp?rowids=,2859196,2871497,3026962,2876292,2865711	5	0.0028	0.427481
UP_SEQ_FEATURE	domain:Fibronectin type-III 3	http://niaid.abcc.ncifcrf.gov/geneReport.jsp?rowids=,2859196,2871497,3026962,2876292,2865711	5	0.0028	0.655907
INTERPRO_NAME	IPR003962:Fibronectin, type III subdomain	http://niaid.abcc.ncifcrf.gov/geneReport.jsp?rowids=,2859196,3026962,2865711,2863662	4	0.0022	0.711526
UP_SEQ_FEATURE	domain:Fibronectin type-III 2	http://niaid.abcc.ncifcrf.gov/geneReport.jsp?rowids=,2859196,2869758,2871497,2875126,3026962,2876292,2865711	7	0.0039	0.712002
UP_SEQ_FEATURE	domain:Fibronectin type-III 1	http://niaid.abcc.ncifcrf.gov/geneReport.jsp?rowids=,2859196,2869758,2871497,2875126,3026962,2876292,2865711	7	0.0039	0.712002
INTERPRO_NAME	IPR003961:Fibronectin, type III	http://niaid.abcc.ncifcrf.gov/geneReport.jsp?rowids=,2859196,2869758,2875528,2859383,2871497,2865404,2875126,3026962,2876292,2877664,2865711,2863662	12	0.0066	0.872607
SMART_NAME	SM00060:FN3	http://niaid.abcc.ncifcrf.gov/geneReport.jsp?rowids=,2859196,2869758,2871497,2865404,2875126,3026962,2876292,2865711,2863662	9	0.005	0.880816
Functional Group 57	Median: 0.1364909087782059	Geo: 0.14141753983026045	http://niaid.abcc.ncifcrf.gov/geneReport.jsp?rowids=,3029633,2875026,2863134,2859371,2865575,2872735,2943207,2867478
UP_SEQ_FEATURE	DNA-binding region:HMG box	http://niaid.abcc.ncifcrf.gov/geneReport.jsp?rowids=,3029633,2875026,2863134,2859371,2865575,2872735,2943207	7	0.0039	0.0519139
SMART_NAME	SM00398:HMG	http://niaid.abcc.ncifcrf.gov/geneReport.jsp?rowids=,2867478,3029633,2875026,2863134,2859371,2865575,2872735,2943207	8	0.0044	0.130259
INTERPRO_NAME	IPR000910:HMG1/2 (high mobility group) box	http://niaid.abcc.ncifcrf.gov/geneReport.jsp?rowids=,2867478,3029633,2875026,2863134,2859371,2865575,2872735,2943207	8	0.0044	0.142723
INTERPRO_NAME	IPR000135:High mobility group box HMG1 and HMG2	http://niaid.abcc.ncifcrf.gov/geneReport.jsp?rowids=,2867478,2863134,2865575	3	0.0017	0.414409
Functional Group 58	Median: 0.15592594065601437	Geo: 0.14598587072174046	http://niaid.abcc.ncifcrf.gov/geneReport.jsp?rowids=,2866220,2875544,2869447,3024821,2859220,2868484,2874426,2867200,2878311,2867478,2873112,3027007,2875212,2861041,2865575,2875522,2859249,2859371,2874978,2877964,2877664,3030106,3029623,2870228,2872329,2877982,2873796,2872735,2858925,2860969,2864006,2865444,2873829,2871142,3029455,2872537,3028774,2859041,2876461,2864601,3028898,2864423,2943037,30…
GOTERM_BP_ALL	regulation of transcription from RNA polymerase II promoter	http://niaid.abcc.ncifcrf.gov/geneReport.jsp?rowids=,2866220,2875544,2869447,3024821,2859220,2868484,2874426,2867200,2878311,2867478,2873112,3027007,2875212,2861041,2865575,2875522,2859249,2859371,2874978,2877964,2877664,3030106,3029623,2870228,2872329,2877982,2873796,2872735,2858925	29	0.0161	0.065794
SP_PIR_KEYWORDS	activator	http://niaid.abcc.ncifcrf.gov/geneReport.jsp?rowids=,2875544,2860969,2869447,2864006,2859220,2874426,2867200,2865444,2878311,2875212,2873829,2875522,2871142,2859371,3029455,2877964,2872537,3030106,3028774,2872329,2859041,2876461,2864601,2877982,2872735,2858925,3028898	27	0.015	0.155926
GOTERM_BP_ALL	transcription from RNA polymerase II promoter	http://niaid.abcc.ncifcrf.gov/geneReport.jsp?rowids=,2866220,2875544,2864423,2869447,3024821,2943037,2859220,2864006,2868484,2874426,2867200,3024438,2864505,2878311,2867478,2873112,3027007,2875212,2861041,2864360,2875522,2865575,2871142,2859249,2859371,2874978,2868954,3029455,2877964,2877664,3030106,2870228,3029623,2872329,3028774,2876461,2877982,2873796,2872735,2858925,2875305	41	0.0227	0.303269
Functional Group 59	Median: 0.18432431199803695	Geo: 0.1487531040776257	http://niaid.abcc.ncifcrf.gov/geneReport.jsp?rowids=,2897642,2940902,2911966,2870351,3023735,2966485,2862716,2887440,2919663,2877530,3023960,3026890,2870651,2944632,2876231,2857989,2881452,2890082,2871386,2877877,3024780,2865369,3027278,3025957,2878704,2873560,2877496,2874338,2924509,3027776,2875201,2871343
GOTERM_BP_ALL	protein folding	http://niaid.abcc.ncifcrf.gov/geneReport.jsp?rowids=,2897642,2940902,2911966,2870351,3023735,2966485,2862716,2887440,2919663,2877530,3023960,3026890,2870651,2944632,2876231,2857989,2881452,2890082,2871386,2877877,3024780,2865369,3027278,3025957,2878704,2873560,2877496,2874338,2924509	29	0.0161	0.0754029
SP_PIR_KEYWORDS	chaperone	http://niaid.abcc.ncifcrf.gov/geneReport.jsp?rowids=,3024780,2966485,2862716,3027278,2870351,2873560,2944632,2870651,2877496,2881452,2877530,2877877	12	0.0066	0.184324
GOTERM_MF_ALL	unfolded protein binding	http://niaid.abcc.ncifcrf.gov/geneReport.jsp?rowids=,3026890,2870351,2870651,2944632,2881452,2877877,3024780,2966485,2862716,3027278,2865369,2873560,3027776,2877496,2875201,2871343,2877530	17	0.0094	0.236825
Functional Group 60	Median: 0.12885625898340006	Geo: 0.15001133375851333	http://niaid.abcc.ncifcrf.gov/geneReport.jsp?rowids=,2872680,3026138,2872443,2878356,2861520,2866515,2864057,2860740,2878704,3026908,2860771,2876040,2878435,2873557,3026866
SP_PIR_KEYWORDS	nucleotide binding	http://niaid.abcc.ncifcrf.gov/geneReport.jsp?rowids=,2872680,3026138,2872443,2878356,2861520,2866515,2864057,2860740,2878704,3026908,2860771,2876040,2878435,2873557,3026866	15	0.0083	0.097006
SP_PIR_KEYWORDS	P-loop	http://niaid.abcc.ncifcrf.gov/geneReport.jsp?rowids=,2872680,3026138,2872443,2878356,2861520,2866515,2864057,2860740,2878704,3026908,2860771,2876040,2878435,2873557,3026866	15	0.0083	0.128856
SP_PIR_KEYWORDS	GTP binding	http://niaid.abcc.ncifcrf.gov/geneReport.jsp?rowids=,2860740,2872443,3026138,2860771,2878356,2878435,2866515,3026866	8	0.0044	0.270065
Functional Group 61	Median: 0.2030017713546109	Geo: 0.16454496852239983	http://niaid.abcc.ncifcrf.gov/geneReport.jsp?rowids=,3025797,2865783,2871579,2873143,2871776,2859000,3026969,2859706,2870577
SP_PIR_KEYWORDS	blood	http://niaid.abcc.ncifcrf.gov/geneReport.jsp?rowids=,3025797,2865783,2871579,2873143	4	0.0022	0.0178947
SP_PIR_KEYWORDS	oxygen transport	http://niaid.abcc.ncifcrf.gov/geneReport.jsp?rowids=,2865783,2871579,2873143,2871776,2859000	5	0.0028	0.0272127
SP_PIR_KEYWORDS	oxygen carrier	http://niaid.abcc.ncifcrf.gov/geneReport.jsp?rowids=,2865783,2871579,2873143	3	0.0017	0.0765848
PIR_SUPERFAMILY_NAME	SF500045:hemoglobin, vertebrate type	http://niaid.abcc.ncifcrf.gov/geneReport.jsp?rowids=,2865783,2871579,2873143	3	0.0017	0.0921056
GOTERM_MF_ALL	oxygen transporter activity	http://niaid.abcc.ncifcrf.gov/geneReport.jsp?rowids=,2865783,2871579,2873143,2871776	4	0.0022	0.138835
UP_SEQ_FEATURE	metal ion-binding site:Iron (heme distal ligand)	http://niaid.abcc.ncifcrf.gov/geneReport.jsp?rowids=,2865783,2871579,2873143	3	0.0017	0.165361
PIR_SUPERFAMILY_NAME	SF036518:globin	http://niaid.abcc.ncifcrf.gov/geneReport.jsp?rowids=,2865783,2871579,2873143	3	0.0017	0.198298
GOTERM_BP_ALL	gas transport	http://niaid.abcc.ncifcrf.gov/geneReport.jsp?rowids=,2865783,2871579,2873143,2871776	4	0.0022	0.203002
GOTERM_BP_ALL	oxygen transport	http://niaid.abcc.ncifcrf.gov/geneReport.jsp?rowids=,2865783,2871579,2873143,2871776	4	0.0022	0.203002
INTERPRO_NAME	IPR000971:Globin	http://niaid.abcc.ncifcrf.gov/geneReport.jsp?rowids=,2865783,2871579,2873143	3	0.0017	0.248625
UP_SEQ_FEATURE	metal ion-binding site:Iron (heme proximal ligand)	http://niaid.abcc.ncifcrf.gov/geneReport.jsp?rowids=,2865783,2871579,2873143	3	0.0017	0.248714
GOTERM_CC_ALL	hemoglobin complex	http://niaid.abcc.ncifcrf.gov/geneReport.jsp?rowids=,2865783,2871579,2873143	3	0.0017	0.291274
SP_PIR_KEYWORDS	erythrocyte	http://niaid.abcc.ncifcrf.gov/geneReport.jsp?rowids=,2865783,2871579,2873143	3	0.0017	0.331289
INTERPRO_NAME	IPR012292:Globin-related	http://niaid.abcc.ncifcrf.gov/geneReport.jsp?rowids=,2865783,2871579,2873143	3	0.0017	0.332972
SP_PIR_KEYWORDS	chromoprotein	http://niaid.abcc.ncifcrf.gov/geneReport.jsp?rowids=,3026969,2859706,2865783,2870577,2871579,2873143	6	0.0033	0.442974
GOTERM_MF_ALL	oxygen binding	http://niaid.abcc.ncifcrf.gov/geneReport.jsp?rowids=,2865783,2870577,2871579,2873143	4	0.0022	0.509145
Functional Group 62	Median: 0.16194768917099364	Geo: 0.16542294669082583	http://niaid.abcc.ncifcrf.gov/geneReport.jsp?rowids=,2862716,2878382,2875494,2875021,2875512,2869659
GOTERM_BP_ALL	mRNA catabolism	http://niaid.abcc.ncifcrf.gov/geneReport.jsp?rowids=,2862716,2878382,2875494,2875021,2875512	5	0.0028	0.0765636
GOTERM_BP_ALL	RNA catabolism	http://niaid.abcc.ncifcrf.gov/geneReport.jsp?rowids=,2862716,2878382,2869659,2875494,2875021,2875512	6	0.0033	0.161948
GOTERM_BP_ALL	mRNA catabolism, nonsense-mediated decay	http://niaid.abcc.ncifcrf.gov/geneReport.jsp?rowids=,2878382,2875494,2875512	3	0.0017	0.365082
Functional Group 63	Median: 0.1518088632738131	Geo: 0.17236701519631215	http://niaid.abcc.ncifcrf.gov/geneReport.jsp?rowids=,2859706,2869902,3026398,2862828,3027164,2859122,3027355,2873548,2871351,2885108,2863183,2873661,2869624,2867019,2966496,2866485
GOTERM_BP_ALL	positive regulation of caspase activity	http://niaid.abcc.ncifcrf.gov/geneReport.jsp?rowids=,2859706,2869902,3026398,2862828,3027164	5	0.0028	0.111333
GOTERM_BP_ALL	caspase activation	http://niaid.abcc.ncifcrf.gov/geneReport.jsp?rowids=,2859706,2869902,3026398,2862828,3027164	5	0.0028	0.111333
GOTERM_BP_ALL	regulation of caspase activity	http://niaid.abcc.ncifcrf.gov/geneReport.jsp?rowids=,2859706,2869902,3026398,2862828,3027164	5	0.0028	0.12424
GOTERM_BP_ALL	positive regulation of hydrolase activity	http://niaid.abcc.ncifcrf.gov/geneReport.jsp?rowids=,2859706,2869902,3026398,2862828,3027164	5	0.0028	0.151809
GOTERM_BP_ALL	apoptotic program	http://niaid.abcc.ncifcrf.gov/geneReport.jsp?rowids=,2859706,2859122,2869902,3026398,2862828,3027164,3027355	7	0.0039	0.188615
GOTERM_BP_ALL	positive regulation of enzyme activity	http://niaid.abcc.ncifcrf.gov/geneReport.jsp?rowids=,2873548,2859706,2869902,3026398,2871351,2862828,3027164,2885108,2863183,2873661,2869624	11	0.0061	0.303717
GOTERM_BP_ALL	regulation of hydrolase activity	http://niaid.abcc.ncifcrf.gov/geneReport.jsp?rowids=,2859706,2869902,3026398,2867019,2966496,2862828,3027164,2866485	8	0.0044	0.337544
Functional Group 64	Median: 0.21981868051022516	Geo: 0.17253760676079116	http://niaid.abcc.ncifcrf.gov/geneReport.jsp?rowids=,2872069,2869795,2871351,2861950,3026675,2885108,2859393,2874426,3026398,2860991,2873548,3024108,2869903,3026412,2869902,2858879,3025435,2859127,2872709,3024659,2877872,2866515,2870641,2869624,2865473,2870083,2877972,2860740,3026706,2877982,2875070,2863183,3028726,2866220,2873661,3027007,2874725,2871136,2871343,2859122,3029383,2870651,2859249,30…
GOTERM_BP_ALL	protein kinase cascade	http://niaid.abcc.ncifcrf.gov/geneReport.jsp?rowids=,2872069,2869795,2871351,2861950,3026675,2885108,2859393,2874426,3026398,2860991,2873548,3024108,2869903,3026412,2869902,2858879,3025435,2859127,2872709,3024659,2877872,2866515,2870641,2869624,2865473,2870083,2877972,2860740,3026706,2877982,2875070,2863183,3028726	33	0.0183	0.0130526
GOTERM_BP_ALL	positive regulation of biological process	http://niaid.abcc.ncifcrf.gov/geneReport.jsp?rowids=,2866220,2869795,2871351,3026675,2873661,3026398,3027007,2874725,2871136,2871343,2860991,3024108,2869903,2859122,2869902,2858879,3025435,2859127,3029383,2870651,2859249,3030110,2869768,2870641,2877664,2865473,3026020,3027635,2871579,3024834,2863183,3028726,2875544,2859706,2862828,2870545,2885108,2859393,2864006,2873112,3027674,2875522,2873548,28…	58	0.0321	0.0806797
GOTERM_BP_ALL	positive regulation of cellular process	http://niaid.abcc.ncifcrf.gov/geneReport.jsp?rowids=,2866220,2869795,2871351,3026675,3026398,3027007,2874725,2871343,2860991,3024108,2869903,2869902,2858879,2859122,3025435,2859127,3029383,3030110,2859249,2870641,2869768,2877664,2865473,3026020,3027635,3024834,2863183,3028726,2875544,2862828,2870545,2859393,2864006,2873112,3027674,2875522,2873548,2877872,2866515,2869023,2870083,2877972,2860740,30…	50	0.0277	0.0943422
GOTERM_BP_ALL	positive regulation of transcription	http://niaid.abcc.ncifcrf.gov/geneReport.jsp?rowids=,2869903,2875544,2859249,3026675,2870545,2877664,2864006,3027007,2873112,2864867,2875522,2863183,2858925	13	0.0072	0.190268
GOTERM_BP_ALL	positive regulation of metabolism	http://niaid.abcc.ncifcrf.gov/geneReport.jsp?rowids=,2873548,2869903,2875544,2870651,2859249,3026675,2870545,2877664,2864006,2873112,3027007,2864867,2871579,2875522,2863183,2858925,2862672	17	0.0094	0.21865
GOTERM_BP_ALL	positive regulation of nucleobase, nucleoside, nucleotide and nucleic acid metabolism	http://niaid.abcc.ncifcrf.gov/geneReport.jsp?rowids=,2869903,2875544,2859249,3026675,2870545,2877664,2864006,3027007,2873112,2864867,2875522,2863183,2858925	13	0.0072	0.220987
GOTERM_BP_ALL	positive regulation of cellular metabolism	http://niaid.abcc.ncifcrf.gov/geneReport.jsp?rowids=,2873548,2869903,2875544,2859249,3026675,2870545,2877664,2864006,2873112,3027007,2864867,2875522,2863183,2858925,2862672	15	0.0083	0.297228
GOTERM_BP_ALL	positive regulation of transcription, DNA-dependent	http://niaid.abcc.ncifcrf.gov/geneReport.jsp?rowids=,2875544,2873112,3027007,2864867,2859249,2875522,2858925,2877664,2864006	9	0.005	0.37889
GOTERM_BP_ALL	positive regulation of physiological process	http://niaid.abcc.ncifcrf.gov/geneReport.jsp?rowids=,2866220,2875544,2869795,2871351,2862828,3026675,2870545,2864006,3026398,2873112,3027007,3027674,2874725,2875522,2871343,2873548,2869903,2859122,3029383,2870651,2859249,3030110,2869768,2877664,2869023,3026020,2860740,3026706,2869847,3026843,3027635,2864867,2871579,3024834,2865300,2863183,2858925,2862672	38	0.021	0.423997
GOTERM_BP_ALL	positive regulation of cellular physiological process	http://niaid.abcc.ncifcrf.gov/geneReport.jsp?rowids=,2866220,2875544,2869795,2871351,2862828,3026675,2870545,2864006,3026398,2873112,3027007,3027674,2874725,2875522,2871343,2873548,2869903,2859122,3029383,2859249,3030110,2869768,2877664,2869023,2860740,2869847,3026706,3026843,3027635,2864867,3024834,2865300,2863183,2858925,2862672	35	0.0194	0.536069
Functional Group 65	Median: 0.17992265243628572	Geo: 0.17287915395933712	http://niaid.abcc.ncifcrf.gov/geneReport.jsp?rowids=,3024679,3029548,2877833,3030116,2870083,2876365,2874817,2864825,2866648,3028523,2865059,3024487
GOTERM_BP_ALL	lipid transport	http://niaid.abcc.ncifcrf.gov/geneReport.jsp?rowids=,3024679,3029548,2877833,3030116,2870083,2876365,2874817,2864825,2866648,3028523	10	0.0055	0.0919135
SP_PIR_KEYWORDS	lipid transport	http://niaid.abcc.ncifcrf.gov/geneReport.jsp?rowids=,3029548,2877833,2870083,2876365,2874817,2866648	6	0.0033	0.179923
GOTERM_MF_ALL	lipid transporter activity	http://niaid.abcc.ncifcrf.gov/geneReport.jsp?rowids=,3029548,3030116,2865059,2870083,2876365,3024487,2874817,3028523	8	0.0044	0.312437
Functional Group 66	Median: 0.20888919683358978	Geo: 0.17349360578463388	http://niaid.abcc.ncifcrf.gov/geneReport.jsp?rowids=,2873548,3027007,3026843,2864328,2869768,2869023,3028224,3027124,3024659,2873326,2872150,3027635,3027903,3028898,3028692
GOTERM_BP_ALL	regulation of myeloid cell differentiation	http://niaid.abcc.ncifcrf.gov/geneReport.jsp?rowids=,2873548,3027007,3026843,2864328	4	0.0022	0.0672517
GOTERM_BP_ALL	monocyte differentiation	http://niaid.abcc.ncifcrf.gov/geneReport.jsp?rowids=,2873548,3026843,2864328,2869768	4	0.0022	0.081017
GOTERM_BP_ALL	regulation of monocyte differentiation	http://niaid.abcc.ncifcrf.gov/geneReport.jsp?rowids=,2873548,3026843,2864328	3	0.0017	0.115103
GOTERM_BP_ALL	myeloid cell differentiation	http://niaid.abcc.ncifcrf.gov/geneReport.jsp?rowids=,2873548,3027007,3026843,2864328,2869768	5	0.0028	0.181439
GOTERM_BP_ALL	hemopoiesis	http://niaid.abcc.ncifcrf.gov/geneReport.jsp?rowids=,2869023,3028224,2873548,3027124,3027007,3026843,3024659,2864328,2869768,2873326	10	0.0055	0.236339
GOTERM_BP_ALL	hemopoietic or lymphoid organ development	http://niaid.abcc.ncifcrf.gov/geneReport.jsp?rowids=,2869023,3028224,2873548,3027124,3027007,3026843,3024659,2864328,2869768,2873326	10	0.0055	0.246092
GOTERM_BP_ALL	regulation of development	http://niaid.abcc.ncifcrf.gov/geneReport.jsp?rowids=,2873548,2872150,3027007,3026843,3027635,3027903,2864328,3028898,3028692	9	0.005	0.266099
GOTERM_BP_ALL	regulation of cell differentiation	http://niaid.abcc.ncifcrf.gov/geneReport.jsp?rowids=,2873548,2872150,3027007,3026843,3027903,2864328	6	0.0033	0.466116
Functional Group 67	Median: 0.165556001254871	Geo: 0.1778471906138988	http://niaid.abcc.ncifcrf.gov/geneReport.jsp?rowids=,3026635,3027635,2873661,2859846,2863904,2876899,2865612,3024659,2874817,2870641,2859122,2877939
SP_PIR_KEYWORDS	Alzheimer disease	http://niaid.abcc.ncifcrf.gov/geneReport.jsp?rowids=,3026635,3027635,2873661	3	0.0017	0.13402
GENETIC_ASSOCIATION_DB	ALZHEIMER'S DISEASE	http://niaid.abcc.ncifcrf.gov/geneReport.jsp?rowids=,3026635,2859846,2863904,2876899,2865612,3027635,3024659,2874817,2870641,2873661	10	0.0055	0.15689
KEGG_PATHWAY	HSA05010:ALZHEIMER'S DISEASE	http://niaid.abcc.ncifcrf.gov/geneReport.jsp?rowids=,3026635,2876899,2865612,3027635,2873661	5	0.0028	0.174222
KEGG_PATHWAY	HSA01510:NEURODEGENERATIVE DISORDERS	http://niaid.abcc.ncifcrf.gov/geneReport.jsp?rowids=,3026635,2859122,2876899,3027635,2877939,2873661	6	0.0033	0.2731
Functional Group 68	Median: 0.1252178977710171	Geo: 0.17978604589928585	http://niaid.abcc.ncifcrf.gov/geneReport.jsp?rowids=,2876899,2873472,2863948,3025522,3029197,2863997,2869684,2869795,2877517,2873226,2877833,3030116,2876211,2870491,2873195,2859603,2859367,3025491,2866515,2874983,2877150,3028862,2873479,2875187,2878273,2874817,3026029,3024834,2888211,2868634,2869659,2875021,2870545,2873661,2888225,2862716,2878382,2864980,2860172,2870593,3026890,2860332,2875512,28…
SP_PIR_KEYWORDS	glycolysis	http://niaid.abcc.ncifcrf.gov/geneReport.jsp?rowids=,2876899,2873472,2863948,3025522,3029197,2863997,2869684	7	0.0039	0.0666383
BIOCARTA	h_glycolysisPathway:Glycolysis Pathway	http://niaid.abcc.ncifcrf.gov/geneReport.jsp?rowids=,2876899,2873472,3025522,2863997	4	0.0022	0.084601
GOTERM_BP_ALL	alcohol metabolism	http://niaid.abcc.ncifcrf.gov/geneReport.jsp?rowids=,2869795,2863948,3025522,2877517,2873226,2877833,3030116,2876211,2870491,2873195,2876899,2859603,2859367,2873472,3025491,2866515,2869684,2874983,2877150,3028862,2873479,2875187,2878273,2874817,3026029,3029197,3024834,2863997,2888211	29	0.0161	0.107391
GOTERM_BP_ALL	hexose metabolism	http://niaid.abcc.ncifcrf.gov/geneReport.jsp?rowids=,2873195,2876899,2859603,2859367,2869795,2873472,3025491,2863948,3025522,2866515,2877517,2873226,2869684,3028862,2875187,3029197,2863997,2888211	18	0.01	0.108401
GOTERM_BP_ALL	glucose metabolism	http://niaid.abcc.ncifcrf.gov/geneReport.jsp?rowids=,2873195,2859603,2876899,2859367,2873472,2863948,3025522,2866515,2873226,2869684,2875187,3029197,2863997,2888211	14	0.0078	0.116112
GOTERM_BP_ALL	hexose catabolism	http://niaid.abcc.ncifcrf.gov/geneReport.jsp?rowids=,2873195,2876899,2873472,2863948,3025522,3029197,2863997,2866515,2888211,2869684,3028862,2875187	12	0.0066	0.118356
GOTERM_BP_ALL	glucose catabolism	http://niaid.abcc.ncifcrf.gov/geneReport.jsp?rowids=,2873195,2876899,2873472,2863948,3025522,3029197,2863997,2866515,2888211,2869684,2875187	11	0.0061	0.118655
GOTERM_BP_ALL	monosaccharide catabolism	http://niaid.abcc.ncifcrf.gov/geneReport.jsp?rowids=,2873195,2876899,2873472,2863948,3025522,3029197,2863997,2866515,2888211,2869684,3028862,2875187	12	0.0066	0.124576
GOTERM_BP_ALL	glycolysis	http://niaid.abcc.ncifcrf.gov/geneReport.jsp?rowids=,2873195,2876899,2873472,2863948,3025522,3029197,2863997,2866515,2869684,2875187	10	0.0055	0.125218
GOTERM_BP_ALL	monosaccharide metabolism	http://niaid.abcc.ncifcrf.gov/geneReport.jsp?rowids=,2873195,2876899,2859603,2859367,2869795,2873472,3025491,2863948,3025522,2866515,2877517,2873226,2869684,3028862,2875187,3029197,2863997,2888211	18	0.01	0.126887
GOTERM_BP_ALL	alcohol catabolism	http://niaid.abcc.ncifcrf.gov/geneReport.jsp?rowids=,2873195,2876899,2873472,2863948,3025522,3029197,2863997,2866515,2888211,2869684,3028862,2875187	12	0.0066	0.137547
GOTERM_BP_ALL	carbohydrate catabolism	http://niaid.abcc.ncifcrf.gov/geneReport.jsp?rowids=,2873195,2876899,2873472,2863948,3025522,2866515,2869684,3028862,2875187,2868634,3029197,2863997,2888211	13	0.0072	0.261998
GOTERM_BP_ALL	cellular carbohydrate catabolism	http://niaid.abcc.ncifcrf.gov/geneReport.jsp?rowids=,2873195,2876899,2873472,2863948,3025522,2866515,2869684,3028862,2875187,2868634,3029197,2863997,2888211	13	0.0072	0.261998
GOTERM_BP_ALL	cellular macromolecule catabolism	http://niaid.abcc.ncifcrf.gov/geneReport.jsp?rowids=,2869659,2863948,2875021,3025522,2870545,2873661,2888225,2862716,2878382,2864980,2868634,2860172,2870593,2873195,3026890,2860332,2876899,2873472,2866515,2869684,3028862,2875512,2875187,2875494,2860889,3024844,3029197,2863997,2888211	29	0.0161	0.399961
KEGG_PATHWAY	HSA00010:GLYCOLYSIS / GLUCONEOGENESIS	http://niaid.abcc.ncifcrf.gov/geneReport.jsp?rowids=,2876899,3026029,2873472,3025522,2863997,2869684,2929030,2873479	8	0.0044	0.451186
GOTERM_BP_ALL	cellular carbohydrate metabolism	http://niaid.abcc.ncifcrf.gov/geneReport.jsp?rowids=,3029233,2869795,2861951,2863948,3025522,2877517,2873226,2865117,2868634,2866607,2873195,2859603,2876899,2859367,2858332,2875114,2873472,3025491,2864346,2866515,2869684,3028862,2875187,3029197,2863997,2888211	26	0.0144	0.674213
GOTERM_BP_ALL	carbohydrate metabolism	http://niaid.abcc.ncifcrf.gov/geneReport.jsp?rowids=,3029233,2869795,2876444,2861951,2863948,3025522,2877517,2873226,3024093,2868634,2865117,2866607,2871214,2876218,2873195,2876899,2859603,2859367,2858332,2875114,2873472,3025491,2864346,2866515,2859906,2869684,2870110,3028862,2875187,3028529,3029197,3026624,2863997,2888211	34	0.0188	0.880373
Functional Group 69	Median: 0.19263849773718875	Geo: 0.18120154411731595	http://niaid.abcc.ncifcrf.gov/geneReport.jsp?rowids=,2859189,2871660,3027677
INTERPRO_NAME	IPR011625:Alpha-2-macroglobulin, N-terminal 2	http://niaid.abcc.ncifcrf.gov/geneReport.jsp?rowids=,2859189,2871660,3027677	3	0.0017	0.165307
INTERPRO_NAME	IPR002890:Alpha-2-macroglobulin, N-terminal	http://niaid.abcc.ncifcrf.gov/geneReport.jsp?rowids=,2859189,2871660,3027677	3	0.0017	0.165307
INTERPRO_NAME	IPR011626:A-macroglobulin complement component	http://niaid.abcc.ncifcrf.gov/geneReport.jsp?rowids=,2859189,2871660,3027677	3	0.0017	0.192638
INTERPRO_NAME	IPR011627:A-macroglobulin receptor	http://niaid.abcc.ncifcrf.gov/geneReport.jsp?rowids=,2859189,2871660,3027677	3	0.0017	0.192638
INTERPRO_NAME	IPR001599:Alpha-2-macroglobulin	http://niaid.abcc.ncifcrf.gov/geneReport.jsp?rowids=,2859189,2871660,3027677	3	0.0017	0.192638
Functional Group 70	Median: 0.2240131863641248	Geo: 0.18711431548997412	http://niaid.abcc.ncifcrf.gov/geneReport.jsp?rowids=,2873148,2877974,2858862,2870752,3030114,3025947,2877150,2874983,2875719
SP_PIR_KEYWORDS	peroxisome	http://niaid.abcc.ncifcrf.gov/geneReport.jsp?rowids=,2873148,2877974,2858862,2870752,3030114,3025947,2877150,2874983	8	0.0044	0.130549
GOTERM_CC_ALL	peroxisome	http://niaid.abcc.ncifcrf.gov/geneReport.jsp?rowids=,2873148,2877974,2875719,2858862,2870752,3030114,3025947,2877150,2874983	9	0.005	0.224013
GOTERM_CC_ALL	microbody	http://niaid.abcc.ncifcrf.gov/geneReport.jsp?rowids=,2873148,2877974,2875719,2858862,2870752,3030114,3025947,2877150,2874983	9	0.005	0.224013
Functional Group 71	Median: 0.24508884758552546	Geo: 0.19605130031962495	http://niaid.abcc.ncifcrf.gov/geneReport.jsp?rowids=,2874818,2859519,3026763,2873796,2865791,2872537,2871142,3024438,2864311,2871351,3024435,2873829,3029455,2868278,2867911,3024821,3030106,2872755,2859899,2870651,2872990,2873017,2876578,2872150,2863818,2866258,2875201,2868227,2863183
SP_PIR_KEYWORDS	leucine zipper	http://niaid.abcc.ncifcrf.gov/geneReport.jsp?rowids=,2874818,2859519,3026763,2873796,2865791,2872537,2871142	7	0.0039	0.0613937
UP_SEQ_FEATURE	domain:Leucine-zipper	http://niaid.abcc.ncifcrf.gov/geneReport.jsp?rowids=,3024438,2864311,2871351,3024435,2873829,3029455,2873796,2865791,2872537,2868278,2867911,2871142	12	0.0066	0.0805382
UP_SEQ_FEATURE	DNA-binding region:Basic motif	http://niaid.abcc.ncifcrf.gov/geneReport.jsp?rowids=,2864311,3024821,2872537,3030106,2868278,3024438,2872755,2859519,3024435,2873829,2873796,2865791,2859899,2871142	14	0.0078	0.0950239
GOTERM_MF_ALL	protein dimerization activity	http://niaid.abcc.ncifcrf.gov/geneReport.jsp?rowids=,2864311,2870651,2872990,2872537,2873017,2876578,2872150,2863818,2866258,2873829,2873796,2875201,2865791,2868227,2863183,2871142	16	0.0089	0.245089
SMART_NAME	SM00338:BRLZ	http://niaid.abcc.ncifcrf.gov/geneReport.jsp?rowids=,2864311,2873829,2873796,2865791,2872537,2871142	6	0.0033	0.347074
INTERPRO_NAME	IPR004827:Basic-leucine zipper (bZIP) transcription factor	http://niaid.abcc.ncifcrf.gov/geneReport.jsp?rowids=,2864311,2873829,2873796,2865791,2872537,2871142	6	0.0033	0.383268
INTERPRO_NAME	IPR011616:bZIP transcription factor, bZIP_1	http://niaid.abcc.ncifcrf.gov/geneReport.jsp?rowids=,2873829,2873796,2872537	3	0.0017	0.726745
Functional Group 72	Median: 0.5925544965467207	Geo: 0.20294092625771087	http://niaid.abcc.ncifcrf.gov/geneReport.jsp?rowids=,2859226,2877226,2870200,2876986,2860428,3024340,2860004,3028198,2975300,2876696,2863818,2878852,2873171,2890070,2874001,2867213,3029507,3028692,2860454,2869902,2875747,2875990,2871558,2876231,2870511,3030110,2960463,3026283,3028162,2874291,2875123,3029548,3026020,2870158,2875126,2874579,2874817,2860207,2860684,3029833,2860240,2861060,2864852,30…
SP_PIR_KEYWORDS	signal	http://niaid.abcc.ncifcrf.gov/geneReport.jsp?rowids=,2859226,2877226,2870200,2876986,2860428,3024340,2860004,3028198,2975300,2876696,2863818,2878852,2873171,2890070,2874001,2867213,3029507,3028692,2860454,2869902,2875747,2875990,2871558,2876231,2870511,3030110,2960463,3026283,3028162,2874291,2875123,3029548,3026020,2870158,2875126,2874579,2874817,2860207,2860684,3029833,2860240,2861060,2864852,30…	189	0.1047	0.00140874
SP_PIR_KEYWORDS	glycoprotein	http://niaid.abcc.ncifcrf.gov/geneReport.jsp?rowids=,2870200,2877226,2860004,2975300,2876696,3024093,2876272,2878852,2874001,2877945,2876231,2960463,2872402,2875123,3026020,2875126,2874579,2874590,3029809,2884757,3029836,3025947,2864862,2863761,3029830,2878913,2875039,3028870,2877829,2874556,2873548,2869758,2876167,2871377,2869748,3025491,2861848,2864346,3025978,3029313,2873537,2881671,2865711,28…	210	0.1163	0.417738
UP_SEQ_FEATURE	signal peptide	http://niaid.abcc.ncifcrf.gov/geneReport.jsp?rowids=,2859226,2877226,2870200,2876986,2860428,3024340,2860004,3028198,2874258,2975300,2876696,2863818,2878852,2873171,2890070,2874001,2867213,3029507,3028692,2860454,2869902,2875747,2875990,2871558,2876231,2870511,3030110,2960463,3026283,3028162,2874291,2864262,2875123,3029548,3026020,2870158,2875126,2874579,2874817,2860207,2860684,3029833,2860240,28…	191	0.1058	0.592554
UP_SEQ_FEATURE	disulfide bond	http://niaid.abcc.ncifcrf.gov/geneReport.jsp?rowids=,2859226,2877226,2870200,2860004,2874258,3029522,2876696,2863818,2873171,2890070,2874001,3029507,2867213,3028692,2874859,2869902,2875747,2875990,2877945,3026283,2874291,2875123,3029548,3026020,2870158,2876461,2870752,2875126,2865236,3027635,2874817,2860207,2860684,2877049,3029833,2860240,2861060,2864852,3029836,2868241,2864862,2875673,2865454,28…	152	0.0842	0.987244
UP_SEQ_FEATURE	glycosylation site:N-linked (GlcNAc...)	http://niaid.abcc.ncifcrf.gov/geneReport.jsp?rowids=,2859226,2877226,2870200,2876986,2860004,3028198,2874258,3029522,2975300,2876696,3024093,2878852,3029038,2867213,3029507,3028692,2874859,2869902,2875990,2871558,2876231,2870511,3030110,2960463,3026283,3028162,2859254,2872402,2874291,2868334,2875123,3029548,3026020,2875126,2874579,2874817,2860207,2874590,2884757,2877049,3029836,2875414,2868241,28…	190	0.1052	0.999911
Functional Group 73	Median: 0.2908614116051914	Geo: 0.20468023018029197	http://niaid.abcc.ncifcrf.gov/geneReport.jsp?rowids=,2876440,2865773,3027717,2876233,2876933,2870640,2870491,2873435,2877974,2863948,3027782,2863351,2860332
GOTERM_MF_ALL	oxidoreductase activity, acting on the CH-CH group of donors	http://niaid.abcc.ncifcrf.gov/geneReport.jsp?rowids=,2876440,2865773,3027717,2876233,2876933,2870640,2870491,2873435	8	0.0044	0.0295084
INTERPRO_NAME	IPR006090:Acyl-CoA dehydrogenase, type 1	http://niaid.abcc.ncifcrf.gov/geneReport.jsp?rowids=,2876233,2876933,2870640	3	0.0017	0.248625
GOTERM_MF_ALL	acyl-CoA dehydrogenase activity	http://niaid.abcc.ncifcrf.gov/geneReport.jsp?rowids=,2876233,2876933,2870640	3	0.0017	0.2767
INTERPRO_NAME	IPR006091:Acyl-CoA dehydrogenase, central region	http://niaid.abcc.ncifcrf.gov/geneReport.jsp?rowids=,2876233,2876933,2870640	3	0.0017	0.305023
SP_PIR_KEYWORDS	flavoprotein	http://niaid.abcc.ncifcrf.gov/geneReport.jsp?rowids=,2877974,2865773,2863948,2876233,2876933,2870640,3027782,2863351	8	0.0044	0.317166
SP_PIR_KEYWORDS	fad	http://niaid.abcc.ncifcrf.gov/geneReport.jsp?rowids=,2877974,2860332,2865773,2876233,2876933,2870640,2863351	7	0.0039	0.374402
Functional Group 74	Median: 0.2036793369327956	Geo: 0.20524016300314812	http://niaid.abcc.ncifcrf.gov/geneReport.jsp?rowids=,2859226,3029833,2860207,2860596,2869758,2860573,2873672,2872296,2865143,3025797,2877697,2872069,2873171,2860969,2864006
SP_PIR_KEYWORDS	growth factor binding	http://niaid.abcc.ncifcrf.gov/geneReport.jsp?rowids=,2859226,3029833,2860207	3	0.0017	0.154815
INTERPRO_NAME	IPR000867:Insulin-like growth factor-binding protein, IGFBP	http://niaid.abcc.ncifcrf.gov/geneReport.jsp?rowids=,2859226,3029833,2860207,2860596	4	0.0022	0.161237
UP_SEQ_FEATURE	domain:IGFBP	http://niaid.abcc.ncifcrf.gov/geneReport.jsp?rowids=,2859226,3029833,2860207,2860596	4	0.0022	0.161286
SMART_NAME	SM00121:IB	http://niaid.abcc.ncifcrf.gov/geneReport.jsp?rowids=,2859226,3029833,2860207,2860596	4	0.0022	0.203679
GOTERM_MF_ALL	insulin-like growth factor binding	http://niaid.abcc.ncifcrf.gov/geneReport.jsp?rowids=,2859226,3029833,2860207,2860596	4	0.0022	0.245675
GOTERM_MF_ALL	growth factor binding	http://niaid.abcc.ncifcrf.gov/geneReport.jsp?rowids=,2859226,3029833,2869758,2860573,2860207,2860596,2873672	7	0.0039	0.253688
GOTERM_BP_ALL	regulation of cell growth	http://niaid.abcc.ncifcrf.gov/geneReport.jsp?rowids=,2859226,2872296,2865143,3025797,3029833,2877697,2872069,2873171,2860207,2860969,2860596,2864006	12	0.0066	0.300161
Functional Group 75	Median: 0.3605847898796576	Geo: 0.21245969579182022	http://niaid.abcc.ncifcrf.gov/geneReport.jsp?rowids=,3025318,2867865,2858332,3027733,3027717,3025779,2870320,2871521,3025522,3025766,2878303
SP_PIR_KEYWORDS	pyridoxal phosphate	http://niaid.abcc.ncifcrf.gov/geneReport.jsp?rowids=,3025318,2867865,2858332,3027733,3027717,3025779,2870320,2871521	8	0.0044	0.045247
UP_SEQ_FEATURE	binding site:Pyridoxal phosphate (covalent)	http://niaid.abcc.ncifcrf.gov/geneReport.jsp?rowids=,3025318,2867865,2858332,3027733,3027717,2870320,2871521	7	0.0039	0.0712796
INTERPRO_NAME	IPR004839:Aminotransferase, class I and II	http://niaid.abcc.ncifcrf.gov/geneReport.jsp?rowids=,3025318,3025779,2870320	3	0.0017	0.360585
GOTERM_MF_ALL	transferase activity, transferring nitrogenous groups	http://niaid.abcc.ncifcrf.gov/geneReport.jsp?rowids=,3025318,3025779,2870320,2871521	4	0.0022	0.509145
SP_PIR_KEYWORDS	lyase	http://niaid.abcc.ncifcrf.gov/geneReport.jsp?rowids=,2867865,3027733,3027717,3025522,2870320,3025766,2878303	7	0.0039	0.731103
Functional Group 76	Median: 0.17250120579308126	Geo: 0.2136778587073846	http://niaid.abcc.ncifcrf.gov/geneReport.jsp?rowids=,2862469,2878140,2874151,2876578,2866810,2863238,2870807,2862608,3027625,2929030,3028692,2864852,2875990,3029830,2875123,3026843,2864328
GOTERM_BP_ALL	ectoderm development	http://niaid.abcc.ncifcrf.gov/geneReport.jsp?rowids=,2862469,2878140,2874151,2876578,2866810,2863238,2870807,2862608,3027625,2929030,3028692	11	0.0061	0.161414
GOTERM_BP_ALL	epidermis development	http://niaid.abcc.ncifcrf.gov/geneReport.jsp?rowids=,2862469,2878140,2874151,2876578,2863238,2870807,2862608,3027625,2929030,3028692	10	0.0055	0.172501
GOTERM_BP_ALL	tissue development	http://niaid.abcc.ncifcrf.gov/geneReport.jsp?rowids=,2864852,2875990,3027625,3029830,2878140,2862469,2875123,2874151,2876578,2866810,3026843,2863238,2870807,2864328,2862608,2929030,3028692	17	0.0094	0.350385
Functional Group 77	Median: 0.2515423414607717	Geo: 0.22934404476840686	http://niaid.abcc.ncifcrf.gov/geneReport.jsp?rowids=,2860740,2858862,2874216,2858923,3026577,2863662,3028604,2877939
BIOCARTA	h_ecmPathway:Erk and PI-3 Kinase Are Necessary for Collagen Binding in Corneal Epithelia	http://niaid.abcc.ncifcrf.gov/geneReport.jsp?rowids=,2860740,2858862,2874216,2858923,3026577,2863662	6	0.0033	0.0655945
BIOCARTA	h_ucalpainPathway:uCalpain and friends in Cell spread	http://niaid.abcc.ncifcrf.gov/geneReport.jsp?rowids=,2860740,2858862,3028604,3026577	4	0.0022	0.18943
BIOCARTA	h_mCalpainPathway:mCalpain and friends in Cell motility	http://niaid.abcc.ncifcrf.gov/geneReport.jsp?rowids=,2858862,3028604,3026577,2863662	4	0.0022	0.313655
BIOCARTA	h_integrinPathway:Integrin Signaling Pathway	http://niaid.abcc.ncifcrf.gov/geneReport.jsp?rowids=,2860740,2858862,2877939,3026577	4	0.0022	0.709876
Functional Group 78	Median: 0.2388821421595786	Geo: 0.2295576596491977	http://niaid.abcc.ncifcrf.gov/geneReport.jsp?rowids=,3028713,3029781,2859217,3028604,2860338,3027661,3026577
INTERPRO_NAME	IPR009065:FERM	http://niaid.abcc.ncifcrf.gov/geneReport.jsp?rowids=,3028713,3029781,2859217,3028604,2860338,3027661,3026577	7	0.0039	0.171911
SMART_NAME	SM00295:B41	http://niaid.abcc.ncifcrf.gov/geneReport.jsp?rowids=,3028713,3029781,2859217,3028604,2860338,3027661,3026577	7	0.0039	0.225481
INTERPRO_NAME	IPR000798:Ezrin/radixin/moesin ERM	http://niaid.abcc.ncifcrf.gov/geneReport.jsp?rowids=,3028713,3029781,3028604,3027661	4	0.0022	0.238882
UP_SEQ_FEATURE	domain:FERM	http://niaid.abcc.ncifcrf.gov/geneReport.jsp?rowids=,3028713,3029781,2859217,3028604,3026577	5	0.0028	0.256804
INTERPRO_NAME	IPR000299:Band 4.1	http://niaid.abcc.ncifcrf.gov/geneReport.jsp?rowids=,3028713,3029781,2859217,3028604,2860338,3027661,3026577	7	0.0039	0.268077
Functional Group 79	Median: 0.3924460596090915	Geo: 0.2359950638761882	http://niaid.abcc.ncifcrf.gov/geneReport.jsp?rowids=,2860573,2860576,2870545,2878842,2858585,3028096,2865081,2865809
GOTERM_BP_ALL	neuromuscular junction development	http://niaid.abcc.ncifcrf.gov/geneReport.jsp?rowids=,2860573,2860576,2870545	3	0.0017	0.0300868
GOTERM_BP_ALL	striated muscle development	http://niaid.abcc.ncifcrf.gov/geneReport.jsp?rowids=,2878842,2858585,2860573,2860576,2870545,3028096	6	0.0033	0.149755
GOTERM_BP_ALL	muscle fiber development	http://niaid.abcc.ncifcrf.gov/geneReport.jsp?rowids=,2860573,2860576,2870545	3	0.0017	0.392446
GOTERM_BP_ALL	skeletal muscle development	http://niaid.abcc.ncifcrf.gov/geneReport.jsp?rowids=,2860573,2860576,2870545	3	0.0017	0.392446
GOTERM_BP_ALL	skeletal muscle fiber development	http://niaid.abcc.ncifcrf.gov/geneReport.jsp?rowids=,2860573,2860576,2870545	3	0.0017	0.392446
GOTERM_BP_ALL	muscle development	http://niaid.abcc.ncifcrf.gov/geneReport.jsp?rowids=,2878842,2858585,2860573,2860576,2865081,2865809,2870545,3028096	8	0.0044	0.634336
Functional Group 80	Median: 0.32839999775036655	Geo: 0.23641539191289043	http://niaid.abcc.ncifcrf.gov/geneReport.jsp?rowids=,2860093,3029849,2876211,2874725,3027717,2860004,3025867,2877150,2874983,2871246,2870491,2861996,2943166,2873435,3030114,2873472,2865059,2859254,2875187,2872329,3025033,2866073,2859544
SP_PIR_KEYWORDS	lipid synthesis	http://niaid.abcc.ncifcrf.gov/geneReport.jsp?rowids=,2860093,3029849,2876211,2874725,3027717,2860004,3025867,2877150,2874983,2871246,2870491	11	0.0061	0.00623035
SP_PIR_KEYWORDS	fatty acid biosynthesis	http://niaid.abcc.ncifcrf.gov/geneReport.jsp?rowids=,2874725,3027717,2860004,3025867,2871246	5	0.0028	0.097311
GOTERM_BP_ALL	prostanoid biosynthesis	http://niaid.abcc.ncifcrf.gov/geneReport.jsp?rowids=,2861996,2874725,2860004	3	0.0017	0.167845
GOTERM_BP_ALL	prostaglandin biosynthesis	http://niaid.abcc.ncifcrf.gov/geneReport.jsp?rowids=,2861996,2874725,2860004	3	0.0017	0.167845
GOTERM_BP_ALL	fatty acid biosynthesis	http://niaid.abcc.ncifcrf.gov/geneReport.jsp?rowids=,2943166,2861996,2874725,3027717,2860004,3025867,2871246	7	0.0039	0.212264
GOTERM_BP_ALL	icosanoid biosynthesis	http://niaid.abcc.ncifcrf.gov/geneReport.jsp?rowids=,2943166,2861996,2874725,2860004	4	0.0022	0.263896
GOTERM_BP_ALL	organic acid biosynthesis	http://niaid.abcc.ncifcrf.gov/geneReport.jsp?rowids=,2943166,2861996,2874725,3027717,2860004,3025867,2871246	7	0.0039	0.3284
GOTERM_BP_ALL	carboxylic acid biosynthesis	http://niaid.abcc.ncifcrf.gov/geneReport.jsp?rowids=,2943166,2861996,2874725,3027717,2860004,3025867,2871246	7	0.0039	0.3284
GOTERM_BP_ALL	icosanoid metabolism	http://niaid.abcc.ncifcrf.gov/geneReport.jsp?rowids=,2943166,2861996,2874725,2860004,2873435	5	0.0028	0.382957
GOTERM_MF_ALL	intramolecular oxidoreductase activity	http://niaid.abcc.ncifcrf.gov/geneReport.jsp?rowids=,3030114,2861996,2874725,2873472,2860004,2877150	6	0.0033	0.397887
GOTERM_BP_ALL	prostanoid metabolism	http://niaid.abcc.ncifcrf.gov/geneReport.jsp?rowids=,2861996,2874725,2860004	3	0.0017	0.495783
GOTERM_BP_ALL	prostaglandin metabolism	http://niaid.abcc.ncifcrf.gov/geneReport.jsp?rowids=,2861996,2874725,2860004	3	0.0017	0.495783
GOTERM_BP_ALL	lipid biosynthesis	http://niaid.abcc.ncifcrf.gov/geneReport.jsp?rowids=,2860093,2943166,2865059,3025867,2860004,2877150,2874983,2859254,2875187,2872329,3029849,2876211,2861996,2874725,3027717,3025033,2871246,2870491	18	0.01	0.513282
KEGG_PATHWAY	HSA00590:ARACHIDONIC ACID METABOLISM	http://niaid.abcc.ncifcrf.gov/geneReport.jsp?rowids=,2866073,2943166,2874725,2859544,2860004	5	0.0028	0.85902
Functional Group 81	Median: 0.33725456035528	Geo: 0.23827579966248666	http://niaid.abcc.ncifcrf.gov/geneReport.jsp?rowids=,2860093,3029849,2876211,2874725,3027717,2860004,3025867,2877150,2874983,2871246,2870491,2868616,2877833,3030116,2878273,2874817,3024834,2866648,2872329,2859451,2943166,2865059,2859254,2875187,2861996,3025033,3024679,2865249,2863730,2870640
SP_PIR_KEYWORDS	lipid synthesis	http://niaid.abcc.ncifcrf.gov/geneReport.jsp?rowids=,2860093,3029849,2876211,2874725,3027717,2860004,3025867,2877150,2874983,2871246,2870491	11	0.0061	0.00623035
SP_PIR_KEYWORDS	steroid biosynthesis	http://niaid.abcc.ncifcrf.gov/geneReport.jsp?rowids=,2860093,3029849,2876211,2877150,2874983,2870491	6	0.0033	0.0472561
KEGG_PATHWAY	HSA00100:BIOSYNTHESIS OF STEROIDS	http://niaid.abcc.ncifcrf.gov/geneReport.jsp?rowids=,2876211,2868616,2877150,2874983,2870491	5	0.0028	0.116549
SP_PIR_KEYWORDS	sterol biosynthesis	http://niaid.abcc.ncifcrf.gov/geneReport.jsp?rowids=,2876211,2877150,2874983,2870491	4	0.0022	0.136728
GOTERM_BP_ALL	sterol metabolism	http://niaid.abcc.ncifcrf.gov/geneReport.jsp?rowids=,2877833,3030116,2878273,2876211,2874817,3024834,2877150,2874983,2870491	9	0.005	0.184584
GOTERM_BP_ALL	cholesterol metabolism	http://niaid.abcc.ncifcrf.gov/geneReport.jsp?rowids=,2877833,3030116,2878273,2876211,2874817,3024834,2877150,2874983	8	0.0044	0.197791
SP_PIR_KEYWORDS	cholesterol biosynthesis	http://niaid.abcc.ncifcrf.gov/geneReport.jsp?rowids=,2876211,2877150,2874983	3	0.0017	0.309177
GOTERM_BP_ALL	sterol biosynthesis	http://niaid.abcc.ncifcrf.gov/geneReport.jsp?rowids=,2876211,2877150,2874983,2870491	4	0.0022	0.326615
GOTERM_BP_ALL	isoprenoid biosynthesis	http://niaid.abcc.ncifcrf.gov/geneReport.jsp?rowids=,2876211,2877150,2874983	3	0.0017	0.337255
GOTERM_BP_ALL	steroid metabolism	http://niaid.abcc.ncifcrf.gov/geneReport.jsp?rowids=,2860093,2866648,2874983,2877150,3030116,2877833,3029849,2872329,2878273,2876211,2859451,2874817,3024834,2870491	14	0.0078	0.414886
GOTERM_BP_ALL	isoprenoid metabolism	http://niaid.abcc.ncifcrf.gov/geneReport.jsp?rowids=,2876211,2877150,2874983	3	0.0017	0.419262
GOTERM_BP_ALL	cholesterol biosynthesis	http://niaid.abcc.ncifcrf.gov/geneReport.jsp?rowids=,2876211,2877150,2874983	3	0.0017	0.495783
SP_PIR_KEYWORDS	cholesterol metabolism	http://niaid.abcc.ncifcrf.gov/geneReport.jsp?rowids=,2878273,2874817,3024834	3	0.0017	0.497148
GOTERM_BP_ALL	lipid biosynthesis	http://niaid.abcc.ncifcrf.gov/geneReport.jsp?rowids=,2860093,2943166,2865059,3025867,2860004,2877150,2874983,2859254,2875187,2872329,3029849,2876211,2861996,2874725,3027717,3025033,2871246,2870491	18	0.01	0.513282
GOTERM_BP_ALL	steroid biosynthesis	http://niaid.abcc.ncifcrf.gov/geneReport.jsp?rowids=,2872329,2860093,3029849,2876211,2877150,2874983,2870491	7	0.0039	0.516555
SP_PIR_KEYWORDS	lipid metabolism	http://niaid.abcc.ncifcrf.gov/geneReport.jsp?rowids=,3024679,2865249,2878273,2863730,2874817,3024834,2870640	7	0.0039	0.54118
SP_PIR_KEYWORDS	steroid metabolism	http://niaid.abcc.ncifcrf.gov/geneReport.jsp?rowids=,2878273,2874817,3024834	3	0.0017	0.71683
Functional Group 82	Median: 0.6547950814591247	Geo: 0.2389621302691454	http://niaid.abcc.ncifcrf.gov/geneReport.jsp?rowids=,3030133,2915060,2874954,2871351,2873049,2874743,2859393,3025572,3027846,2863682,2875938,2866607,3028508,2874556,2869903,3026412,2870380,2872709,2869774,3026647,2870580,2877012,3027278,2870080,2866867,2864056,2867170,3026706,2873215,3029278,2860465,3027097,2865842,2863183,2863662,2860404,3026720,2876696,2863211,2876878
SP_PIR_KEYWORDS	serine/threonine-protein kinase	http://niaid.abcc.ncifcrf.gov/geneReport.jsp?rowids=,3030133,2915060,2874954,2871351,2873049,2874743,2859393,3025572,3027846,2863682,2875938,2866607,3028508,2874556,2869903,3026412,2870380,2872709,2869774,3026647,2870580,2877012,3027278,2870080,2866867,2864056,2867170,3026706,2873215,3029278,2860465,3027097,2865842,2863183,2863662,2860404	36	0.0199	0.00651785
UP_SEQ_FEATURE	domain:Protein kinase	http://niaid.abcc.ncifcrf.gov/geneReport.jsp?rowids=,3030133,2915060,2874954,2871351,3026720,2873049,2874743,2859393,3025572,2876696,3027846,2863682,2875938,2866607,2863211,3028508,2874556,2869903,3026412,2870380,2872709,2869774,2870580,2870080,2864056,2867170,3026706,2873215,3029278,2863183,2860404,2863662	32	0.0177	0.392633
GOTERM_MF_ALL	protein kinase CK2 activity	http://niaid.abcc.ncifcrf.gov/geneReport.jsp?rowids=,3030133,3026412,2915060,2874954,2874743,2876878,3025572,2867170,2863682,2875938,2873215,3029278,2865842,2874556	14	0.0078	0.654795
GOTERM_MF_ALL	cyclic nucleotide-dependent protein kinase activity	http://niaid.abcc.ncifcrf.gov/geneReport.jsp?rowids=,3030133,3026412,2915060,2874954,2874743,2876878,3025572,2867170,2863682,2875938,2873215,3029278,2865842,2874556	14	0.0078	0.681906
GOTERM_MF_ALL	cAMP-dependent protein kinase activity	http://niaid.abcc.ncifcrf.gov/geneReport.jsp?rowids=,3030133,3026412,2915060,2874954,2874743,2876878,3025572,2867170,2863682,2875938,2873215,3029278,2865842,2874556	14	0.0078	0.681906
Functional Group 83	Median: 0.3924460596090915	Geo: 0.2408159214358236	http://niaid.abcc.ncifcrf.gov/geneReport.jsp?rowids=,2870651,3024659,2871579
GOTERM_BP_ALL	regulation of nitric oxide biosynthesis	http://niaid.abcc.ncifcrf.gov/geneReport.jsp?rowids=,2870651,3024659,2871579	3	0.0017	0.0906767
GOTERM_BP_ALL	nitric oxide metabolism	http://niaid.abcc.ncifcrf.gov/geneReport.jsp?rowids=,2870651,3024659,2871579	3	0.0017	0.392446
GOTERM_BP_ALL	nitric oxide biosynthesis	http://niaid.abcc.ncifcrf.gov/geneReport.jsp?rowids=,2870651,3024659,2871579	3	0.0017	0.392446
Functional Group 84	Median: 0.26518568394730113	Geo: 0.24358944420338516	http://niaid.abcc.ncifcrf.gov/geneReport.jsp?rowids=,2877472,3026844,3027278,2870080,2869795,3024825,3026706,2861951,3025033,3028862,2870580,2966500,3030014,2862735,3027547,3026431,2867121,2960463
KEGG_PATHWAY	HSA00562:INOSITOL PHOSPHATE METABOLISM	http://niaid.abcc.ncifcrf.gov/geneReport.jsp?rowids=,2877472,3026844,3027278,2870080,2869795,3024825,3026706,2861951,3025033,3028862,2870580	11	0.0061	0.18306
KEGG_PATHWAY	HSA00632:BENZOATE DEGRADATION VIA COA LIGATION	http://niaid.abcc.ncifcrf.gov/geneReport.jsp?rowids=,3027278,2870080,2966500,3026706,2861951,3030014,2862735,2870580	8	0.0044	0.265186
KEGG_PATHWAY	HSA00760:NICOTINATE AND NICOTINAMIDE METABOLISM	http://niaid.abcc.ncifcrf.gov/geneReport.jsp?rowids=,3027547,3026431,3027278,2870080,2867121,3026706,2861951,2960463,2870580	9	0.005	0.297737
Functional Group 85	Median: 0.20782355451898377	Geo: 0.2457153523668217	http://niaid.abcc.ncifcrf.gov/geneReport.jsp?rowids=,2870888,2883930,2966496,2875606,2859131,2857941,2859217,2866485,3029483,3024190,3027661,2873016,2876274,2871030,2872699,3025504,2875070,3023997,2865395,2858923,2862972,2873571,2867019,2871130,3029203,2865280,2878704,2872164
GOTERM_MF_ALL	small GTPase regulator activity	http://niaid.abcc.ncifcrf.gov/geneReport.jsp?rowids=,2870888,2883930,2966496,2875606,2859131,2857941,2859217,2866485,3029483,3024190,3027661,2873016,2876274,2871030,2872699,3025504,2875070,3023997,2865395,2858923	20	0.0111	0.0860609
SP_PIR_KEYWORDS	guanine-nucleotide releasing factor	http://niaid.abcc.ncifcrf.gov/geneReport.jsp?rowids=,2876274,2871030,2883930,2966496,2859131,2857941,2858923,2866485,3029483,3027661	10	0.0055	0.0919596
GOTERM_MF_ALL	GTPase regulator activity	http://niaid.abcc.ncifcrf.gov/geneReport.jsp?rowids=,2870888,2862972,2875606,2857941,2866485,2859217,3029483,2873571,3027661,2876274,2871030,2867019,2872699,3025504,2865395,2871130,3029203,2883930,2966496,2859131,3024190,2865280,2873016,2878704,2875070,3023997,2858923	27	0.015	0.126747
GOTERM_MF_ALL	guanyl-nucleotide exchange factor activity	http://niaid.abcc.ncifcrf.gov/geneReport.jsp?rowids=,2883930,2966496,2875606,2857941,2859131,2866485,3029483,3024190,3027661,2876274,2871030,2875070,2858923	13	0.0072	0.191419
GOTERM_MF_ALL	Rho guanyl-nucleotide exchange factor activity	http://niaid.abcc.ncifcrf.gov/geneReport.jsp?rowids=,2857941,2858923,3027661	3	0.0017	0.224228
SMART_NAME	SM00325:RhoGEF	http://niaid.abcc.ncifcrf.gov/geneReport.jsp?rowids=,2872164,2966496,2857941,2858923,3024190,3027661	6	0.0033	0.553704
INTERPRO_NAME	IPR000219:DH	http://niaid.abcc.ncifcrf.gov/geneReport.jsp?rowids=,2872164,2966496,2857941,2858923,3024190,3027661	6	0.0033	0.712766
UP_SEQ_FEATURE	domain:DH	http://niaid.abcc.ncifcrf.gov/geneReport.jsp?rowids=,2966496,2857941,2858923	3	0.0017	0.782021
Functional Group 86	Median: 0.9928178267143741	Geo: 0.24661055527194772	http://niaid.abcc.ncifcrf.gov/geneReport.jsp?rowids=,3025468,2865249,2877226,2870200,3028956,2870197,2877910,2860004,2975300,2876696,3024093,3024635,3029296,2877894,2876287,2860991,2977519,2876224,2872402,3026020,3029822,2874579,2860465,2874590,2863841,2871246,3027881,2884757,2860473,3029836,3025947,2864862,2863761,2875023,2878913,3028875,2875039,3028870,2877829,2870669,2874556,2873548,2869758,28…
SP_PIR_KEYWORDS	membrane	http://niaid.abcc.ncifcrf.gov/geneReport.jsp?rowids=,3025468,2865249,2877226,2870200,3028956,2870197,2877910,2860004,2975300,2876696,3024093,3024635,3029296,2877894,2876287,2860991,2977519,2876224,2872402,3026020,3029822,2874579,2860465,2874590,2863841,2871246,3027881,2884757,2860473,3029836,3025947,2864862,2863761,2875023,2878913,3028875,2875039,3028870,2877829,2870669,2874556,2873548,2869758,28…	271	0.1501	0.00178345
SP_PIR_KEYWORDS	transmembrane	http://niaid.abcc.ncifcrf.gov/geneReport.jsp?rowids=,2865249,3025468,2870200,3028956,2877226,2870197,2877910,2975300,2876696,3024093,3024635,2876287,2860991,2977519,2871260,2872402,3029822,3026020,2874579,2860465,2874590,2871246,2863841,3027881,2884757,3025947,2864862,2863761,2878913,3028875,2875039,3028870,2877829,2870669,2874556,2873548,2869758,2876167,2869003,2871377,2869748,2864346,2874506,30…	242	0.134	0.127989
UP_SEQ_FEATURE	transmembrane region	http://niaid.abcc.ncifcrf.gov/geneReport.jsp?rowids=,2865249,3025468,2870200,3028956,2877226,2870197,2877910,2975300,2876696,3024093,3024635,2876287,2860991,2977519,2872402,3029822,3026020,2874579,2860465,2874590,2871246,2863841,3027881,2884757,3025947,2864862,2863761,2878913,3028875,2875039,2877829,2870669,2874556,2873548,2869758,2876167,2871377,2864346,3025978,2874507,2873537,2881671,2869023,30…	219	0.1213	0.98705
GOTERM_CC_ALL	membrane	http://niaid.abcc.ncifcrf.gov/geneReport.jsp?rowids=,2877226,2860004,2975300,3024093,3029296,2876287,2860991,2977519,3024108,2876224,2865773,2872402,3026020,2874579,2874590,2863841,3025947,2864862,2863761,3025920,2870669,2874556,2873548,2869758,2876167,2878360,2871377,2857989,2869748,3025976,2878356,2874506,3025978,2874507,2873537,3029343,2870693,2871360,2878343,2869522,3000703,3027254,2870604,28…	399	0.2209	0.998585
GOTERM_CC_ALL	integral to membrane	http://niaid.abcc.ncifcrf.gov/geneReport.jsp?rowids=,3025468,2865249,2877226,2870200,3028956,2870197,2877910,2873991,2975300,2876696,3024093,3024635,2876287,2860991,2977519,3024108,2872402,2871260,3026020,3029822,2874044,2875126,2874579,2860465,2874590,2863841,2871246,3027881,2884757,3029836,3025533,3025947,2864862,2863761,3029849,3025920,2878913,3028875,2875039,3028870,2877829,2870669,2865210,28…	287	0.1589	0.999889
GOTERM_CC_ALL	intrinsic to membrane	http://niaid.abcc.ncifcrf.gov/geneReport.jsp?rowids=,3025468,2865249,2877226,2870200,3028956,2870197,2877910,2873991,2975300,2876696,3024093,3024635,2876287,2860991,2977519,3024108,2872402,2871260,3026020,3029822,2874044,2875126,2874579,2860465,2874590,2863841,2871246,3027881,2884757,3029836,3025533,3025947,2864862,2863761,3029849,3025920,2878913,3028875,2875039,3028870,2877829,2870669,2865210,28…	287	0.1589	0.999907
Functional Group 87	Median: 0.32528863993420065	Geo: 0.24869813558251183	http://niaid.abcc.ncifcrf.gov/geneReport.jsp?rowids=,2864311,3024821,2872537,3030106,2868278,3024438,2872755,2859519,3024435,2873829,2873796,2865791,2859899,2871142,2870228,2861041,2864452
UP_SEQ_FEATURE	DNA-binding region:Basic motif	http://niaid.abcc.ncifcrf.gov/geneReport.jsp?rowids=,2864311,3024821,2872537,3030106,2868278,3024438,2872755,2859519,3024435,2873829,2873796,2865791,2859899,2871142	14	0.0078	0.0950239
UP_SEQ_FEATURE	domain:Helix-loop-helix motif	http://niaid.abcc.ncifcrf.gov/geneReport.jsp?rowids=,2872755,3024438,2859519,3024435,3024821,2859899,2868278,3030106,2870228	9	0.005	0.247375
SMART_NAME	SM00353:HLH	http://niaid.abcc.ncifcrf.gov/geneReport.jsp?rowids=,2872755,3024438,2859519,3024435,2861041,3024821,2859899,2868278,2864452,3030106,2870228	11	0.0061	0.325289
INTERPRO_NAME	IPR001092:Basic helix-loop-helix dimerisation region bHLH	http://niaid.abcc.ncifcrf.gov/geneReport.jsp?rowids=,2872755,3024438,2859519,3024435,2861041,3024821,2859899,2868278,2864452,3030106,2870228	11	0.0061	0.352738
INTERPRO_NAME	IPR011598:Helix-loop-helix DNA-binding	http://niaid.abcc.ncifcrf.gov/geneReport.jsp?rowids=,2872755,3024438,2859519,3024435,2861041,3024821,2859899,2868278,2864452,3030106,2870228	11	0.0061	0.352738
Functional Group 88	Median: 0.22692658298560264	Geo: 0.25614796508827575	http://niaid.abcc.ncifcrf.gov/geneReport.jsp?rowids=,2875508,2876628,2876440,2859367,2859451,3030014,2930244,3026815,2873435,3025921,3027717,2868616,2866515,2869684,3028862,2873479
SP_PIR_KEYWORDS	nadp	http://niaid.abcc.ncifcrf.gov/geneReport.jsp?rowids=,2875508,2876628,2876440,2859367,2859451,3030014,2930244,3026815,2873435	9	0.005	0.196476
GOTERM_MF_ALL	oxidoreductase activity, acting on CH-OH group of donors	http://niaid.abcc.ncifcrf.gov/geneReport.jsp?rowids=,2875508,3025921,2876440,2859367,2859451,3027717,2868616,2866515,2869684,3028862,2873435,2873479	12	0.0066	0.211415
GOTERM_MF_ALL	oxidoreductase activity, acting on the CH-OH group of donors, NAD or NADP as acceptor	http://niaid.abcc.ncifcrf.gov/geneReport.jsp?rowids=,2875508,3025921,2876440,2859367,2859451,3027717,2866515,2869684,3028862,2873435,2873479	11	0.0061	0.242438
UP_SEQ_FEATURE	nucleotide phosphate-binding region:NADP	http://niaid.abcc.ncifcrf.gov/geneReport.jsp?rowids=,2875508,2876440,2859367,2859451,2873435	5	0.0028	0.427481
Functional Group 89	Median: 0.2834869451243067	Geo: 0.2605849960514113	http://niaid.abcc.ncifcrf.gov/geneReport.jsp?rowids=,2877472,3026829,2869903,2942778,2865444,2866866,3027483,3027857,2872680,2866607,2873016,2863662
SP_PIR_KEYWORDS	calmodulin-binding	http://niaid.abcc.ncifcrf.gov/geneReport.jsp?rowids=,2877472,3026829,2869903,2942778,2865444,2866866,3027483,3027857,2872680,2866607,2873016,2863662	12	0.0066	0.0920509
GOTERM_MF_ALL	calmodulin binding	http://niaid.abcc.ncifcrf.gov/geneReport.jsp?rowids=,2877472,3026829,2869903,2942778,2865444,2866866,3027483,3027857,2872680,2866607,2873016,2863662	12	0.0066	0.283487
SMART_NAME	SM00015:IQ	http://niaid.abcc.ncifcrf.gov/geneReport.jsp?rowids=,2942778,3027483,2872680,2873016	4	0.0022	0.678089
Functional Group 90	Median: 0.26109163043638156	Geo: 0.26688934003246756	http://niaid.abcc.ncifcrf.gov/geneReport.jsp?rowids=,2876645,2859514,2862973,3028340,2873444,2876839,3026733,2860172,3026593,3026890,2863313,2868617,2943037,2877667,3027124,2860889,3024844,2864980,2875433,2863452
INTERPRO_NAME	IPR001810:Cyclin-like F-box	http://niaid.abcc.ncifcrf.gov/geneReport.jsp?rowids=,2876645,2859514,2862973,3028340,2873444,2876839,3026733,2860172,3026593	9	0.005	0.160173
SMART_NAME	SM00256:FBOX	http://niaid.abcc.ncifcrf.gov/geneReport.jsp?rowids=,2876645,2862973,2873444,2876839,2860172,3026593	6	0.0033	0.188259
UP_SEQ_FEATURE	domain:F-box	http://niaid.abcc.ncifcrf.gov/geneReport.jsp?rowids=,2876645,2859514,2862973,2873444,3026733,2860172,3026593	7	0.0039	0.333924
SP_PIR_KEYWORDS	ubl conjugation pathway	http://niaid.abcc.ncifcrf.gov/geneReport.jsp?rowids=,2862973,3026890,2873444,3028340,2863313,3026733,2868617,2943037,2877667,2876645,2859514,3027124,2860889,3024844,2864980,2875433,2860172,2863452,3026593	19	0.0105	0.503884
Functional Group 91	Median: 0.31137705521507664	Geo: 0.2673586309541584	http://niaid.abcc.ncifcrf.gov/geneReport.jsp?rowids=,3025976,2863435,2868244,3024264,3023909,2860162,2859293,2873228,3026675,2876365,2877964,2873226,2861487,2902877,2859347,2874818,2874610,2871334,2865512,3029343,2859122,2908646,2860991
UP_SEQ_FEATURE	repeat:40	http://niaid.abcc.ncifcrf.gov/geneReport.jsp?rowids=,3025976,2863435,2868244	3	0.0017	0.0669257
UP_SEQ_FEATURE	repeat:37	http://niaid.abcc.ncifcrf.gov/geneReport.jsp?rowids=,3025976,2863435,2868244	3	0.0017	0.0669257
UP_SEQ_FEATURE	repeat:38	http://niaid.abcc.ncifcrf.gov/geneReport.jsp?rowids=,3025976,2863435,2868244	3	0.0017	0.0669257
UP_SEQ_FEATURE	repeat:14	http://niaid.abcc.ncifcrf.gov/geneReport.jsp?rowids=,3024264,3023909,2860162,2859293,3025976,2873228,2863435,3026675,2868244	9	0.005	0.0976424
UP_SEQ_FEATURE	repeat:35	http://niaid.abcc.ncifcrf.gov/geneReport.jsp?rowids=,3025976,2863435,2868244	3	0.0017	0.113297
UP_SEQ_FEATURE	repeat:15	http://niaid.abcc.ncifcrf.gov/geneReport.jsp?rowids=,3024264,3023909,2860162,3025976,2873228,2863435,3026675,2868244	8	0.0044	0.125046
UP_SEQ_FEATURE	repeat:13	http://niaid.abcc.ncifcrf.gov/geneReport.jsp?rowids=,3024264,3023909,2860162,2859293,3025976,2873228,2863435,3026675,2868244	9	0.005	0.12688
UP_SEQ_FEATURE	repeat:32	http://niaid.abcc.ncifcrf.gov/geneReport.jsp?rowids=,3025976,2863435,2868244	3	0.0017	0.138793
UP_SEQ_FEATURE	repeat:33	http://niaid.abcc.ncifcrf.gov/geneReport.jsp?rowids=,3025976,2863435,2868244	3	0.0017	0.138793
UP_SEQ_FEATURE	repeat:12	http://niaid.abcc.ncifcrf.gov/geneReport.jsp?rowids=,3024264,3023909,2860162,2859293,3025976,2873228,2863435,3026675,2868244	9	0.005	0.143027
UP_SEQ_FEATURE	repeat:27	http://niaid.abcc.ncifcrf.gov/geneReport.jsp?rowids=,2860162,3025976,2863435,2868244	4	0.0022	0.179976
UP_SEQ_FEATURE	repeat:2	http://niaid.abcc.ncifcrf.gov/geneReport.jsp?rowids=,2876365,3023909,3025976,2873228,2863435,2877964,3026675,2873226,2868244,2861487,3024264,2902877,2859347,2874818,2874610,2871334,2860162,2859293,2865512	19	0.0105	0.21076
UP_SEQ_FEATURE	repeat:26	http://niaid.abcc.ncifcrf.gov/geneReport.jsp?rowids=,2860162,3025976,2863435,2868244	4	0.0022	0.218907
UP_SEQ_FEATURE	repeat:31	http://niaid.abcc.ncifcrf.gov/geneReport.jsp?rowids=,3025976,2863435,2868244	3	0.0017	0.220564
UP_SEQ_FEATURE	repeat:16	http://niaid.abcc.ncifcrf.gov/geneReport.jsp?rowids=,3023909,2860162,3025976,2873228,2863435,2868244	6	0.0033	0.222498
UP_SEQ_FEATURE	repeat:11	http://niaid.abcc.ncifcrf.gov/geneReport.jsp?rowids=,3024264,2860162,2859293,3025976,2873228,2863435,3026675,2868244	8	0.0044	0.269117
UP_SEQ_FEATURE	repeat:24	http://niaid.abcc.ncifcrf.gov/geneReport.jsp?rowids=,2860162,3025976,2863435,2868244	4	0.0022	0.279899
UP_SEQ_FEATURE	repeat:25	http://niaid.abcc.ncifcrf.gov/geneReport.jsp?rowids=,2860162,3025976,2863435,2868244	4	0.0022	0.279899
UP_SEQ_FEATURE	repeat:1	http://niaid.abcc.ncifcrf.gov/geneReport.jsp?rowids=,2876365,3023909,3025976,2873228,2863435,2877964,3026675,2873226,2868244,2861487,3024264,2902877,2859347,2874818,2874610,2860162,2859293,2865512	18	0.01	0.286616
UP_SEQ_FEATURE	repeat:9	http://niaid.abcc.ncifcrf.gov/geneReport.jsp?rowids=,3024264,2860162,2859293,3025976,2873228,2863435,3026675,2865512,2868244	9	0.005	0.301365
UP_SEQ_FEATURE	repeat:23	http://niaid.abcc.ncifcrf.gov/geneReport.jsp?rowids=,2860162,3025976,2863435,2868244	4	0.0022	0.321389
UP_SEQ_FEATURE	repeat:30	http://niaid.abcc.ncifcrf.gov/geneReport.jsp?rowids=,3025976,2863435,2868244	3	0.0017	0.3331
UP_SEQ_FEATURE	repeat:17	http://niaid.abcc.ncifcrf.gov/geneReport.jsp?rowids=,2860162,3025976,2873228,2863435,2868244	5	0.0028	0.341812
UP_SEQ_FEATURE	repeat:10	http://niaid.abcc.ncifcrf.gov/geneReport.jsp?rowids=,3024264,2860162,2859293,3025976,2873228,2863435,3026675,2868244	8	0.0044	0.353386
UP_SEQ_FEATURE	repeat:3	http://niaid.abcc.ncifcrf.gov/geneReport.jsp?rowids=,3023909,3025976,2873228,2863435,2877964,3026675,2868244,2861487,3024264,2902877,2874818,2874610,2860162,2859293,2865512	15	0.0083	0.375548
UP_SEQ_FEATURE	repeat:5	http://niaid.abcc.ncifcrf.gov/geneReport.jsp?rowids=,3024264,2861487,2902877,3023909,2860162,2859293,3025976,2873228,2863435,3026675,2865512,2868244	12	0.0066	0.383804
UP_SEQ_FEATURE	repeat:28	http://niaid.abcc.ncifcrf.gov/geneReport.jsp?rowids=,3025976,2863435,2868244	3	0.0017	0.387913
UP_SEQ_FEATURE	repeat:22	http://niaid.abcc.ncifcrf.gov/geneReport.jsp?rowids=,2860162,3025976,2863435,2868244	4	0.0022	0.404012
UP_SEQ_FEATURE	repeat:29	http://niaid.abcc.ncifcrf.gov/geneReport.jsp?rowids=,3025976,2863435,2868244	3	0.0017	0.414575
UP_SEQ_FEATURE	repeat:21	http://niaid.abcc.ncifcrf.gov/geneReport.jsp?rowids=,2860162,3025976,2863435,2868244	4	0.0022	0.444305
UP_SEQ_FEATURE	repeat:20	http://niaid.abcc.ncifcrf.gov/geneReport.jsp?rowids=,2860162,3025976,2863435,2868244	4	0.0022	0.444305
UP_SEQ_FEATURE	repeat:8	http://niaid.abcc.ncifcrf.gov/geneReport.jsp?rowids=,3024264,2861487,2860162,2859293,3025976,2863435,3026675,2865512,2868244	9	0.005	0.449271
UP_SEQ_FEATURE	repeat:19	http://niaid.abcc.ncifcrf.gov/geneReport.jsp?rowids=,2860162,3025976,2863435,2868244	4	0.0022	0.483478
UP_SEQ_FEATURE	repeat:6	http://niaid.abcc.ncifcrf.gov/geneReport.jsp?rowids=,3024264,3023909,2860162,2859293,3025976,2873228,2863435,3026675,2865512,2868244	10	0.0055	0.499685
UP_SEQ_FEATURE	repeat:18	http://niaid.abcc.ncifcrf.gov/geneReport.jsp?rowids=,2860162,3025976,2863435,2868244	4	0.0022	0.502564
UP_SEQ_FEATURE	repeat:7	http://niaid.abcc.ncifcrf.gov/geneReport.jsp?rowids=,3024264,2860162,2859293,3025976,2873228,2863435,3026675,2865512,2868244	9	0.005	0.549343
GOTERM_CC_ALL	outer membrane	http://niaid.abcc.ncifcrf.gov/geneReport.jsp?rowids=,3029343,2859122,2908646,2859293,3026675,2865512,2860991	7	0.0039	0.593431
SP_PIR_KEYWORDS	porin	http://niaid.abcc.ncifcrf.gov/geneReport.jsp?rowids=,2859293,3026675,2865512	3	0.0017	0.603093
UP_SEQ_FEATURE	repeat:4	http://niaid.abcc.ncifcrf.gov/geneReport.jsp?rowids=,3024264,2861487,3023909,2860162,2859293,3025976,2873228,2863435,3026675,2865512,2868244	11	0.0061	0.65269
GOTERM_MF_ALL	porin activity	http://niaid.abcc.ncifcrf.gov/geneReport.jsp?rowids=,2859293,3026675,2865512	3	0.0017	0.673704
Functional Group 92	Median: 0.4422198113684137	Geo: 0.2691375110434791	http://niaid.abcc.ncifcrf.gov/geneReport.jsp?rowids=,2860063,2873784,2863157,2864518,3027108,2879287,2864423,2865471,2873020,2873112,2875938,2878314,2865842,3023789,2873079,2871351,2878751,2869447,3026675,2869774,2864006,2864056,3028804,2867478,2859706,2861950,2860969,2879283,2979150,2943221,3027068,2867141,2876411,2882506,2865575,3029500,3026034,2863134,2874978,2863313,3027355,2877664,2865143,28…
SP_PIR_KEYWORDS	dna damage	http://niaid.abcc.ncifcrf.gov/geneReport.jsp?rowids=,2860063,2873784,2863157,2864518,3027108,2879287,2864423,2865471,2873020,2873112,2875938,2878314,2865842,3023789	14	0.0078	0.0452327
SP_PIR_KEYWORDS	dna repair	http://niaid.abcc.ncifcrf.gov/geneReport.jsp?rowids=,2860063,2863157,2873784,2864518,3027108,2873112,2864423,2879287,2878314,2865471,3023789,2873020	12	0.0066	0.0801261
GOTERM_BP_ALL	response to endogenous stimulus	http://niaid.abcc.ncifcrf.gov/geneReport.jsp?rowids=,2860063,2863157,2864518,2873079,3027108,2871351,2878751,2864423,2879287,2865471,2869447,3026675,2869774,2873020,2864006,2864056,3028804,2867478,2873112,2875938,2878314,3023789,2865842	23	0.0127	0.409175
GOTERM_BP_ALL	response to DNA damage stimulus	http://niaid.abcc.ncifcrf.gov/geneReport.jsp?rowids=,2860063,2863157,2864518,2873079,3027108,2871351,2878751,2879287,2864423,2865471,2869447,2873020,2864006,2864056,3028804,2867478,2873112,2875938,2878314,3023789,2865842	21	0.0116	0.475264
GOTERM_BP_ALL	DNA repair	http://niaid.abcc.ncifcrf.gov/geneReport.jsp?rowids=,2860063,2863157,2864518,2873079,3027108,2878751,2879287,2864423,2865471,2873020,2864006,2864056,3028804,2867478,2873112,2878314,3023789,2865842	18	0.01	0.587466
GOTERM_BP_ALL	DNA metabolism	http://niaid.abcc.ncifcrf.gov/geneReport.jsp?rowids=,2860063,2863157,2859706,3027108,2878751,2864423,2879287,2861950,2865471,2860969,2879283,2979150,2943221,2864006,3027068,2867141,2876411,2882506,3028804,2867478,2873112,2875938,2878314,2865575,3029500,3023789,2864518,2873079,3026034,2863134,2874978,2863313,2873020,3027355,2877664,2865143,2860555,2864057,2864056,2859041,2860207,2865842,2870565	43	0.0238	0.917892
Functional Group 93	Median: 0.27794468350578283	Geo: 0.27033569086677783	http://niaid.abcc.ncifcrf.gov/geneReport.jsp?rowids=,3028622,2875224,2870351,3028608,3024264,2944646,3025518,2902384,2873407,2876217,2876014,3023704,3027290,3028096,2864450,3028361,2875123,3024780,3027095,2869847,2860616,3025883,2874338,2865300,3027165,3023820,2878099,2874426,2877807,2877982
INTERPRO_NAME	IPR002048:Calcium-binding EF-hand	http://niaid.abcc.ncifcrf.gov/geneReport.jsp?rowids=,3028622,2875224,2870351,3028608,3024264,2944646,3025518,2902384,2873407,2876217,2876014,3023704,3027290,3028096,2864450,3028361,2875123,3024780,3027095,2869847,2860616,3025883,2874338,2865300,3027165,3023820,2878099	27	0.015	0.117057
UP_SEQ_FEATURE	domain:EF-hand 1	http://niaid.abcc.ncifcrf.gov/geneReport.jsp?rowids=,3023704,2875224,3027290,3028096,3028608,3027095,2869847,2860616,2944646,2874338,2902384,2865300,3027165,3023820,2878099	15	0.0083	0.118295
UP_SEQ_FEATURE	domain:EF-hand 2	http://niaid.abcc.ncifcrf.gov/geneReport.jsp?rowids=,3023704,2875224,3027290,3028096,3028608,3027095,2869847,2860616,2944646,2874338,2902384,2865300,3027165,3023820,2878099	15	0.0083	0.128953
SP_PIR_KEYWORDS	EF hand	http://niaid.abcc.ncifcrf.gov/geneReport.jsp?rowids=,2875123,2869847,2902384,3028096,3023820,2878099,3028608	7	0.0039	0.239454
UP_SEQ_FEATURE	domain:EF-hand 3	http://niaid.abcc.ncifcrf.gov/geneReport.jsp?rowids=,3023704,2860616,2902384,3027165,3028096,2865300,3023820,3028608	8	0.0044	0.269117
SMART_NAME	SM00054:EFh	http://niaid.abcc.ncifcrf.gov/geneReport.jsp?rowids=,3023704,2875224,3028096,3028608,3028361,3024264,2869847,2860616,2944646,3025518,2865300,3027165,3023820,2878099	14	0.0078	0.277945
INTERPRO_NAME	IPR011992:EF-Hand type	http://niaid.abcc.ncifcrf.gov/geneReport.jsp?rowids=,2875224,3028608,2874426,3024264,2944646,3025518,2902384,2873407,2876217,2876014,3023704,3027290,3028096,2875123,3028361,3027095,2869847,2860616,2877807,2877982,3025883,2874338,2865300,3027165,3023820,2878099	26	0.0144	0.290337
UP_SEQ_FEATURE	calcium-binding region:3	http://niaid.abcc.ncifcrf.gov/geneReport.jsp?rowids=,2860616,3027165,2865300,3023820	4	0.0022	0.424281
UP_SEQ_FEATURE	domain:EF-hand 4	http://niaid.abcc.ncifcrf.gov/geneReport.jsp?rowids=,3023704,2860616,3027165,2865300,3023820	5	0.0028	0.510003
UP_SEQ_FEATURE	calcium-binding region:2	http://niaid.abcc.ncifcrf.gov/geneReport.jsp?rowids=,3023704,2875224,2944646,2860616,2874338,3027165,2865300,3023820	8	0.0044	0.512356
UP_SEQ_FEATURE	calcium-binding region:1	http://niaid.abcc.ncifcrf.gov/geneReport.jsp?rowids=,3023704,2875224,2944646,2860616,2874338,3027165,2865300,3023820	8	0.0044	0.54742
Functional Group 94	Median: 0.39788740883257967	Geo: 0.271318928238063	http://niaid.abcc.ncifcrf.gov/geneReport.jsp?rowids=,2865369,2859603,3030114,2861996,2874725,2857989,2873472,2874338,2863997,2860004,2877150,2890082,2875187,2860104
SP_PIR_KEYWORDS	isomerase	http://niaid.abcc.ncifcrf.gov/geneReport.jsp?rowids=,2865369,2859603,3030114,2861996,2874725,2857989,2873472,2874338,2863997,2860004,2877150,2890082	12	0.0066	0.118942
GOTERM_MF_ALL	intramolecular oxidoreductase activity	http://niaid.abcc.ncifcrf.gov/geneReport.jsp?rowids=,3030114,2861996,2874725,2873472,2860004,2877150	6	0.0033	0.397887
GOTERM_MF_ALL	isomerase activity	http://niaid.abcc.ncifcrf.gov/geneReport.jsp?rowids=,2859603,2873472,2857989,2860004,2877150,2890082,2875187,2865369,2860104,3030114,2861996,2874725,2874338,2863997	14	0.0078	0.422031
Functional Group 95	Median: 0.5069118513586658	Geo: 0.27210926357650855	http://niaid.abcc.ncifcrf.gov/geneReport.jsp?rowids=,2860669,3026138,2872443,3026721,2872611,2875023,2860771,3028023,2908646,3027674,2878435,2875863,2871343,3026866,2870174,2861980,3028033,2878356,2866515,2870446,2877728,2860740,2875245,2878704,3023925,2868271,3026675,2857941,2885108,2859217,2866485,3026848,3023884,2872699,3025504,3023704,3026763,2877939,3025667,3026280,2873016,2875070,2858923,30…
SP_PIR_KEYWORDS	gtp-binding	http://niaid.abcc.ncifcrf.gov/geneReport.jsp?rowids=,2860669,3026138,2872443,3026721,2872611,2875023,2860771,3028023,2908646,3027674,2878435,2875863,2871343,3026866,2870174,2861980,3028033,2878356,2866515,2870446,2877728,2860740,2875245,2878704,3023925,2868271	26	0.0144	0.0255947
UP_SEQ_FEATURE	nucleotide phosphate-binding region:GTP	http://niaid.abcc.ncifcrf.gov/geneReport.jsp?rowids=,2860669,2861980,2872443,3026138,3026721,3028033,2878356,2872611,2866515,2875023,2877728,2860740,2878704,2875245,3023925,2908646,3028023,2860771,3027674,2878435,2875863,2871343,3026866	23	0.0127	0.0865221
GOTERM_BP_ALL	small GTPase mediated signal transduction	http://niaid.abcc.ncifcrf.gov/geneReport.jsp?rowids=,3026721,3026675,2857941,2872611,2885108,2859217,2866485,2875023,3026848,3023884,2872699,3025504,3023704,2870174,2861980,2878356,3026763,2866515,2877939,3025667,3026280,2873016,2877728,2860740,2878704,3023925,2875070,2858923	28	0.0155	0.10717
GOTERM_MF_ALL	GTPase activity	http://niaid.abcc.ncifcrf.gov/geneReport.jsp?rowids=,2861980,3026138,2872443,3026721,2878356,2866515,2870446,2860740,3023925,2908646,2860771,3027674,2878435,2875863,2871343	15	0.0083	0.335051
GOTERM_MF_ALL	GTP binding	http://niaid.abcc.ncifcrf.gov/geneReport.jsp?rowids=,2860669,2872443,3026138,3026721,2872611,2875023,3029483,2975301,2908646,2860771,3028023,3027674,2878435,2871343,3026866,2874121,2870174,2861980,2883930,3028033,2878356,3026763,2866515,2870446,2877728,2860740,2878704,2875245,2868271,3023925	30	0.0166	0.506912
GOTERM_MF_ALL	guanyl nucleotide binding	http://niaid.abcc.ncifcrf.gov/geneReport.jsp?rowids=,2860669,2872443,3026138,3026721,2872611,2875023,3029483,2975301,2908646,2860771,3028023,3027674,2878435,2871343,3026866,2874121,2870174,2861980,2883930,3028033,2878356,3026763,2866515,2870446,2877728,2860740,2878704,2875245,2868271,3023925	30	0.0166	0.549058
INTERPRO_NAME	IPR005225:Small GTP-binding protein domain	http://niaid.abcc.ncifcrf.gov/geneReport.jsp?rowids=,2870174,2860669,2861980,3026721,3028033,2878356,2872611,2866515,2875023,2877728,2860740,2878704,3023925	13	0.0072	0.56457
INTERPRO_NAME	IPR003579:Ras small GTPase, Rab type	http://niaid.abcc.ncifcrf.gov/geneReport.jsp?rowids=,2870174,2877728,2860740,2878704,2861980,3023925,3026721,2878356,2875023,2866515	10	0.0055	0.779202
INTERPRO_NAME	IPR001806:Ras GTPase	http://niaid.abcc.ncifcrf.gov/geneReport.jsp?rowids=,2870174,2877728,2860740,2878704,2861980,3023925,3026721,2878356,2872611,2875023,2866515	11	0.0061	0.840061
Functional Group 96	Median: 0.22368270445863353	Geo: 0.2866967414340189	http://niaid.abcc.ncifcrf.gov/geneReport.jsp?rowids=,2877601,2873369,2863761
GOTERM_BP_ALL	protein targeting to ER	http://niaid.abcc.ncifcrf.gov/geneReport.jsp?rowids=,2877601,2873369,2863761	3	0.0017	0.223683
GOTERM_BP_ALL	cotranslational protein targeting to membrane	http://niaid.abcc.ncifcrf.gov/geneReport.jsp?rowids=,2877601,2873369,2863761	3	0.0017	0.223683
GOTERM_BP_ALL	protein targeting to membrane	http://niaid.abcc.ncifcrf.gov/geneReport.jsp?rowids=,2877601,2873369,2863761	3	0.0017	0.470981
Functional Group 97	Median: 0.2747082209605909	Geo: 0.28743720196424577	http://niaid.abcc.ncifcrf.gov/geneReport.jsp?rowids=,2870418,2876596,2871579,2878702,2860684
GOTERM_MF_ALL	selenium binding	http://niaid.abcc.ncifcrf.gov/geneReport.jsp?rowids=,2870418,2876596,2871579,2878702,2860684	5	0.0028	0.161761
SP_PIR_KEYWORDS	selenium	http://niaid.abcc.ncifcrf.gov/geneReport.jsp?rowids=,2870418,2876596,2878702,2860684	4	0.0022	0.274708
SP_PIR_KEYWORDS	selenocysteine	http://niaid.abcc.ncifcrf.gov/geneReport.jsp?rowids=,2876596,2878702,2860684	3	0.0017	0.53442
Functional Group 98	Median: 0.2198531396742709	Geo: 0.2901300033475291	http://niaid.abcc.ncifcrf.gov/geneReport.jsp?rowids=,3028790,3027717,2877529,2862724,2878601,2894697,3028622,3024275,2876151,2865444,2867538,2921802,2908646,2867429
INTERPRO_NAME	IPR013217:Methyltransferase type 12	http://niaid.abcc.ncifcrf.gov/geneReport.jsp?rowids=,3028790,3027717,2877529	3	0.0017	0.0891871
INTERPRO_NAME	IPR001601:Generic methyltransferase	http://niaid.abcc.ncifcrf.gov/geneReport.jsp?rowids=,3028790,2862724,2878601,2877529	4	0.0022	0.125875
GOTERM_MF_ALL	methyltransferase activity	http://niaid.abcc.ncifcrf.gov/geneReport.jsp?rowids=,2894697,3028790,3028622,2862724,2878601,3024275,2876151,2865444,2867538,2921802,2908646,3027717,2867429,2877529	14	0.0078	0.206151
GOTERM_MF_ALL	transferase activity, transferring one-carbon groups	http://niaid.abcc.ncifcrf.gov/geneReport.jsp?rowids=,2894697,3028790,3028622,2862724,2878601,3024275,2876151,2865444,2867538,2921802,2908646,3027717,2867429,2877529	14	0.0078	0.219853
INTERPRO_NAME	IPR000051:SAM (and some other nucleotide) binding motif	http://niaid.abcc.ncifcrf.gov/geneReport.jsp?rowids=,3028790,2862724,3027717,2878601,2877529	5	0.0028	0.556498
GOTERM_MF_ALL	S-adenosylmethionine-dependent methyltransferase activity	http://niaid.abcc.ncifcrf.gov/geneReport.jsp?rowids=,3028790,2862724,3027717,2867429,3024275,2878601,2877529	7	0.0039	0.645709
SP_PIR_KEYWORDS	methyltransferase	http://niaid.abcc.ncifcrf.gov/geneReport.jsp?rowids=,3028790,2862724,3024275,2878601	4	0.0022	0.946433
Functional Group 99	Median: 0.4349736435025663	Geo: 0.2922303484036657	http://niaid.abcc.ncifcrf.gov/geneReport.jsp?rowids=,2878865,3024988,3027171,3027792,2863830,2867099,2871094,2865648,2868623,2868196,2866417,3028085,3029850,3025778,2864164,2872359,2878079,2877197,3024723,2873129,2874991,2875506,2872884,2865344,2861216,2868993,2872117,2872315,2863047,2887679,2872334,2870560,2876935,3029948,2966541,2888272,3025748,2873275,3027574,2865730,2876159,2868484,2859220,28…
SMART_NAME	SM00349:KRAB	http://niaid.abcc.ncifcrf.gov/geneReport.jsp?rowids=,2878865,3024988,3027171,3027792,2863830,2867099,2871094,2865648,2868623,2868196,2866417,3028085,3029850,3025778,2864164,2872359,2878079,2877197,3024723,2873129,2874991,2875506,2872884,2865344,2861216,2868993,2872117,2872315,2863047,2887679,2872334,2870560,2876935,3029948,2966541,2888272,3025748,2873275,3027574	39	0.0216	0.0170092
UP_SEQ_FEATURE	domain:KRAB	http://niaid.abcc.ncifcrf.gov/geneReport.jsp?rowids=,2878865,2877197,2873129,2874991,2875506,3027792,2865344,2868623,2872117,2863047,3029850,2872334,2870560,3025778,2876935,2966541,2888272,2872359,2873275,2878079,3027574	21	0.0116	0.0412213
INTERPRO_NAME	IPR001909:KRAB box	http://niaid.abcc.ncifcrf.gov/geneReport.jsp?rowids=,2878865,3024988,3027792,2863830,2867099,2865648,2868623,2868196,2866417,3028085,3029850,3025778,2864164,2872359,2878079,2877197,3024723,2873129,2874991,2875506,2872884,2865344,2868993,2863047,2872315,2887679,2872334,2870560,2876935,3029948,2966541,2888272,3025748,2873275,3027574	35	0.0194	0.0642506
UP_SEQ_FEATURE	zinc finger region:C2H2-type 6	http://niaid.abcc.ncifcrf.gov/geneReport.jsp?rowids=,2878865,2865730,2876159,3027792,2867099,2868623,2868484,2859220,2872011,3025778,2863607,2872359,2878079,2877197,2873129,2874991,2875506,2865344,2864752,2872117,2863047,2872334,3024049,2870560,2876935,2966541,2888272,2873275,3027574	29	0.0161	0.0868812
UP_SEQ_FEATURE	zinc finger region:C2H2-type 11	http://niaid.abcc.ncifcrf.gov/geneReport.jsp?rowids=,2877197,2874991,2865730,2875506,3027792,2868484,2872117,2863047,2870560,3025778,3024049,2876935,2888272,2863607,2872359,2873275,2878079,3027574	18	0.01	0.114711
INTERPRO_NAME	IPR007086:Zinc finger, C2H2-subtype	http://niaid.abcc.ncifcrf.gov/geneReport.jsp?rowids=,2878865,3024988,2865730,3027171,3027792,2863830,2867099,2873152,2871094,2865648,2868623,2868484,2866417,3028085,3029850,2872011,3025778,2864164,2872359,2878079,2877197,2873129,2875506,2872884,2865344,2872117,2872315,2887679,2872334,2870560,2867905,2876935,3029948,2966541,2888272,3025748,2873275,3027574	38	0.021	0.134905
UP_SEQ_FEATURE	zinc finger region:C2H2-type 10	http://niaid.abcc.ncifcrf.gov/geneReport.jsp?rowids=,2878865,2877197,2874991,2865730,2875506,3027792,2868623,2868484,2872117,2863047,2870560,3025778,3024049,2876935,2888272,2863607,2872359,2873275,2878079,3027574	20	0.0111	0.16449
UP_SEQ_FEATURE	zinc finger region:C2H2-type 8	http://niaid.abcc.ncifcrf.gov/geneReport.jsp?rowids=,2877197,2878865,2873129,2874991,2865730,2875506,3027792,2868623,2868484,2872117,2863047,2872011,2870560,3025778,3024049,2876935,2966541,2888272,2863607,2872359,2873275,2878079,3027574	23	0.0127	0.176747
UP_SEQ_FEATURE	zinc finger region:C2H2-type 7	http://niaid.abcc.ncifcrf.gov/geneReport.jsp?rowids=,2878865,2865730,3027792,2868623,2868484,2859220,2872011,3025778,2872359,2863607,2878079,2877197,2874991,2873129,2875506,2865344,2872117,2863047,3024049,2870560,2876935,2888272,2966541,2873275,3027574	25	0.0138	0.188016
UP_SEQ_FEATURE	zinc finger region:C2H2-type 9	http://niaid.abcc.ncifcrf.gov/geneReport.jsp?rowids=,2878865,2877197,2874991,2865730,2875506,3027792,2868623,2868484,2872117,2863047,2870560,3025778,3024049,2876935,2888272,2863607,2872359,2873275,2878079,3027574	20	0.0111	0.290815
UP_SEQ_FEATURE	zinc finger region:C2H2-type 12	http://niaid.abcc.ncifcrf.gov/geneReport.jsp?rowids=,2874991,2865730,2875506,3027792,2868484,2872117,2863047,2870560,3025778,2876935,2888272,2863607,2873275,2878079	14	0.0078	0.31492
SMART_NAME	SM00355:ZnF_C2H2	http://niaid.abcc.ncifcrf.gov/geneReport.jsp?rowids=,2878865,2865730,2876159,2863830,2867099,2873152,2865648,2869092,2859220,3028085,2860584,2864164,2863607,2878079,2877197,2879382,3024723,2874991,2875506,2865344,2869770,2870161,2872117,2876935,3029948,2966541,2888272,3024988,3027171,3027792,2871094,2868623,2868484,2877833,2866417,3029850,2872011,3025778,2872359,2872492,2873129,2863804,2871617,28…	58	0.0321	0.38322
UP_SEQ_FEATURE	zinc finger region:C2H2-type 5	http://niaid.abcc.ncifcrf.gov/geneReport.jsp?rowids=,2878865,2865730,2876159,3027792,2867099,2868623,2868484,2859220,2872011,3025778,2872359,2863607,2878079,2877197,2874991,2873129,2875506,2865344,2864752,2863047,2872334,3024049,2870560,2876935,2966541,2873275,3027574	27	0.015	0.397382
UP_SEQ_FEATURE	zinc finger region:C2H2-type 16	http://niaid.abcc.ncifcrf.gov/geneReport.jsp?rowids=,2865730,2875506,2870560,3027792,2876935,2878079	6	0.0033	0.472565
UP_SEQ_FEATURE	zinc finger region:C2H2-type 15	http://niaid.abcc.ncifcrf.gov/geneReport.jsp?rowids=,2865730,2875506,2870560,3027792,2876935,2868484,2878079	7	0.0039	0.481348
INTERPRO_NAME	IPR007087:Zinc finger, C2H2-type	http://niaid.abcc.ncifcrf.gov/geneReport.jsp?rowids=,2878865,2865730,2876159,2863830,2867099,3027596,2873152,2865648,2869092,2859220,3027724,3028085,2860584,2864164,2863607,2878079,2877197,2879382,3024723,2874991,2875506,2865344,2869770,2870161,2872117,2876935,3029948,2966541,2888272,3026780,3024988,3027171,3027792,2871094,2868623,2868484,2859821,2877833,2866417,3029850,2872011,3025778,2872359,28…	64	0.0354	0.529964
UP_SEQ_FEATURE	zinc finger region:C2H2-type 4	http://niaid.abcc.ncifcrf.gov/geneReport.jsp?rowids=,2878865,2865730,2876159,3027792,2867099,2868623,2868484,2859220,2872011,3025778,2872359,2863607,2878079,2877197,2874991,2873129,2875506,2865344,2863047,2872334,3024049,2870560,2876935,2888272,2966541,2873275,3027574	27	0.015	0.571428
UP_SEQ_FEATURE	zinc finger region:C2H2-type 2	http://niaid.abcc.ncifcrf.gov/geneReport.jsp?rowids=,2878865,2876159,3027792,2867099,2868623,2868484,2859220,2877833,2860584,2872011,3025778,2863607,2872359,2878079,2877197,2879382,2873129,2874991,2875506,2865344,2864752,2872334,3024049,2870560,2876935,2966541,2888272,2873275,3027574	29	0.0161	0.635017
UP_SEQ_FEATURE	zinc finger region:C2H2-type 17	http://niaid.abcc.ncifcrf.gov/geneReport.jsp?rowids=,2865730,2875506,2870560,2878079	4	0.0022	0.640492
UP_SEQ_FEATURE	zinc finger region:C2H2-type 13	http://niaid.abcc.ncifcrf.gov/geneReport.jsp?rowids=,2877197,2874991,2865730,2875506,2870560,3027792,2876935,2868484,2878079	9	0.005	0.650684
UP_SEQ_FEATURE	zinc finger region:C2H2-type 14	http://niaid.abcc.ncifcrf.gov/geneReport.jsp?rowids=,2874991,2865730,2875506,2870560,3027792,2876935,2868484	7	0.0039	0.672024
UP_SEQ_FEATURE	zinc finger region:C2H2-type 3	http://niaid.abcc.ncifcrf.gov/geneReport.jsp?rowids=,2878865,2865730,2876159,3027792,2867099,2868484,2859220,2877833,2872011,3025778,2863607,2872359,2878079,2877197,2873129,2874991,2875506,2865344,2864752,2872117,2863047,2872334,3024049,2870560,2876935,2966541,2888272,2873275,3027574	29	0.0161	0.676632
PIR_SUPERFAMILY_NAME	SF005559:zinc finger protein ZFP-36	http://niaid.abcc.ncifcrf.gov/geneReport.jsp?rowids=,2865730,2872334,2876935,2966541,2868484	5	0.0028	0.708038
UP_SEQ_FEATURE	zinc finger region:C2H2-type 18	http://niaid.abcc.ncifcrf.gov/geneReport.jsp?rowids=,2875506,2870560,2878079	3	0.0017	0.741786
COG_KOG_ONTOLOGY	General function prediction only	http://niaid.abcc.ncifcrf.gov/geneReport.jsp?rowids=,2878865,2865730,3025466,2863830,2867099,2865648,2859220,3028085,2876274,2864164,2863607,2878079,2874121,2877099,2859983,3024723,2874991,2863730,2875506,2876233,2871322,2865344,2872117,2876935,3029948,2966541,2888272,3027171,3027792,2871094,2868623,2868484,2872851,2866417,2872011,3025778,2872359,2873129,2871617,2872884,2861216,2868993,2861487,28…	54	0.0299	0.772522
UP_SEQ_FEATURE	zinc finger region:C2H2-type 1	http://niaid.abcc.ncifcrf.gov/geneReport.jsp?rowids=,2877197,2878865,2879382,2874991,2875506,2876159,3027792,2867099,2865344,2868623,2864752,2859220,2868484,2877833,2872011,2872334,2870560,3025778,3024049,2876935,2966541,2872359,2873275,3027574	24	0.0133	0.827327
Functional Group 100	Median: 0.3074873264466578	Geo: 0.29551151553985416	http://niaid.abcc.ncifcrf.gov/geneReport.jsp?rowids=,2864852,2874336,2864328
SP_PIR_KEYWORDS	gamma-carboxyglutamic acid	http://niaid.abcc.ncifcrf.gov/geneReport.jsp?rowids=,2864852,2874336,2864328	3	0.0017	0.242248
UP_SEQ_FEATURE	domain:Gla	http://niaid.abcc.ncifcrf.gov/geneReport.jsp?rowids=,2864852,2874336,2864328	3	0.0017	0.305138
SMART_NAME	SM00069:GLA	http://niaid.abcc.ncifcrf.gov/geneReport.jsp?rowids=,2864852,2874336,2864328	3	0.0017	0.309837
INTERPRO_NAME	IPR000294:Vitamin K-dependent carboxylation/gamma-carboxyglutamic region	http://niaid.abcc.ncifcrf.gov/geneReport.jsp?rowids=,2864852,2874336,2864328	3	0.0017	0.332972
Functional Group 101	Median: 0.36849767971133557	Geo: 0.2967751734235377	http://niaid.abcc.ncifcrf.gov/geneReport.jsp?rowids=,2902877,2877990,2877972,3025435,3026741,2869966,3026814,3028692,3029830,3028293,3026436,2866066,2876406,3027132
SMART_NAME	SM00276:GLECT	http://niaid.abcc.ncifcrf.gov/geneReport.jsp?rowids=,2902877,2877990,2877972,3025435	4	0.0022	0.112151
PIR_SUPERFAMILY_NAME	SF002691:beta-galactoside-binding lectin	http://niaid.abcc.ncifcrf.gov/geneReport.jsp?rowids=,2902877,2877990,2877972	3	0.0017	0.116873
INTERPRO_NAME	IPR001079:Galectin, galactose-binding lectin	http://niaid.abcc.ncifcrf.gov/geneReport.jsp?rowids=,2902877,2877990,2877972,3025435	4	0.0022	0.125875
INTERPRO_NAME	IPR013320:Concanavalin A-like lectin/glucanase, subgroup	http://niaid.abcc.ncifcrf.gov/geneReport.jsp?rowids=,2902877,2877990,3026741,2877972,3025435,2869966,3026814,3028692,3029830	9	0.005	0.61112
SP_PIR_KEYWORDS	lectin	http://niaid.abcc.ncifcrf.gov/geneReport.jsp?rowids=,3028293,2902877,2877990,3026436,2877972,3025435,2866066,2876406	8	0.0044	0.737776
GOTERM_MF_ALL	sugar binding	http://niaid.abcc.ncifcrf.gov/geneReport.jsp?rowids=,3028293,2902877,2877990,3026436,2877972,3025435,2866066,3027132,2876406	9	0.005	0.918454
Functional Group 102	Median: 0.4916492825162368	Geo: 0.2977575389595432	http://niaid.abcc.ncifcrf.gov/geneReport.jsp?rowids=,2943166,2876628,2859706,3027442,2863729,2875414,2874891,2873956,2870577,2858869,2870641,2875835,3026635,2874515,2866866,2865783,2866929,2874725,2871579,2873143,3027782,2870491,3027483,2859041,2859869,2867168,2873407,2863351
SP_PIR_KEYWORDS	iron	http://niaid.abcc.ncifcrf.gov/geneReport.jsp?rowids=,2943166,2876628,2859706,3027442,2863729,2875414,2874891,2873956,2870577,2858869,2870641,2875835,3026635,2874515,2866866,2865783,2866929,2874725,2871579,2873143,3027782,2870491	22	0.0122	0.0407844
GOTERM_MF_ALL	heme binding	http://niaid.abcc.ncifcrf.gov/geneReport.jsp?rowids=,2859706,2876628,2874891,2873956,2870577,3026635,2865783,2866929,3027483,2859041,2874725,2871579,2873143	13	0.0072	0.0841764
GOTERM_MF_ALL	tetrapyrrole binding	http://niaid.abcc.ncifcrf.gov/geneReport.jsp?rowids=,2859706,2876628,2874891,2873956,2870577,3026635,2865783,2866929,3027483,2859041,2874725,2871579,2873143	13	0.0072	0.0841764
SP_PIR_KEYWORDS	heme	http://niaid.abcc.ncifcrf.gov/geneReport.jsp?rowids=,2876628,2859706,2865783,2866929,2874891,2873956,2859869,2874725,2870577,2871579,2873143,2870641	12	0.0066	0.190415
GOTERM_MF_ALL	iron ion binding	http://niaid.abcc.ncifcrf.gov/geneReport.jsp?rowids=,2943166,2876628,2859706,3027442,2863729,2875414,2874891,2873956,2870577,2858869,2870641,2875835,3026635,2874515,2866866,2865783,2866929,2867168,2874725,2871579,2873143,2873407,3027782,2870491	24	0.0133	0.280511
UP_SEQ_FEATURE	metal ion-binding site:Iron (heme axial ligand)	http://niaid.abcc.ncifcrf.gov/geneReport.jsp?rowids=,2876628,2859706,2866929,2874725,2870577,2870641	6	0.0033	0.702788
INTERPRO_NAME	IPR002401:E-class P450, group I	http://niaid.abcc.ncifcrf.gov/geneReport.jsp?rowids=,2866929,2874891,2873956,2870577	4	0.0022	0.771463
INTERPRO_NAME	IPR001128:Cytochrome P450	http://niaid.abcc.ncifcrf.gov/geneReport.jsp?rowids=,2866929,2874891,2873956,2874725,2870577	5	0.0028	0.836923
SP_PIR_KEYWORDS	monooxygenase	http://niaid.abcc.ncifcrf.gov/geneReport.jsp?rowids=,2866929,2874891,2873956,2874725,2870577	5	0.0028	0.841913
GOTERM_MF_ALL	monooxygenase activity	http://niaid.abcc.ncifcrf.gov/geneReport.jsp?rowids=,2866929,2874891,2873956,2874725,2870577,2863351	6	0.0033	0.928991
Functional Group 103	Median: 0.4145746092130479	Geo: 0.30129628423826726	http://niaid.abcc.ncifcrf.gov/geneReport.jsp?rowids=,2875123,3027290,3026814,2859226
SMART_NAME	SM00274:FOLN	http://niaid.abcc.ncifcrf.gov/geneReport.jsp?rowids=,2875123,3027290,3026814	3	0.0017	0.115428
INTERPRO_NAME	IPR003645:Follistatin-like, N-terminal	http://niaid.abcc.ncifcrf.gov/geneReport.jsp?rowids=,2875123,3027290,3026814	3	0.0017	0.220486
UP_SEQ_FEATURE	domain:Kazal-like	http://niaid.abcc.ncifcrf.gov/geneReport.jsp?rowids=,2859226,2875123,3027290	3	0.0017	0.414575
SMART_NAME	SM00280:KAZAL	http://niaid.abcc.ncifcrf.gov/geneReport.jsp?rowids=,2859226,2875123,3027290,3026814	4	0.0022	0.451676
INTERPRO_NAME	IPR002350:Proteinase inhibitor I1, Kazal	http://niaid.abcc.ncifcrf.gov/geneReport.jsp?rowids=,2859226,2875123,3027290,3026814	4	0.0022	0.521011
Functional Group 104	Median: 0.43028549101044467	Geo: 0.30385217823474875	http://niaid.abcc.ncifcrf.gov/geneReport.jsp?rowids=,2876899,2873472,2863948,3025522,3029197,2863997,2869684,2873195,2866515,2875187,2873226,3026029,2929030,2873479,2866607
SP_PIR_KEYWORDS	glycolysis	http://niaid.abcc.ncifcrf.gov/geneReport.jsp?rowids=,2876899,2873472,2863948,3025522,3029197,2863997,2869684	7	0.0039	0.0666383
BIOCARTA	h_glycolysisPathway:Glycolysis Pathway	http://niaid.abcc.ncifcrf.gov/geneReport.jsp?rowids=,2876899,2873472,3025522,2863997	4	0.0022	0.084601
GOTERM_BP_ALL	glycolysis	http://niaid.abcc.ncifcrf.gov/geneReport.jsp?rowids=,2873195,2876899,2873472,2863948,3025522,3029197,2863997,2866515,2869684,2875187	10	0.0055	0.125218
SP_PIR_KEYWORDS	gluconeogenesis	http://niaid.abcc.ncifcrf.gov/geneReport.jsp?rowids=,2873472,3025522,2863997	3	0.0017	0.331289
GOTERM_BP_ALL	gluconeogenesis	http://niaid.abcc.ncifcrf.gov/geneReport.jsp?rowids=,2873472,3025522,2863997,2873226	4	0.0022	0.389284
GOTERM_BP_ALL	pyruvate metabolism	http://niaid.abcc.ncifcrf.gov/geneReport.jsp?rowids=,2873472,3025522,2863997,2873226	4	0.0022	0.430285
KEGG_PATHWAY	HSA00010:GLYCOLYSIS / GLUCONEOGENESIS	http://niaid.abcc.ncifcrf.gov/geneReport.jsp?rowids=,2876899,3026029,2873472,3025522,2863997,2869684,2929030,2873479	8	0.0044	0.451186
GOTERM_BP_ALL	monosaccharide biosynthesis	http://niaid.abcc.ncifcrf.gov/geneReport.jsp?rowids=,2873472,3025522,2863997,2873226	4	0.0022	0.508895
GOTERM_BP_ALL	hexose biosynthesis	http://niaid.abcc.ncifcrf.gov/geneReport.jsp?rowids=,2873472,3025522,2863997,2873226	4	0.0022	0.508895
GOTERM_BP_ALL	alcohol biosynthesis	http://niaid.abcc.ncifcrf.gov/geneReport.jsp?rowids=,2873472,3025522,2863997,2873226	4	0.0022	0.508895
GOTERM_BP_ALL	carbohydrate biosynthesis	http://niaid.abcc.ncifcrf.gov/geneReport.jsp?rowids=,2873472,2866607,3025522,2863997,2873226,2875187	6	0.0033	0.875086
Functional Group 105	Median: 0.3313642571842886	Geo: 0.31176628774020393	http://niaid.abcc.ncifcrf.gov/geneReport.jsp?rowids=,2869903,2875544,2859249,3026675,2870545,2877664,2864006,3027007,2873112,2864867,2875522,2863183,2858925,3027710,2877697
GOTERM_BP_ALL	positive regulation of transcription	http://niaid.abcc.ncifcrf.gov/geneReport.jsp?rowids=,2869903,2875544,2859249,3026675,2870545,2877664,2864006,3027007,2873112,2864867,2875522,2863183,2858925	13	0.0072	0.190268
GOTERM_MF_ALL	nuclear hormone receptor binding	http://niaid.abcc.ncifcrf.gov/geneReport.jsp?rowids=,2875544,2873112,2875522,3026675,3027710,2864006	6	0.0033	0.220748
GOTERM_MF_ALL	hormone receptor binding	http://niaid.abcc.ncifcrf.gov/geneReport.jsp?rowids=,2875544,2873112,2875522,3026675,3027710,2864006	6	0.0033	0.220748
GOTERM_BP_ALL	positive regulation of nucleobase, nucleoside, nucleotide and nucleic acid metabolism	http://niaid.abcc.ncifcrf.gov/geneReport.jsp?rowids=,2869903,2875544,2859249,3026675,2870545,2877664,2864006,3027007,2873112,2864867,2875522,2863183,2858925	13	0.0072	0.220987
GOTERM_MF_ALL	steroid hormone receptor binding	http://niaid.abcc.ncifcrf.gov/geneReport.jsp?rowids=,2875544,2873112,3027710,2864006	4	0.0022	0.283838
GOTERM_BP_ALL	positive regulation of transcription, DNA-dependent	http://niaid.abcc.ncifcrf.gov/geneReport.jsp?rowids=,2875544,2873112,3027007,2864867,2859249,2875522,2858925,2877664,2864006	9	0.005	0.37889
GOTERM_MF_ALL	androgen receptor binding	http://niaid.abcc.ncifcrf.gov/geneReport.jsp?rowids=,2875544,2873112,2864006	3	0.0017	0.429532
GOTERM_BP_ALL	steroid hormone receptor signaling pathway	http://niaid.abcc.ncifcrf.gov/geneReport.jsp?rowids=,2877697,2875544,2873112,2875522,2864006	5	0.0028	0.434562
GOTERM_BP_ALL	androgen receptor signaling pathway	http://niaid.abcc.ncifcrf.gov/geneReport.jsp?rowids=,2875544,2873112,2875522,2864006	4	0.0022	0.450416
GOTERM_BP_ALL	intracellular receptor-mediated signaling pathway	http://niaid.abcc.ncifcrf.gov/geneReport.jsp?rowids=,2877697,2875544,2873112,2875522,2864006	5	0.0028	0.468297
Functional Group 106	Median: 0.36907551102407676	Geo: 0.31292514888264544	http://niaid.abcc.ncifcrf.gov/geneReport.jsp?rowids=,2870888,2862972,2875606,2857941,2866485,2859217,3029483,2873571,3027661,2876274,2871030,2867019,2872699,3025504,2865395,2871130,3029203,2883930,2966496,2859131,3024190,2865280,2873016,2878704,2875070,3023997,2858923,3027078,2866339,2885108,2877667,2869023,3024679,3026398,2860616
GOTERM_MF_ALL	GTPase regulator activity	http://niaid.abcc.ncifcrf.gov/geneReport.jsp?rowids=,2870888,2862972,2875606,2857941,2866485,2859217,3029483,2873571,3027661,2876274,2871030,2867019,2872699,3025504,2865395,2871130,3029203,2883930,2966496,2859131,3024190,2865280,2873016,2878704,2875070,3023997,2858923	27	0.015	0.126747
GOTERM_MF_ALL	enzyme activator activity	http://niaid.abcc.ncifcrf.gov/geneReport.jsp?rowids=,2870888,2862972,3027078,3029203,2866339,2875606,2885108,2873571,2877667,2865280,2873016,2869023,3024679,3026398,2867019,2860616,2872699,3025504,3023997,2858923	20	0.0111	0.260484
GOTERM_MF_ALL	GTPase activator activity	http://niaid.abcc.ncifcrf.gov/geneReport.jsp?rowids=,2870888,2862972,3029203,2867019,2872699,2875606,3023997,3025504,2858923,2873571,2865280,2873016	12	0.0066	0.477667
SP_PIR_KEYWORDS	gtpase activation	http://niaid.abcc.ncifcrf.gov/geneReport.jsp?rowids=,2870888,2862972,3029203,2867019,3023997,2858923,2865280	7	0.0039	0.60802
Functional Group 107	Median: 0.2809779547997252	Geo: 0.318058403905661	http://niaid.abcc.ncifcrf.gov/geneReport.jsp?rowids=,2875508,2874409,2859451,3030014,2860093,2859367,3027717,2873407
KEGG_PATHWAY	HSA00363:BISPHENOL A DEGRADATION	http://niaid.abcc.ncifcrf.gov/geneReport.jsp?rowids=,2875508,2874409,2859451,3030014	4	0.0022	0.186213
INTERPRO_NAME	IPR002198:Short-chain dehydrogenase/reductase SDR	http://niaid.abcc.ncifcrf.gov/geneReport.jsp?rowids=,2860093,2875508,2874409,2859367,3027717,3030014,2873407	7	0.0039	0.280978
INTERPRO_NAME	IPR002347:Glucose/ribitol dehydrogenase	http://niaid.abcc.ncifcrf.gov/geneReport.jsp?rowids=,2860093,2875508,2874409,2859367,3030014	5	0.0028	0.614948
Functional Group 108	Median: 0.4252537234831505	Geo: 0.3248097169616011	http://niaid.abcc.ncifcrf.gov/geneReport.jsp?rowids=,2865081,2865809,2863351,2873001,2873016,2875224,2944646
UP_SEQ_FEATURE	domain:CH	http://niaid.abcc.ncifcrf.gov/geneReport.jsp?rowids=,2865081,2865809,2863351,2873001,2873016	5	0.0028	0.177257
SMART_NAME	SM00033:CH	http://niaid.abcc.ncifcrf.gov/geneReport.jsp?rowids=,2875224,2944646,2865081,2865809,2863351,2873001,2873016	7	0.0039	0.425254
INTERPRO_NAME	IPR001715:Calponin-like actin-binding	http://niaid.abcc.ncifcrf.gov/geneReport.jsp?rowids=,2875224,2944646,2865081,2865809,2863351,2873001,2873016	7	0.0039	0.454607
Functional Group 109	Median: 0.40053619324163986	Geo: 0.3267127620082884	http://niaid.abcc.ncifcrf.gov/geneReport.jsp?rowids=,2860720,2859706,2871097,2865029,2874061,2878751,2874472,2873290,2863948,2874143,2875537,2864006,2885673,2860104,2865444,2878311,2908646,3024435,2867139,2872828,2875522,2870599,2875201,2865512,2878692,2861979,2860386,2870047,2870511,2873020,2862735,2952596,2878696,2869770,2862501,3029343,3026360,3026706,2865915,2874386,2888830,2876933,2858925,30…
GOTERM_CC_ALL	membrane-enclosed lumen	http://niaid.abcc.ncifcrf.gov/geneReport.jsp?rowids=,2860720,2859706,2871097,2865029,2874061,2878751,2874472,2873290,2863948,2874143,2875537,2864006,2885673,2860104,2865444,2878311,2908646,3024435,2867139,2872828,2875522,2870599,2875201,2865512,2878692,2861979,2860386,2870047,2870511,2873020,2862735,2952596,2878696,2869770,2862501,3029343,3026360,3026706,2865915,2874386,2888830,2876933,2858925,30…	45	0.0249	0.136622
GOTERM_CC_ALL	organelle lumen	http://niaid.abcc.ncifcrf.gov/geneReport.jsp?rowids=,2860720,2859706,2871097,2865029,2874061,2878751,2874472,2873290,2863948,2874143,2875537,2864006,2885673,2860104,2865444,2878311,2908646,3024435,2867139,2872828,2875522,2870599,2875201,2865512,2878692,2861979,2860386,2870047,2870511,2873020,2862735,2952596,2878696,2869770,2862501,3029343,3026360,3026706,2865915,2874386,2888830,2876933,2858925,30…	45	0.0249	0.136622
GOTERM_CC_ALL	nuclear lumen	http://niaid.abcc.ncifcrf.gov/geneReport.jsp?rowids=,2871097,2874061,2865029,2878751,2874472,2873290,2874143,2864006,2885673,2865444,2878311,3024435,2872828,2875522,2875201,2865512,2878692,2861979,2870047,2873020,2878696,2869770,2862501,3026706,2874386,2858925,3029809,2869854	28	0.0155	0.66445
GOTERM_CC_ALL	nucleoplasm	http://niaid.abcc.ncifcrf.gov/geneReport.jsp?rowids=,2878751,2873290,2870047,2873020,2878696,2864006,2869770,2865444,2878311,3026706,3024435,2875522,2865512,2858925,3029809,2869854	16	0.0089	0.918671
Functional Group 110	Median: 0.4058540202393415	Geo: 0.32764946276147566	http://niaid.abcc.ncifcrf.gov/geneReport.jsp?rowids=,2878842,3026843,3027635,3024659,3024823,2873228,2857941,3029643
GOTERM_BP_ALL	negative regulation of protein metabolism	http://niaid.abcc.ncifcrf.gov/geneReport.jsp?rowids=,2878842,3026843,3027635,3024659,3024823,2873228,2857941,3029643	8	0.0044	0.15724
GOTERM_BP_ALL	negative regulation of protein biosynthesis	http://niaid.abcc.ncifcrf.gov/geneReport.jsp?rowids=,3026843,3024659,3024823	3	0.0017	0.392446
GOTERM_BP_ALL	negative regulation of cellular biosynthesis	http://niaid.abcc.ncifcrf.gov/geneReport.jsp?rowids=,3026843,3024659,3024823	3	0.0017	0.419262
GOTERM_BP_ALL	negative regulation of biosynthesis	http://niaid.abcc.ncifcrf.gov/geneReport.jsp?rowids=,3026843,3024659,3024823	3	0.0017	0.445459
Functional Group 111	Median: 0.5646312638879406	Geo: 0.32816702646495344	http://niaid.abcc.ncifcrf.gov/geneReport.jsp?rowids=,2870351,2887440,2870651,2873533,2862716,2873829
SP_PIR_KEYWORDS	stress-induced protein	http://niaid.abcc.ncifcrf.gov/geneReport.jsp?rowids=,2870351,2887440,2870651,2873533	4	0.0022	0.0545166
SP_PIR_KEYWORDS	heat shock	http://niaid.abcc.ncifcrf.gov/geneReport.jsp?rowids=,2862716,2870351,2887440,2870651,2873533	5	0.0028	0.353533
GOTERM_BP_ALL	response to unfolded protein	http://niaid.abcc.ncifcrf.gov/geneReport.jsp?rowids=,2862716,2870351,2887440,2870651,2873829	5	0.0028	0.775729
GOTERM_BP_ALL	response to protein stimulus	http://niaid.abcc.ncifcrf.gov/geneReport.jsp?rowids=,2862716,2870351,2887440,2870651,2873829	5	0.0028	0.775729
Functional Group 112	Median: 0.48739689427595206	Geo: 0.3285491983198428	http://niaid.abcc.ncifcrf.gov/geneReport.jsp?rowids=,2859039,2860004,2873661,3029849,2872282,3025921,2860587,2864505,2878913,3028397,3025033,3027193,2994581,2872238,2861980,2876596,2859127,2864346,3028647,2875902,2873328,2878704,2870693,2859797,2864464,2875553,2874590,3028726,2877517,2876274,2865510,3027776,2872296,2869902,2966496,3027278,3023925,2875433,3027164,3024834
SP_PIR_KEYWORDS	golgi stack	http://niaid.abcc.ncifcrf.gov/geneReport.jsp?rowids=,2859039,2860004,2873661,3029849,2872282,3025921,2860587,2864505,2878913,3028397,3025033,3027193,2994581,2872238,2861980,2876596,2859127,2864346,3028647,2875902,2873328,2878704,2870693,2859797,2864464,2875553,2874590,3028726	28	0.0155	0.132922
GOTERM_CC_ALL	Golgi apparatus	http://niaid.abcc.ncifcrf.gov/geneReport.jsp?rowids=,2859039,2860004,2877517,2873661,3029849,2876274,2872282,3025921,2860587,2864505,2878913,2865510,3028397,3027776,3025033,3027193,2994581,2872296,2872238,2869902,2876596,2859127,2966496,2864346,3028647,2875902,2873328,3027278,2859797,2870693,3023925,2875553,2864464,2875433,3027164,3024834,2874590,3028726	38	0.021	0.487397
GOTERM_CC_ALL	Golgi stack	http://niaid.abcc.ncifcrf.gov/geneReport.jsp?rowids=,2859039,2860004,2873661,3029849,2872282,3025921,2860587,2864505,2878913,2865510,3028397,3025033,3027193,2994581,2872238,2876596,2859127,2864346,3028647,2875902,2873328,3027278,2870693,2859797,3023925,2864464,2875553,2874590,3028726	29	0.0161	0.547421
Functional Group 113	Median: 0.3420635381448839	Geo: 0.3304730503027594	http://niaid.abcc.ncifcrf.gov/geneReport.jsp?rowids=,2869553,3029233,3029738,2873168,2864752,2860942
SP_PIR_KEYWORDS	protein phosphatase inhibitor	http://niaid.abcc.ncifcrf.gov/geneReport.jsp?rowids=,2869553,3029233,3029738	3	0.0017	0.176166
GOTERM_MF_ALL	protein phosphatase inhibitor activity	http://niaid.abcc.ncifcrf.gov/geneReport.jsp?rowids=,2869553,3029233,2873168,3029738	4	0.0022	0.341772
GOTERM_MF_ALL	phosphatase regulator activity	http://niaid.abcc.ncifcrf.gov/geneReport.jsp?rowids=,2869553,3029233,2873168,3029738,2864752,2860942	6	0.0033	0.342064
GOTERM_MF_ALL	phosphatase inhibitor activity	http://niaid.abcc.ncifcrf.gov/geneReport.jsp?rowids=,2869553,3029233,2873168,3029738	4	0.0022	0.361059
GOTERM_MF_ALL	protein phosphatase regulator activity	http://niaid.abcc.ncifcrf.gov/geneReport.jsp?rowids=,2869553,3029233,2873168,3029738,2860942	5	0.0028	0.530075
Functional Group 114	Median: 0.33691172882326836	Geo: 0.34735984491611854	http://niaid.abcc.ncifcrf.gov/geneReport.jsp?rowids=,2866073,2943166,2875508,2874409,2866929,2859451,2870577,2859544,2929030,3030014,2865059,2863959,2863730,2864825,2862735,3026848,2875835,2877974,2863948,2858972,2870640,2873479
KEGG_PATHWAY	HSA00591:LINOLEIC ACID METABOLISM	http://niaid.abcc.ncifcrf.gov/geneReport.jsp?rowids=,2866073,2943166,2875508,2874409,2866929,2859451,2870577,2859544	8	0.0044	0.063732
KEGG_PATHWAY	HSA00053:ASCORBATE AND ALDARATE METABOLISM	http://niaid.abcc.ncifcrf.gov/geneReport.jsp?rowids=,2875508,2874409,2859451,2929030	4	0.0022	0.160231
KEGG_PATHWAY	HSA00363:BISPHENOL A DEGRADATION	http://niaid.abcc.ncifcrf.gov/geneReport.jsp?rowids=,2875508,2874409,2859451,3030014	4	0.0022	0.186213
KEGG_PATHWAY	HSA00625:TETRACHLOROETHENE DEGRADATION	http://niaid.abcc.ncifcrf.gov/geneReport.jsp?rowids=,2875508,2874409,2859451	3	0.0017	0.227245
KEGG_PATHWAY	HSA00564:GLYCEROPHOSPHOLIPID METABOLISM	http://niaid.abcc.ncifcrf.gov/geneReport.jsp?rowids=,2866073,2875508,2865059,2874409,2863959,2859451,2863730,2864825,2859544,2862735,3026848	11	0.0061	0.268558
KEGG_PATHWAY	HSA00310:LYSINE DEGRADATION	http://niaid.abcc.ncifcrf.gov/geneReport.jsp?rowids=,2875508,2875835,2877974,2874409,2859451,2863948,2858972,2862735,2929030	9	0.005	0.297737
KEGG_PATHWAY	HSA00120:BILE ACID BIOSYNTHESIS	http://niaid.abcc.ncifcrf.gov/geneReport.jsp?rowids=,2875508,2874409,2859451,2870640,2929030,2873479	6	0.0033	0.376086
KEGG_PATHWAY	HSA00520:NUCLEOTIDE SUGARS METABOLISM	http://niaid.abcc.ncifcrf.gov/geneReport.jsp?rowids=,2875508,2874409,2859451	3	0.0017	0.522142
KEGG_PATHWAY	HSA00260:GLYCINE, SERINE AND THREONINE METABOLISM	http://niaid.abcc.ncifcrf.gov/geneReport.jsp?rowids=,2875508,2877974,2874409,2859451,2864825	5	0.0028	0.677392
KEGG_PATHWAY	HSA00650:BUTANOATE METABOLISM	http://niaid.abcc.ncifcrf.gov/geneReport.jsp?rowids=,2875508,2874409,2859451,2862735,2929030	5	0.0028	0.818834
KEGG_PATHWAY	HSA00052:GALACTOSE METABOLISM	http://niaid.abcc.ncifcrf.gov/geneReport.jsp?rowids=,2875508,2874409,2859451	3	0.0017	0.859367
KEGG_PATHWAY	HSA00051:FRUCTOSE AND MANNOSE METABOLISM	http://niaid.abcc.ncifcrf.gov/geneReport.jsp?rowids=,2875508,2874409,2859451	3	0.0017	0.954079
Functional Group 115	Median: 0.3605847898796576	Geo: 0.34900017008516493	http://niaid.abcc.ncifcrf.gov/geneReport.jsp?rowids=,2862469,2874151,2872228,3029548,2860004
PIR_SUPERFAMILY_NAME	SF500199:intracellular lipid-binding protein	http://niaid.abcc.ncifcrf.gov/geneReport.jsp?rowids=,2862469,2874151,2872228	3	0.0017	0.25553
PIR_SUPERFAMILY_NAME	SF002390:lipid binding protein, FABP type	http://niaid.abcc.ncifcrf.gov/geneReport.jsp?rowids=,2862469,2874151,2872228	3	0.0017	0.284332
INTERPRO_NAME	IPR000463:Cytosolic fatty-acid binding	http://niaid.abcc.ncifcrf.gov/geneReport.jsp?rowids=,2862469,2874151,2872228	3	0.0017	0.360585
INTERPRO_NAME	IPR000566:Lipocalin-related protein and Bos/Can/Equ allergen	http://niaid.abcc.ncifcrf.gov/geneReport.jsp?rowids=,3029548,2862469,2874151,2872228,2860004	5	0.0028	0.376042
INTERPRO_NAME	IPR012674:Calycin	http://niaid.abcc.ncifcrf.gov/geneReport.jsp?rowids=,3029548,2862469,2874151,2872228,2860004	5	0.0028	0.525553
Functional Group 116	Median: 0.39117116837708016	Geo: 0.35005288188849826	http://niaid.abcc.ncifcrf.gov/geneReport.jsp?rowids=,2966485,2865368,2873232,2876287,3029822,3027442,2875414
GOTERM_MF_ALL	transition metal ion transporter activity	http://niaid.abcc.ncifcrf.gov/geneReport.jsp?rowids=,2966485,2865368,2873232,2876287	4	0.0022	0.190312
GOTERM_BP_ALL	transition metal ion transport	http://niaid.abcc.ncifcrf.gov/geneReport.jsp?rowids=,2966485,3029822,2865368,3027442,2875414,2876287	6	0.0033	0.391171
GOTERM_MF_ALL	di-, tri-valent inorganic cation transporter activity	http://niaid.abcc.ncifcrf.gov/geneReport.jsp?rowids=,2966485,2865368,2873232,2876287	4	0.0022	0.576192
Functional Group 117	Median: 0.4260808841300683	Geo: 0.35025362003842825	http://niaid.abcc.ncifcrf.gov/geneReport.jsp?rowids=,2869620,2859846,2865358,3029313,2859821,2861995,3029969,2859622,3025881,3024444,3027030,2874001,2859535,3027677,3025522,2868616,2861452,2872036,2864742,3028619,2858972,2888225,2872963,2864980,2875673,2870593,3027496,2860573,2861848,2875872,3026439,2878273,2865612,3024844,2867168,2878343,2876217,2865117,2870599,2877770,2862973,2870545,2873661,28…
SP_PIR_KEYWORDS	serine protease	http://niaid.abcc.ncifcrf.gov/geneReport.jsp?rowids=,2869620,2859846,2865358,3029313,2859821,2861995,3029969,2859622,3025881,3024444,3027030,2874001,2859535	13	0.0072	0.109619
SP_PIR_KEYWORDS	serine proteinase	http://niaid.abcc.ncifcrf.gov/geneReport.jsp?rowids=,2861995,2859846,2865358,3027030,2874001,2859535,3027677,2859821	8	0.0044	0.123744
GOTERM_MF_ALL	serine-type endopeptidase activity	http://niaid.abcc.ncifcrf.gov/geneReport.jsp?rowids=,2869620,2859846,2865358,3025522,2868616,3029313,2859821,2861995,2861452,3029969,2859622,3025881,3024444,3027030,2874001,2859535,2872036,3027677	18	0.01	0.142123
GOTERM_MF_ALL	serine-type peptidase activity	http://niaid.abcc.ncifcrf.gov/geneReport.jsp?rowids=,2869620,2859846,2865358,3025522,2868616,3029313,2859821,2861995,2861452,3029969,2859622,3025881,3024444,3027030,2864742,2874001,2859535,2872036,3027677	19	0.0105	0.188198
UP_SEQ_FEATURE	domain:Peptidase S1	http://niaid.abcc.ncifcrf.gov/geneReport.jsp?rowids=,2861995,2869620,2859622,2859846,2865358,3024444,3027030,2874001,2859535,3029313	10	0.0055	0.200492
SP_PIR_KEYWORDS	protease	http://niaid.abcc.ncifcrf.gov/geneReport.jsp?rowids=,3028619,2858972,2888225,2859821,2861995,3029969,2859622,2872963,2864980,2875673,3024444,2874001,2870593,2869620,2859846,3027496,2865358,2860573,2861848,3029313,2875872,3026439,2878273,2865612,3024844,2867168,3025881,3027030,2878343,2864742,2859535,2872036	32	0.0177	0.278937
UP_SEQ_FEATURE	active site:Charge relay system	http://niaid.abcc.ncifcrf.gov/geneReport.jsp?rowids=,2869620,2859846,2865358,3029313,2859821,2861995,3029969,2859622,3025881,3024444,3027030,2874001,2859535	13	0.0072	0.303032
UP_SEQ_FEATURE	propeptide:Activation peptide	http://niaid.abcc.ncifcrf.gov/geneReport.jsp?rowids=,2861995,2859622,2875673,3027030,2861848,2859535,3029313	7	0.0039	0.401276
INTERPRO_NAME	IPR001254:Peptidase S1 and S6, chymotrypsin/Hap	http://niaid.abcc.ncifcrf.gov/geneReport.jsp?rowids=,2861995,2869620,2859622,2859846,2865358,3024444,3027030,2868616,2874001,2859535,3029313,2876217	12	0.0066	0.450886
SP_PIR_KEYWORDS	zymogen	http://niaid.abcc.ncifcrf.gov/geneReport.jsp?rowids=,2869620,2865358,2861848,3029313,2888225,2859821,2861995,2859622,2865117,2875673,3024444,3027030,2859535	13	0.0072	0.458676
PIR_SUPERFAMILY_NAME	SF001135:trypsin	http://niaid.abcc.ncifcrf.gov/geneReport.jsp?rowids=,2861995,2859622,3024444,3027030,2859535,3029313	6	0.0033	0.489279
INTERPRO_NAME	IPR001314:Peptidase S1A, chymotrypsin	http://niaid.abcc.ncifcrf.gov/geneReport.jsp?rowids=,2861995,2869620,2859622,2859846,2865358,3024444,3027030,2874001,2859535,3029313	10	0.0055	0.499228
SMART_NAME	SM00020:Tryp_SPc	http://niaid.abcc.ncifcrf.gov/geneReport.jsp?rowids=,2861995,2869620,2859622,2859846,2865358,3024444,3027030,2874001,2859535,3029313	10	0.0055	0.502877
GOTERM_MF_ALL	endopeptidase activity	http://niaid.abcc.ncifcrf.gov/geneReport.jsp?rowids=,3028619,3025522,2868616,2888225,2859821,2861995,3029969,2861452,2859622,2864980,3024444,2874001,3027677,2870593,2869620,2859846,3027496,2865358,2860573,2861848,3029313,3026439,2878273,2865612,3024844,3025881,3027030,2878343,2859535,2872036	30	0.0166	0.859851
GOTERM_MF_ALL	peptidase activity	http://niaid.abcc.ncifcrf.gov/geneReport.jsp?rowids=,3028619,3025522,2868616,2858972,2888225,2859821,2861995,2861452,3029969,2859622,2872963,3024444,2864980,2875673,2870599,2874001,2877770,3027677,2870593,2869620,2859846,3027496,2865358,2860573,2861848,3029313,2875872,3026439,2878273,3024844,2865612,2867168,3025881,3027030,2878343,2864742,2859535,2872036	38	0.021	0.973395
GOTERM_BP_ALL	proteolysis	http://niaid.abcc.ncifcrf.gov/geneReport.jsp?rowids=,2862973,3028619,2870545,2868616,2858972,2873661,2888225,2859821,2861995,3029969,2859622,2872963,3024444,2875673,2864980,2870599,2860172,2874001,2877770,2870593,2869620,2859846,2860332,3026890,3027496,2865358,2860573,2861848,3029313,2875872,2859514,2878273,2860895,3024844,2865612,2860889,2867168,3027030,2878343,2864742,2859535,2872036	42	0.0233	0.9779
Functional Group 118	Median: 0.33725456035528	Geo: 0.3519200682272222	http://niaid.abcc.ncifcrf.gov/geneReport.jsp?rowids=,3029548,2860107,2874151,2864423
SP_PIR_KEYWORDS	lipid binding	http://niaid.abcc.ncifcrf.gov/geneReport.jsp?rowids=,3029548,2860107,2874151	3	0.0017	0.28692
GOTERM_BP_ALL	lipid binding	http://niaid.abcc.ncifcrf.gov/geneReport.jsp?rowids=,3029548,2860107,2874151	3	0.0017	0.337255
GOTERM_BP_ALL	obsolete biological process	http://niaid.abcc.ncifcrf.gov/geneReport.jsp?rowids=,3029548,2860107,2874151,2864423	4	0.0022	0.450416
Functional Group 119	Median: 0.5377489665884554	Geo: 0.3537525972429796	http://niaid.abcc.ncifcrf.gov/geneReport.jsp?rowids=,2865921,2865415,2868196
INTERPRO_NAME	IPR000162:Metabotropic glutamate receptor	http://niaid.abcc.ncifcrf.gov/geneReport.jsp?rowids=,2865921,2865415,2868196	3	0.0017	0.113263
PIR_SUPERFAMILY_NAME	SF005608:metabotropic glutamate receptor 4	http://niaid.abcc.ncifcrf.gov/geneReport.jsp?rowids=,2865921,2865415,2868196	3	0.0017	0.116873
INTERPRO_NAME	IPR011500:Nine cysteines of 3 GPCR	http://niaid.abcc.ncifcrf.gov/geneReport.jsp?rowids=,2865921,2865415,2868196	3	0.0017	0.276859
INTERPRO_NAME	IPR000337:GPCR, family 3, metabotropic glutamate receptor-like	http://niaid.abcc.ncifcrf.gov/geneReport.jsp?rowids=,2865921,2865415,2868196	3	0.0017	0.537749
GOTERM_MF_ALL	metabotropic glutamate, GABA-B-like receptor activity	http://niaid.abcc.ncifcrf.gov/geneReport.jsp?rowids=,2865921,2865415,2868196	3	0.0017	0.56372
INTERPRO_NAME	IPR001828:Extracellular ligand-binding receptor	http://niaid.abcc.ncifcrf.gov/geneReport.jsp?rowids=,2865921,2865415,2868196	3	0.0017	0.755573
GOTERM_MF_ALL	glutamate receptor activity	http://niaid.abcc.ncifcrf.gov/geneReport.jsp?rowids=,2865921,2865415,2868196	3	0.0017	0.825882
Functional Group 120	Median: 0.4765936491545858	Geo: 0.3543030928880284	http://niaid.abcc.ncifcrf.gov/geneReport.jsp?rowids=,2869902,3024659,2861950,2875294,2877791,2870715,3029932,2877181,2875512,3023944,3026398,2860740,2873560,2875201,2878727
GOTERM_BP_ALL	nucleocytoplasmic transport	http://niaid.abcc.ncifcrf.gov/geneReport.jsp?rowids=,2869902,3024659,2861950,2875294,2877791,2870715,3029932,2877181,2875512,3023944,3026398,2860740,2873560,2875201,2878727	15	0.0083	0.0526804
GOTERM_BP_ALL	nuclear transport	http://niaid.abcc.ncifcrf.gov/geneReport.jsp?rowids=,2869902,3024659,2861950,2875294,2877791,2870715,3029932,2877181,2875512,3023944,3026398,2860740,2873560,2878727	14	0.0078	0.0653496
GOTERM_BP_ALL	RNA export from nucleus	http://niaid.abcc.ncifcrf.gov/geneReport.jsp?rowids=,2873560,2875294,2875512,3023944,2878727	5	0.0028	0.434562
GOTERM_BP_ALL	establishment of RNA localization	http://niaid.abcc.ncifcrf.gov/geneReport.jsp?rowids=,2873560,2875294,2875512,3023944,2878727	5	0.0028	0.468297
GOTERM_BP_ALL	nucleic acid transport	http://niaid.abcc.ncifcrf.gov/geneReport.jsp?rowids=,2873560,2875294,2875512,3023944,2878727	5	0.0028	0.468297
GOTERM_BP_ALL	RNA transport	http://niaid.abcc.ncifcrf.gov/geneReport.jsp?rowids=,2873560,2875294,2875512,3023944,2878727	5	0.0028	0.468297
GOTERM_BP_ALL	RNA localization	http://niaid.abcc.ncifcrf.gov/geneReport.jsp?rowids=,2873560,2875294,2875512,3023944,2878727	5	0.0028	0.48489
GOTERM_BP_ALL	mRNA export from nucleus	http://niaid.abcc.ncifcrf.gov/geneReport.jsp?rowids=,2873560,2875294,2875512,2878727	4	0.0022	0.508895
GOTERM_BP_ALL	nuclear export	http://niaid.abcc.ncifcrf.gov/geneReport.jsp?rowids=,2873560,2875294,2875512,3023944,2878727	5	0.0028	0.517419
GOTERM_BP_ALL	mRNA transport	http://niaid.abcc.ncifcrf.gov/geneReport.jsp?rowids=,2873560,2875294,2875512,2878727	4	0.0022	0.546008
SP_PIR_KEYWORDS	mrna transport	http://niaid.abcc.ncifcrf.gov/geneReport.jsp?rowids=,2873560,2875512,2878727	3	0.0017	0.586671
GOTERM_BP_ALL	nucleobase, nucleoside, nucleotide and nucleic acid transport	http://niaid.abcc.ncifcrf.gov/geneReport.jsp?rowids=,2873560,2875294,2875512,3023944,2878727	5	0.0028	0.622708
Functional Group 121	Median: 0.323050655334304	Geo: 0.35489618185985167	http://niaid.abcc.ncifcrf.gov/geneReport.jsp?rowids=,2860587,2859797,2859600,2864346,2873369,2877910,2877517,2858972,2868244,2873661,2859254,3023925,3027776,2870511,2860626,2866906,3027996
GOTERM_CC_ALL	integral to organelle membrane	http://niaid.abcc.ncifcrf.gov/geneReport.jsp?rowids=,2860587,2859797,2859600,2864346,2873369,2877910,2877517,2858972,2868244,2873661,2859254	11	0.0061	0.180964
GOTERM_CC_ALL	nuclear envelope-endoplasmic reticulum network	http://niaid.abcc.ncifcrf.gov/geneReport.jsp?rowids=,3023925,3027776,2870511,2873369,2877910,2858972,2868244,2860626,2866906,2859254,3027996	11	0.0061	0.25289
GOTERM_CC_ALL	integral to endoplasmic reticulum membrane	http://niaid.abcc.ncifcrf.gov/geneReport.jsp?rowids=,2873369,2877910,2858972,2868244,2859254	5	0.0028	0.277918
GOTERM_CC_ALL	intrinsic to organelle membrane	http://niaid.abcc.ncifcrf.gov/geneReport.jsp?rowids=,2860587,2859797,2859600,2864346,2873369,2877910,2877517,2858972,2868244,2873661,2859254	11	0.0061	0.322417
GOTERM_CC_ALL	endoplasmic reticulum membrane	http://niaid.abcc.ncifcrf.gov/geneReport.jsp?rowids=,3027776,2870511,2873369,2877910,2858972,2868244,2860626,2866906,2859254,3027996	10	0.0055	0.323684
GOTERM_CC_ALL	intrinsic to endoplasmic reticulum membrane	http://niaid.abcc.ncifcrf.gov/geneReport.jsp?rowids=,2873369,2877910,2858972,2868244,2859254	5	0.0028	0.384568
GOTERM_CC_ALL	integral to Golgi membrane	http://niaid.abcc.ncifcrf.gov/geneReport.jsp?rowids=,2860587,2859797,2864346,2877517	4	0.0022	0.649306
GOTERM_CC_ALL	intrinsic to Golgi membrane	http://niaid.abcc.ncifcrf.gov/geneReport.jsp?rowids=,2860587,2859797,2864346,2877517	4	0.0022	0.759291
Functional Group 122	Median: 0.5129094293896342	Geo: 0.3569894603980447	http://niaid.abcc.ncifcrf.gov/geneReport.jsp?rowids=,2867865,3027733,3025766,2878303,3027717,3025522,2870320,2860332,2872402
SP_PIR_KEYWORDS	decarboxylase	http://niaid.abcc.ncifcrf.gov/geneReport.jsp?rowids=,2867865,3027733,3025766,2878303	4	0.0022	0.0747283
SP_PIR_KEYWORDS	carboxy-lyase	http://niaid.abcc.ncifcrf.gov/geneReport.jsp?rowids=,3027733,3025766,2878303	3	0.0017	0.176166
SP_PIR_KEYWORDS	carbon-carbon lyase	http://niaid.abcc.ncifcrf.gov/geneReport.jsp?rowids=,3027733,3025766,2878303	3	0.0017	0.309177
GOTERM_MF_ALL	carbon-carbon lyase activity	http://niaid.abcc.ncifcrf.gov/geneReport.jsp?rowids=,2867865,3027733,3025766,2878303	4	0.0022	0.716641
SP_PIR_KEYWORDS	lyase	http://niaid.abcc.ncifcrf.gov/geneReport.jsp?rowids=,2867865,3027733,3027717,3025522,2870320,3025766,2878303	7	0.0039	0.731103
GOTERM_MF_ALL	lyase activity	http://niaid.abcc.ncifcrf.gov/geneReport.jsp?rowids=,2860332,2867865,3027733,3027717,3025522,2870320,3025766,2872402,2878303	9	0.005	0.970594
Functional Group 123	Median: 0.5059385422084361	Geo: 0.3605687615433798	http://niaid.abcc.ncifcrf.gov/geneReport.jsp?rowids=,2859706,2872593,2877894,3027829,2865418,2876628
SP_PIR_KEYWORDS	respiratory chain	http://niaid.abcc.ncifcrf.gov/geneReport.jsp?rowids=,2859706,2872593,2877894,3027829,2865418	5	0.0028	0.148524
GOTERM_CC_ALL	mitochondrial electron transport chain	http://niaid.abcc.ncifcrf.gov/geneReport.jsp?rowids=,2859706,2872593,2877894,3027829,2865418	5	0.0028	0.505939
SP_PIR_KEYWORDS	electron transport	http://niaid.abcc.ncifcrf.gov/geneReport.jsp?rowids=,2876628,2859706,2872593,2877894	4	0.0022	0.623834
Functional Group 124	Median: 0.3961829696199036	Geo: 0.36314523685420497	http://niaid.abcc.ncifcrf.gov/geneReport.jsp?rowids=,2877833,2857946,2860479,2866384,2875156
SP_PIR_KEYWORDS	Zinc-finger	http://niaid.abcc.ncifcrf.gov/geneReport.jsp?rowids=,2877833,2857946,2860479	3	0.0017	0.28692
SP_PIR_KEYWORDS	Zinc	http://niaid.abcc.ncifcrf.gov/geneReport.jsp?rowids=,2877833,2857946,2860479	3	0.0017	0.396183
SP_PIR_KEYWORDS	Metal-binding	http://niaid.abcc.ncifcrf.gov/geneReport.jsp?rowids=,2877833,2866384,2857946,2860479,2875156	5	0.0028	0.421293
Functional Group 125	Median: 0.506334089967915	Geo: 0.3662773750098661	http://niaid.abcc.ncifcrf.gov/geneReport.jsp?rowids=,3028228,2870511,2860626,3027996,2878185,2860587,2874817,2864346,2877517,2876469,3027193,2873661,2874507,2873821,2867121,2858332,2865819,2871951,3024844,2875032
GOTERM_MF_ALL	oligosaccharyl transferase activity	http://niaid.abcc.ncifcrf.gov/geneReport.jsp?rowids=,3028228,2870511,2860626,3027996	4	0.0022	0.0354185
GOTERM_MF_ALL	dolichyl-diphosphooligosaccharide-protein glycotransferase activity	http://niaid.abcc.ncifcrf.gov/geneReport.jsp?rowids=,2870511,2860626,3027996	3	0.0017	0.0789476
GOTERM_BP_ALL	protein amino acid glycosylation	http://niaid.abcc.ncifcrf.gov/geneReport.jsp?rowids=,2878185,2860587,3028228,2874817,2870511,2864346,2877517,2876469,3027193,2860626,3027996	11	0.0061	0.455845
GOTERM_BP_ALL	biopolymer glycosylation	http://niaid.abcc.ncifcrf.gov/geneReport.jsp?rowids=,2878185,2860587,3028228,2874817,2870511,2864346,2877517,2876469,3027193,2860626,3027996	11	0.0061	0.486269
GOTERM_BP_ALL	glycoprotein biosynthesis	http://niaid.abcc.ncifcrf.gov/geneReport.jsp?rowids=,2878185,2860587,3028228,2874817,2870511,2864346,2877517,2876469,3027193,2860626,3027996	11	0.0061	0.506334
GOTERM_BP_ALL	glycoprotein metabolism	http://niaid.abcc.ncifcrf.gov/geneReport.jsp?rowids=,2878185,2860587,3028228,2874817,2870511,2864346,2877517,2876469,3027193,2860626,2873661,3027996	12	0.0066	0.558251
KEGG_PATHWAY	HSA00510:N-GLYCAN BIOSYNTHESIS	http://niaid.abcc.ncifcrf.gov/geneReport.jsp?rowids=,2870511,2874507,2860626,3027996	4	0.0022	0.82249
GOTERM_MF_ALL	transferase activity, transferring glycosyl groups	http://niaid.abcc.ncifcrf.gov/geneReport.jsp?rowids=,2873821,2867121,2858332,2870511,2864346,2877517,2874507,2876469,2860626,2865819,2871951,2860587,3024844,3028228,3027193,2875032,3027996	17	0.0094	0.842396
GOTERM_MF_ALL	transferase activity, transferring hexosyl groups	http://niaid.abcc.ncifcrf.gov/geneReport.jsp?rowids=,3028228,2858332,2870511,2877517,2876469,3027193,2860626,3027996	8	0.0044	0.977496
Functional Group 126	Median: 0.30513811253712875	Geo: 0.3686240382441717	http://niaid.abcc.ncifcrf.gov/geneReport.jsp?rowids=,2859149,3025541,2863662
UP_SEQ_FEATURE	repeat:1-4	http://niaid.abcc.ncifcrf.gov/geneReport.jsp?rowids=,2859149,3025541,2863662	3	0.0017	0.305138
UP_SEQ_FEATURE	repeat:1-3	http://niaid.abcc.ncifcrf.gov/geneReport.jsp?rowids=,2859149,3025541,2863662	3	0.0017	0.305138
UP_SEQ_FEATURE	repeat:2-2	http://niaid.abcc.ncifcrf.gov/geneReport.jsp?rowids=,2859149,3025541,2863662	3	0.0017	0.53797
Functional Group 127	Median: 0.5883683726775903	Geo: 0.37314669400605927	http://niaid.abcc.ncifcrf.gov/geneReport.jsp?rowids=,3027399,2860568,2878696
PIR_SUPERFAMILY_NAME	SF002337:Actin	http://niaid.abcc.ncifcrf.gov/geneReport.jsp?rowids=,3027399,2860568,2878696	3	0.0017	0.116873
SMART_NAME	SM00268:ACTIN	http://niaid.abcc.ncifcrf.gov/geneReport.jsp?rowids=,3027399,2860568,2878696	3	0.0017	0.588368
INTERPRO_NAME	IPR004000:Actin/actin-like	http://niaid.abcc.ncifcrf.gov/geneReport.jsp?rowids=,3027399,2860568,2878696	3	0.0017	0.755573
Functional Group 128	Median: 0.5598890416772571	Geo: 0.3739852527066592	http://niaid.abcc.ncifcrf.gov/geneReport.jsp?rowids=,2859846,2865358,2876986,3028162,2865711,3027677,2874426,2873548,2860107,2860991,3029548,2861452,3029833,3029629,2859039,2874001,3026921,3024659,2874960,2873472,3029455,2871214,3029776,2869061,2869902
SP_PIR_KEYWORDS	acute phase	http://niaid.abcc.ncifcrf.gov/geneReport.jsp?rowids=,2859846,2865358,2876986,3028162,2865711,3027677	6	0.0033	0.0333109
GOTERM_BP_ALL	acute-phase response	http://niaid.abcc.ncifcrf.gov/geneReport.jsp?rowids=,2874426,2859846,2865358,2876986,3028162,2865711,3027677	7	0.0039	0.0975837
SP_PIR_KEYWORDS	innate immunity	http://niaid.abcc.ncifcrf.gov/geneReport.jsp?rowids=,2873548,2860107,2859846,2865358,2860991,3027677	6	0.0033	0.106838
SP_PIR_KEYWORDS	plasma	http://niaid.abcc.ncifcrf.gov/geneReport.jsp?rowids=,3029548,2860107,2861452,3029833,2859846,3029629,2865358,2876986,2859039,2874001,2865711,3027677	12	0.0066	0.149785
BIOCARTA	h_compPathway:Complement Pathway	http://niaid.abcc.ncifcrf.gov/geneReport.jsp?rowids=,2859846,2865358,3027677	3	0.0017	0.488403
SP_PIR_KEYWORDS	complement pathway	http://niaid.abcc.ncifcrf.gov/geneReport.jsp?rowids=,2860107,2859846,3027677	3	0.0017	0.497148
GOTERM_BP_ALL	complement activation	http://niaid.abcc.ncifcrf.gov/geneReport.jsp?rowids=,2860107,2859846,2865358,3027677	4	0.0022	0.527654
GOTERM_BP_ALL	innate immune response	http://niaid.abcc.ncifcrf.gov/geneReport.jsp?rowids=,2873548,2860107,2859846,2865358,2860991,3027677	6	0.0033	0.592124
GOTERM_BP_ALL	complement activation, classical pathway	http://niaid.abcc.ncifcrf.gov/geneReport.jsp?rowids=,2860107,2859846,3027677	3	0.0017	0.628113
GOTERM_BP_ALL	humoral immune response	http://niaid.abcc.ncifcrf.gov/geneReport.jsp?rowids=,2860107,2859846,3026921,2865358,3024659,2874960,2873472,3029455,2871214,3029776,3027677,2869061	12	0.0066	0.700823
KEGG_PATHWAY	HSA04610:COMPLEMENT AND COAGULATION CASCADES	http://niaid.abcc.ncifcrf.gov/geneReport.jsp?rowids=,2861452,2859846,2869902,2865358,2876986,2874001,3027677	7	0.0039	0.707509
GOTERM_BP_ALL	humoral defense mechanism (sensu Vertebrata)	http://niaid.abcc.ncifcrf.gov/geneReport.jsp?rowids=,2860107,2859846,3026921,2874960,3029776,3027677,2869061	7	0.0039	0.886526
GOTERM_BP_ALL	antimicrobial humoral response	http://niaid.abcc.ncifcrf.gov/geneReport.jsp?rowids=,3026921,2871214,3029776,2869061	4	0.0022	0.970029
GOTERM_BP_ALL	antimicrobial humoral response (sensu Vertebrata)	http://niaid.abcc.ncifcrf.gov/geneReport.jsp?rowids=,3026921,3029776,2869061	3	0.0017	0.990654
Functional Group 129	Median: 0.393364604901528	Geo: 0.3850739544940626	http://niaid.abcc.ncifcrf.gov/geneReport.jsp?rowids=,2877472,2875494,2873232,2865842,3025033
GOTERM_MF_ALL	inositol or phosphatidylinositol kinase activity	http://niaid.abcc.ncifcrf.gov/geneReport.jsp?rowids=,2877472,2875494,2873232,2865842,3025033	5	0.0028	0.295895
SMART_NAME	SM00146:PI3Kc	http://niaid.abcc.ncifcrf.gov/geneReport.jsp?rowids=,2875494,2865842,3025033	3	0.0017	0.393365
INTERPRO_NAME	IPR000403:Phosphatidylinositol 3- and 4-kinase, catalytic	http://niaid.abcc.ncifcrf.gov/geneReport.jsp?rowids=,2875494,2865842,3025033	3	0.0017	0.490569
Functional Group 130	Median: 0.4234700439376644	Geo: 0.3854669623278271	http://niaid.abcc.ncifcrf.gov/geneReport.jsp?rowids=,2874426,3025797,2872069,2862972,2877982,2863211,2865619,2877939,3029623,2865369,2859122,2871386,3029022,2875070,2869758,3024659,2875039,2874071
SP_PIR_KEYWORDS	sh2 domain	http://niaid.abcc.ncifcrf.gov/geneReport.jsp?rowids=,2874426,3025797,2872069,2862972,2877982,2863211,2865619,2877939,3029623	9	0.005	0.160058
UP_SEQ_FEATURE	domain:SH2	http://niaid.abcc.ncifcrf.gov/geneReport.jsp?rowids=,2874426,3025797,2872069,2862972,2877982,2863211,2865619,2877939,3029623	9	0.005	0.178148
BIOCARTA	h_il2rbPathway:IL-2 Receptor Beta Chain in T cell Activation	http://niaid.abcc.ncifcrf.gov/geneReport.jsp?rowids=,3025797,2872069,2865369,2859122,2877982,2877939,2871386	7	0.0039	0.19429
SMART_NAME	SM00252:SH2	http://niaid.abcc.ncifcrf.gov/geneReport.jsp?rowids=,3025797,2872069,2862972,3029022,2875070,2877982,2863211,2865619,2877939,3029623	10	0.0055	0.362191
INTERPRO_NAME	IPR000980:SH2 motif	http://niaid.abcc.ncifcrf.gov/geneReport.jsp?rowids=,2874426,3025797,2872069,2862972,3029022,2875070,2877982,2863211,2865619,2877939,3029623	11	0.0061	0.42347
BIOCARTA	h_il22bppathway:IL22 Soluble Receptor Signaling Pathway	http://niaid.abcc.ncifcrf.gov/geneReport.jsp?rowids=,2874426,2872069,2877982	3	0.0017	0.426264
BIOCARTA	h_TPOPathway:TPO Signaling Pathway	http://niaid.abcc.ncifcrf.gov/geneReport.jsp?rowids=,2874426,2877982,2877939	3	0.0017	0.670111
BIOCARTA	h_ghPathway:Growth Hormone Signaling Pathway	http://niaid.abcc.ncifcrf.gov/geneReport.jsp?rowids=,3025797,2877982,2877939	3	0.0017	0.781308
KEGG_PATHWAY	HSA04630:JAK-STAT SIGNALING PATHWAY	http://niaid.abcc.ncifcrf.gov/geneReport.jsp?rowids=,2874426,3025797,2872069,2869758,3024659,2877982,2875039,2877939,2874071	9	0.005	0.990759
Functional Group 131	Median: 0.5215792806036893	Geo: 0.38999290127712405	http://niaid.abcc.ncifcrf.gov/geneReport.jsp?rowids=,2865369,2859603,3030114,2861996,2874725,2857989,2873472,2874338,2863997,2860004,2877150,2890082
SP_PIR_KEYWORDS	isomerase	http://niaid.abcc.ncifcrf.gov/geneReport.jsp?rowids=,2865369,2859603,3030114,2861996,2874725,2857989,2873472,2874338,2863997,2860004,2877150,2890082	12	0.0066	0.118942
GOTERM_MF_ALL	cyclosporin A binding	http://niaid.abcc.ncifcrf.gov/geneReport.jsp?rowids=,2865369,2857989,2890082	3	0.0017	0.250427
SP_PIR_KEYWORDS	rotamase	http://niaid.abcc.ncifcrf.gov/geneReport.jsp?rowids=,2865369,2857989,2874338,2890082	4	0.0022	0.340355
GOTERM_MF_ALL	drug binding	http://niaid.abcc.ncifcrf.gov/geneReport.jsp?rowids=,2865369,2857989,2890082	3	0.0017	0.47679
GOTERM_MF_ALL	FK506-sensitive peptidyl-prolyl cis-trans isomerase	http://niaid.abcc.ncifcrf.gov/geneReport.jsp?rowids=,2865369,2874338,2890082	3	0.0017	0.521579
GOTERM_MF_ALL	cyclophilin-type peptidyl-prolyl cis-trans isomerase activity	http://niaid.abcc.ncifcrf.gov/geneReport.jsp?rowids=,2865369,2874338,2890082	3	0.0017	0.521579
GOTERM_MF_ALL	cyclophilin	http://niaid.abcc.ncifcrf.gov/geneReport.jsp?rowids=,2865369,2874338,2890082	3	0.0017	0.521579
GOTERM_MF_ALL	peptidyl-prolyl cis-trans isomerase activity	http://niaid.abcc.ncifcrf.gov/geneReport.jsp?rowids=,2865369,2857989,2874338,2890082	4	0.0022	0.543383
GOTERM_MF_ALL	cis-trans isomerase activity	http://niaid.abcc.ncifcrf.gov/geneReport.jsp?rowids=,2865369,2857989,2874338,2890082	4	0.0022	0.559973
Functional Group 132	Median: 0.5198294039580258	Geo: 0.39132554521383667	http://niaid.abcc.ncifcrf.gov/geneReport.jsp?rowids=,2875494,2869903,3028198,2864742,2858972,2863183,2873661
GOTERM_BP_ALL	protein processing	http://niaid.abcc.ncifcrf.gov/geneReport.jsp?rowids=,2875494,2869903,3028198,2864742,2858972,2863183,2873661	7	0.0039	0.212264
GOTERM_BP_ALL	protein amino acid autophosphorylation	http://niaid.abcc.ncifcrf.gov/geneReport.jsp?rowids=,2875494,2869903,2863183	3	0.0017	0.519829
GOTERM_BP_ALL	protein autoprocessing	http://niaid.abcc.ncifcrf.gov/geneReport.jsp?rowids=,2875494,2869903,2863183	3	0.0017	0.543096
Functional Group 133	Median: 0.5152546669627374	Geo: 0.39698271691605563	http://niaid.abcc.ncifcrf.gov/geneReport.jsp?rowids=,3025790,3027830,2862792,2870651,2888303,2870499,2862828
PIR_SUPERFAMILY_NAME	SF002458:ADP,ATP carrier protein	http://niaid.abcc.ncifcrf.gov/geneReport.jsp?rowids=,3025790,3027830,2862792	3	0.0017	0.170298
GOTERM_BP_ALL	mitochondrial transport	http://niaid.abcc.ncifcrf.gov/geneReport.jsp?rowids=,3025790,2870651,3027830,2862792	4	0.0022	0.203002
INTERPRO_NAME	IPR002030:Mitochondrial brown fat uncoupling protein	http://niaid.abcc.ncifcrf.gov/geneReport.jsp?rowids=,3025790,3027830,2862792	3	0.0017	0.248625
INTERPRO_NAME	IPR002113:Adenine nucleotide translocator 1	http://niaid.abcc.ncifcrf.gov/geneReport.jsp?rowids=,3025790,2888303,3027830,2862792	4	0.0022	0.424073
INTERPRO_NAME	IPR001993:Mitochondrial substrate carrier	http://niaid.abcc.ncifcrf.gov/geneReport.jsp?rowids=,3025790,2870499,2888303,2862828,3027830,2862792	6	0.0033	0.515255
INTERPRO_NAME	IPR002067:Mitochondrial carrier protein	http://niaid.abcc.ncifcrf.gov/geneReport.jsp?rowids=,3025790,2888303,3027830,2862792	4	0.0022	0.557231
UP_SEQ_FEATURE	repeat:Solcar 3	http://niaid.abcc.ncifcrf.gov/geneReport.jsp?rowids=,3025790,3027830,2862792	3	0.0017	0.602915
UP_SEQ_FEATURE	repeat:Solcar 2	http://niaid.abcc.ncifcrf.gov/geneReport.jsp?rowids=,3025790,3027830,2862792	3	0.0017	0.622972
UP_SEQ_FEATURE	repeat:Solcar 1	http://niaid.abcc.ncifcrf.gov/geneReport.jsp?rowids=,3025790,3027830,2862792	3	0.0017	0.622972
Functional Group 134	Median: 0.453014343616029	Geo: 0.4018736278132201	http://niaid.abcc.ncifcrf.gov/geneReport.jsp?rowids=,2863770,2865444,3028469,3029296,2942484,2864006,3027717,2865249,3025318,2862735,3028361,3025779,3028896
GOTERM_MF_ALL	N-acyltransferase activity	http://niaid.abcc.ncifcrf.gov/geneReport.jsp?rowids=,2863770,2865444,3028469,3029296,2942484,2864006	6	0.0033	0.233608
GOTERM_MF_ALL	N-acetyltransferase activity	http://niaid.abcc.ncifcrf.gov/geneReport.jsp?rowids=,2863770,2865444,3029296,2942484,2864006	5	0.0028	0.31177
GOTERM_MF_ALL	acetyltransferase activity	http://niaid.abcc.ncifcrf.gov/geneReport.jsp?rowids=,2863770,2865444,3027717,3029296,2942484,2864006	6	0.0033	0.356007
GOTERM_MF_ALL	acyltransferase activity	http://niaid.abcc.ncifcrf.gov/geneReport.jsp?rowids=,2865249,2863770,3025318,3028469,2862735,2864006,3028361,2865444,3025779,3027717,3029296,2942484,3028896	13	0.0072	0.448748
GOTERM_MF_ALL	transferase activity, transferring groups other than amino-acyl groups	http://niaid.abcc.ncifcrf.gov/geneReport.jsp?rowids=,2865249,2863770,3025318,3028469,2862735,2864006,3028361,2865444,3025779,3027717,3029296,2942484,3028896	13	0.0072	0.457281
SP_PIR_KEYWORDS	acyltransferase	http://niaid.abcc.ncifcrf.gov/geneReport.jsp?rowids=,3025318,3027717,3025779,3028469,3029296,2942484,2862735,2864006,3028896	9	0.005	0.465767
INTERPRO_NAME	IPR000182:GCN5-related N-acetyltransferase	http://niaid.abcc.ncifcrf.gov/geneReport.jsp?rowids=,2863770,3029296,2942484	3	0.0017	0.465865
GOTERM_MF_ALL	transferase activity, transferring acyl groups	http://niaid.abcc.ncifcrf.gov/geneReport.jsp?rowids=,2865249,2863770,3025318,3028469,2862735,2864006,3028361,2865444,3025779,3027717,3029296,2942484,3028896	13	0.0072	0.58928
Functional Group 135	Median: 0.4754152859829238	Geo: 0.4058486794138225	http://niaid.abcc.ncifcrf.gov/geneReport.jsp?rowids=,3028205,2869659,2862973,2863948,2875021,2870545,3025522,2876977,2873661,2888225,2862716,2878382,2868634,2864980,2860172,2870593,2873195,3026890,2860332,2876899,2862937,2873472,2861848,2866515,2869684,2875512,3028862,2875187,2876645,2875494,2860895,3024844,2860889,2878343,3029197,2863997,2888211,2865272,3027355,2870641,2865915,2866073,2859706,30…
GOTERM_BP_ALL	macromolecule catabolism	http://niaid.abcc.ncifcrf.gov/geneReport.jsp?rowids=,3028205,2869659,2862973,2863948,2875021,2870545,3025522,2876977,2873661,2888225,2862716,2878382,2868634,2864980,2860172,2870593,2873195,3026890,2860332,2876899,2862937,2873472,2861848,2866515,2869684,2875512,3028862,2875187,2876645,2875494,2860895,3024844,2860889,2878343,3029197,2863997,2888211	37	0.0205	0.133491
GOTERM_BP_ALL	catabolism	http://niaid.abcc.ncifcrf.gov/geneReport.jsp?rowids=,3028205,2869659,2863948,2876977,2873661,2865272,2860172,2870593,2873195,3026890,2860332,2873472,3027355,2870641,2869684,3028862,2875512,2875494,3024844,2865915,2863997,2866073,2862973,2859706,2875021,3025522,2870545,2888225,3026848,2878382,2862716,2867141,2867538,2864980,2868634,2871214,2894697,2862937,2876899,2861848,2866515,2859544,2875187,28…	51	0.0282	0.387431
GOTERM_BP_ALL	cellular macromolecule catabolism	http://niaid.abcc.ncifcrf.gov/geneReport.jsp?rowids=,2869659,2863948,2875021,3025522,2870545,2873661,2888225,2862716,2878382,2864980,2868634,2860172,2870593,2873195,3026890,2860332,2876899,2873472,2866515,2869684,3028862,2875512,2875187,2875494,2860889,3024844,3029197,2863997,2888211	29	0.0161	0.399961
GOTERM_BP_ALL	protein catabolism	http://niaid.abcc.ncifcrf.gov/geneReport.jsp?rowids=,3028205,2860332,2862973,3026890,2862937,2861848,2870545,2876977,2873661,2888225,2876645,2860895,3024844,2860889,2864980,2878343,2860172,2870593	18	0.01	0.55087
GOTERM_BP_ALL	cellular catabolism	http://niaid.abcc.ncifcrf.gov/geneReport.jsp?rowids=,2869659,2859706,2863948,2875021,2870545,3025522,2873661,2888225,2867141,2862716,2878382,2867538,2868634,2865272,2864980,2860172,2871214,2870593,2894697,2873195,2860332,3026890,2876899,2873472,3027355,2866515,2870641,2869684,2875512,3028862,2875187,2875494,2859797,3024844,2860889,2865915,3029197,2863997,2888211,2870565	40	0.0221	0.597197
GOTERM_BP_ALL	biopolymer catabolism	http://niaid.abcc.ncifcrf.gov/geneReport.jsp?rowids=,3028205,2860332,2862973,3026890,2862937,2861848,2870545,2876977,2873661,2888225,2876645,2860895,3024844,2860889,2864980,2878343,2860172,2870593	18	0.01	0.656681
Functional Group 136	Median: 0.5474017998574026	Geo: 0.4070619559356133	http://niaid.abcc.ncifcrf.gov/geneReport.jsp?rowids=,2942778,3027483,2872680,2902384,3028096,3028608,2869940,2874646,2873016,2875224,2944646,2873407,3028692,2876014,2865280
SP_PIR_KEYWORDS	myosin	http://niaid.abcc.ncifcrf.gov/geneReport.jsp?rowids=,2942778,3027483,2872680,2902384,3028096,3028608	6	0.0033	0.0840798
PIR_SUPERFAMILY_NAME	SF002328:myosin heavy chain	http://niaid.abcc.ncifcrf.gov/geneReport.jsp?rowids=,2942778,2872680,2869940	3	0.0017	0.143054
GOTERM_CC_ALL	myosin	http://niaid.abcc.ncifcrf.gov/geneReport.jsp?rowids=,2942778,3027483,2872680,2902384,2869940,3028096,2874646,3028608	8	0.0044	0.2748
INTERPRO_NAME	IPR004009:Myosin, N-terminal, SH3-like	http://niaid.abcc.ncifcrf.gov/geneReport.jsp?rowids=,2942778,2872680,2869940	3	0.0017	0.305023
INTERPRO_NAME	IPR002928:Myosin tail	http://niaid.abcc.ncifcrf.gov/geneReport.jsp?rowids=,2942778,2872680,2869940	3	0.0017	0.490569
SMART_NAME	SM00242:MYSc	http://niaid.abcc.ncifcrf.gov/geneReport.jsp?rowids=,2942778,3027483,2872680,2869940	4	0.0022	0.547402
INTERPRO_NAME	IPR001609:Myosin head, motor region	http://niaid.abcc.ncifcrf.gov/geneReport.jsp?rowids=,2942778,3027483,2872680,2869940	4	0.0022	0.591753
UP_SEQ_FEATURE	domain:Myosin head-like	http://niaid.abcc.ncifcrf.gov/geneReport.jsp?rowids=,2942778,3027483,2872680	3	0.0017	0.660713
SMART_NAME	SM00015:IQ	http://niaid.abcc.ncifcrf.gov/geneReport.jsp?rowids=,2942778,3027483,2872680,2873016	4	0.0022	0.678089
INTERPRO_NAME	IPR002017:Spectrin repeat	http://niaid.abcc.ncifcrf.gov/geneReport.jsp?rowids=,2875224,2942778,2872680,2944646,2869940,2873407,3028692,2876014,2865280	9	0.005	0.781135
INTERPRO_NAME	IPR000048:IQ calmodulin-binding region	http://niaid.abcc.ncifcrf.gov/geneReport.jsp?rowids=,2942778,3027483,2872680,2869940,2873016	5	0.0028	0.906884
Functional Group 137	Median: 0.36595431637548426	Geo: 0.4122531277462799	http://niaid.abcc.ncifcrf.gov/geneReport.jsp?rowids=,2947686,2873548,2864867,3029776
GOTERM_MF_ALL	double-stranded RNA binding	http://niaid.abcc.ncifcrf.gov/geneReport.jsp?rowids=,2947686,2873548,2864867,3029776	4	0.0022	0.341772
SMART_NAME	SM00358:DSRM	http://niaid.abcc.ncifcrf.gov/geneReport.jsp?rowids=,2947686,2864867,3029776	3	0.0017	0.365954
INTERPRO_NAME	IPR001159:Double-stranded RNA binding	http://niaid.abcc.ncifcrf.gov/geneReport.jsp?rowids=,2947686,2864867,3029776	3	0.0017	0.560181
Functional Group 138	Median: 0.44849059315686823	Geo: 0.4146727295245658	http://niaid.abcc.ncifcrf.gov/geneReport.jsp?rowids=,2864852,3023909,2869003,2877345,2876292,2868244,2865711,3029830,2863175,2878852,2876994,2870807,2873672,2860454,2871558,3026886,2875123,2864328,3028692,2863888,2975300,2877226,3026962,3026814
GOTERM_MF_ALL	extracellular matrix structural constituent	http://niaid.abcc.ncifcrf.gov/geneReport.jsp?rowids=,2864852,3023909,2869003,2877345,2876292,2868244,2865711,3029830,2863175,2878852,2876994,2870807,2873672	13	0.0072	0.0717648
SP_PIR_KEYWORDS	extracellular matrix	http://niaid.abcc.ncifcrf.gov/geneReport.jsp?rowids=,2860454,2871558,2876292,3026886,2865711,3029830,2875123,2863175,2878852,2876994,2870807,2864328,3028692,2873672	14	0.0078	0.397822
KEGG_PATHWAY	HSA04512:ECM-RECEPTOR INTERACTION	http://niaid.abcc.ncifcrf.gov/geneReport.jsp?rowids=,2863888,2975300,2877226,2878852,3026962,2876292,2870807,3026814,3028692,3029830,2865711	11	0.0061	0.448491
GOTERM_CC_ALL	extracellular matrix (sensu Metazoa)	http://niaid.abcc.ncifcrf.gov/geneReport.jsp?rowids=,2860454,2864852,2871558,2877345,2876292,3026886,2865711,3029830,2875123,2863175,2878852,2876994,2870807,2864328,3026814,3028692,2873672	17	0.0094	0.975871
GOTERM_CC_ALL	extracellular matrix	http://niaid.abcc.ncifcrf.gov/geneReport.jsp?rowids=,2860454,2864852,2871558,2877345,2876292,3026886,2865711,3029830,2875123,2863175,2878852,2876994,2870807,2864328,3026814,3028692,2873672	17	0.0094	0.981255
Functional Group 139	Median: 0.5239663560638077	Geo: 0.41664274054632844	http://niaid.abcc.ncifcrf.gov/geneReport.jsp?rowids=,2947686,2859620,2885673,2878692,2862501,2864837,3024656,2874472,2867551,2875201,3026577,2867429
GOTERM_BP_ALL	cytoplasm organization and biogenesis	http://niaid.abcc.ncifcrf.gov/geneReport.jsp?rowids=,2947686,2859620,2885673,2878692,2862501,2864837,3024656,2874472,2867551,2875201,3026577	11	0.0061	0.169194
GOTERM_BP_ALL	ribosome biogenesis and assembly	http://niaid.abcc.ncifcrf.gov/geneReport.jsp?rowids=,2947686,2885673,2878692,2862501,2864837,3024656,2874472,2867551,2875201	9	0.005	0.213847
SP_PIR_KEYWORDS	ribosome biogenesis	http://niaid.abcc.ncifcrf.gov/geneReport.jsp?rowids=,2947686,2862501,3024656	3	0.0017	0.477809
GOTERM_BP_ALL	ribosome biogenesis	http://niaid.abcc.ncifcrf.gov/geneReport.jsp?rowids=,2947686,2885673,2878692,2862501,3024656,2874472	6	0.0033	0.523966
GOTERM_BP_ALL	rRNA metabolism	http://niaid.abcc.ncifcrf.gov/geneReport.jsp?rowids=,2885673,2878692,2862501,2874472,2867429	5	0.0028	0.548952
SP_PIR_KEYWORDS	rrna processing	http://niaid.abcc.ncifcrf.gov/geneReport.jsp?rowids=,2885673,2878692,2862501	3	0.0017	0.634443
GOTERM_BP_ALL	rRNA processing	http://niaid.abcc.ncifcrf.gov/geneReport.jsp?rowids=,2885673,2878692,2862501,2874472	4	0.0022	0.690834
Functional Group 140	Median: 0.45728060305580004	Geo: 0.42940434585688797	http://niaid.abcc.ncifcrf.gov/geneReport.jsp?rowids=,2947686,2878692,2867141,2877171,2875747,2871198,2870565,3023884,2873784,2873079,2875021,3027355,2878834
SP_PIR_KEYWORDS	nuclease	http://niaid.abcc.ncifcrf.gov/geneReport.jsp?rowids=,2947686,2878692,2867141,2877171,2875747,2871198,2870565,3023884	8	0.0044	0.216414
SP_PIR_KEYWORDS	endonuclease	http://niaid.abcc.ncifcrf.gov/geneReport.jsp?rowids=,2947686,2867141,2875747,2870565,3023884	5	0.0028	0.434676
GOTERM_MF_ALL	nuclease activity	http://niaid.abcc.ncifcrf.gov/geneReport.jsp?rowids=,2873784,2878692,2877171,2873079,2875747,2871198,2875021,3027355,2878834,3023884,2947686,2867141,2870565	13	0.0072	0.457281
GOTERM_MF_ALL	endonuclease activity, active with either ribo- or deoxyribonucleic acids and producing 5'-phosphomonoesters	http://niaid.abcc.ncifcrf.gov/geneReport.jsp?rowids=,2947686,2867141,2870565	3	0.0017	0.542988
GOTERM_MF_ALL	endonuclease activity	http://niaid.abcc.ncifcrf.gov/geneReport.jsp?rowids=,2947686,2867141,2873784,2875747,2878834,2870565,3023884	7	0.0039	0.625042
Functional Group 141	Median: 0.451506154494608	Geo: 0.43063912573524055	http://niaid.abcc.ncifcrf.gov/geneReport.jsp?rowids=,2876224,2872609,2863710,2966890,2873154,2861950,2859217,2867098,2870715,2858463,2877833,2863959,2878143,2858585,2867019,2864601,2872004,2943207,3028898,3029122,2860465
SP_PIR_KEYWORDS	ank repeat	http://niaid.abcc.ncifcrf.gov/geneReport.jsp?rowids=,2876224,2872609,2863710,2966890,2873154,2861950,2859217,2867098,2870715,2858463,2877833,2863959,2878143,2858585,2867019,2864601,2872004,2943207,3028898	19	0.0105	0.188255
UP_SEQ_FEATURE	repeat:ANK 1	http://niaid.abcc.ncifcrf.gov/geneReport.jsp?rowids=,2876224,2863959,2858585,2867019,2863710,2864601,2966890,2861950,2859217,2867098,2872004,3028898	12	0.0066	0.383804
UP_SEQ_FEATURE	repeat:ANK 2	http://niaid.abcc.ncifcrf.gov/geneReport.jsp?rowids=,2876224,2863959,2858585,2867019,2863710,2864601,2966890,2861950,2859217,2867098,2872004,3028898	12	0.0066	0.393428
SMART_NAME	SM00248:ANK	http://niaid.abcc.ncifcrf.gov/geneReport.jsp?rowids=,2876224,2872609,2863710,2966890,2873154,2861950,2859217,2867098,2870715,2858463,2877833,2863959,2878143,2858585,2867019,2864601,2872004,2943207,3028898	19	0.0105	0.44569
UP_SEQ_FEATURE	repeat:ANK 3	http://niaid.abcc.ncifcrf.gov/geneReport.jsp?rowids=,2876224,2858585,2867019,2864601,2966890,2861950,2859217,2867098,2872004,3028898	10	0.0055	0.457323
UP_SEQ_FEATURE	repeat:ANK 4	http://niaid.abcc.ncifcrf.gov/geneReport.jsp?rowids=,2876224,2864601,2966890,2861950,2859217,2867098,2872004,3028898	8	0.0044	0.476391
UP_SEQ_FEATURE	repeat:ANK 5	http://niaid.abcc.ncifcrf.gov/geneReport.jsp?rowids=,2876224,2864601,2966890,2861950,2872004,3028898	6	0.0033	0.634376
INTERPRO_NAME	IPR002110:Ankyrin	http://niaid.abcc.ncifcrf.gov/geneReport.jsp?rowids=,2876224,2872609,2863710,2966890,2873154,2861950,2859217,2867098,2870715,2858463,2877833,3029122,2863959,2878143,2858585,2867019,2860465,2864601,2872004,2943207,3028898	21	0.0116	0.675495
Functional Group 142	Median: 0.5043339497376391	Geo: 0.43102842233082894	http://niaid.abcc.ncifcrf.gov/geneReport.jsp?rowids=,2878852,2870807,3029830,3026436,2863818,2864852,2869748,2860578,3027694,2952596,2875873,2859846,2865915,3023712,2868334
UP_SEQ_FEATURE	propeptide:N-terminal propeptide	http://niaid.abcc.ncifcrf.gov/geneReport.jsp?rowids=,2878852,2870807,3029830	3	0.0017	0.0468753
UP_SEQ_FEATURE	propeptide:C-terminal propeptide	http://niaid.abcc.ncifcrf.gov/geneReport.jsp?rowids=,2878852,2870807,3029830	3	0.0017	0.0892125
GOTERM_CC_ALL	fibrillar collagen	http://niaid.abcc.ncifcrf.gov/geneReport.jsp?rowids=,2878852,2870807,3029830	3	0.0017	0.203643
SP_PIR_KEYWORDS	hydroxyproline	http://niaid.abcc.ncifcrf.gov/geneReport.jsp?rowids=,3026436,2863818,2878852,2870807,3029830	5	0.0028	0.220366
INTERPRO_NAME	IPR000885:Fibrillar collagen, C-terminal	http://niaid.abcc.ncifcrf.gov/geneReport.jsp?rowids=,2878852,2870807,3029830	3	0.0017	0.220486
SMART_NAME	SM00038:COLFI	http://niaid.abcc.ncifcrf.gov/geneReport.jsp?rowids=,2878852,2870807,3029830	3	0.0017	0.224272
SP_PIR_KEYWORDS	deafness	http://niaid.abcc.ncifcrf.gov/geneReport.jsp?rowids=,2864852,2878852,2869748,2860578,2870807,3029830,3027694	7	0.0039	0.363736
GOTERM_BP_ALL	sensory perception of mechanical stimulus	http://niaid.abcc.ncifcrf.gov/geneReport.jsp?rowids=,2864852,2878852,2869748,2860578,2870807,2952596,2875873,3029830,3027694	9	0.005	0.459737
GOTERM_BP_ALL	sensory perception of sound	http://niaid.abcc.ncifcrf.gov/geneReport.jsp?rowids=,2864852,2878852,2869748,2860578,2870807,2952596,2875873,3029830,3027694	9	0.005	0.459737
SP_PIR_KEYWORDS	hydroxylation	http://niaid.abcc.ncifcrf.gov/geneReport.jsp?rowids=,2859846,3026436,2878852,2870807,3029830	5	0.0028	0.474248
SP_PIR_KEYWORDS	trimer	http://niaid.abcc.ncifcrf.gov/geneReport.jsp?rowids=,2878852,2870807,3029830	3	0.0017	0.53442
SP_PIR_KEYWORDS	hydroxylysine	http://niaid.abcc.ncifcrf.gov/geneReport.jsp?rowids=,2878852,2870807,3029830	3	0.0017	0.619017
SP_PIR_KEYWORDS	triple helix	http://niaid.abcc.ncifcrf.gov/geneReport.jsp?rowids=,2878852,2870807,3029830	3	0.0017	0.619017
GOTERM_CC_ALL	collagen	http://niaid.abcc.ncifcrf.gov/geneReport.jsp?rowids=,2878852,2870807,3029830	3	0.0017	0.810607
INTERPRO_NAME	IPR008161:Collagen helix repeat	http://niaid.abcc.ncifcrf.gov/geneReport.jsp?rowids=,2878852,2870807,3029830	3	0.0017	0.945762
INTERPRO_NAME	IPR008160:Collagen triple helix repeat	http://niaid.abcc.ncifcrf.gov/geneReport.jsp?rowids=,3026436,2878852,2870807,3029830	4	0.0022	0.97183
SP_PIR_KEYWORDS	collagen	http://niaid.abcc.ncifcrf.gov/geneReport.jsp?rowids=,3026436,2878852,2870807,3029830	4	0.0022	0.978478
GOTERM_BP_ALL	phosphate transport	http://niaid.abcc.ncifcrf.gov/geneReport.jsp?rowids=,3026436,2878852,2870807,3029830	4	0.0022	0.987037
GOTERM_BP_ALL	inorganic anion transport	http://niaid.abcc.ncifcrf.gov/geneReport.jsp?rowids=,3026436,2878852,2865915,2869748,2870807,3023712,3029830	7	0.0039	0.988251
GOTERM_BP_ALL	anion transport	http://niaid.abcc.ncifcrf.gov/geneReport.jsp?rowids=,2868334,3026436,2878852,2865915,2869748,2870807,3023712,3029830	8	0.0044	0.994368
Functional Group 143	Median: 0.3778118985231074	Geo: 0.43165669595900835	http://niaid.abcc.ncifcrf.gov/geneReport.jsp?rowids=,3026176,2858862,2862210,3029682,2869016,2863351,2873001,2869061
SP_PIR_KEYWORDS	lim domain	http://niaid.abcc.ncifcrf.gov/geneReport.jsp?rowids=,3026176,2858862,2862210,3029682,2869016,2863351,2873001,2869061	8	0.0044	0.183043
UP_SEQ_FEATURE	domain:LIM zinc-binding	http://niaid.abcc.ncifcrf.gov/geneReport.jsp?rowids=,2863351,2873001,2869061	3	0.0017	0.305138
SMART_NAME	SM00132:LIM	http://niaid.abcc.ncifcrf.gov/geneReport.jsp?rowids=,3026176,2858862,2862210,3029682,2869016,2863351,2873001,2869061	8	0.0044	0.376494
INTERPRO_NAME	IPR001781:LIM, zinc-binding	http://niaid.abcc.ncifcrf.gov/geneReport.jsp?rowids=,3026176,2858862,2862210,3029682,2869016,2863351,2873001,2869061	8	0.0044	0.377812
UP_SEQ_FEATURE	domain:LIM zinc-binding 3	http://niaid.abcc.ncifcrf.gov/geneReport.jsp?rowids=,2858862,2862210,3029682	3	0.0017	0.490769
UP_SEQ_FEATURE	domain:LIM zinc-binding 1	http://niaid.abcc.ncifcrf.gov/geneReport.jsp?rowids=,2858862,2862210,3029682	3	0.0017	0.846262
UP_SEQ_FEATURE	domain:LIM zinc-binding 2	http://niaid.abcc.ncifcrf.gov/geneReport.jsp?rowids=,2858862,2862210,3029682	3	0.0017	0.846262
Functional Group 144	Median: 0.6205464013846265	Geo: 0.4337943618606685	http://niaid.abcc.ncifcrf.gov/geneReport.jsp?rowids=,2861452,3026635,2870158,2863818,2876986,2873171,2874455,2890070,2870428,2866937,3028162,2859293,2875114
SP_PIR_KEYWORDS	protease inhibitor	http://niaid.abcc.ncifcrf.gov/geneReport.jsp?rowids=,2861452,3026635,2870158,2863818,2876986,2873171,2874455,2890070,2870428,2866937,3028162	11	0.0061	0.0255425
SP_PIR_KEYWORDS	serine protease inhibitor	http://niaid.abcc.ncifcrf.gov/geneReport.jsp?rowids=,2861452,3026635,2876986,2873171,3028162	5	0.0028	0.53764
UP_SEQ_FEATURE	site:Reactive bond	http://niaid.abcc.ncifcrf.gov/geneReport.jsp?rowids=,2861452,3026635,2876986,3028162	4	0.0022	0.539606
SP_PIR_KEYWORDS	serine proteinase inhibitor	http://niaid.abcc.ncifcrf.gov/geneReport.jsp?rowids=,2861452,3026635,2876986	3	0.0017	0.552331
PIR_SUPERFAMILY_NAME	SF001630:serpin	http://niaid.abcc.ncifcrf.gov/geneReport.jsp?rowids=,2861452,2876986,3028162	3	0.0017	0.688762
GOTERM_MF_ALL	serine-type endopeptidase inhibitor activity	http://niaid.abcc.ncifcrf.gov/geneReport.jsp?rowids=,2861452,3026635,2876986,2859293,2875114,2873171,3028162	7	0.0039	0.721164
INTERPRO_NAME	IPR000215:Proteinase inhibitor I4, serpin	http://niaid.abcc.ncifcrf.gov/geneReport.jsp?rowids=,2861452,2876986,2859293,3028162	4	0.0022	0.771463
SMART_NAME	SM00093:SERPIN	http://niaid.abcc.ncifcrf.gov/geneReport.jsp?rowids=,2861452,2876986,3028162	3	0.0017	0.799507
Functional Group 145	Median: 0.668518254993924	Geo: 0.43661139841804897	http://niaid.abcc.ncifcrf.gov/geneReport.jsp?rowids=,2859226,2863729,2869795,3024659,2872228,2872078,3026675,3024821,3000703,3029522,2864954,3025921,3024438,2876578,3028804,2875201,2866220,3030110,2857941,2869768,2873112,2869847,2863289,2871351,2860428,2867893,2865204,2873635,2864356,2861996,2868227,2876058,2860573,3027903,2942770,2869061,3029278,2860207,2858923
GOTERM_BP_ALL	negative regulation of cell proliferation	http://niaid.abcc.ncifcrf.gov/geneReport.jsp?rowids=,2859226,2863729,2869795,3024659,2872228,2872078,3026675,3024821,3000703,3029522,2864954,3025921,3024438,2876578,3028804,2875201	16	0.0089	0.179895
GOTERM_BP_ALL	regulation of cell proliferation	http://niaid.abcc.ncifcrf.gov/geneReport.jsp?rowids=,2859226,2866220,2863729,2869795,3024659,2872228,2872078,3030110,3024821,3026675,2857941,3000703,2869768,3029522,2864954,3025921,3024438,2876578,3028804,2873112,2869847,2875201	22	0.0122	0.668518
GOTERM_BP_ALL	cell proliferation	http://niaid.abcc.ncifcrf.gov/geneReport.jsp?rowids=,2859226,2866220,2863289,2869795,2871351,2860428,2872078,3024821,3026675,2857941,2867893,3000703,3029522,2865204,2873635,3025921,3024438,2864356,3028804,2873112,2861996,2875201,2868227,2876058,2863729,2860573,3024659,2872228,3027903,3030110,2942770,2869768,2869061,2864954,2876578,2869847,3029278,2860207,2858923	39	0.0216	0.692073
Functional Group 146	Median: 0.45764564513287564	Geo: 0.4407032778393245	http://niaid.abcc.ncifcrf.gov/geneReport.jsp?rowids=,2874991,2872334,2875506,2865344,3027574,2870161
UP_SEQ_FEATURE	domain:SCAN box	http://niaid.abcc.ncifcrf.gov/geneReport.jsp?rowids=,2874991,2872334,2875506,2865344,3027574	5	0.0028	0.376238
INTERPRO_NAME	IPR003309:Transcriptional regulator SCAN	http://niaid.abcc.ncifcrf.gov/geneReport.jsp?rowids=,2874991,2872334,2875506,2865344,3027574,2870161	6	0.0033	0.457646
SMART_NAME	SM00431:LER	http://niaid.abcc.ncifcrf.gov/geneReport.jsp?rowids=,2874991,2872334,2875506,2865344,3027574,2870161	6	0.0033	0.497103
Functional Group 147	Median: 0.42436672573810186	Geo: 0.4412316571364544	http://niaid.abcc.ncifcrf.gov/geneReport.jsp?rowids=,2872069,2872150,2864356,3026720,2876878,3026696
GOTERM_MF_ALL	protein kinase inhibitor activity	http://niaid.abcc.ncifcrf.gov/geneReport.jsp?rowids=,2872069,2872150,2864356,3026720	4	0.0022	0.361059
GOTERM_MF_ALL	protein kinase regulator activity	http://niaid.abcc.ncifcrf.gov/geneReport.jsp?rowids=,2872069,2872150,2864356,3026720,2876878,3026696	6	0.0033	0.411806
GOTERM_MF_ALL	kinase inhibitor activity	http://niaid.abcc.ncifcrf.gov/geneReport.jsp?rowids=,2872069,2872150,2864356,3026720	4	0.0022	0.436928
GOTERM_MF_ALL	kinase regulator activity	http://niaid.abcc.ncifcrf.gov/geneReport.jsp?rowids=,2872069,2872150,2864356,3026720,2876878,3026696	6	0.0033	0.583427
Functional Group 148	Median: 0.4709810792309413	Geo: 0.44185454591998363	http://niaid.abcc.ncifcrf.gov/geneReport.jsp?rowids=,2875212,3029522,2875358
GOTERM_BP_ALL	response to nutrient	http://niaid.abcc.ncifcrf.gov/geneReport.jsp?rowids=,2875212,3029522,2875358	3	0.0017	0.337255
GOTERM_BP_ALL	response to nutrient levels	http://niaid.abcc.ncifcrf.gov/geneReport.jsp?rowids=,2875212,3029522,2875358	3	0.0017	0.470981
GOTERM_BP_ALL	response to extracellular stimulus	http://niaid.abcc.ncifcrf.gov/geneReport.jsp?rowids=,2875212,3029522,2875358	3	0.0017	0.543096
Functional Group 149	Median: 0.5505873156914363	Geo: 0.44248333663873446	http://niaid.abcc.ncifcrf.gov/geneReport.jsp?rowids=,3024780,2966485,2862716,3027278,2870351,2873560,2944632,2870651,2877496,2881452,2877530,2877877,2879382
SP_PIR_KEYWORDS	chaperone	http://niaid.abcc.ncifcrf.gov/geneReport.jsp?rowids=,3024780,2966485,2862716,3027278,2870351,2873560,2944632,2870651,2877496,2881452,2877530,2877877	12	0.0066	0.184324
INTERPRO_NAME	IPR001623:Heat shock protein DnaJ, N-terminal	http://niaid.abcc.ncifcrf.gov/geneReport.jsp?rowids=,3024780,3027278,2879382,2944632,2881452,2877530	6	0.0033	0.457646
SMART_NAME	SM00271:DnaJ	http://niaid.abcc.ncifcrf.gov/geneReport.jsp?rowids=,3024780,3027278,2944632,2881452,2877530	5	0.0028	0.550587
GOTERM_MF_ALL	heat shock protein binding	http://niaid.abcc.ncifcrf.gov/geneReport.jsp?rowids=,3024780,3027278,2944632,2881452,2877530	5	0.0028	0.586483
INTERPRO_NAME	IPR003095:Heat shock protein DnaJ	http://niaid.abcc.ncifcrf.gov/geneReport.jsp?rowids=,2944632,2881452,2877530	3	0.0017	0.622718
Functional Group 150	Median: 0.4739508326412036	Geo: 0.4434480770221429	http://niaid.abcc.ncifcrf.gov/geneReport.jsp?rowids=,2878601,2877150,2870641,3025766,2878303,2877974,2874515,2865773
GOTERM_BP_ALL	secondary metabolism	http://niaid.abcc.ncifcrf.gov/geneReport.jsp?rowids=,2878601,2877150,2870641,3025766,2878303	5	0.0028	0.279173
GOTERM_BP_ALL	pigment metabolism	http://niaid.abcc.ncifcrf.gov/geneReport.jsp?rowids=,2877150,2870641,3025766,2878303	4	0.0022	0.409894
GOTERM_BP_ALL	heterocycle metabolism	http://niaid.abcc.ncifcrf.gov/geneReport.jsp?rowids=,2877974,2874515,2865773,2870641,3025766,2878303	6	0.0033	0.538007
GOTERM_BP_ALL	pigment biosynthesis	http://niaid.abcc.ncifcrf.gov/geneReport.jsp?rowids=,2877150,3025766,2878303	3	0.0017	0.628113
Functional Group 151	Median: 0.4660545643824062	Geo: 0.4442631198508601	http://niaid.abcc.ncifcrf.gov/geneReport.jsp?rowids=,3027095,2869847,2878099,2876217
INTERPRO_NAME	IPR001751:Calcium-binding protein, S-100/ICaBP type	http://niaid.abcc.ncifcrf.gov/geneReport.jsp?rowids=,3027095,2869847,2878099,2876217	4	0.0022	0.38336
UP_SEQ_FEATURE	calcium-binding region:1; low affinity	http://niaid.abcc.ncifcrf.gov/geneReport.jsp?rowids=,3027095,2869847,2878099	3	0.0017	0.466055
UP_SEQ_FEATURE	calcium-binding region:2; high affinity	http://niaid.abcc.ncifcrf.gov/geneReport.jsp?rowids=,3027095,2869847,2878099	3	0.0017	0.490769
Functional Group 152	Median: 0.38295655976372167	Geo: 0.4483526735445353	http://niaid.abcc.ncifcrf.gov/geneReport.jsp?rowids=,2873548,2864852,3024659,2864586,2860004,3026280,3028608,3026020,3026398,3026843,2872699,2861996,2864328,3027677,2862672,3024128,2874180,2873991
GOTERM_BP_ALL	regulation of organismal physiological process	http://niaid.abcc.ncifcrf.gov/geneReport.jsp?rowids=,2873548,2864852,3024659,2864586,2860004,3026280,3028608,3026020,3026398,3026843,2872699,2861996,2864328,3027677,2862672	15	0.0083	0.213277
GOTERM_BP_ALL	regulation of cytokine biosynthesis	http://niaid.abcc.ncifcrf.gov/geneReport.jsp?rowids=,2873548,3026398,3026843,3024659,2862672	5	0.0028	0.296288
GOTERM_BP_ALL	cytokine biosynthesis	http://niaid.abcc.ncifcrf.gov/geneReport.jsp?rowids=,2873548,3026398,3026843,3024659,2862672	5	0.0028	0.330851
GOTERM_BP_ALL	regulation of cytokine production	http://niaid.abcc.ncifcrf.gov/geneReport.jsp?rowids=,2873548,3026398,3026843,3024659,2862672	5	0.0028	0.348221
GOTERM_BP_ALL	cytokine metabolism	http://niaid.abcc.ncifcrf.gov/geneReport.jsp?rowids=,2873548,3026398,3026843,3024659,2862672	5	0.0028	0.348221
GOTERM_BP_ALL	cytokine production	http://niaid.abcc.ncifcrf.gov/geneReport.jsp?rowids=,2873548,3026398,3026843,3024659,2862672	5	0.0028	0.382957
GOTERM_BP_ALL	regulation of immune response	http://niaid.abcc.ncifcrf.gov/geneReport.jsp?rowids=,2873548,3026020,3026398,3026843,3024659,2861996,2862672,3026280	8	0.0044	0.412198
GOTERM_BP_ALL	positive regulation of cytokine production	http://niaid.abcc.ncifcrf.gov/geneReport.jsp?rowids=,2873548,3026398,2862672	3	0.0017	0.628113
GOTERM_BP_ALL	positive regulation of immune response	http://niaid.abcc.ncifcrf.gov/geneReport.jsp?rowids=,2873548,3026020,3026398,2862672	4	0.0022	0.787811
GOTERM_BP_ALL	positive regulation of organismal physiological process	http://niaid.abcc.ncifcrf.gov/geneReport.jsp?rowids=,2873548,3026020,3026398,2862672	4	0.0022	0.825978
GOTERM_BP_ALL	cellular defense response	http://niaid.abcc.ncifcrf.gov/geneReport.jsp?rowids=,3024128,3026843,3024659,2874180,2873991,2862672	6	0.0033	0.899774
Functional Group 153	Median: 0.4870758652066344	Geo: 0.4518494039057216	http://niaid.abcc.ncifcrf.gov/geneReport.jsp?rowids=,2869856,3026706,3030092,2863183,2865210,2874556,2875544,3029776,2860740,3026843,2870228
GOTERM_BP_ALL	transmembrane receptor protein serine/threonine kinase signaling pathway	http://niaid.abcc.ncifcrf.gov/geneReport.jsp?rowids=,2869856,3026706,3030092,2863183,2865210,2874556	6	0.0033	0.200722
BIOCARTA	h_alkPathway:ALK in cardiac myocytes	http://niaid.abcc.ncifcrf.gov/geneReport.jsp?rowids=,2875544,3030092,3029776,2865210,2874556	5	0.0028	0.487076
KEGG_PATHWAY	HSA04350:TGF-BETA SIGNALING PATHWAY	http://niaid.abcc.ncifcrf.gov/geneReport.jsp?rowids=,2860740,3026843,3030092,2865210,2870228,2874556	6	0.0033	0.943604
Functional Group 154	Median: 0.3610591976399959	Geo: 0.45312100273066763	http://niaid.abcc.ncifcrf.gov/geneReport.jsp?rowids=,3028224,2876858,3025521,3029776
GOTERM_MF_ALL	deaminase activity	http://niaid.abcc.ncifcrf.gov/geneReport.jsp?rowids=,3028224,2876858,3025521,3029776	4	0.0022	0.264673
GOTERM_MF_ALL	hydrolase activity, acting on carbon-nitrogen (but not peptide) bonds, in cyclic amidines	http://niaid.abcc.ncifcrf.gov/geneReport.jsp?rowids=,3028224,2876858,3025521,3029776	4	0.0022	0.361059
GOTERM_MF_ALL	hydrolase activity, acting on carbon-nitrogen (but not peptide) bonds	http://niaid.abcc.ncifcrf.gov/geneReport.jsp?rowids=,3028224,2876858,3025521,3029776	4	0.0022	0.973542
Functional Group 155	Median: 0.5198294039580258	Geo: 0.4548402123916292	http://niaid.abcc.ncifcrf.gov/geneReport.jsp?rowids=,2872329,3026843,2865575,2868227,2874743
GOTERM_BP_ALL	sex differentiation	http://niaid.abcc.ncifcrf.gov/geneReport.jsp?rowids=,2872329,3026843,2865575,2868227,2874743	5	0.0028	0.348221
GOTERM_BP_ALL	development of primary sexual characteristics	http://niaid.abcc.ncifcrf.gov/geneReport.jsp?rowids=,3026843,2865575,2874743	3	0.0017	0.519829
GOTERM_BP_ALL	gonad development	http://niaid.abcc.ncifcrf.gov/geneReport.jsp?rowids=,3026843,2865575,2874743	3	0.0017	0.519829
Functional Group 156	Median: 0.9968498879877183	Geo: 0.4564406372844605	http://niaid.abcc.ncifcrf.gov/geneReport.jsp?rowids=,2872069,2871351,2861950,2860428,2866485,2859217,3029522,2866712,3024635,2872699,2860991,2870174,3024108,2869903,2858879,2869902,3025435,3029022,3026763,3027355,2877939,3025667,3026280,2865473,3029812,3028726,2884757,2862972,3026721,2872611,2875023,2885108,2859393,2864006,2865921,2860771,2875938,2873112,3025504,2873548,2878356,2870442,2877872,28…
GOTERM_BP_ALL	intracellular signaling cascade	http://niaid.abcc.ncifcrf.gov/geneReport.jsp?rowids=,2872069,2871351,2861950,2860428,2866485,2859217,3029522,2866712,3024635,2872699,2860991,2870174,3024108,2869903,2858879,2869902,3025435,3029022,3026763,3027355,2877939,3025667,3026280,2865473,3029812,3028726,2884757,2862972,3026721,2872611,2875023,2885108,2859393,2864006,2865921,2860771,2875938,2873112,3025504,2873548,2878356,2870442,2877872,28…	97	0.0537	0.0955535
GOTERM_BP_ALL	signal transduction	http://niaid.abcc.ncifcrf.gov/geneReport.jsp?rowids=,2877226,2871351,3027857,2861950,2860428,2866712,3024635,3027846,2878852,2867478,2878435,2860991,2870174,3024108,2876224,3025435,2876231,3027355,2877939,2875123,3026020,2878886,2864807,3029812,2884757,2862972,3029836,2863289,3025533,2875023,2859393,2873571,2865204,2864356,2861041,3025504,2865210,2874071,2874556,2873548,2869758,2863261,2878356,28…	208	0.1152	0.99685
GOTERM_BP_ALL	cell communication	http://niaid.abcc.ncifcrf.gov/geneReport.jsp?rowids=,2877226,3027857,2871351,2861950,2878451,2860428,2866712,3024635,3027846,2878852,2867478,2878435,2860991,2870174,3024108,2876224,3025435,2876231,3027355,2877939,2875123,3026020,2878886,2864807,3029812,2884757,2862972,2863289,3029836,3025533,2875023,2859393,2873571,2865204,2864356,2861041,3025504,2865210,2874071,2874556,2873548,2863261,2869758,28…	225	0.1246	0.998336
Functional Group 157	Median: 0.4345618017426073	Geo: 0.4613048065943857	http://niaid.abcc.ncifcrf.gov/geneReport.jsp?rowids=,2877345,2905003,2870545,3026814,3029830
GOTERM_BP_ALL	extracellular matrix organization and biogenesis	http://niaid.abcc.ncifcrf.gov/geneReport.jsp?rowids=,2877345,2905003,2870545,3026814,3029830	5	0.0028	0.434562
GOTERM_BP_ALL	extracellular structure organization and biogenesis	http://niaid.abcc.ncifcrf.gov/geneReport.jsp?rowids=,2877345,2905003,2870545,3026814,3029830	5	0.0028	0.434562
GOTERM_BP_ALL	synapse organization and biogenesis	http://niaid.abcc.ncifcrf.gov/geneReport.jsp?rowids=,2905003,2870545,3026814	3	0.0017	0.519829
Functional Group 158	Median: 0.48205442471664695	Geo: 0.46538334707081286	http://niaid.abcc.ncifcrf.gov/geneReport.jsp?rowids=,2860895,2869254,3028916,3026912,2878343,2873749,2864057,2872529,3026738,2873557,2873407
INTERPRO_NAME	IPR003959:AAA ATPase, central region	http://niaid.abcc.ncifcrf.gov/geneReport.jsp?rowids=,2860895,2869254,3028916,3026912,2878343,2873749	6	0.0033	0.323361
INTERPRO_NAME	IPR003960:AAA-protein subdomain	http://niaid.abcc.ncifcrf.gov/geneReport.jsp?rowids=,2860895,2869254,3026912,2878343	4	0.0022	0.38336
INTERPRO_NAME	IPR003593:AAA ATPase	http://niaid.abcc.ncifcrf.gov/geneReport.jsp?rowids=,2864057,2860895,2872529,3026738,2869254,2873557,3028916,3026912,2878343,2873407,2873749	11	0.0061	0.580749
SMART_NAME	SM00382:AAA	http://niaid.abcc.ncifcrf.gov/geneReport.jsp?rowids=,2864057,2860895,2872529,3026738,2869254,2873557,3028916,3026912,2878343,2873749	10	0.0055	0.651569
Functional Group 159	Median: 0.4709810792309413	Geo: 0.4656568052524915	http://niaid.abcc.ncifcrf.gov/geneReport.jsp?rowids=,2865369,3025921,3027124,2859041,3026706,2869447
GOTERM_BP_ALL	viral life cycle	http://niaid.abcc.ncifcrf.gov/geneReport.jsp?rowids=,2865369,3025921,3027124,2859041,3026706,2869447	6	0.0033	0.406299
GOTERM_BP_ALL	viral genome replication	http://niaid.abcc.ncifcrf.gov/geneReport.jsp?rowids=,2865369,3025921,2859041	3	0.0017	0.470981
GOTERM_BP_ALL	viral infectious cycle	http://niaid.abcc.ncifcrf.gov/geneReport.jsp?rowids=,2865369,3025921,3027124,2859041	4	0.0022	0.527654
Functional Group 160	Median: 0.41494620474789934	Geo: 0.4690759731077897	http://niaid.abcc.ncifcrf.gov/geneReport.jsp?rowids=,3028293,2862772,2865404,2866066,3023701,2859196,2876167,3029836,2876696,2875126,2874960,2867213,2863662,3025072,2867414,3025208,2872817,2865052,2859226
INTERPRO_NAME	IPR013162:CD80-like C2-set immunoglobulin	http://niaid.abcc.ncifcrf.gov/geneReport.jsp?rowids=,3028293,2862772,2865404,2866066,3023701	5	0.0028	0.290313
UP_SEQ_FEATURE	domain:Ig-like C2-type 2	http://niaid.abcc.ncifcrf.gov/geneReport.jsp?rowids=,2859196,2876167,3029836,2866066,3023701,3028293,2876696,2862772,2875126,2865404,2874960,2867213,2863662	13	0.0072	0.338601
UP_SEQ_FEATURE	domain:Ig-like C2-type 1	http://niaid.abcc.ncifcrf.gov/geneReport.jsp?rowids=,2859196,2876167,3029836,2866066,3023701,3028293,2876696,2862772,2875126,2865404,2874960,2867213,2863662	13	0.0072	0.338601
UP_SEQ_FEATURE	domain:Ig-like C2-type 3	http://niaid.abcc.ncifcrf.gov/geneReport.jsp?rowids=,2859196,2876696,3028293,2862772,2865404,2866066,3023701,2867213,2863662	9	0.005	0.414946
SMART_NAME	SM00408:IGc2	http://niaid.abcc.ncifcrf.gov/geneReport.jsp?rowids=,2859196,3025072,3029836,2867414,2866066,2876696,3028293,3025208,2862772,2872817,2875126,2865404,2867213,2865052,2863662	15	0.0083	0.668861
INTERPRO_NAME	IPR013098:Immunoglobulin I-set	http://niaid.abcc.ncifcrf.gov/geneReport.jsp?rowids=,2859196,2859226,3028293,3025208,2865404,2875126,2867414,2865052,2867213,2863662	10	0.0055	0.689609
INTERPRO_NAME	IPR003598:Immunoglobulin C2 type	http://niaid.abcc.ncifcrf.gov/geneReport.jsp?rowids=,2859196,3025072,3029836,2867414,2866066,3023701,2876696,3028293,3025208,2862772,2872817,2875126,2865404,2867213,2865052,2863662	16	0.0089	0.784386
Functional Group 161	Median: 0.6030932861245235	Geo: 0.4710287334951736	http://niaid.abcc.ncifcrf.gov/geneReport.jsp?rowids=,2947686,2878692,2867141,2877171,2875747,2871198,2870565,3023884,2875021
SP_PIR_KEYWORDS	nuclease	http://niaid.abcc.ncifcrf.gov/geneReport.jsp?rowids=,2947686,2878692,2867141,2877171,2875747,2871198,2870565,3023884	8	0.0044	0.216414
SP_PIR_KEYWORDS	exonuclease	http://niaid.abcc.ncifcrf.gov/geneReport.jsp?rowids=,2878692,2877171,2871198	3	0.0017	0.603093
GOTERM_MF_ALL	exonuclease activity	http://niaid.abcc.ncifcrf.gov/geneReport.jsp?rowids=,2878692,2877171,2871198,2875021	4	0.0022	0.800706
Functional Group 162	Median: 0.6451231505227968	Geo: 0.47312857418746856	http://niaid.abcc.ncifcrf.gov/geneReport.jsp?rowids=,2876137,2966485,3026635,2860240,3027442,2873232,3030110,2870442,2878702,2874258,3028862,2916729,3026436,2874180,3024834,2860684,2875123,2875869,2876287
GOTERM_BP_ALL	copper ion homeostasis	http://niaid.abcc.ncifcrf.gov/geneReport.jsp?rowids=,2876137,2966485,3026635	3	0.0017	0.0476898
GOTERM_BP_ALL	transition metal ion homeostasis	http://niaid.abcc.ncifcrf.gov/geneReport.jsp?rowids=,2876137,2966485,3026635,2860240,3027442,2873232	6	0.0033	0.105272
GOTERM_BP_ALL	homeostasis	http://niaid.abcc.ncifcrf.gov/geneReport.jsp?rowids=,2860240,3027442,3030110,2870442,2878702,2874258,3028862,2916729,2876137,2966485,3026635,3026436,2873232,2874180,3024834,2860684	16	0.0089	0.528858
GOTERM_BP_ALL	di-, tri-valent inorganic cation homeostasis	http://niaid.abcc.ncifcrf.gov/geneReport.jsp?rowids=,2876137,2966485,3026635,2860240,3027442,2873232,2874180,2870442,3030110	9	0.005	0.581243
GOTERM_BP_ALL	iron ion homeostasis	http://niaid.abcc.ncifcrf.gov/geneReport.jsp?rowids=,2860240,3027442,2873232	3	0.0017	0.628113
GOTERM_BP_ALL	cell homeostasis	http://niaid.abcc.ncifcrf.gov/geneReport.jsp?rowids=,2876137,2966485,3026635,2860240,3027442,2873232,2874180,2870442,3030110,2878702,3028862,2860684	12	0.0066	0.637317
GOTERM_MF_ALL	copper ion binding	http://niaid.abcc.ncifcrf.gov/geneReport.jsp?rowids=,2876137,2875123,2966485,2875869,3026635,2876287	6	0.0033	0.652929
GOTERM_BP_ALL	metal ion homeostasis	http://niaid.abcc.ncifcrf.gov/geneReport.jsp?rowids=,2876137,2966485,3026635,2860240,3027442,2873232,2874180,2870442,3030110	9	0.005	0.660864
GOTERM_BP_ALL	cation homeostasis	http://niaid.abcc.ncifcrf.gov/geneReport.jsp?rowids=,2876137,2966485,3026635,2860240,3027442,2873232,2874180,2870442,3030110	9	0.005	0.722602
GOTERM_BP_ALL	cell ion homeostasis	http://niaid.abcc.ncifcrf.gov/geneReport.jsp?rowids=,2876137,2966485,3026635,2860240,3027442,2873232,2874180,2870442,3030110	9	0.005	0.769151
GOTERM_BP_ALL	ion homeostasis	http://niaid.abcc.ncifcrf.gov/geneReport.jsp?rowids=,2876137,2966485,3026635,2860240,3027442,2873232,2874180,2870442,3030110	9	0.005	0.865082
GOTERM_BP_ALL	calcium ion homeostasis	http://niaid.abcc.ncifcrf.gov/geneReport.jsp?rowids=,2874180,2870442,3030110	3	0.0017	0.981695
Functional Group 163	Median: 0.6377282282808997	Geo: 0.4749712295485728	http://niaid.abcc.ncifcrf.gov/geneReport.jsp?rowids=,2859603,2859367,3029233,2858332,2866607,2877517,2871214,2875187
SP_PIR_KEYWORDS	carbohydrate metabolism	http://niaid.abcc.ncifcrf.gov/geneReport.jsp?rowids=,2859603,2859367,3029233,2858332,2866607,2877517	6	0.0033	0.232883
SP_PIR_KEYWORDS	glycogen metabolism	http://niaid.abcc.ncifcrf.gov/geneReport.jsp?rowids=,3029233,2858332,2866607	3	0.0017	0.242248
GOTERM_BP_ALL	glycogen metabolism	http://niaid.abcc.ncifcrf.gov/geneReport.jsp?rowids=,3029233,2858332,2866607	3	0.0017	0.628113
GOTERM_BP_ALL	glucan metabolism	http://niaid.abcc.ncifcrf.gov/geneReport.jsp?rowids=,3029233,2858332,2866607	3	0.0017	0.647344
GOTERM_BP_ALL	polysaccharide metabolism	http://niaid.abcc.ncifcrf.gov/geneReport.jsp?rowids=,3029233,2858332,2866607,2871214,2875187	5	0.0028	0.663113
GOTERM_BP_ALL	cellular polysaccharide metabolism	http://niaid.abcc.ncifcrf.gov/geneReport.jsp?rowids=,3029233,2858332,2866607,2875187	4	0.0022	0.754822
Functional Group 164	Median: 0.6313765428477177	Geo: 0.4755743121943656	http://niaid.abcc.ncifcrf.gov/geneReport.jsp?rowids=,2865249,2943166,2966500,2875719,2863730,2872228,3025867,2860004,2870640,3030114,2861996,2874725,3027717,3030014,2871246,2873435,2872078,3025522,2878601,2873226,3025921,2867538,2871521,2894697,2875441,2859741,2867865,2863134,2873472,2930244,2875187,2877974,2874515,2865915,2863997,3027097,2859807
GOTERM_BP_ALL	fatty acid metabolism	http://niaid.abcc.ncifcrf.gov/geneReport.jsp?rowids=,2865249,2943166,2966500,2875719,2863730,2872228,3025867,2860004,2870640,3030114,2861996,2874725,3027717,3030014,2871246,2873435	16	0.0089	0.24813
GOTERM_BP_ALL	organic acid metabolism	http://niaid.abcc.ncifcrf.gov/geneReport.jsp?rowids=,2865249,2943166,2875719,2872078,3025522,2878601,2860004,2873226,3025921,2867538,3030114,2861996,2874725,3027717,2871521,2894697,2875441,2966500,2859741,2867865,2863730,2863134,2872228,2873472,3025867,2930244,2870640,2875187,2877974,2874515,2865915,2863997,3027097,3030014,2871246,2859807,2873435	37	0.0205	0.631377
GOTERM_BP_ALL	carboxylic acid metabolism	http://niaid.abcc.ncifcrf.gov/geneReport.jsp?rowids=,2865249,2943166,2875719,2872078,3025522,2878601,2860004,2873226,3025921,2867538,3030114,2861996,2874725,3027717,2871521,2894697,2875441,2966500,2859741,2867865,2863730,2863134,2873472,2872228,3025867,2930244,2870640,2875187,2877974,2874515,2863997,3027097,3030014,2871246,2859807,2873435	36	0.0199	0.686574
Functional Group 165	Median: 0.5527047441415485	Geo: 0.4769562129670907	http://niaid.abcc.ncifcrf.gov/geneReport.jsp?rowids=,2869966,2870047,2875512,3028224,2878382,3026399,2873560,2864599,2874386,2864982,2867877,3029776,3024479,2875747,2875021,3029375,2862716,2875494,2871334,2873180,2872828,2878727,3028622,2869659,2874472,2872078,2947686,2865819,2885673,2878692,2859741,2863134,2869770,2870872,2862501,3024844,2867429,3027097,2859807
SP_PIR_KEYWORDS	mrna processing	http://niaid.abcc.ncifcrf.gov/geneReport.jsp?rowids=,2869966,2870047,2875512,3028224,2878382,3026399,2873560,2864599,2874386,2864982,2867877,3029776,3024479	13	0.0072	0.215325
SP_PIR_KEYWORDS	mrna splicing	http://niaid.abcc.ncifcrf.gov/geneReport.jsp?rowids=,2878382,3026399,2873560,2864599,2869966,2870047,2867877,2874386,2875512,3024479	10	0.0055	0.299752
GOTERM_BP_ALL	mRNA metabolism	http://niaid.abcc.ncifcrf.gov/geneReport.jsp?rowids=,2875747,2869966,2870047,2875021,2875512,3029375,3028224,2878382,2862716,2875494,3026399,2873560,2871334,2873180,2864599,2872828,2867877,2864982,2874386,3029776,2878727	21	0.0116	0.320629
GOTERM_BP_ALL	RNA metabolism	http://niaid.abcc.ncifcrf.gov/geneReport.jsp?rowids=,3028622,2869659,2874472,2875021,2872078,2947686,2865819,3029375,2885673,2862716,2878382,3026399,2871334,2873180,2872828,2867877,2864982,3029776,2878727,2878692,2859741,2875747,2869966,2863134,2870047,2875512,2869770,3028224,2870872,2875494,2862501,3024844,2873560,2864599,2874386,2867429,3027097,2859807	38	0.021	0.362135
GOTERM_BP_ALL	mRNA processing	http://niaid.abcc.ncifcrf.gov/geneReport.jsp?rowids=,2875747,2869966,2870047,2875512,3028224,2878382,3026399,2873560,2871334,2873180,2864599,2872828,2867877,2874386,2864982,3029776,2878727	17	0.0094	0.501232
GOTERM_BP_ALL	RNA splicing	http://niaid.abcc.ncifcrf.gov/geneReport.jsp?rowids=,2869966,2870047,2875512,2869770,2878382,2870872,3026399,2873560,2864599,2872828,2874386,2864982,2867877	13	0.0072	0.507365
SP_PIR_KEYWORDS	spliceosome	http://niaid.abcc.ncifcrf.gov/geneReport.jsp?rowids=,2873560,2869966,2870047,2867877	4	0.0022	0.598045
GOTERM_BP_ALL	RNA splicing, via transesterification reactions with bulged adenosine as nucleophile	http://niaid.abcc.ncifcrf.gov/geneReport.jsp?rowids=,2878382,3026399,2873560,2864599,2869966,2870047,2872828,2867877,2874386,2875512	10	0.0055	0.630528
GOTERM_BP_ALL	nuclear mRNA splicing, via spliceosome	http://niaid.abcc.ncifcrf.gov/geneReport.jsp?rowids=,2878382,3026399,2873560,2864599,2869966,2870047,2872828,2867877,2874386,2875512	10	0.0055	0.630528
GOTERM_BP_ALL	RNA splicing, via transesterification reactions	http://niaid.abcc.ncifcrf.gov/geneReport.jsp?rowids=,2878382,3026399,2873560,2864599,2869966,2870047,2872828,2867877,2874386,2875512	10	0.0055	0.630528
GOTERM_BP_ALL	RNA processing	http://niaid.abcc.ncifcrf.gov/geneReport.jsp?rowids=,3028622,2874472,2875021,2947686,2865819,2885673,2878382,3026399,2871334,2873180,2872828,2864982,2867877,3029776,2878727,2878692,2875747,2869966,2870047,2875512,2869770,3028224,2870872,2862501,2873560,2864599,2874386	27	0.015	0.652904
GOTERM_CC_ALL	spliceosome complex	http://niaid.abcc.ncifcrf.gov/geneReport.jsp?rowids=,2873560,2869966,2870047,2872828,2867877	5	0.0028	0.742948
Functional Group 166	Median: 0.6365099748462422	Geo: 0.4800961340004711	http://niaid.abcc.ncifcrf.gov/geneReport.jsp?rowids=,2870175,3027733,2864450,2860332,2870320
GOTERM_BP_ALL	polyamine metabolism	http://niaid.abcc.ncifcrf.gov/geneReport.jsp?rowids=,2870175,3027733,2864450	3	0.0017	0.195514
GOTERM_BP_ALL	amino acid derivative metabolism	http://niaid.abcc.ncifcrf.gov/geneReport.jsp?rowids=,2870175,2860332,3027733,2864450,2870320	5	0.0028	0.63651
GOTERM_BP_ALL	biogenic amine metabolism	http://niaid.abcc.ncifcrf.gov/geneReport.jsp?rowids=,2870175,3027733,2864450	3	0.0017	0.889206
Functional Group 167	Median: 0.4327597894136592	Geo: 0.48111248970738285	http://niaid.abcc.ncifcrf.gov/geneReport.jsp?rowids=,2864057,2871097,2867478,2873571,2979150,2873017
GOTERM_CC_ALL	condensed chromosome	http://niaid.abcc.ncifcrf.gov/geneReport.jsp?rowids=,2864057,2871097,2867478,2873571	4	0.0022	0.36322
GOTERM_CC_ALL	condensed nuclear chromosome	http://niaid.abcc.ncifcrf.gov/geneReport.jsp?rowids=,2864057,2871097,2873571	3	0.0017	0.43276
GOTERM_CC_ALL	nuclear chromosome	http://niaid.abcc.ncifcrf.gov/geneReport.jsp?rowids=,2864057,2871097,2979150,2873571,2873017	5	0.0028	0.708472
Functional Group 168	Median: 0.5209169216063874	Geo: 0.4837379683034504	http://niaid.abcc.ncifcrf.gov/geneReport.jsp?rowids=,3023909,2873109,2860596
UP_SEQ_FEATURE	domain:CTCK	http://niaid.abcc.ncifcrf.gov/geneReport.jsp?rowids=,3023909,2873109,2860596	3	0.0017	0.387913
SMART_NAME	SM00041:CT	http://niaid.abcc.ncifcrf.gov/geneReport.jsp?rowids=,3023909,2873109,2860596	3	0.0017	0.520917
INTERPRO_NAME	IPR006207:Cystine knot, C-terminal	http://niaid.abcc.ncifcrf.gov/geneReport.jsp?rowids=,3023909,2873109,2860596	3	0.0017	0.560181
Functional Group 169	Median: 0.40989448809865314	Geo: 0.48386715005279085	http://niaid.abcc.ncifcrf.gov/geneReport.jsp?rowids=,2865369,3025921,3027124,2859041,3026706,2869447,3029895,2860771,2868663
GOTERM_BP_ALL	viral life cycle	http://niaid.abcc.ncifcrf.gov/geneReport.jsp?rowids=,2865369,3025921,3027124,2859041,3026706,2869447	6	0.0033	0.406299
GOTERM_BP_ALL	symbiosis, encompassing mutualism through parasitism	http://niaid.abcc.ncifcrf.gov/geneReport.jsp?rowids=,3029895,3027124,3026706,2869447	4	0.0022	0.409894
GOTERM_BP_ALL	interspecies interaction between organisms	http://niaid.abcc.ncifcrf.gov/geneReport.jsp?rowids=,3029895,3027124,3026706,2869447	4	0.0022	0.409894
GOTERM_BP_ALL	interaction with host	http://niaid.abcc.ncifcrf.gov/geneReport.jsp?rowids=,3027124,3026706,2869447	3	0.0017	0.470981
GOTERM_BP_ALL	interaction between organisms	http://niaid.abcc.ncifcrf.gov/geneReport.jsp?rowids=,3029895,3027124,2860771,3026706,2868663,2869447	6	0.0033	0.824969
Functional Group 170	Median: 0.5429881358738333	Geo: 0.5130450467755607	http://niaid.abcc.ncifcrf.gov/geneReport.jsp?rowids=,2874515,2858869,3027782
SP_PIR_KEYWORDS	iron-sulfur	http://niaid.abcc.ncifcrf.gov/geneReport.jsp?rowids=,2874515,2858869,3027782	3	0.0017	0.458021
GOTERM_MF_ALL	iron-sulfur cluster binding	http://niaid.abcc.ncifcrf.gov/geneReport.jsp?rowids=,2874515,2858869,3027782	3	0.0017	0.542988
GOTERM_MF_ALL	metal cluster binding	http://niaid.abcc.ncifcrf.gov/geneReport.jsp?rowids=,2874515,2858869,3027782	3	0.0017	0.542988
Functional Group 171	Median: 0.5325741256712632	Geo: 0.5142137259622632	http://niaid.abcc.ncifcrf.gov/geneReport.jsp?rowids=,3027124,2865796,2859388,2873016
UP_SEQ_FEATURE	domain:WW 1	http://niaid.abcc.ncifcrf.gov/geneReport.jsp?rowids=,3027124,2865796,2859388	3	0.0017	0.3331
UP_SEQ_FEATURE	domain:WW 2	http://niaid.abcc.ncifcrf.gov/geneReport.jsp?rowids=,3027124,2865796,2859388	3	0.0017	0.3331
SMART_NAME	SM00456:WW	http://niaid.abcc.ncifcrf.gov/geneReport.jsp?rowids=,3027124,2865796,2873016,2859388	4	0.0022	0.732048
INTERPRO_NAME	IPR001202:WW/Rsp5/WWP	http://niaid.abcc.ncifcrf.gov/geneReport.jsp?rowids=,3027124,2865796,2873016,2859388	4	0.0022	0.860767
Functional Group 172	Median: 0.5653493297009768	Geo: 0.5174921862186384	http://niaid.abcc.ncifcrf.gov/geneReport.jsp?rowids=,3027547,2859196,3026844,2866866,2871497,2873533,2875156,2863997,2874291,2887721,3024008,2869795,3024825,2916551,3025731,3027896,3026848,2860942,3025754,2866384,2859802,3027045,3027857,2875993,2866073,2873784,2877171,2875719,2875021,3023884,2947686,2867141,2864980,2865117,3027717,2878692,2966500,2873079,2875747,2871198,2859544,3027355,3026283,28…
SP_PIR_KEYWORDS	phosphoric monoester hydrolase	http://niaid.abcc.ncifcrf.gov/geneReport.jsp?rowids=,3027547,2859196,3026844,2866866,2871497,2873533,2875156,2863997,2874291	9	0.005	0.092909
GOTERM_MF_ALL	phosphoric monoester hydrolase activity	http://niaid.abcc.ncifcrf.gov/geneReport.jsp?rowids=,2859196,2887721,3024008,2869795,3024825,2916551,3025731,2875156,3027896,2874291,3026848,2860942,3027547,3026844,3025754,2866866,2866384,2871497,2873533,2863997,2859802	21	0.0116	0.336546
UP_SEQ_FEATURE	active site:Phosphocysteine intermediate	http://niaid.abcc.ncifcrf.gov/geneReport.jsp?rowids=,2859196,2887721,3025754,2871497,2869795,2873533,3027896	7	0.0039	0.401276
GOTERM_MF_ALL	protein tyrosine phosphatase activity	http://niaid.abcc.ncifcrf.gov/geneReport.jsp?rowids=,2859196,2887721,2871497,2869795,2873533,2916551,3025731,3027896,2874291	9	0.005	0.426389
UP_SEQ_FEATURE	domain:Tyrosine-protein phosphatase	http://niaid.abcc.ncifcrf.gov/geneReport.jsp?rowids=,2887721,3025754,2871497,2869795,2873533,3027896	6	0.0033	0.42837
SP_PIR_KEYWORDS	protein phosphatase	http://niaid.abcc.ncifcrf.gov/geneReport.jsp?rowids=,2859196,2887721,3025754,2866866,2871497,2873533,3025731,3027896,2860942	9	0.005	0.465767
INTERPRO_NAME	IPR000242:Tyrosine specific protein phosphatase	http://niaid.abcc.ncifcrf.gov/geneReport.jsp?rowids=,2859196,2887721,2871497,2869795,3027896	5	0.0028	0.525553
INTERPRO_NAME	IPR000387:Tyrosine specific protein phosphatase and dual specificity protein phosphatase	http://niaid.abcc.ncifcrf.gov/geneReport.jsp?rowids=,2859196,2887721,3025754,2871497,2869795,2873533,3027045,2916551,3027896	9	0.005	0.527188
INTERPRO_NAME	IPR003595:Protein tyrosine phosphatase, catalytic region	http://niaid.abcc.ncifcrf.gov/geneReport.jsp?rowids=,2859196,2887721,2871497,2869795,2873533,3027896	6	0.0033	0.556721
SMART_NAME	SM00194:PTPc	http://niaid.abcc.ncifcrf.gov/geneReport.jsp?rowids=,2859196,2887721,2871497,3027896	4	0.0022	0.565349
GOTERM_BP_ALL	dephosphorylation	http://niaid.abcc.ncifcrf.gov/geneReport.jsp?rowids=,2859196,2887721,3025754,2866384,2866866,2871497,2869795,2873533,2916551,2859802,3027896,2860942	12	0.0066	0.576423
GOTERM_BP_ALL	protein amino acid dephosphorylation	http://niaid.abcc.ncifcrf.gov/geneReport.jsp?rowids=,2859196,2887721,3025754,2866384,2866866,2871497,2869795,2873533,2916551,3027896,2860942	11	0.0061	0.629517
GOTERM_MF_ALL	phosphoprotein phosphatase activity	http://niaid.abcc.ncifcrf.gov/geneReport.jsp?rowids=,2859196,2887721,2869795,2916551,3025731,2874291,3027896,2860942,3025754,2866866,2866384,2871497,2873533	13	0.0072	0.635086
GOTERM_MF_ALL	protein serine/threonine phosphatase activity	http://niaid.abcc.ncifcrf.gov/geneReport.jsp?rowids=,2866384,2866866,2869795,2873533,2860942	5	0.0028	0.663189
GOTERM_MF_ALL	phosphoric ester hydrolase activity	http://niaid.abcc.ncifcrf.gov/geneReport.jsp?rowids=,2859196,2887721,3024008,3027857,2869795,3024825,2916551,2875993,3025731,2875156,3027896,2874291,3026848,2860942,3027547,3026844,3025754,2866866,2866384,2871497,2873533,2863997,2859802	23	0.0127	0.698555
GOTERM_MF_ALL	prenylated protein tyrosine phosphatase activity	http://niaid.abcc.ncifcrf.gov/geneReport.jsp?rowids=,2859196,2887721,2871497,2873533,3027896	5	0.0028	0.708627
SMART_NAME	SM00404:PTPc_motif	http://niaid.abcc.ncifcrf.gov/geneReport.jsp?rowids=,2859196,2887721,2871497,3027896	4	0.0022	0.756232
GOTERM_MF_ALL	hydrolase activity, acting on ester bonds	http://niaid.abcc.ncifcrf.gov/geneReport.jsp?rowids=,2866073,2873784,3024008,2877171,2875719,3027857,2869795,3024825,2875021,2875156,3026848,3023884,3027547,2947686,2867141,2873533,2864980,2865117,3027717,2859196,2887721,2878692,2966500,2873079,2875747,2871198,2916551,3025731,2875993,2859544,3027355,3026283,2878834,3027896,2874291,2860942,3026844,3025754,2866384,2866866,3024844,2871497,2863997,28…	45	0.0249	0.813655
INTERPRO_NAME	IPR000340:Dual specificity protein phosphatase	http://niaid.abcc.ncifcrf.gov/geneReport.jsp?rowids=,3025754,2869795,2873533	3	0.0017	0.845986
Functional Group 173	Median: 0.6079400767738725	Geo: 0.5189567626487618	http://niaid.abcc.ncifcrf.gov/geneReport.jsp?rowids=,2867900,2875544,2864392,2859709,3025899,3027254,3026577,2859620,2872219,2877969,2861987,3028692,2859388
GOTERM_CC_ALL	cell junction	http://niaid.abcc.ncifcrf.gov/geneReport.jsp?rowids=,2867900,2875544,2864392,2859709,3025899,3027254,3026577,2859620,2872219,2877969,2861987,3028692,2859388	13	0.0072	0.300668
GOTERM_CC_ALL	intercellular junction	http://niaid.abcc.ncifcrf.gov/geneReport.jsp?rowids=,2859620,2875544,2867900,2872219,2859709,2864392,2877969,2861987,3025899,3027254,3026577,2859388	12	0.0066	0.301572
SP_PIR_KEYWORDS	tight junction	http://niaid.abcc.ncifcrf.gov/geneReport.jsp?rowids=,2864392,3025899,3027254,2859388	4	0.0022	0.484065
GOTERM_CC_ALL	apical junction complex	http://niaid.abcc.ncifcrf.gov/geneReport.jsp?rowids=,2864392,2861987,3025899,3027254,2859388	5	0.0028	0.731815
GOTERM_CC_ALL	apicolateral plasma membrane	http://niaid.abcc.ncifcrf.gov/geneReport.jsp?rowids=,2864392,2861987,3025899,3027254,2859388	5	0.0028	0.731815
GOTERM_CC_ALL	tight junction	http://niaid.abcc.ncifcrf.gov/geneReport.jsp?rowids=,2864392,3025899,3027254,2859388	4	0.0022	0.831005
Functional Group 174	Median: 0.5460073978768444	Geo: 0.5238026286564238	http://niaid.abcc.ncifcrf.gov/geneReport.jsp?rowids=,3025572,2877833,2866712,3026921,2878704,2874877,3027164,2859254,3029809,2865796,3026848,2867424
GOTERM_MF_ALL	phospholipid binding	http://niaid.abcc.ncifcrf.gov/geneReport.jsp?rowids=,3025572,2877833,2866712,3026921,2878704,2874877,3027164,2859254,3029809,2865796,3026848,2867424	12	0.0066	0.343847
UP_SEQ_FEATURE	domain:PX	http://niaid.abcc.ncifcrf.gov/geneReport.jsp?rowids=,3025572,2866712,2878704,3026848	4	0.0022	0.464049
GOTERM_MF_ALL	phosphoinositide binding	http://niaid.abcc.ncifcrf.gov/geneReport.jsp?rowids=,3025572,2866712,2878704,2859254,2865796,3026848	6	0.0033	0.546007
SMART_NAME	SM00312:PX	http://niaid.abcc.ncifcrf.gov/geneReport.jsp?rowids=,3025572,2866712,2878704,3026848	4	0.0022	0.648248
INTERPRO_NAME	IPR001683:Phox-like	http://niaid.abcc.ncifcrf.gov/geneReport.jsp?rowids=,3025572,2866712,2878704,3026848	4	0.0022	0.698184
Functional Group 175	Median: 0.5655547783641585	Geo: 0.5253665783854429	http://niaid.abcc.ncifcrf.gov/geneReport.jsp?rowids=,3029969,2872963,2870599,2875872,2867168,2875673,2877770
SP_PIR_KEYWORDS	aminopeptidase	http://niaid.abcc.ncifcrf.gov/geneReport.jsp?rowids=,3029969,2872963,2870599,2875872	4	0.0022	0.291057
GOTERM_MF_ALL	aminopeptidase activity	http://niaid.abcc.ncifcrf.gov/geneReport.jsp?rowids=,3029969,2872963,2870599,2875872	4	0.0022	0.559973
GOTERM_MF_ALL	metalloexopeptidase activity	http://niaid.abcc.ncifcrf.gov/geneReport.jsp?rowids=,2867168,2872963,2875673,2870599,2877770,2875872	6	0.0033	0.571137
GOTERM_MF_ALL	exopeptidase activity	http://niaid.abcc.ncifcrf.gov/geneReport.jsp?rowids=,3029969,2867168,2872963,2875673,2870599,2877770,2875872	7	0.0039	0.818399
Functional Group 176	Median: 0.5411797425795049	Geo: 0.5294654013785253	http://niaid.abcc.ncifcrf.gov/geneReport.jsp?rowids=,3027068,2860555,2859041,2879287,2873020,2979150,3026431,2863665,2875021,2876423
SP_PIR_KEYWORDS	dna replication	http://niaid.abcc.ncifcrf.gov/geneReport.jsp?rowids=,3027068,2860555,2859041,2879287,2873020,2979150	6	0.0033	0.348326
SP_PIR_KEYWORDS	dna-directed dna polymerase	http://niaid.abcc.ncifcrf.gov/geneReport.jsp?rowids=,3027068,2879287,2873020	3	0.0017	0.396183
SP_PIR_KEYWORDS	nucleotidyltransferase	http://niaid.abcc.ncifcrf.gov/geneReport.jsp?rowids=,3026431,3027068,2863665,2879287,2875021,2873020,2876423	7	0.0039	0.54118
KEGG_PATHWAY	HSA03030:DNA POLYMERASE	http://niaid.abcc.ncifcrf.gov/geneReport.jsp?rowids=,3027068,2879287,2873020	3	0.0017	0.733026
GOTERM_MF_ALL	DNA-directed DNA polymerase activity	http://niaid.abcc.ncifcrf.gov/geneReport.jsp?rowids=,3027068,2879287,2873020	3	0.0017	0.760055
Functional Group 177	Median: 0.4923802619410781	Geo: 0.5296076734602655	http://niaid.abcc.ncifcrf.gov/geneReport.jsp?rowids=,2877226,2865358,2862480,2877345,3029038,2865547,2875114,3027353,2865015
INTERPRO_NAME	IPR002035:von Willebrand factor, type A	http://niaid.abcc.ncifcrf.gov/geneReport.jsp?rowids=,2877226,2865358,2862480,2877345,3029038,2865547,2875114,3027353,2865015	9	0.005	0.482852
SMART_NAME	SM00327:VWA	http://niaid.abcc.ncifcrf.gov/geneReport.jsp?rowids=,2877226,2865358,2862480,2877345,2865547,2875114,2865015	7	0.0039	0.49238
UP_SEQ_FEATURE	domain:VWFA	http://niaid.abcc.ncifcrf.gov/geneReport.jsp?rowids=,2877226,2865358,2862480,2865547	4	0.0022	0.62481
Functional Group 178	Median: 0.5627787117151415	Geo: 0.5374413210329037	http://niaid.abcc.ncifcrf.gov/geneReport.jsp?rowids=,2879382,2878842,3024659,3024823,2862932,2873228,3024821,2869447,2857941,2864752,2877664,2868484,2874426,3027124,2867478,3026843,3027635,2864867,3029643,3027710,2866601,2869854
GOTERM_BP_ALL	negative regulation of metabolism	http://niaid.abcc.ncifcrf.gov/geneReport.jsp?rowids=,2879382,2878842,3024659,3024823,2862932,2873228,3024821,2869447,2857941,2864752,2877664,2868484,2874426,3027124,2867478,3026843,3027635,2864867,3029643,3027710,2866601,2869854	22	0.0122	0.264514
GOTERM_BP_ALL	negative regulation of cellular metabolism	http://niaid.abcc.ncifcrf.gov/geneReport.jsp?rowids=,2879382,3024659,3024823,2862932,2869447,3024821,2864752,2877664,2868484,2874426,3027124,2867478,3026843,2864867,3027710,2866601,2869854	17	0.0094	0.477501
GOTERM_BP_ALL	negative regulation of transcription	http://niaid.abcc.ncifcrf.gov/geneReport.jsp?rowids=,2879382,2862932,2869447,3024821,2864752,2877664,2868484,2874426,3027124,2867478,2864867,3027710,2866601,2869854	14	0.0078	0.520868
GOTERM_BP_ALL	negative regulation of nucleobase, nucleoside, nucleotide and nucleic acid metabolism	http://niaid.abcc.ncifcrf.gov/geneReport.jsp?rowids=,2879382,2862932,2869447,3024821,2864752,2877664,2868484,2874426,3027124,2867478,2864867,3027710,2866601,2869854	14	0.0078	0.604689
GOTERM_BP_ALL	negative regulation of transcription, DNA-dependent	http://niaid.abcc.ncifcrf.gov/geneReport.jsp?rowids=,2874426,2879382,2867478,2864867,3024821,2869447,2877664,2868484	8	0.0044	0.762672
GOTERM_BP_ALL	negative regulation of transcription from RNA polymerase II promoter	http://niaid.abcc.ncifcrf.gov/geneReport.jsp?rowids=,2874426,2867478,3024821,2869447,2868484	5	0.0028	0.794265
Functional Group 179	Median: 0.6094057885993955	Geo: 0.5424791592627556	http://niaid.abcc.ncifcrf.gov/geneReport.jsp?rowids=,2873548,2859706,2869903,2869902,2871351,2869795,2966496,3026720,3027903,2862828,2869774,2885108,2866485,2869624,2873661,2865921,2865415,3026398,2872150,2864356,2867019,3027164,2863183,3026706,2872709,2875070,2859393
GOTERM_BP_ALL	regulation of enzyme activity	http://niaid.abcc.ncifcrf.gov/geneReport.jsp?rowids=,2873548,2859706,2869903,2869902,2871351,2869795,2966496,3026720,3027903,2862828,2869774,2885108,2866485,2869624,2873661,2865921,2865415,3026398,2872150,2864356,2867019,3027164,2863183	23	0.0127	0.249301
GOTERM_BP_ALL	regulation of kinase activity	http://niaid.abcc.ncifcrf.gov/geneReport.jsp?rowids=,2873548,2869903,2872150,2864356,2871351,2869795,3026720,3027903,2869774,2885108,2863183,2869624	12	0.0066	0.434574
GOTERM_BP_ALL	regulation of protein kinase activity	http://niaid.abcc.ncifcrf.gov/geneReport.jsp?rowids=,2873548,2869903,2872150,2864356,2871351,2869795,3026720,3027903,2869774,2885108,2863183,2869624	12	0.0066	0.434574
GOTERM_BP_ALL	regulation of transferase activity	http://niaid.abcc.ncifcrf.gov/geneReport.jsp?rowids=,2873548,2869903,2872150,2864356,2871351,2869795,3026720,3027903,2869774,2885108,2863183,2869624	12	0.0066	0.444296
GOTERM_BP_ALL	MAPKKK cascade	http://niaid.abcc.ncifcrf.gov/geneReport.jsp?rowids=,2869903,2871351,3026706,2872709,2875070,2885108,2859393,2869624	8	0.0044	0.568832
GOTERM_BP_ALL	positive regulation of protein kinase activity	http://niaid.abcc.ncifcrf.gov/geneReport.jsp?rowids=,2873548,2871351,2885108,2863183,2869624	5	0.0028	0.64998
GOTERM_BP_ALL	positive regulation of transferase activity	http://niaid.abcc.ncifcrf.gov/geneReport.jsp?rowids=,2873548,2871351,2885108,2863183,2869624	5	0.0028	0.663113
GOTERM_BP_ALL	activation of MAPK activity	http://niaid.abcc.ncifcrf.gov/geneReport.jsp?rowids=,2871351,2885108,2869624	3	0.0017	0.731807
GOTERM_BP_ALL	positive regulation of MAPK activity	http://niaid.abcc.ncifcrf.gov/geneReport.jsp?rowids=,2871351,2885108,2869624	3	0.0017	0.746477
GOTERM_BP_ALL	regulation of MAPK activity	http://niaid.abcc.ncifcrf.gov/geneReport.jsp?rowids=,2871351,3026720,2885108,2869624	4	0.0022	0.787811
Functional Group 180	Median: 0.8018343915830455	Geo: 0.5497030942168882	http://niaid.abcc.ncifcrf.gov/geneReport.jsp?rowids=,3029895,2870200,2859069,2864862,2865454,2858413,3025978,3025562,2874993,3026280
KEGG_PATHWAY	HSA04940:TYPE I DIABETES MELLITUS	http://niaid.abcc.ncifcrf.gov/geneReport.jsp?rowids=,3029895,2870200,2859069,2864862,2865454,2858413,3025978,3025562	8	0.0044	0.0907839
SP_PIR_KEYWORDS	mhc i	http://niaid.abcc.ncifcrf.gov/geneReport.jsp?rowids=,2870200,2859069,2874993,3025562	4	0.0022	0.291057
INTERPRO_NAME	IPR010579:MHC class I, alpha chain, C-terminal	http://niaid.abcc.ncifcrf.gov/geneReport.jsp?rowids=,2870200,2859069,3025562	3	0.0017	0.660448
GOTERM_CC_ALL	immunological synapse	http://niaid.abcc.ncifcrf.gov/geneReport.jsp?rowids=,2870200,2859069,3025562,3026280	4	0.0022	0.781968
GOTERM_CC_ALL	MHC class I protein complex	http://niaid.abcc.ncifcrf.gov/geneReport.jsp?rowids=,2870200,2859069,3025562	3	0.0017	0.821701
GOTERM_CC_ALL	MHC protein complex	http://niaid.abcc.ncifcrf.gov/geneReport.jsp?rowids=,2870200,2859069,3025562	3	0.0017	0.821701
INTERPRO_NAME	IPR001039:MHC class I, alpha chain, alpha1 and alpha2	http://niaid.abcc.ncifcrf.gov/geneReport.jsp?rowids=,2870200,2859069,3025562	3	0.0017	0.925755
PIR_SUPERFAMILY_NAME	SF001990:class I histocompatibility antigen	http://niaid.abcc.ncifcrf.gov/geneReport.jsp?rowids=,2870200,2859069,3025562	3	0.0017	0.977436
Functional Group 181	Median: 0.6193638210420073	Geo: 0.5518302390020982	http://niaid.abcc.ncifcrf.gov/geneReport.jsp?rowids=,3026431,2867121,2888211,2875508
GOTERM_BP_ALL	nicotinamide metabolism	http://niaid.abcc.ncifcrf.gov/geneReport.jsp?rowids=,3026431,2867121,2888211	3	0.0017	0.337255
GOTERM_BP_ALL	pyridine nucleotide metabolism	http://niaid.abcc.ncifcrf.gov/geneReport.jsp?rowids=,3026431,2867121,2888211	3	0.0017	0.495783
GOTERM_BP_ALL	vitamin metabolism	http://niaid.abcc.ncifcrf.gov/geneReport.jsp?rowids=,3026431,2875508,2867121,2888211	4	0.0022	0.742945
GOTERM_BP_ALL	water-soluble vitamin metabolism	http://niaid.abcc.ncifcrf.gov/geneReport.jsp?rowids=,3026431,2867121,2888211	3	0.0017	0.746477
Functional Group 182	Median: 0.6335948063576495	Geo: 0.5537048719183106	http://niaid.abcc.ncifcrf.gov/geneReport.jsp?rowids=,2869903,2863904,3026921,3026946,2860428,2878057,2870442,3028862,2869624,3029522,3026280,3023944,2865921,2865415,2863959,2860771,3023680,2865572,3029812,2869902,2859039,3030110,3027316,2868196,2874071
GOTERM_BP_ALL	second-messenger-mediated signaling	http://niaid.abcc.ncifcrf.gov/geneReport.jsp?rowids=,2869903,2863904,3026921,3026946,2860428,2878057,2870442,3028862,2869624,3029522,3026280,3023944,2865921,2865415,2863959,2860771,3023680,2865572,3029812	19	0.0105	0.203844
GOTERM_BP_ALL	cyclic-nucleotide-mediated signaling	http://niaid.abcc.ncifcrf.gov/geneReport.jsp?rowids=,2865921,2865415,2863904,2860771,3023680,2860428,3029522,2869624,3023944	9	0.005	0.505117
GOTERM_BP_ALL	G-protein signaling, coupled to cyclic nucleotide second messenger	http://niaid.abcc.ncifcrf.gov/geneReport.jsp?rowids=,2865921,2865415,2863904,2860771,3023680,2860428,3029522,2869624	8	0.0044	0.591283
GOTERM_BP_ALL	G-protein signaling, coupled to cAMP nucleotide second messenger	http://niaid.abcc.ncifcrf.gov/geneReport.jsp?rowids=,2865921,2865415,2860771,3023680,2869624	5	0.0028	0.675906
GOTERM_BP_ALL	cAMP-mediated signaling	http://niaid.abcc.ncifcrf.gov/geneReport.jsp?rowids=,2865921,2865415,2860771,3023680,2869624	5	0.0028	0.700468
KEGG_PATHWAY	HSA04080:NEUROACTIVE LIGAND-RECEPTOR INTERACTION	http://niaid.abcc.ncifcrf.gov/geneReport.jsp?rowids=,2863904,2869902,3026921,2859039,3030110,2878057,2870442,2860428,3027316,2869624,3029522,2868196,2865921,2865415,2874071	15	0.0083	0.999795
Functional Group 183	Median: 0.6145615002084903	Geo: 0.554419158146259	http://niaid.abcc.ncifcrf.gov/geneReport.jsp?rowids=,2860555,2864057,2874978,2878434,3023884,2870722,3026908,3028249,2875294,3027867
GOTERM_MF_ALL	DNA-dependent ATPase activity	http://niaid.abcc.ncifcrf.gov/geneReport.jsp?rowids=,2860555,2864057,2874978,2878434,3023884	5	0.0028	0.359725
GOTERM_MF_ALL	ATP-dependent DNA helicase activity	http://niaid.abcc.ncifcrf.gov/geneReport.jsp?rowids=,2874978,2878434,3023884	3	0.0017	0.542988
GOTERM_MF_ALL	ATP-dependent helicase activity	http://niaid.abcc.ncifcrf.gov/geneReport.jsp?rowids=,2870722,3026908,3028249,2875294,2874978,2878434,3027867,3023884	8	0.0044	0.686135
GOTERM_MF_ALL	DNA helicase activity	http://niaid.abcc.ncifcrf.gov/geneReport.jsp?rowids=,2874978,2878434,3023884	3	0.0017	0.704989
Functional Group 184	Median: 0.6631892690795097	Geo: 0.5577938388352859	http://niaid.abcc.ncifcrf.gov/geneReport.jsp?rowids=,2866384,2866866,3027442,2876444,2866607,2878303,2860942,2869795,2873533
GOTERM_CC_ALL	unlocalized protein complex	http://niaid.abcc.ncifcrf.gov/geneReport.jsp?rowids=,2866384,2866866,3027442,2876444,2866607,2878303,2860942	7	0.0039	0.351045
GOTERM_MF_ALL	protein serine/threonine phosphatase activity	http://niaid.abcc.ncifcrf.gov/geneReport.jsp?rowids=,2866384,2866866,2869795,2873533,2860942	5	0.0028	0.663189
GOTERM_CC_ALL	protein serine/threonine phosphatase complex	http://niaid.abcc.ncifcrf.gov/geneReport.jsp?rowids=,2866384,2866866,2860942	3	0.0017	0.745455
Functional Group 185	Median: 0.5660209971261141	Geo: 0.5625440337911237	http://niaid.abcc.ncifcrf.gov/geneReport.jsp?rowids=,2858879,2870649,2859039,2877601,2863761,3026280,2876274,3026398,2890753,2878913,3023925,2860616,3026843,2860771,2863612,2874180,3027776,2875553,2873369
GOTERM_BP_ALL	secretion	http://niaid.abcc.ncifcrf.gov/geneReport.jsp?rowids=,2858879,2870649,2859039,2877601,2863761,3026280,2876274,3026398,2890753,2878913,3023925,2860616,3026843,2860771,2863612,2874180,3027776,2875553,2873369	19	0.0105	0.531914
GOTERM_BP_ALL	secretory pathway	http://niaid.abcc.ncifcrf.gov/geneReport.jsp?rowids=,2858879,2870649,2859039,2877601,2863761,3026280,2876274,2890753,2878913,3023925,2863612,2874180,2875553,3027776,2873369	15	0.0083	0.566021
GOTERM_BP_ALL	Golgi vesicle transport	http://niaid.abcc.ncifcrf.gov/geneReport.jsp?rowids=,2876274,2890753,2878913,3023925,2863612,2859039,3027776,2875553	8	0.0044	0.591283
Functional Group 186	Median: 0.7917758178802938	Geo: 0.5642032589699415	http://niaid.abcc.ncifcrf.gov/geneReport.jsp?rowids=,2943166,2876019,2877226,2870200,2874877,2866485,2873991,3029522,2975300,2860162,2865510,2876287,3029507,3028692,2865054,3028713,3024108,2876224,2869902,3030110,3026763,3025667,3026280,2868334,2874579,3027635,2874817,3024834,2865081,2863841,2877049,2915060,3029836,2859709,2875414,3025533,2864862,2865921,3024264,3025920,2860771,2865454,2875039,28…
GOTERM_CC_ALL	plasma membrane	http://niaid.abcc.ncifcrf.gov/geneReport.jsp?rowids=,2943166,2876019,2877226,2870200,2874877,2866485,2873991,3029522,2975300,2860162,2865510,2876287,3029507,3028692,2865054,3028713,3024108,2876224,2869902,3030110,3026763,3025667,3026280,2868334,2874579,3027635,2874817,3024834,2865081,2863841,2877049,2915060,3029836,2859709,2875414,3025533,2864862,2865921,3024264,3025920,2860771,2865454,2875039,28…	143	0.0792	0.279835
GOTERM_CC_ALL	integral to plasma membrane	http://niaid.abcc.ncifcrf.gov/geneReport.jsp?rowids=,2876019,3029895,3026921,2877226,2862480,2870200,3024487,2878057,2873991,2873661,3029522,2867351,2975300,2873297,2870604,2872817,2872219,2862772,2860162,2865404,2859350,2872558,2860576,2874960,2860578,2876287,3029507,3024108,2869902,2864392,3030110,2863435,3025562,2868334,2865608,2873328,2866326,3026635,2865612,2874817,2863183,2863841,2871109,28…	89	0.0493	0.791776
GOTERM_CC_ALL	intrinsic to plasma membrane	http://niaid.abcc.ncifcrf.gov/geneReport.jsp?rowids=,2876019,3029895,3026921,2877226,2862480,2870200,3024487,2878057,2873991,2873661,3029522,2867351,2975300,2873297,2870604,2872817,2872219,2862772,2860162,2865404,2859350,2872558,2860576,2874960,2860578,2876287,3029507,3024108,2869902,2864392,3030110,2863435,3025562,2868334,2865608,2873328,2866326,3026635,2865612,2874817,2863183,2863841,2871109,28…	89	0.0493	0.810593
Functional Group 187	Median: 0.49763758930721796	Geo: 0.5643534268538516	http://niaid.abcc.ncifcrf.gov/geneReport.jsp?rowids=,2866220,3027921,2874329,2859039,2859046,3024469,3027994,2867877,3029812,2858895,2868364,2860549,3028777,2876861,2859983,2874362,2872725,3026443,3029499
UP_SEQ_FEATURE	repeat:WD 3	http://niaid.abcc.ncifcrf.gov/geneReport.jsp?rowids=,2866220,3027921,2874329,2859039,2859046,3024469,3027994,2867877,3029812,2858895,2868364,2860549,3028777,2876861	14	0.0078	0.445877
SP_PIR_KEYWORDS	wd repeat	http://niaid.abcc.ncifcrf.gov/geneReport.jsp?rowids=,2866220,2874329,2859983,2874362,2859039,2859046,2872725,3024469,3027994,2867877,3029812,3026443,2858895,2868364,2876861,2860549,3028777	17	0.0094	0.450066
UP_SEQ_FEATURE	repeat:WD 1	http://niaid.abcc.ncifcrf.gov/geneReport.jsp?rowids=,2866220,3027921,2874329,2859039,2859046,3024469,3027994,2867877,3029812,2858895,2868364,2860549,3028777,2876861	14	0.0078	0.47228
UP_SEQ_FEATURE	repeat:WD 2	http://niaid.abcc.ncifcrf.gov/geneReport.jsp?rowids=,2866220,3027921,2874329,2859039,2859046,3024469,3027994,2867877,3029812,2858895,2868364,2860549,3028777,2876861	14	0.0078	0.47228
UP_SEQ_FEATURE	repeat:WD 4	http://niaid.abcc.ncifcrf.gov/geneReport.jsp?rowids=,2866220,2874329,2859039,2859046,3024469,3027994,2867877,3029812,2858895,2868364,2860549,3028777,2876861	13	0.0072	0.485136
UP_SEQ_FEATURE	repeat:WD 6	http://niaid.abcc.ncifcrf.gov/geneReport.jsp?rowids=,2866220,2859046,2859039,3027994,2867877,3029812,2868364,2858895,3028777,2860549	10	0.0055	0.510139
UP_SEQ_FEATURE	repeat:WD 5	http://niaid.abcc.ncifcrf.gov/geneReport.jsp?rowids=,2866220,2859046,3024469,2859039,3027994,2867877,3029812,2868364,2858895,2876861,3028777,2860549	12	0.0066	0.517863
SMART_NAME	SM00320:WD40	http://niaid.abcc.ncifcrf.gov/geneReport.jsp?rowids=,3027921,2866220,2874329,2859983,2874362,2859039,2859046,2872725,3024469,3027994,2867877,3029812,3026443,2858895,2868364,2860549,3028777	17	0.0094	0.806215
INTERPRO_NAME	IPR001680:WD-40 repeat	http://niaid.abcc.ncifcrf.gov/geneReport.jsp?rowids=,3027921,2866220,2874329,2859983,2874362,2859039,2859046,2872725,3024469,3027994,2867877,3029812,3026443,2868364,2858895,3029499,2876861,2860549,3028777	19	0.0105	0.839035
UP_SEQ_FEATURE	repeat:WD 7	http://niaid.abcc.ncifcrf.gov/geneReport.jsp?rowids=,2866220,2867877,3029812,2868364,2860549	5	0.0028	0.844547
Functional Group 188	Median: 0.5793702854587014	Geo: 0.5759213969655079	http://niaid.abcc.ncifcrf.gov/geneReport.jsp?rowids=,2859741,2863134,2874960,2872078,3029027,3026660,3027097,2859807,2865819,3028622,3024844,2875441,2894697,3025921,2867865,2867538,2930244,2871521
INTERPRO_NAME	IPR001412:Aminoacyl-tRNA synthetase, class I	http://niaid.abcc.ncifcrf.gov/geneReport.jsp?rowids=,2859741,2863134,2874960,2872078,3029027,3026660	6	0.0033	0.323361
GOTERM_MF_ALL	aminoacyl-tRNA ligase activity	http://niaid.abcc.ncifcrf.gov/geneReport.jsp?rowids=,2859741,2863134,2872078,3027097,2859807	5	0.0028	0.558766
GOTERM_MF_ALL	ligase activity, forming carbon-oxygen bonds	http://niaid.abcc.ncifcrf.gov/geneReport.jsp?rowids=,2859741,2863134,2872078,3027097,2859807	5	0.0028	0.558766
GOTERM_BP_ALL	amino acid activation	http://niaid.abcc.ncifcrf.gov/geneReport.jsp?rowids=,2859741,2863134,2872078,3027097,2859807	5	0.0028	0.57937
GOTERM_BP_ALL	tRNA aminoacylation for protein translation	http://niaid.abcc.ncifcrf.gov/geneReport.jsp?rowids=,2859741,2863134,2872078,3027097,2859807	5	0.0028	0.57937
GOTERM_BP_ALL	tRNA aminoacylation	http://niaid.abcc.ncifcrf.gov/geneReport.jsp?rowids=,2859741,2863134,2872078,3027097,2859807	5	0.0028	0.57937
GOTERM_BP_ALL	tRNA metabolism	http://niaid.abcc.ncifcrf.gov/geneReport.jsp?rowids=,2865819,3028622,2859741,3024844,2863134,2872078,3027097,2859807	8	0.0044	0.623817
GOTERM_BP_ALL	amino acid metabolism	http://niaid.abcc.ncifcrf.gov/geneReport.jsp?rowids=,2875441,2894697,3025921,2859741,2867865,2867538,2863134,2872078,3027097,2930244,2859807,2871521	12	0.0066	0.988173
Functional Group 189	Median: 0.5762982109091669	Geo: 0.5802951083567929	http://niaid.abcc.ncifcrf.gov/geneReport.jsp?rowids=,2877697,2863261,2875212,2868227,2870057,3029136
UP_SEQ_FEATURE	DNA-binding region:Nuclear receptor	http://niaid.abcc.ncifcrf.gov/geneReport.jsp?rowids=,2877697,2863261,2875212,2868227,2870057	5	0.0028	0.444339
UP_SEQ_FEATURE	zinc finger region:NR C4-type	http://niaid.abcc.ncifcrf.gov/geneReport.jsp?rowids=,2877697,2863261,2875212,2868227,2870057	5	0.0028	0.444339
SMART_NAME	SM00430:HOLI	http://niaid.abcc.ncifcrf.gov/geneReport.jsp?rowids=,2877697,2863261,2875212,2868227,2870057	5	0.0028	0.534932
INTERPRO_NAME	IPR000536:Nuclear hormone receptor, ligand-binding	http://niaid.abcc.ncifcrf.gov/geneReport.jsp?rowids=,2877697,2863261,2875212,2868227,2870057	5	0.0028	0.556498
INTERPRO_NAME	IPR001628:Nuclear hormone receptor, DNA-binding	http://niaid.abcc.ncifcrf.gov/geneReport.jsp?rowids=,2877697,2863261,2875212,2868227,2870057	5	0.0028	0.571557
SMART_NAME	SM00399:ZnF_C4	http://niaid.abcc.ncifcrf.gov/geneReport.jsp?rowids=,2877697,2863261,2875212,2868227,2870057	5	0.0028	0.58104
GOTERM_MF_ALL	steroid hormone receptor activity	http://niaid.abcc.ncifcrf.gov/geneReport.jsp?rowids=,2877697,2863261,2875212,2868227,2870057	5	0.0028	0.586483
GOTERM_MF_ALL	ligand-dependent nuclear receptor activity	http://niaid.abcc.ncifcrf.gov/geneReport.jsp?rowids=,2877697,2863261,2875212,2868227,2870057	5	0.0028	0.663189
INTERPRO_NAME	IPR001723:Steroid hormone receptor	http://niaid.abcc.ncifcrf.gov/geneReport.jsp?rowids=,2877697,2863261,2875212,2870057	4	0.0022	0.748818
GOTERM_MF_ALL	steroid binding	http://niaid.abcc.ncifcrf.gov/geneReport.jsp?rowids=,2877697,3029136,2868227,2870057	4	0.0022	0.761665
Functional Group 190	Median: 0.6227179520326553	Geo: 0.5818791949487563	http://niaid.abcc.ncifcrf.gov/geneReport.jsp?rowids=,2877728,2878704,2861980,2872611,2875023
INTERPRO_NAME	IPR006688:ADP-ribosylation factor	http://niaid.abcc.ncifcrf.gov/geneReport.jsp?rowids=,2877728,2878704,2861980,2872611,2875023	5	0.0028	0.376042
PIR_SUPERFAMILY_NAME	SF001711:ADP-ribosylation factor	http://niaid.abcc.ncifcrf.gov/geneReport.jsp?rowids=,2878704,2861980,2872611	3	0.0017	0.570945
INTERPRO_NAME	IPR006687:GTP-binding protein SAR1	http://niaid.abcc.ncifcrf.gov/geneReport.jsp?rowids=,2878704,2861980,2872611	3	0.0017	0.622718
SMART_NAME	SM00177:ARF	http://niaid.abcc.ncifcrf.gov/geneReport.jsp?rowids=,2878704,2861980,2872611	3	0.0017	0.70146
INTERPRO_NAME	IPR006689:ARF/SAR superfamily	http://niaid.abcc.ncifcrf.gov/geneReport.jsp?rowids=,2878704,2861980,2872611	3	0.0017	0.711278
Functional Group 191	Median: 0.5655653612998264	Geo: 0.5953830233888571	http://niaid.abcc.ncifcrf.gov/geneReport.jsp?rowids=,2863959,3026921,3026946,2870442,2878057,3029812,3028862
GOTERM_BP_ALL	phosphoinositide-mediated signaling	http://niaid.abcc.ncifcrf.gov/geneReport.jsp?rowids=,2863959,3026921,3026946,2870442,2878057,3029812,3028862	7	0.0039	0.542116
GOTERM_BP_ALL	protein kinase C activation	http://niaid.abcc.ncifcrf.gov/geneReport.jsp?rowids=,2863959,3026946,3029812	3	0.0017	0.565565
GOTERM_BP_ALL	G-protein signaling, coupled to IP3 second messenger (phospholipase C activating)	http://niaid.abcc.ncifcrf.gov/geneReport.jsp?rowids=,2863959,3026946,2870442,2878057,3029812	5	0.0028	0.688358
Functional Group 192	Median: 0.6185150224701372	Geo: 0.5971237893497394	http://niaid.abcc.ncifcrf.gov/geneReport.jsp?rowids=,2859122,2869795,2871351,3029383,2862828,2869023,3026706,3026843,3027007,2873112,2874725,3027674,2865300,2871343
GOTERM_BP_ALL	positive regulation of apoptosis	http://niaid.abcc.ncifcrf.gov/geneReport.jsp?rowids=,2859122,2869795,2871351,3029383,2862828,2869023,3026706,3026843,3027007,2873112,2874725,3027674,2865300,2871343	14	0.0078	0.459384
GOTERM_BP_ALL	positive regulation of programmed cell death	http://niaid.abcc.ncifcrf.gov/geneReport.jsp?rowids=,2859122,2869795,2871351,3029383,2862828,2869023,3026706,3026843,3027007,2873112,2874725,3027674,2865300,2871343	14	0.0078	0.46825
GOTERM_BP_ALL	induction of apoptosis	http://niaid.abcc.ncifcrf.gov/geneReport.jsp?rowids=,2869023,2859122,2869795,2873112,3027007,3029383,3026843,3026706,2865300,2871343	10	0.0055	0.76878
GOTERM_BP_ALL	induction of programmed cell death	http://niaid.abcc.ncifcrf.gov/geneReport.jsp?rowids=,2869023,2859122,2869795,2873112,3027007,3029383,3026843,3026706,2865300,2871343	10	0.0055	0.76878
Functional Group 193	Median: 0.6228674864195025	Geo: 0.6033027280330454	http://niaid.abcc.ncifcrf.gov/geneReport.jsp?rowids=,2870439,2872044,2860771,2865054
GOTERM_CC_ALL	extrinsic to plasma membrane	http://niaid.abcc.ncifcrf.gov/geneReport.jsp?rowids=,2870439,2872044,2860771,2865054	4	0.0022	0.507785
GOTERM_CC_ALL	heterotrimeric G-protein complex	http://niaid.abcc.ncifcrf.gov/geneReport.jsp?rowids=,2870439,2872044,2860771	3	0.0017	0.622867
GOTERM_CC_ALL	extrinsic to membrane	http://niaid.abcc.ncifcrf.gov/geneReport.jsp?rowids=,2870439,2872044,2860771,2865054	4	0.0022	0.694273
Functional Group 194	Median: 0.6393019460745901	Geo: 0.6043423467803081	http://niaid.abcc.ncifcrf.gov/geneReport.jsp?rowids=,3028224,3026843,3024659,2873548,3026020,3026398,2861996,2862672,3026280,3027124,2878886,3029383
GOTERM_BP_ALL	B cell differentiation	http://niaid.abcc.ncifcrf.gov/geneReport.jsp?rowids=,3028224,3026843,3024659	3	0.0017	0.365082
GOTERM_BP_ALL	regulation of immune response	http://niaid.abcc.ncifcrf.gov/geneReport.jsp?rowids=,2873548,3026020,3026398,3026843,3024659,2861996,2862672,3026280	8	0.0044	0.412198
GOTERM_BP_ALL	lymphocyte differentiation	http://niaid.abcc.ncifcrf.gov/geneReport.jsp?rowids=,3028224,3027124,3026843,3024659	4	0.0022	0.546008
GOTERM_BP_ALL	immune cell activation	http://niaid.abcc.ncifcrf.gov/geneReport.jsp?rowids=,3028224,3026020,3027124,2878886,3029383,3026843,3024659,2861996,3026280	9	0.005	0.591673
GOTERM_BP_ALL	cell activation	http://niaid.abcc.ncifcrf.gov/geneReport.jsp?rowids=,3028224,3026020,3027124,2878886,3029383,3026843,3024659,2861996,3026280	9	0.005	0.601974
GOTERM_BP_ALL	regulation of cell activation	http://niaid.abcc.ncifcrf.gov/geneReport.jsp?rowids=,3026843,3024659,2861996,3026280	4	0.0022	0.67663
GOTERM_BP_ALL	lymphocyte activation	http://niaid.abcc.ncifcrf.gov/geneReport.jsp?rowids=,3028224,3027124,2878886,3029383,3026843,3024659,3026280	7	0.0039	0.700931
GOTERM_BP_ALL	B cell activation	http://niaid.abcc.ncifcrf.gov/geneReport.jsp?rowids=,3028224,3026843,3024659	3	0.0017	0.746477
GOTERM_BP_ALL	T cell activation	http://niaid.abcc.ncifcrf.gov/geneReport.jsp?rowids=,3027124,2878886,3024659,3026280	4	0.0022	0.754822
GOTERM_BP_ALL	regulation of lymphocyte activation	http://niaid.abcc.ncifcrf.gov/geneReport.jsp?rowids=,3026843,3024659,3026280	3	0.0017	0.830977
Functional Group 195	Median: 0.7680433073669042	Geo: 0.6088707740740515	http://niaid.abcc.ncifcrf.gov/geneReport.jsp?rowids=,2868978,2860843,2876560,3024487,2861520,2871023,2867351,2966485,2873297,3026800,2863008,2873177,2882622,2859350,2860576,2877239,2872558,2877894,2876287,3029507,3024108,2858869,2869413,2875873,2868334,3029822,3028054,2865368,2860465,2863452,3027881,3028138,2869585,2872623,2870820,2890841,2876076,2873941,2873232,2859414,3023712,2874795,3027782,28…
GOTERM_MF_ALL	cation transporter activity	http://niaid.abcc.ncifcrf.gov/geneReport.jsp?rowids=,2868978,2860843,2876560,3024487,2861520,2871023,2867351,2966485,2873297,3026800,2863008,2873177,2882622,2859350,2860576,2877239,2872558,2877894,2876287,3029507,3024108,2858869,2869413,2875873,2868334,3029822,3028054,2865368,2860465,2863452,3027881,3028138,2869585,2872623,2870820,2890841,2876076,2873941,2873232,2859414,3023712,2874795,3027782,28…	56	0.031	0.112729
SP_PIR_KEYWORDS	ion transport	http://niaid.abcc.ncifcrf.gov/geneReport.jsp?rowids=,2876560,2875414,2869585,2872623,2861520,2870820,2871023,2890841,2966485,2876076,2873297,2873177,2873941,2860576,2862846,3023712,2874795,2876287,3029507,2877030,3024661,2868280,2878360,2862793,3029822,2863243,2860465,3025883,2870801,3027881	30	0.0166	0.389799
GOTERM_MF_ALL	ion transporter activity	http://niaid.abcc.ncifcrf.gov/geneReport.jsp?rowids=,2868978,2860843,2876560,3024487,2861520,2871023,2867351,2966485,2873297,3026800,2873177,2863008,2882622,2859350,2860576,2877239,2872558,2877894,2876287,3029507,3024108,2858869,2869413,2875873,2868334,3029822,3028054,2865368,2860465,2863452,3027881,3028138,2869585,2872623,2870820,2890841,2876076,2873941,2873232,2862846,2859414,3023712,2874795,30…	60	0.0332	0.521744
GOTERM_BP_ALL	cation transport	http://niaid.abcc.ncifcrf.gov/geneReport.jsp?rowids=,2876560,3027442,2875414,2872623,2869585,3024487,2861520,3024340,2860428,2871023,2890841,2867351,2966485,2876076,2873297,2873177,2873941,2859350,2872558,2860576,3023712,2874795,2876287,3029507,3023704,3024108,3024661,2868280,2874362,2878360,2862793,3028523,2862792,2868334,3029822,2865368,2863243,2860465,3025883,2863452,2870801,3027881	42	0.0233	0.533443
GOTERM_MF_ALL	voltage-gated ion channel activity	http://niaid.abcc.ncifcrf.gov/geneReport.jsp?rowids=,3024108,2874362,2867351,2876076,2873297,2873177,2873941,2859350,2860576,2872558,3025883,3023712,2870801,3029507	14	0.0078	0.535466
GOTERM_BP_ALL	monovalent inorganic cation transport	http://niaid.abcc.ncifcrf.gov/geneReport.jsp?rowids=,3023704,3024108,2876560,2874362,2878360,2861520,2871023,2862793,2890841,2862792,2867351,2868334,2876076,2873297,2873177,2863243,2873941,2859350,2872558,2874795,2863452,2870801,3029507,3027881	24	0.0133	0.765939
GOTERM_MF_ALL	channel or pore class transporter activity	http://niaid.abcc.ncifcrf.gov/geneReport.jsp?rowids=,2859709,2869585,2872623,3026675,2867351,2859620,2874909,2876076,2873297,2873177,2873941,2859350,2859293,2860576,2872558,2862846,3023712,2865512,3029507,2877030,3024108,3024661,2874362,2878839,2869023,2860465,3025883,2874760,2870801	29	0.0161	0.768043
GOTERM_BP_ALL	potassium ion transport	http://niaid.abcc.ncifcrf.gov/geneReport.jsp?rowids=,3023704,3024108,2876076,2873297,2873177,2874362,2873941,2859350,2872558,2874795,2870801,2867351	12	0.0066	0.78219
SP_PIR_KEYWORDS	ionic channel	http://niaid.abcc.ncifcrf.gov/geneReport.jsp?rowids=,3024661,2874362,2869585,2872623,2867351,2876076,2873297,2873177,2873941,2860465,2860576,2862846,3025883,3023712,2870801,3029507,2877030	17	0.0094	0.807882
GOTERM_BP_ALL	metal ion transport	http://niaid.abcc.ncifcrf.gov/geneReport.jsp?rowids=,3027442,2875414,3024340,2860428,2867351,2876076,2966485,2873297,2873177,2873941,2859350,2860576,2872558,3023712,2874795,2876287,3029507,3023704,3024108,3024661,2874362,2868280,2868334,3029822,2865368,2860465,2870801	27	0.015	0.810575
GOTERM_MF_ALL	alpha-type channel activity	http://niaid.abcc.ncifcrf.gov/geneReport.jsp?rowids=,2859709,2869585,2872623,2867351,2859620,2874909,2876076,2873297,2873177,2873941,2859350,2860576,2872558,2862846,3023712,3029507,2877030,3024108,3024661,2874362,2878839,2860465,3025883,2874760,2870801	25	0.0138	0.880722
GOTERM_BP_ALL	ion transport	http://niaid.abcc.ncifcrf.gov/geneReport.jsp?rowids=,2876560,3024487,2861520,3024340,2860428,2871023,2867351,2966485,2873297,2873177,2878852,2859350,2860576,2872558,2876287,3029507,3024108,2868334,3029822,2865368,2865915,2860465,2863452,3027881,3027442,2875414,2869585,2872623,2870820,2890841,3029830,2876076,2873941,2862846,3023712,2874795,2877030,3023704,3024661,2874362,2868280,2878360,2869748,28…	51	0.0282	0.93927
GOTERM_MF_ALL	ion channel activity	http://niaid.abcc.ncifcrf.gov/geneReport.jsp?rowids=,3024108,3024661,2874362,2872623,2869585,2867351,2876076,2873297,2873177,2873941,2859350,2860465,2872558,2860576,2862846,3025883,3023712,2870801,3029507,2877030	20	0.0111	0.968306
Functional Group 196	Median: 0.7614842482532889	Geo: 0.6096275356166754	http://niaid.abcc.ncifcrf.gov/geneReport.jsp?rowids=,2860063,2863157,2876411,2882506,2867478,3026034,3010921,3029500,2943221,2865143,2874978,3028745,2864006,2875938,2863134,2860969,2864311,2871097,3026585,2979150,2873571,2873661,2873017,2864057,2865575,2873796
SP_PIR_KEYWORDS	chromosomal protein	http://niaid.abcc.ncifcrf.gov/geneReport.jsp?rowids=,2860063,2863157,2876411,2882506,2867478,3026034,3010921,3029500,2943221	9	0.005	0.139875
SP_PIR_KEYWORDS	nucleosome core	http://niaid.abcc.ncifcrf.gov/geneReport.jsp?rowids=,2876411,2882506,3026034,3029500,2943221	5	0.0028	0.19541
INTERPRO_NAME	IPR007125:Histone core	http://niaid.abcc.ncifcrf.gov/geneReport.jsp?rowids=,2876411,2882506,3026034,3029500,2943221	5	0.0028	0.376042
INTERPRO_NAME	IPR002119:Histone H2A	http://niaid.abcc.ncifcrf.gov/geneReport.jsp?rowids=,2876411,3026034,2943221	3	0.0017	0.387759
INTERPRO_NAME	IPR000953:Chromo	http://niaid.abcc.ncifcrf.gov/geneReport.jsp?rowids=,2865143,2874978,3028745,2864006	4	0.0022	0.424073
SP_PIR_KEYWORDS	chromatin regulator	http://niaid.abcc.ncifcrf.gov/geneReport.jsp?rowids=,2865143,2875938,2863134,2874978,2860969,2864006	6	0.0033	0.555634
INTERPRO_NAME	IPR007124:Histone-fold/TFIID-TAF/NF-Y	http://niaid.abcc.ncifcrf.gov/geneReport.jsp?rowids=,2876411,2882506,3026034,3029500,2943221	5	0.0028	0.571557
GOTERM_CC_ALL	chromosome	http://niaid.abcc.ncifcrf.gov/geneReport.jsp?rowids=,2860063,2863157,2864311,2871097,3026034,3026585,2863134,3010921,2874978,2979150,2873571,2873661,2873017,2943221,2864006,2876411,2864057,2882506,2867478,2865575,2873796,3029500	22	0.0122	0.655729
GOTERM_CC_ALL	chromatin	http://niaid.abcc.ncifcrf.gov/geneReport.jsp?rowids=,2876411,2864311,2882506,2867478,3026034,2863134,2865575,2874978,3029500,2873796,2943221,2864006	12	0.0066	0.67994
GOTERM_CC_ALL	nucleosome	http://niaid.abcc.ncifcrf.gov/geneReport.jsp?rowids=,2876411,2882506,3026034,3029500,2943221	5	0.0028	0.843028
GOTERM_BP_ALL	chromatin assembly or disassembly	http://niaid.abcc.ncifcrf.gov/geneReport.jsp?rowids=,2876411,2882506,2875938,3026034,2874978,3029500,2943221,2864006	8	0.0044	0.900993
GOTERM_BP_ALL	nucleosome assembly	http://niaid.abcc.ncifcrf.gov/geneReport.jsp?rowids=,2876411,2882506,3026034,3029500,2943221	5	0.0028	0.91519
GOTERM_BP_ALL	chromatin assembly	http://niaid.abcc.ncifcrf.gov/geneReport.jsp?rowids=,2876411,2882506,3026034,3029500,2943221	5	0.0028	0.946192
GOTERM_BP_ALL	establishment and/or maintenance of chromatin architecture	http://niaid.abcc.ncifcrf.gov/geneReport.jsp?rowids=,3026034,2863134,2874978,2860969,2864006,2943221,2865143,2876411,2882506,2867478,2875938,2865575,3029500	13	0.0072	0.958356
GOTERM_BP_ALL	chromatin modification	http://niaid.abcc.ncifcrf.gov/geneReport.jsp?rowids=,2865143,2875938,2863134,2874978,2860969,2864006	6	0.0033	0.962828
GOTERM_BP_ALL	DNA packaging	http://niaid.abcc.ncifcrf.gov/geneReport.jsp?rowids=,3026034,2863134,2874978,2860969,2864006,2943221,2865143,2876411,2882506,2867478,2875938,2865575,3029500	13	0.0072	0.968981
GOTERM_BP_ALL	chromosome organization and biogenesis (sensu Eukaryota)	http://niaid.abcc.ncifcrf.gov/geneReport.jsp?rowids=,3026034,2863134,3010921,2874978,2860969,2873661,2943221,2864006,2865143,2876411,2882506,2867478,2875938,2865575,3029500	15	0.0083	0.973685
GOTERM_BP_ALL	chromosome organization and biogenesis	http://niaid.abcc.ncifcrf.gov/geneReport.jsp?rowids=,3026034,2863134,3010921,2874978,2860969,2873661,2943221,2864006,2865143,2876411,2882506,2867478,2875938,2865575,3029500	15	0.0083	0.987031
Functional Group 197	Median: 0.6401565347373301	Geo: 0.6183540075302556	http://niaid.abcc.ncifcrf.gov/geneReport.jsp?rowids=,2878209,2878311,3026912,3030090
SP_PIR_KEYWORDS	bromodomain	http://niaid.abcc.ncifcrf.gov/geneReport.jsp?rowids=,2878209,2878311,3026912	3	0.0017	0.56975
INTERPRO_NAME	IPR001487:Bromodomain	http://niaid.abcc.ncifcrf.gov/geneReport.jsp?rowids=,2878209,2878311,3026912,3030090	4	0.0022	0.640157
SMART_NAME	SM00297:BROMO	http://niaid.abcc.ncifcrf.gov/geneReport.jsp?rowids=,2878209,2878311,3026912,3030090	4	0.0022	0.648248
Functional Group 198	Median: 0.6402581696508413	Geo: 0.63457834141091	http://niaid.abcc.ncifcrf.gov/geneReport.jsp?rowids=,2871114,3025957,2873154,2873168,3026733,2859070,2870715,3029404,2890082,2873037,2871996,2871097,2865029,2871558,2863729,3026960,2877530
SP_PIR_KEYWORDS	tpr repeat	http://niaid.abcc.ncifcrf.gov/geneReport.jsp?rowids=,2871114,3025957,2873154,2873168,3026733,2859070,2870715,3029404,2890082,2873037	10	0.0055	0.341121
UP_SEQ_FEATURE	repeat:TPR 4	http://niaid.abcc.ncifcrf.gov/geneReport.jsp?rowids=,2871114,2873168,2859070,3029404,2873037	5	0.0028	0.556842
INTERPRO_NAME	IPR011990:Tetratricopeptide-like helical	http://niaid.abcc.ncifcrf.gov/geneReport.jsp?rowids=,2871996,2871097,2865029,2871558,2863729,2873154,3026733,2859070,2870715,2890082,2871114,3025957,2873168,3026960,3029404,2873037,2877530	17	0.0094	0.599187
UP_SEQ_FEATURE	repeat:TPR 1	http://niaid.abcc.ncifcrf.gov/geneReport.jsp?rowids=,2871114,3025957,2873168,2859070,3029404,2890082,2873037	7	0.0039	0.605803
UP_SEQ_FEATURE	repeat:TPR 2	http://niaid.abcc.ncifcrf.gov/geneReport.jsp?rowids=,2871114,3025957,2873168,2859070,3029404,2890082,2873037	7	0.0039	0.605803
INTERPRO_NAME	IPR013105:Tetratricopeptide TPR_2	http://niaid.abcc.ncifcrf.gov/geneReport.jsp?rowids=,2871114,3025957,2873154,3026733,2859070,3029404	6	0.0033	0.609111
UP_SEQ_FEATURE	repeat:TPR 6	http://niaid.abcc.ncifcrf.gov/geneReport.jsp?rowids=,2873168,2859070,3029404,2873037	4	0.0022	0.62481
UP_SEQ_FEATURE	repeat:TPR 5	http://niaid.abcc.ncifcrf.gov/geneReport.jsp?rowids=,2873168,2859070,3029404,2873037	4	0.0022	0.655707
UP_SEQ_FEATURE	repeat:TPR 8	http://niaid.abcc.ncifcrf.gov/geneReport.jsp?rowids=,2859070,3029404,2873037	3	0.0017	0.660713
UP_SEQ_FEATURE	repeat:TPR 3	http://niaid.abcc.ncifcrf.gov/geneReport.jsp?rowids=,2871114,2873168,2859070,3029404,2890082,2873037	6	0.0033	0.692035
INTERPRO_NAME	IPR001440:Tetratricopeptide TPR_1	http://niaid.abcc.ncifcrf.gov/geneReport.jsp?rowids=,2871114,3025957,2873154,2873168,3026733,2859070,2870715,3029404,2890082,2873037	10	0.0055	0.744375
INTERPRO_NAME	IPR013026:Tetratricopeptide region	http://niaid.abcc.ncifcrf.gov/geneReport.jsp?rowids=,2871114,3025957,2873154,2873168,3026733,2859070,2870715,3029404,2890082,2873037	10	0.0055	0.765702
UP_SEQ_FEATURE	repeat:TPR 7	http://niaid.abcc.ncifcrf.gov/geneReport.jsp?rowids=,2859070,3029404,2873037	3	0.0017	0.769262
SMART_NAME	SM00028:TPR	http://niaid.abcc.ncifcrf.gov/geneReport.jsp?rowids=,2871114,2873154,2873168,2859070,2870715,3029404,2890082,2873037	8	0.0044	0.821687
Functional Group 199	Median: 0.6887957299095412	Geo: 0.6351652986499712	http://niaid.abcc.ncifcrf.gov/geneReport.jsp?rowids=,2877728,2860740,2870439,3023925,2872044,3026721,2878356,2875023,2866515,2876224,2870174,2860669,2861980,3028033,2872611,2878704
UP_SEQ_FEATURE	lipid moiety-binding region:S-geranylgeranyl cysteine	http://niaid.abcc.ncifcrf.gov/geneReport.jsp?rowids=,2877728,2860740,2870439,3023925,2872044,3026721,2878356,2875023,2866515	9	0.005	0.36908
SP_PIR_KEYWORDS	prenylation	http://niaid.abcc.ncifcrf.gov/geneReport.jsp?rowids=,2876224,2877728,2860740,2870439,3023925,2872044,3026721,2878356,2875023,2866515	10	0.0055	0.400297
SMART_NAME	SM00174:RHO	http://niaid.abcc.ncifcrf.gov/geneReport.jsp?rowids=,2870174,2860740,2866515	3	0.0017	0.520917
INTERPRO_NAME	IPR005225:Small GTP-binding protein domain	http://niaid.abcc.ncifcrf.gov/geneReport.jsp?rowids=,2870174,2860669,2861980,3026721,3028033,2878356,2872611,2866515,2875023,2877728,2860740,2878704,3023925	13	0.0072	0.56457
SP_PIR_KEYWORDS	prenylated cysteine	http://niaid.abcc.ncifcrf.gov/geneReport.jsp?rowids=,2860740,2878356,2866515	3	0.0017	0.649376
SMART_NAME	SM00175:RAB	http://niaid.abcc.ncifcrf.gov/geneReport.jsp?rowids=,2877728,3023925,3026721,2878356,2875023	5	0.0028	0.664826
INTERPRO_NAME	IPR002041:GTP-binding nuclear protein Ran	http://niaid.abcc.ncifcrf.gov/geneReport.jsp?rowids=,2870174,2877728,3023925,3026721,2878356,2875023	6	0.0033	0.712766
PIR_SUPERFAMILY_NAME	SF001710:Rab protein	http://niaid.abcc.ncifcrf.gov/geneReport.jsp?rowids=,2870174,2877728,3023925,3026721,2878356,2875023	6	0.0033	0.739217
INTERPRO_NAME	IPR003579:Ras small GTPase, Rab type	http://niaid.abcc.ncifcrf.gov/geneReport.jsp?rowids=,2870174,2877728,2860740,2878704,2861980,3023925,3026721,2878356,2875023,2866515	10	0.0055	0.779202
INTERPRO_NAME	IPR003578:Ras small GTPase, Rho type	http://niaid.abcc.ncifcrf.gov/geneReport.jsp?rowids=,2870174,2877728,2860740,3023925,3026721,2878356,2875023,2866515	8	0.0044	0.791306
INTERPRO_NAME	IPR001806:Ras GTPase	http://niaid.abcc.ncifcrf.gov/geneReport.jsp?rowids=,2870174,2877728,2860740,2878704,2861980,3023925,3026721,2878356,2872611,2875023,2866515	11	0.0061	0.840061
INTERPRO_NAME	IPR003577:Ras small GTPase, Ras type	http://niaid.abcc.ncifcrf.gov/geneReport.jsp?rowids=,2870174,2877728,2860740,3023925,3026721,2878356,2875023,2866515	8	0.0044	0.842217
Functional Group 200	Median: 0.7380917410390522	Geo: 0.6515545809213354	http://niaid.abcc.ncifcrf.gov/geneReport.jsp?rowids=,2873548,2943166,2861060,3026921,2862480,3024659,3030110,2869447,2877964,3028162,2869624,3026020,2870083,3026398,2870752,2874180,2861996,3027677,2878812,2860240,3029895,2875414,2876986,2861950,2873991,2874426,2860107,3024128,2874960,2871214,2860991,3029776,2859846,2865358,2873472,3029455,2865711,2869061,2876461,3026843,2869425,2862672,2878057,29…
GOTERM_BP_ALL	inflammatory response	http://niaid.abcc.ncifcrf.gov/geneReport.jsp?rowids=,2873548,2943166,2861060,3026921,2862480,3024659,3030110,2869447,2877964,3028162,2869624,3026020,2870083,3026398,2870752,2874180,2861996,3027677	18	0.01	0.428612
GOTERM_BP_ALL	response to pest, pathogen or parasite	http://niaid.abcc.ncifcrf.gov/geneReport.jsp?rowids=,2943166,2878812,2860240,2861060,3029895,3026921,2862480,2875414,2876986,2861950,2869447,2873991,2874426,2860107,3024128,3026398,2874180,2861996,2874960,2871214,2860991,3029776,3027677,2873548,2859846,2865358,3024659,2873472,3030110,2877964,3029455,3028162,2869624,2865711,2869061,2870083,3026020,2876461,2870752,3026843,2869425,2862672	42	0.0233	0.623519
GOTERM_BP_ALL	response to wounding	http://niaid.abcc.ncifcrf.gov/geneReport.jsp?rowids=,2943166,2861060,3026921,2862480,2878057,2869447,2873991,2975300,2861452,3024128,3026398,2874180,2861996,2874001,3027677,2873548,2869902,3024659,3030110,2877964,2869624,3028162,2865711,2870083,3026020,2870752,3026843,2862672	28	0.0155	0.738092
GOTERM_BP_ALL	response to other organism	http://niaid.abcc.ncifcrf.gov/geneReport.jsp?rowids=,2943166,2878812,2860240,2861060,3029895,3026921,2862480,2875414,2876986,2861950,2869447,2873991,2874426,2860107,3024128,3026398,2874180,2861996,2874960,2871214,2860991,3029776,3027677,2873548,2859846,2865358,3024659,2873472,3030110,2877964,3029455,3028162,2869624,2865711,2869061,2870083,3026020,2876461,2870752,3026843,2869425,2862672	42	0.0233	0.769896
GOTERM_BP_ALL	response to external stimulus	http://niaid.abcc.ncifcrf.gov/geneReport.jsp?rowids=,2943166,2861060,3029895,3026921,2862480,2878057,2869447,2873991,2868196,3029522,2875358,2975300,3024128,2861452,3026398,2875212,2874180,2861996,2874001,3027677,2867123,2873548,2869902,3024659,3025976,3030110,2877964,3028162,2869624,2865711,3026020,2870083,2870752,3024468,3026843,2862672	36	0.0199	0.773209
Functional Group 201	Median: 0.7045639865585136	Geo: 0.6560571050845059	http://niaid.abcc.ncifcrf.gov/geneReport.jsp?rowids=,2869903,2871351,3026706,2872709,2875070,2885108,2859393,2869624
GOTERM_BP_ALL	MAPKKK cascade	http://niaid.abcc.ncifcrf.gov/geneReport.jsp?rowids=,2869903,2871351,3026706,2872709,2875070,2885108,2859393,2869624	8	0.0044	0.568832
GOTERM_BP_ALL	JNK cascade	http://niaid.abcc.ncifcrf.gov/geneReport.jsp?rowids=,2871351,3026706,2875070,2885108	4	0.0022	0.704564
GOTERM_BP_ALL	stress-activated protein kinase signaling pathway	http://niaid.abcc.ncifcrf.gov/geneReport.jsp?rowids=,2871351,3026706,2875070,2885108	4	0.0022	0.704564
Functional Group 202	Median: 0.7083550815481041	Geo: 0.6562049306033122	http://niaid.abcc.ncifcrf.gov/geneReport.jsp?rowids=,2866929,3027776,2870577,2864742,2858972,2870641,2929030,2876628,2859706,2874725,2859039,2873369
SP_PIR_KEYWORDS	microsome	http://niaid.abcc.ncifcrf.gov/geneReport.jsp?rowids=,2866929,3027776,2870577,2864742,2858972,2870641,2929030	7	0.0039	0.500856
UP_SEQ_FEATURE	metal ion-binding site:Iron (heme axial ligand)	http://niaid.abcc.ncifcrf.gov/geneReport.jsp?rowids=,2876628,2859706,2866929,2874725,2870577,2870641	6	0.0033	0.702788
GOTERM_CC_ALL	microsome	http://niaid.abcc.ncifcrf.gov/geneReport.jsp?rowids=,2866929,2859039,3027776,2874725,2870577,2873369,2864742,2858972,2870641,2929030	10	0.0055	0.713922
GOTERM_CC_ALL	vesicular fraction	http://niaid.abcc.ncifcrf.gov/geneReport.jsp?rowids=,2866929,2859039,3027776,2874725,2870577,2873369,2864742,2858972,2870641,2929030	10	0.0055	0.737852
Functional Group 203	Median: 0.726744578600548	Geo: 0.6634919348948026	http://niaid.abcc.ncifcrf.gov/geneReport.jsp?rowids=,2873784,2870722,3026908,2878311,3028249,2875294,2874978,2878434,2875337,3027867,3023884
SP_PIR_KEYWORDS	helicase	http://niaid.abcc.ncifcrf.gov/geneReport.jsp?rowids=,2873784,2870722,3026908,2878311,3028249,2875294,2874978,2878434,2875337,3027867,3023884	11	0.0061	0.258024
GOTERM_MF_ALL	helicase activity	http://niaid.abcc.ncifcrf.gov/geneReport.jsp?rowids=,2873784,2870722,3026908,2878311,3028249,2875294,2874978,2878434,2875337,3027867,3023884	11	0.0061	0.662739
GOTERM_MF_ALL	ATP-dependent helicase activity	http://niaid.abcc.ncifcrf.gov/geneReport.jsp?rowids=,2870722,3026908,3028249,2875294,2874978,2878434,3027867,3023884	8	0.0044	0.686135
INTERPRO_NAME	IPR011545:DEAD/DEAH box helicase, N-terminal	http://niaid.abcc.ncifcrf.gov/geneReport.jsp?rowids=,2873784,2870722,3026908,2878311,3028249,2875294,2874978,3027867	8	0.0044	0.693297
INTERPRO_NAME	IPR000330:SNF2-related	http://niaid.abcc.ncifcrf.gov/geneReport.jsp?rowids=,2873784,2878311,2874978	3	0.0017	0.726745
INTERPRO_NAME	IPR001650:Helicase, C-terminal	http://niaid.abcc.ncifcrf.gov/geneReport.jsp?rowids=,2873784,2870722,3026908,2878311,3028249,2875294,2874978,3027867	8	0.0044	0.737366
SMART_NAME	SM00487:DEXDc	http://niaid.abcc.ncifcrf.gov/geneReport.jsp?rowids=,2873784,2870722,3026908,2878311,3028249,2875294,3027867	7	0.0039	0.812936
SMART_NAME	SM00490:HELICc	http://niaid.abcc.ncifcrf.gov/geneReport.jsp?rowids=,2873784,2870722,3026908,2878311,3028249,2875294,3027867	7	0.0039	0.819876
INTERPRO_NAME	IPR001410:DEAD/DEAH box helicase	http://niaid.abcc.ncifcrf.gov/geneReport.jsp?rowids=,2870722,3026908,3028249,2875294,3027867	5	0.0028	0.857667
Functional Group 204	Median: 0.6657763688433398	Geo: 0.6657763688433398	http://niaid.abcc.ncifcrf.gov/geneReport.jsp?rowids=,2875126,2869795,3028692
GOTERM_BP_ALL	regulation of cell migration	http://niaid.abcc.ncifcrf.gov/geneReport.jsp?rowids=,2875126,2869795,3028692	3	0.0017	0.665776
GOTERM_BP_ALL	regulation of locomotion	http://niaid.abcc.ncifcrf.gov/geneReport.jsp?rowids=,2875126,2869795,3028692	3	0.0017	0.665776
GOTERM_BP_ALL	regulation of cell motility	http://niaid.abcc.ncifcrf.gov/geneReport.jsp?rowids=,2875126,2869795,3028692	3	0.0017	0.665776
Functional Group 205	Median: 0.8121026095683408	Geo: 0.6997727178919164	http://niaid.abcc.ncifcrf.gov/geneReport.jsp?rowids=,2859846,3025208,2878427,3027481,2874817,3026283,3028898,2873672,2872296,2869003,2877345,2876292,2868634,2874001,3026814,3025891,2859821,3028692,3025072,3023909,2874016,2865711
INTERPRO_NAME	IPR013091:EGF calcium-binding	http://niaid.abcc.ncifcrf.gov/geneReport.jsp?rowids=,2859846,3025208,2878427,3027481,2874817,3026283,3028898,2873672	8	0.0044	0.390155
SP_PIR_KEYWORDS	egf-like domain	http://niaid.abcc.ncifcrf.gov/geneReport.jsp?rowids=,2872296,2859846,2878427,2869003,2877345,2876292,3026283,3025208,3027481,2874817,2868634,2874001,3026814,3028898,2873672	15	0.0083	0.415285
SMART_NAME	SM00179:EGF_CA	http://niaid.abcc.ncifcrf.gov/geneReport.jsp?rowids=,2859846,3025208,2878427,3027481,2877345,2874817,3026283,3028898,2873672	9	0.005	0.529692
INTERPRO_NAME	IPR000152:Aspartic acid and asparagine hydroxylation site	http://niaid.abcc.ncifcrf.gov/geneReport.jsp?rowids=,2859846,3025208,2878427,3027481,2877345,2874817,3026283,3028898,2873672	9	0.005	0.62106
INTERPRO_NAME	IPR006210:EGF	http://niaid.abcc.ncifcrf.gov/geneReport.jsp?rowids=,2872296,3025891,2859846,2878427,2869003,2877345,2876292,3026283,2859821,3025208,3027481,2874817,2868634,3026814,3028898,3028692,2873672	17	0.0094	0.681611
INTERPRO_NAME	IPR001881:EGF-like calcium-binding	http://niaid.abcc.ncifcrf.gov/geneReport.jsp?rowids=,2859846,3025208,2878427,3027481,2877345,2874817,3026814,3026283,3028898,2873672	10	0.0055	0.689609
UP_SEQ_FEATURE	domain:EGF-like 3	http://niaid.abcc.ncifcrf.gov/geneReport.jsp?rowids=,2874817,2876292,3028898,2873672	4	0.0022	0.812103
UP_SEQ_FEATURE	domain:EGF-like 2; calcium-binding	http://niaid.abcc.ncifcrf.gov/geneReport.jsp?rowids=,2874817,3026283,2873672	3	0.0017	0.816645
SMART_NAME	SM00181:EGF	http://niaid.abcc.ncifcrf.gov/geneReport.jsp?rowids=,3025891,2859846,2878427,2877345,2876292,3026283,3025208,3027481,2874817,3026814,3028898,3028692,2873672	13	0.0072	0.823804
INTERPRO_NAME	IPR013032:EGF-like region	http://niaid.abcc.ncifcrf.gov/geneReport.jsp?rowids=,2872296,3025072,3025891,2859846,2878427,3023909,2869003,2877345,2876292,3026283,2874016,2865711,3025208,3027481,2874817,2868634,2874001,3026814,3028898,3028692,2873672	21	0.0116	0.893308
INTERPRO_NAME	IPR000742:EGF-like, type 3	http://niaid.abcc.ncifcrf.gov/geneReport.jsp?rowids=,2872296,2859846,2878427,2869003,2877345,2876292,3026283,3025208,3027481,2874817,2868634,2874001,3026814,3028898,2873672	15	0.0083	0.896207
INTERPRO_NAME	IPR006209:EGF-like	http://niaid.abcc.ncifcrf.gov/geneReport.jsp?rowids=,3025072,3025891,2859846,2878427,3023909,2869003,2877345,2876292,3026283,2874016,2865711,3025208,3027481,2874817,2868634,2874001,3026814,3028898,3028692,2873672	20	0.0111	0.918932
UP_SEQ_FEATURE	domain:EGF-like 1	http://niaid.abcc.ncifcrf.gov/geneReport.jsp?rowids=,2874817,3026283,3028898,2873672	4	0.0022	0.958074
Functional Group 206	Median: 0.7045639865585136	Geo: 0.701289794106148	http://niaid.abcc.ncifcrf.gov/geneReport.jsp?rowids=,2864057,2871097,2865842,3024469,2872238,2872150,3026585,2864867,2864423,2873557,2869774,2878696
GOTERM_BP_ALL	meiosis I	http://niaid.abcc.ncifcrf.gov/geneReport.jsp?rowids=,2864057,2871097,2865842	3	0.0017	0.543096
GOTERM_BP_ALL	meiosis	http://niaid.abcc.ncifcrf.gov/geneReport.jsp?rowids=,2864057,2871097,3024469,2865842	4	0.0022	0.704564
GOTERM_BP_ALL	M phase of meiotic cell cycle	http://niaid.abcc.ncifcrf.gov/geneReport.jsp?rowids=,2864057,2871097,3024469,2865842	4	0.0022	0.704564
GOTERM_BP_ALL	meiotic cell cycle	http://niaid.abcc.ncifcrf.gov/geneReport.jsp?rowids=,2864057,2871097,3024469,2865842	4	0.0022	0.717822
GOTERM_BP_ALL	M phase	http://niaid.abcc.ncifcrf.gov/geneReport.jsp?rowids=,2864057,2872238,2872150,2871097,3026585,3024469,2864867,2864423,2873557,2869774,2865842,2878696	12	0.0066	0.876502
Functional Group 207	Median: 0.7558578674493497	Geo: 0.7106351784050589	http://niaid.abcc.ncifcrf.gov/geneReport.jsp?rowids=,2873548,3029987,2878812,3028340,3029629,2867414,2867893,2870715,2863645,2859514,2975300,2869507,3026398,2875269,2876994,3028870,2867213,2865052,2940143,2878727,2862424
[truncated: 283 more rows]
