# Supplementary material for: Systems biology approach to identification of biomarkers for metastatic progression in cancer
Source: BMC Bioinformatics. 2008 Aug 12;9(Suppl 9):S8. doi: 10.1186/1471-2105-9-S9-S8 (PMC2537559; doi:10.1186/1471-2105-9-S9-S8)
Supplement: Additional file 1 — Supplementary figures 1–6 and Supplementary tables 1–6. [file 1471-2105-9-S9-S8-S1.zip › Supplemental table2.xls]

## Sheet: Sheet1
AFFY_ID	Gene Name	KEGG_PATHWAY	SP_PIR_KEYWORDS	INTERPRO_NAME	GENETIC_ASSOCIATION_DB	GOTERM_CC_ALL	SMART_NAME	GOTERM_BP_ALL	BBID	GOTERM_MF_ALL	BIOCARTA	COG_KOG_ONTOLOGY	UP_SEQ_FEATURE	PIR_SUPERFAMILY_NAME
AA043111_s_at	WD REPEAT DOMAIN 34		repeat, wd repeat,	IPR001680:WD-40 repeat,									repeat:WD 1, repeat:WD 2, repeat:WD 3, repeat:WD 4, repeat:WD 5,
AA044755_s_at	HCV F-TRANSACTIVATED PROTEIN 1
AA045870_at	PDZ AND LIM DOMAIN 5		acetylation, direct protein sequencing, lim domain, metal-binding, zinc,	IPR001478:PDZ/DHR/GLGF, IPR001781:LIM, zinc-binding,		cell, cell fraction, cytoplasm, cytosol, intracellular, membrane fraction,	SM00132:LIM, SM00228:PDZ,	development, heart development, morphogenesis, organ development, organ morphogenesis,		actin binding, actinin binding, binding, cation binding, cytoskeletal protein binding, enzyme binding, ion binding, kinase binding, metal ion binding, protein binding, protein kinase C binding, protein kinase binding, receptor signaling complex scaffold activity, signal transducer activity, transition metal ion binding, zinc ion binding,			domain:LIM zinc-binding 1, domain:LIM zinc-binding 2, domain:LIM zinc-binding 3, domain:PDZ,
AA056170_at	CHROMOSOME 12 OPEN READING FRAME 57
AA056361_at	INTEGRAL MEMBRANE PROTEIN 2C		alternative splicing, glycoprotein, membrane, signal-anchor, transmembrane,	IPR007084:BRICHOS,		cell, integral to membrane, intrinsic to membrane, membrane,							domain:BRICHOS, glycosylation site:N-linked (GlcNAc...), splice variant, transmembrane region,
AA059327_i_at	FLJ35348
AA059327_r_at	FLJ35348
AA071387_at	JUMPING TRANSLOCATION BREAKPOINT		membrane, signal, transmembrane,	IPR008657:Jumping translocation breakpoint,		cell, cell fraction, integral to membrane, integral to plasma membrane, intrinsic to membrane, intrinsic to plasma membrane, membrane, membrane fraction, plasma membrane,							signal peptide, transmembrane region,
AA075413_at	,ZM88D06.R1 STRATAGENE OVARIAN CANCER (#937219) HOMO SAPIENS CDNA CLONE 545003 5' SIMILAR TO GB:L08441 CYTOCHROME C OXIDASE POLYPEPTIDE III (HUMAN);.
AA075599_at	NADH DEHYDROGENASE (UBIQUINONE) 1 BETA SUBCOMPLEX, 9, 22KDA	HSA00190:OXIDATIVE PHOSPHORYLATION,	acetylation, mitochondrion, nad, oxidoreductase, ubiquinone,	IPR008011:Complex 1 LYR protein,		cell, cytoplasm, envelope, intracellular, intracellular membrane-bound organelle, intracellular organelle, membrane, membrane-bound organelle, mitochondrial envelope, mitochondrial inner membrane, mitochondrial membrane, mitochondrion, organelle, organelle envelope, organelle inner membrane, organelle membrane,		ATP synthesis coupled electron transport, ATP synthesis coupled electron transport (sensu Eukaryota), cellular metabolism, cellular physiological process, cellular process, electron transport, establishment of localization, generation of precursor metabolites and energy, localization, metabolism, mitochondrial electron transport, NADH to ubiquinone, neurophysiological process, organismal physiolo…		NADH dehydrogenase (quinone) activity, NADH dehydrogenase (ubiquinone) activity, NADH dehydrogenase activity, carrier activity, catalytic activity, cation transporter activity, electron carrier activity, electron transporter activity, hydrogen ion transporter activity, ion transporter activity, metal ion transporter activity, monovalent inorganic cation transporter activity, oxidoreductase activi…
AA075779_s_at	KIDNEY ANDROGEN-REGULATED PROTEIN PRECURSOR		signal,										signal peptide,	SF008150:androgen-regulated protein,
AA084874_f_at	SOLUTE CARRIER FAMILY 25 (MITOCHONDRIAL CARRIER; ADENINE NUCLEOTIDE TRANSLOCATOR), MEMBER 5	HSA04020:CALCIUM SIGNALING PATHWAY,	acetylation, direct protein sequencing, duplication, homodimer, inner membrane, membrane, mitochondrion, multigene family, transmembrane, transmembrane protein, transport,	IPR001993:Mitochondrial substrate carrier, IPR002030:Mitochondrial brown fat uncoupling protein, IPR002067:Mitochondrial carrier protein, IPR002113:Adenine nucleotide translocator 1,		cell, cytoplasm, envelope, integral to membrane, integral to plasma membrane, intracellular, intracellular membrane-bound organelle, intracellular organelle, intrinsic to membrane, intrinsic to plasma membrane, membrane, membrane-bound organelle, mitochondrial envelope, mitochondrial inner membrane, mitochondrial membrane, mitochondrion, organelle, organelle envelope, organelle inner membrane, or…		cell organization and biogenesis, cellular localization, cellular physiological process, cellular process, establishment of cellular localization, establishment of localization, intracellular transport, localization, mitochondrial transport, physiological process, transport,		adenine transporter activity, binding, nucleobase transporter activity, nucleobase, nucleoside, nucleotide and nucleic acid transporter activity, purine transporter activity, transporter activity,			binding site:Nucleotide, repeat:Solcar 1, repeat:Solcar 2, repeat:Solcar 3, transmembrane region,	SF002458:ADP,ATP carrier protein,
AA094865_s_at	HYPOTHETICAL PROTEIN FLJ10154		hypothetical protein,
AA095867_at	SIMILAR TO CG33774-PA
AA096094_s_at	EUKARYOTIC TRANSLATION INITIATION FACTOR 3, SUBUNIT 12		3d-structure, direct protein sequencing, initiation factor, protein biosynthesis,	IPR005062:SAC3/GANP, IPR009374:Eukaryotic translation initiation factor 3 subunit 12,		cell, intracellular, intracellular membrane-bound organelle, intracellular organelle, membrane-bound organelle, nucleus, organelle,		biosynthesis, cellular biosynthesis, cellular macromolecule metabolism, cellular metabolism, cellular physiological process, cellular process, cellular protein metabolism, macromolecule biosynthesis, macromolecule metabolism, metabolism, physiological process, primary metabolism, protein biosynthesis, protein metabolism, translation, translational initiation,		binding, nucleic acid binding, translation factor activity, nucleic acid binding, translation initiation factor activity, translation regulator activity,
AA099391_s_at	MYOSIN, LIGHT POLYPEPTIDE KINASE	HSA04020:CALCIUM SIGNALING PATHWAY, HSA04510:FOCAL ADHESION, HSA04810:REGULATION OF ACTIN CYTOSKELETON,	3D-structure, alternative initiation, alternative splicing, atp-binding, calcium, calmodulin-binding, direct protein sequencing, immunoglobulin domain, kinase, magnesium, metal-binding, nucleotide-binding, phosphorylation, serine/threonine-protein kinase, transferase,	IPR000719:Protein kinase, IPR001245:Tyrosine protein kinase, IPR002290:Serine/threonine protein kinase, IPR003598:Immunoglobulin C2 type, IPR003599:Immunoglobulin subtype, IPR003961:Fibronectin, type III, IPR003962:Fibronectin, type III subdomain, IPR007110:Immunoglobulin-like, IPR008271:Serine/threonine protein kinase, active site, IPR013098:Immunoglobulin I-set,			SM00060:FN3, SM00220:S_TKc, SM00408:IGc2, SM00409:IG,	biopolymer metabolism, biopolymer modification, cellular macromolecule metabolism, cellular metabolism, cellular physiological process, cellular process, cellular protein metabolism, macromolecule metabolism, metabolism, phosphate metabolism, phosphorus metabolism, phosphorylation, physiological process, primary metabolism, protein amino acid phosphorylation, protein metabolism, protein modificat…	68.Mitogen_signaling_in_growth_control,	ATP binding, adenyl nucleotide binding, binding, calcium ion binding, calmodulin binding, catalytic activity, cation binding, ion binding, kinase activity, magnesium ion binding, metal ion binding, myosin light chain kinase activity, nucleotide binding, phosphotransferase activity, alcohol group as acceptor, protein binding, protein kinase activity, protein serine/threonine kinase activity, prote…	h_biopeptidesPathway:Bioactive Peptide Induced Signaling Pathway, h_ecmPathway:Erk and PI-3 Kinase Are Necessary for Collagen Binding in Corneal Epithelia, h_mCalpainPathway:mCalpain and friends in Cell motility, h_myosinPathway:PKC-catalyzed phosphorylation of inhibitory phosphoprotein of myosin phosphatase, h_rac1Pathway:Rac 1 cell motility signaling pathway, h_rhoPathway:Rho cell motility sign…		active site:Proton acceptor, binding site:ATP, domain:Fibronectin type-III, domain:Ig-like C2-type 1, domain:Ig-like C2-type 2, domain:Ig-like C2-type 3, domain:Ig-like C2-type 4, domain:Ig-like C2-type 5, domain:Ig-like C2-type 6, domain:Ig-like C2-type 7, domain:Ig-like C2-type 8, domain:Ig-like C2-type 9, domain:Protein kinase, nucleotide phosphate-binding region:ATP, repeat:1-1, repeat:1-2, r…	SF000599:myosin light chain kinase, smooth muscle and non-muscle,
AA113913_at	,ZM80H09.R1 STRATAGENE NEUROEPITHELIUM (#937231) HOMO SAPIENS CDNA CLONE 532001 5' SIMILAR TO SW:COX2_MOUSE P00405 CYTOCHROME C OXIDASE POLYPEPTIDE II ;.
AA122003_at	FERRITIN, HEAVY POLYPEPTIDE-LIKE 2
AA129196_at	,ZN29D08.R1 STRATAGENE NEUROEPITHELIUM NT2RAMI 937234 HOMO SAPIENS CDNA CLONE 548847 5' SIMILAR TO SW:NU1M_MOUSE P03888 NADH-UBIQUINONE OXIDOREDUCTASE CHAIN 1 ;.
AA151795_s_at	SEC11-LIKE 1 (S. CEREVISIAE)	HSA03060:PROTEIN EXPORT,	endoplasmic reticulum, hydrolase, membrane, microsome, protease, signal-anchor, transmembrane,	IPR000223:Peptidase S26A, signal peptidase I, IPR001733:Peptidase S26B, eukaryotic signal peptidase, IPR006198:Peptidase S24, S26A and S26B,		cell, cell fraction, cytoplasm, endoplasmic reticulum, integral to membrane, intracellular, intracellular membrane-bound organelle, intracellular organelle, intrinsic to membrane, membrane, membrane fraction, membrane-bound organelle, microsome, organelle, vesicular fraction,		biopolymer metabolism, biopolymer modification, cellular macromolecule metabolism, cellular metabolism, cellular physiological process, cellular process, cellular protein metabolism, macromolecule metabolism, metabolism, peptide metabolism, physiological process, primary metabolism, protein metabolism, protein modification, protein processing, proteolysis,		catalytic activity, hydrolase activity, peptidase activity, serine-type peptidase activity,			sequence conflict, transmembrane region,	SF001209:signal peptidase SEC11,
AA156670_s_at	AGRIN	HSA04512:ECM-RECEPTOR INTERACTION,	egf-like domain, laminin egf-like domain,	IPR000082:SEA, IPR000742:EGF-like, type 3, IPR001455:SirA-like, IPR001791:Laminin G, IPR001881:EGF-like calcium-binding, IPR002049:EGF-like, laminin, IPR002350:Proteinase inhibitor I1, Kazal, IPR003645:Follistatin-like, N-terminal, IPR003884:Factor I membrane attack complex, IPR004850:Agrin NtA, IPR006209:EGF-like, IPR006210:EGF, IPR012679:Laminin G, subdomain 1, IPR013032:EGF-like region, IPR013…		basal lamina, basement membrane, extracellular matrix, extracellular matrix (sensu Metazoa), extracellular region,	SM00180:EGF_Lam, SM00181:EGF, SM00200:SEA, SM00274:FOLN, SM00280:KAZAL, SM00282:LamG,	G-protein coupled receptor protein signaling pathway, acetylcholine receptor signaling, muscarinic pathway, cell communication, cell development, cell differentiation, cell maturation, cell surface receptor linked signal transduction, cell-cell signaling, cellular macromolecule metabolism, cellular metabolism, cellular physiological process, cellular process, cellular protein metabolism, clusteri…		binding, extracellular matrix binding, laminin binding, molecular function unknown, protein binding, structural constituent of cytoskeleton, structural molecule activity,	h_agrPathway:Agrin in Postsynaptic Differentiation,			SF002277:agrin,
AA156897_s_at	MATRIX-REMODELLING ASSOCIATED 5		hypothetical protein, immunoglobulin domain, leucine-rich repeat,	IPR000372:Leucine-rich repeat, cysteine-rich flanking region, N-terminal, IPR000483:Cysteine-rich flanking region, C-terminal, IPR001611:Leucine-rich repeat, IPR003591:Leucine-rich repeat, typical subtype, IPR003598:Immunoglobulin C2 type, IPR003599:Immunoglobulin subtype, IPR007110:Immunoglobulin-like, IPR009134:Vascular endothelial growth factor receptor, VEGFR, IPR013098:Immunoglobulin I-set, …			SM00013:LRRNT, SM00082:LRRCT, SM00369:LRR_TYP, SM00408:IGc2, SM00409:IG,	biopolymer metabolism, biopolymer modification, cellular macromolecule metabolism, cellular metabolism, cellular physiological process, cellular process, cellular protein metabolism, macromolecule metabolism, metabolism, phosphate metabolism, phosphorus metabolism, phosphorylation, physiological process, primary metabolism, protein amino acid phosphorylation, protein metabolism, protein modificat…		ATP binding, adenyl nucleotide binding, binding, catalytic activity, kinase activity, nucleotide binding, phosphotransferase activity, alcohol group as acceptor, protein kinase activity, protein-tyrosine kinase activity, purine nucleotide binding, receptor activity, signal transducer activity, transferase activity, transferase activity, transferring phosphorus-containing groups, transmembrane rec…		Function unknown,
AA173998_at	TRANSMEMBRANE PROTEIN 87A		hypothetical protein,	IPR009637:Lung seven transmembrane receptor,		cell, integral to membrane, intrinsic to membrane, membrane,
AA195893_at	CHROMOSOME 20 OPEN READING FRAME 24		alternative splicing,	IPR010742:Rab5-interacting,		cellular component unknown,		biological process unknown,		molecular function unknown,			sequence conflict, splice variant,
AA214710_at	ATPASE, H+ TRANSPORTING, LYSOSOMAL 9KDA, V0 SUBUNIT E	HSA00190:OXIDATIVE PHOSPHORYLATION, HSA00193:ATP SYNTHESIS, HSA05110:CHOLERA - INFECTION,	hydrogen ion transport, hydrolase, ion transport, membrane, transmembrane, transport,	IPR008389:ATPase, V0 complex, subunit H,		cell, cell fraction, integral to membrane, intrinsic to membrane, membrane, membrane fraction, protein complex, proton-transporting two-sector ATPase complex,		ATP biosynthesis, ATP metabolism, ATP synthesis coupled proton transport, biosynthesis, cation transport, cellular biosynthesis, cellular metabolism, cellular physiological process, cellular process, coenzyme biosynthesis, coenzyme metabolism, cofactor biosynthesis, cofactor metabolism, establishment of localization, generation of precursor metabolites and energy, hydrogen transport, ion transpor…		ATPase activity, ATPase activity, coupled, ATPase activity, coupled to movement of substances, ATPase activity, coupled to transmembrane movement of ions, ATPase activity, coupled to transmembrane movement of substances, P-P-bond-hydrolysis-driven transporter activity, carrier activity, catalytic activity, cation transporter activity, cation-transporting ATPase activity, hydrogen ion transporter …			transmembrane region,
AA215938_at	CHROMOSOME 3 OPEN READING FRAME 10	HSA04810:REGULATION OF ACTIN CYTOSKELETON,	hypothetical protein,
AA234533_at	NADH DEHYDROGENASE (UBIQUINONE) 1, SUBCOMPLEX UNKNOWN, 2, 14.5KDA	HSA00190:OXIDATIVE PHOSPHORYLATION,	mitochondrion, nad, oxidoreductase, respiratory chain, ubiquinone,	IPR009423:NADH-ubiquinone oxidoreductase subunit b14.5b,		cell, cell fraction, cytoplasm, envelope, intracellular, intracellular membrane-bound organelle, intracellular organelle, membrane, membrane fraction, membrane-bound organelle, mitochondrial electron transport chain, mitochondrial envelope, mitochondrial inner membrane, mitochondrial membrane, mitochondrion, organelle, organelle envelope, organelle inner membrane, organelle membrane,		ATP synthesis coupled electron transport, ATP synthesis coupled electron transport (sensu Eukaryota), cellular metabolism, cellular physiological process, cellular process, electron transport, establishment of localization, generation of precursor metabolites and energy, localization, metabolism, mitochondrial electron transport, NADH to ubiquinone, oxidative phosphorylation, phosphate metabolism…		NADH dehydrogenase (quinone) activity, NADH dehydrogenase (ubiquinone) activity, NADH dehydrogenase activity, carrier activity, catalytic activity, cation transporter activity, electron carrier activity, electron transporter activity, hydrogen ion transporter activity, ion transporter activity, metal ion transporter activity, monovalent inorganic cation transporter activity, oxidoreductase activi…				SF017834:NADH-ubiquinone oxidoreductase subunit B14.5b,
AA236324_at	NUDIX (NUCLEOSIDE DIPHOSPHATE LINKED MOIETY X)-TYPE MOTIF 4		alternative splicing, hydrolase, magnesium, manganese, metal-binding,	IPR000086:NUDIX hydrolase,		cell, intracellular,		RNA export from nucleus, RNA localization, RNA transport, calcium-mediated signaling, cell communication, cell organization and biogenesis, cellular localization, cellular metabolism, cellular physiological process, cellular process, cyclic nucleotide metabolism, cyclic-nucleotide-mediated signaling, establishment of RNA localization, establishment of cellular localization, establishment of local…		binding, catalytic activity, cation binding, diphosphoinositol-polyphosphate diphosphatase activity, hydrolase activity, hydrolase activity, acting on acid anhydrides, hydrolase activity, acting on acid anhydrides, in phosphorus-containing anhydrides, ion binding, magnesium ion binding, manganese ion binding, metal ion binding, pyrophosphatase activity, transition metal ion binding,			metal ion-binding site:Magnesium or manganese, splice variant,
AA236611_at	THO COMPLEX 4		acetylation, antigen, chaperone, direct protein sequencing, mrna processing, mrna splicing, mrna transport, nuclear protein, rna-binding, spliceosome, transport,	IPR000504:RNA-binding region RNP-1 (RNA recognition motif), IPR012677:Nucleotide-binding, alpha-beta plait,		cell, intracellular, intracellular membrane-bound organelle, intracellular organelle, membrane-bound organelle, nucleus, organelle, protein complex, ribonucleoprotein complex, spliceosome complex,	SM00360:RRM,	RNA export from nucleus, RNA localization, RNA metabolism, RNA processing, RNA splicing, RNA splicing, via transesterification reactions, RNA splicing, via transesterification reactions with bulged adenosine as nucleophile, RNA transport, biopolymer metabolism, cell organization and biogenesis, cellular localization, cellular macromolecule metabolism, cellular metabolism, cellular physiological p…		RNA binding, binding, nucleic acid binding, nucleotide binding, protein binding, unfolded protein binding,			domain:RRM,
AA248555_at	UPREGULATED DURING SKELETAL MUSCLE GROWTH 5 HOMOLOG (MOUSE)		hypothetical protein,	IPR009125:DAPIT,
AA248734_at	DALR ANTICODON BINDING DOMAIN CONTAINING 3			IPR001278:Arginyl-tRNA synthetase, class Ic, IPR008909:DALR anticodon binding,				RNA metabolism, amine metabolism, amino acid activation, amino acid and derivative metabolism, amino acid metabolism, arginyl-tRNA aminoacylation, biopolymer metabolism, biosynthesis, carboxylic acid metabolism, cellular biosynthesis, cellular macromolecule metabolism, cellular metabolism, cellular physiological process, cellular process, cellular protein metabolism, macromolecule biosynthesis, m…		ATP binding, adenyl nucleotide binding, aminoacyl-tRNA ligase activity, arginine-tRNA ligase activity, binding, catalytic activity, ligase activity, ligase activity, forming carbon-oxygen bonds, nucleotide binding, purine nucleotide binding,
AA249427_at	CHROMOSOME 20 OPEN READING FRAME 129		aminoacyl-trna synthetase, atp-binding, ligase, nucleotide-binding, protein biosynthesis,	IPR001412:Aminoacyl-tRNA synthetase, class I, IPR012461:Protein of unknown function DUF1669,				RNA metabolism, amine metabolism, amino acid activation, amino acid and derivative metabolism, amino acid metabolism, biopolymer metabolism, biosynthesis, carboxylic acid metabolism, cellular biosynthesis, cellular macromolecule metabolism, cellular metabolism, cellular physiological process, cellular process, cellular protein metabolism, macromolecule biosynthesis, macromolecule metabolism, meta…		ATP binding, adenyl nucleotide binding, aminoacyl-tRNA ligase activity, binding, catalytic activity, ligase activity, ligase activity, forming carbon-oxygen bonds, nucleotide binding, purine nucleotide binding,		Lipid metabolism,
AA263032_s_at	RNA, U47 SMALL NUCLEAR
AA281677_at	SERPINE1 MRNA BINDING PROTEIN 1		alternative splicing, direct protein sequencing, nuclear protein, rna-binding,	IPR006861:Hyaluronan/mRNA binding protein,		cell, intracellular, intracellular membrane-bound organelle, intracellular organelle, membrane-bound organelle, nucleus, organelle,		RNA metabolism, biopolymer metabolism, cellular metabolism, cellular physiological process, cellular process, mRNA metabolism, macromolecule metabolism, metabolism, nucleobase, nucleoside, nucleotide and nucleic acid metabolism, physiological process, primary metabolism, regulation of RNA metabolism, regulation of RNA stability, regulation of biological process, regulation of cellular metabolism,…		RNA binding, binding, mRNA 3'-UTR binding, mRNA binding, nucleic acid binding, protein binding,			sequence conflict, splice variant,	SF017773:Not Yet Assigned,
AA282738_at	SERINE/ARGININE REPETITIVE MATRIX 1		3d-structure, alternative splicing, dna-binding, mrna processing, mrna splicing, nuclear protein, phosphorylation, rna-binding,	IPR002483:Splicing factor PWI,		cell, intracellular, intracellular membrane-bound organelle, intracellular organelle, membrane-bound organelle, nucleus, organelle,	SM00311:PWI,	RNA metabolism, RNA processing, RNA splicing, RNA splicing, via transesterification reactions, RNA splicing, via transesterification reactions with bulged adenosine as nucleophile, biopolymer metabolism, cellular metabolism, cellular physiological process, cellular process, mRNA metabolism, mRNA processing, macromolecule metabolism, metabolism, nuclear mRNA splicing, via spliceosome, nucleobase, …		DNA binding, RNA binding, RNA splicing factor activity, transesterification mechanism, binding, nucleic acid binding,			domain:PWI, mutagenesis site, splice variant,
AA285290_at	SMALL EDRK-RICH FACTOR 2			IPR007513:Four F5 protein,						binding, protein binding,
AA292745_at	TRANSLOCASE OF INNER MITOCHONDRIAL MEMBRANE 13 HOMOLOG (YEAST)		inner membrane, membrane, mitochondrion, protein transport, translocation, transport,	IPR004217:Zinc finger, Tim10/DDP-type,		cell, cytoplasm, envelope, intracellular, intracellular membrane-bound organelle, intracellular organelle, membrane, membrane-bound organelle, membrane-enclosed lumen, mitochondrial envelope, mitochondrial inner membrane, mitochondrial inner membrane presequence translocase complex, mitochondrial intermembrane space, mitochondrial intermembrane space protein transporter complex, mitochondrial mem…		cell organization and biogenesis, cellular localization, cellular physiological process, cellular process, establishment of cellular localization, establishment of localization, establishment of protein localization, inner mitochondrial membrane organization and biogenesis, intracellular protein transport, intracellular transport, localization, membrane organization and biogenesis, mitochondrial …		binding, cation binding, ion binding, metal ion binding, transition metal ion binding, zinc ion binding,
AA293334_s_at	RAB1B, MEMBER RAS ONCOGENE FAMILY		acetylation, direct protein sequencing, gtp-binding, lipoprotein, membrane, nucleotide-binding, prenylation, protein transport, transport,	IPR001806:Ras GTPase, IPR002041:GTP-binding nuclear protein Ran, IPR002078:Sigma-54 factor, interaction region, IPR003577:Ras small GTPase, Ras type, IPR003578:Ras small GTPase, Rho type, IPR003579:Ras small GTPase, Rab type, IPR005225:Small GTP-binding protein domain, IPR006688:ADP-ribosylation factor,		cell, intracellular, membrane,	SM00175:RAB,	cell communication, cellular metabolism, cellular physiological process, cellular process, establishment of localization, establishment of protein localization, intracellular signaling cascade, localization, metabolism, nucleobase, nucleoside, nucleotide and nucleic acid metabolism, physiological process, primary metabolism, protein localization, protein transport, regulation of biological proces…		ATP binding, DNA binding, GTP binding, adenyl nucleotide binding, binding, guanyl nucleotide binding, nucleic acid binding, nucleotide binding, purine nucleotide binding, sequence-specific DNA binding,			lipid moiety-binding region:S-geranylgeranyl cysteine, nucleotide phosphate-binding region:GTP,	SF001710:Rab protein,
AA296994_s_at	SEVEN TRANSMEMBRANE DOMAIN PROTEIN		transmembrane,			cell, integral to membrane, intrinsic to membrane, membrane,				binding, protein binding,
AA303745_s_at	TAP BINDING PROTEIN (TAPASIN)	HSA04612:ANTIGEN PROCESSING AND PRESENTATION,	alternative splicing, direct protein sequencing, endoplasmic reticulum, glycoprotein, immunoglobulin domain, membrane, microsome, signal, transmembrane,	IPR003006:Immunoglobulin/major histocompatibility complex, IPR003597:Immunoglobulin C1 type, IPR007110:Immunoglobulin-like, IPR008056:Tapasin,		Golgi apparatus, Golgi membrane, MHC class I peptide loading complex, cell, cell fraction, cytoplasm, endomembrane system, endoplasmic reticulum, endoplasmic reticulum membrane, integral to membrane, intracellular, intracellular membrane-bound organelle, intracellular organelle, intrinsic to membrane, membrane, membrane fraction, membrane-bound organelle, microsome, nuclear envelope-endoplasmic r…		Golgi vesicle transport, antigen processing, antigen processing, endogenous antigen via MHC class I, cell organization and biogenesis, cellular localization, cellular metabolism, cellular physiological process, cellular process, defense response, establishment of cellular localization, establishment of localization, immune response, intracellular transport, localization, macromolecule metabolism,…		ATPase activity, ATPase activity, coupled, ATPase activity, coupled to movement of substances, ATPase activity, coupled to transmembrane movement of substances, MHC class I protein binding, MHC protein binding, TAP binding, TAP1 binding, TAP2 binding, antigen binding, binding, catalytic activity, hydrolase activity, hydrolase activity, acting on acid anhydrides, hydrolase activity, acting on acid…			disulfide bond, domain:Ig-like C1-type, glycosylation site:N-linked (GlcNAc...), signal peptide, site:May be involved in interaction with TAP, splice variant, transmembrane region,
AA306121_at	TRANSALDOLASE 1	HSA00030:PENTOSE PHOSPHATE PATHWAY,	3d-structure, disease mutation, pentose shunt, transferase,	IPR001585:Transaldolase, IPR004730:Transaldolase AB,		cell, cytoplasm, intracellular,		NADP metabolism, alcohol catabolism, alcohol metabolism, carbohydrate catabolism, carbohydrate metabolism, catabolism, cellular carbohydrate catabolism, cellular carbohydrate metabolism, cellular catabolism, cellular macromolecule catabolism, cellular metabolism, cellular physiological process, cellular process, coenzyme metabolism, cofactor metabolism, generation of precursor metabolites and ene…		binding, catalytic activity, protein binding, transaldolase activity, transferase activity, transferase activity, transferring aldehyde or ketonic groups,			helix,	SF000419:transaldolase,
AA306121_at	SIMILAR TO RPE-SPONDIN		hypothetical protein,
AA313414_s_at	SELENOPROTEIN T		redox-active center, selenium, selenocysteine, signal,	IPR011893:SelT/selW/selH selenoprotein,				biosynthesis, cell homeostasis, cell redox homeostasis, cellular biosynthesis, cellular macromolecule metabolism, cellular metabolism, cellular physiological process, cellular process, cellular protein metabolism, homeostasis, macromolecule biosynthesis, macromolecule metabolism, metabolism, physiological process, primary metabolism, protein biosynthesis, protein metabolism, regulation of biologi…		binding, selenium binding,			disulfide bond, signal peptide,
AA313977_s_at	TRANSCRIPTION ELONGATION FACTOR B (SIII), POLYPEPTIDE 2 (18KDA, ELONGIN B)	HSA04120:UBIQUITIN MEDIATED PROTEOLYSIS,	3d-structure, nuclear protein, transcription, transcription regulation, ubl conjugation pathway,	IPR000626:Ubiquitin,		cell, intracellular, intracellular membrane-bound organelle, intracellular organelle, membrane-bound organelle, nucleus, organelle,	SM00213:UBQ,	RNA elongation, RNA elongation from RNA polymerase II promoter, biopolymer metabolism, biopolymer modification, cellular macromolecule metabolism, cellular metabolism, cellular physiological process, cellular process, cellular protein metabolism, macromolecule metabolism, metabolism, nucleobase, nucleoside, nucleotide and nucleic acid metabolism, physiological process, primary metabolism, protein…		binding, protein binding,			domain:Ubiquitin-like,	SF018517:Not Yet Assigned,
AA319615_at	SECRETORY CARRIER MEMBRANE PROTEIN 2		membrane, protein transport, transmembrane, transport,	IPR007273:SCAMP,		cell, cell fraction, integral to membrane, intrinsic to membrane, membrane, membrane fraction,		Golgi vesicle transport, cell organization and biogenesis, cellular localization, cellular physiological process, cellular process, establishment of cellular localization, establishment of localization, establishment of protein localization, intracellular transport, localization, physiological process, post-Golgi vesicle-mediated transport, protein localization, protein transport, secretion, secr…					transmembrane region,	SF016444:Not Yet Assigned,
AA321355_at	COLONY STIMULATING FACTOR 2 RECEPTOR, BETA, LOW-AFFINITY (GRANULOCYTE-MACROPHAGE)	HSA04060:CYTOKINE-CYTOKINE RECEPTOR INTERACTION, HSA04210:APOPTOSIS, HSA04630:JAK-STAT SIGNALING PATHWAY,	3d-structure, disease mutation, glycoprotein, membrane, receptor, signal, transmembrane,	IPR000282:Cytokine receptor class 2, IPR002996:Cytokine receptor, common beta/gamma chain, IPR003531:Short hematopoietin receptor, family 1, IPR003961:Fibronectin, type III, IPR011365:Cytokine IL-3/IL-5/GM-CSF receptor common beta chain,		cell, granulocyte macrophage colony-stimulating factor receptor complex, integral to membrane, integral to plasma membrane, intrinsic to membrane, intrinsic to plasma membrane, membrane, plasma membrane, protein complex, receptor complex,	SM00060:FN3,	cell communication, cell surface receptor linked signal transduction, cellular process, cytokine and chemokine mediated signaling pathway, organismal physiological process, physiological process, respiratory gaseous exchange, signal transduction,		binding, cytokine binding, growth factor binding, interleukin binding, interleukin receptor activity, interleukin-3 binding, interleukin-3 receptor activity, interleukin-5 binding, interleukin-5 receptor activity, protein binding, receptor activity, signal transducer activity, transmembrane receptor activity,	h_il3Pathway:IL 3 signaling pathway,		disulfide bond, domain:Fibronectin type-III 1, domain:Fibronectin type-III 2, glycosylation site:N-linked (GlcNAc...), signal peptide, transmembrane region,	SF001956:cytokine IL-3/IL-5/GM-CSF receptor common beta chain,
AA364267_at	CHROMOSOME 9 OPEN READING FRAME 88		Hypothetical protein, phosphorylation,	IPR001849:Pleckstrin-like, IPR011993:Pleckstrin homology-type, IPR013324:Sigma factor, regions 3 and 4,									domain:PH,
AA365742_s_at	TETRASPANIN 13		glycoprotein, membrane, transmembrane,	IPR000301:CD9/CD37/CD63 antigen,		cell, cell fraction, integral to membrane, integral to plasma membrane, intrinsic to membrane, intrinsic to plasma membrane, membrane, membrane fraction, plasma membrane,							glycosylation site:N-linked (GlcNAc...), transmembrane region,
AA367473_at	ADRENERGIC, BETA, RECEPTOR KINASE 2		atp-binding, kinase, nucleotide-binding, serine/threonine-protein kinase, transferase,	IPR000239:GPCR kinase, IPR000342:Regulator of G protein signalling, IPR000719:Protein kinase, IPR000961:Protein kinase, C-terminal, IPR001245:Tyrosine protein kinase, IPR001849:Pleckstrin-like, IPR002290:Serine/threonine protein kinase, IPR008271:Serine/threonine protein kinase, active site, IPR011993:Pleckstrin homology-type,			SM00133:S_TK_X, SM00220:S_TKc, SM00233:PH, SM00315:RGS,	biopolymer metabolism, biopolymer modification, cell communication, cellular macromolecule metabolism, cellular metabolism, cellular physiological process, cellular process, cellular protein metabolism, macromolecule metabolism, metabolism, phosphate metabolism, phosphorus metabolism, phosphorylation, physiological process, primary metabolism, protein amino acid phosphorylation, protein metabolis…		ATP binding, G-protein coupled receptor kinase activity, adenyl nucleotide binding, beta-adrenergic receptor kinase activity, binding, catalytic activity, kinase activity, nucleotide binding, phosphotransferase activity, alcohol group as acceptor, protein kinase activity, protein serine/threonine kinase activity, purine nucleotide binding, signal transducer activity, transferase activity, transfe…			active site:Proton acceptor, binding site:ATP, domain:PH, domain:Protein kinase, domain:RGS, nucleotide phosphate-binding region:ATP,	SF000585:beta-adrenergic-receptor kinase,
AA374109_at	SPONDIN 2, EXTRACELLULAR MATRIX PROTEIN		cell adhesion, extracellular matrix, immune response, signal,	IPR000884:Thrombospondin, type I, IPR009465:Spondin, N-terminal,		extracellular matrix, extracellular matrix (sensu Metazoa), extracellular region, extracellular space,	SM00209:TSP1,	axon guidance, axonogenesis, cell adhesion, cell development, cell differentiation, cell migration, cell motility, cell organization and biogenesis, cellular morphogenesis, cellular morphogenesis during differentiation, cellular physiological process, cellular process, defense response, development, establishment of localization, immune response, localization, localization of cell, locomotion, mo…		binding, protein binding,			domain:Spondin, domain:TSP type-1, signal peptide,
AA384184_s_at	COFACTOR OF BRCA1		direct protein sequencing, nuclear protein, phosphorylation, repressor, transcription, transcription regulation,	IPR010405:Cofactor of BRCA1,		cell, intracellular, intracellular membrane-bound organelle, intracellular organelle, membrane-bound organelle, nucleus, organelle,		cellular metabolism, cellular physiological process, cellular process, metabolism, negative regulation of biological process, negative regulation of cellular metabolism, negative regulation of cellular physiological process, negative regulation of cellular process, negative regulation of metabolism, negative regulation of nucleobase, nucleoside, nucleotide and nucleic acid metabolism, negative re…		binding, protein binding,
AA384503_s_at	CHROMOSOME 14 OPEN READING FRAME 4		3D-structure, coiled coil, metal-binding, phosphorylation, triplet repeat expansion, zinc, zinc-finger,	IPR001841:Zinc finger, RING-type,		cell, intracellular, intracellular membrane-bound organelle, intracellular organelle, membrane-bound organelle, nucleus, organelle,		biological process unknown,		binding, cation binding, ion binding, metal ion binding, molecular function unknown, transition metal ion binding, zinc ion binding,			modified residue, zinc finger region:RING-type; atypical,
AA393164_s_at	SECRETOGLOBIN, FAMILY 2A, MEMBER 1		direct protein sequencing, glycoprotein, signal,	IPR000329:Uteroglobin subfamily, IPR003627:Mammaglobin/Prostatein, IPR006038:Uteroglobin superfamily,		cellular component unknown,		biological process unknown,		androgen binding, binding, hormone binding, steroid binding,
AA401047_at	KALLIKREIN 8 (NEUROPSIN/OVASIN)		alternative splicing, glycoprotein, hydrolase, protease, serine protease, signal, zymogen,	IPR001254:Peptidase S1 and S6, chymotrypsin/Hap, IPR001314:Peptidase S1A, chymotrypsin,			SM00020:Tryp_SPc,	cellular macromolecule metabolism, cellular metabolism, cellular physiological process, cellular process, cellular protein metabolism, development, macromolecule metabolism, metabolism, nervous system development, physiological process, primary metabolism, protein metabolism, proteolysis, system development,		catalytic activity, endopeptidase activity, hydrolase activity, peptidase activity, serine-type endopeptidase activity, serine-type peptidase activity,			active site:Charge relay system, disulfide bond, domain:Peptidase S1, glycosylation site:N-linked (GlcNAc...), signal peptide, splice variant,	SF001135:trypsin,
AA402298_s_at	ACTININ, ALPHA 4	HSA04510:FOCAL ADHESION, HSA04520:ADHERENS JUNCTION, HSA04530:TIGHT JUNCTION, HSA04670:LEUKOCYTE TRANSENDOTHELIAL MIGRATION, HSA04810:REGULATION OF ACTIN CYTOSKELETON,	3D-structure, Phosphorylation, actin-binding, calcium, disease mutation, multigene family, nuclear protein,	IPR001589:Actin-binding, actinin-type, IPR001715:Calponin-like actin-binding, IPR002017:Spectrin repeat, IPR002048:Calcium-binding EF-hand, IPR011992:EF-Hand type,		actin cytoskeleton, cell, cytoplasm, cytoskeleton, intracellular, intracellular membrane-bound organelle, intracellular non-membrane-bound organelle, intracellular organelle, membrane-bound organelle, non-membrane-bound organelle, nucleus, organelle,	SM00033:CH, SM00054:EFh, SM00150:SPEC,	actin cytoskeleton organization and biogenesis, actin filament bundle formation, actin filament organization, actin filament-based process, cell motility, cell organization and biogenesis, cellular physiological process, cellular process, cytoskeleton organization and biogenesis, establishment of localization, localization, localization of cell, locomotion, organelle organization and biogenesis, …		actin binding, binding, calcium ion binding, cation binding, cytoskeletal protein binding, ion binding, metal ion binding, protein binding, structural constituent of cytoskeleton, structural molecule activity,			calcium-binding region:1, calcium-binding region:2, domain:Actin-binding, domain:CH 1, domain:CH 2, domain:EF-hand 1, domain:EF-hand 2, repeat:Spectrin 1, repeat:Spectrin 2, repeat:Spectrin 3, repeat:Spectrin 4,
AA402801_r_at	SCY1-LIKE 1 (S. CEREVISIAE)		kinase,	IPR000357:HEAT, IPR000719:Protein kinase, IPR011989:Armadillo-like helical,		cell, cytoplasm, intracellular,		biopolymer metabolism, biopolymer modification, cellular macromolecule metabolism, cellular metabolism, cellular physiological process, cellular process, cellular protein metabolism, macromolecule metabolism, metabolism, phosphate metabolism, phosphorus metabolism, phosphorylation, physiological process, primary metabolism, protein amino acid phosphorylation, protein metabolism, protein modificat…		ATP binding, adenyl nucleotide binding, binding, catalytic activity, kinase activity, nucleotide binding, phosphotransferase activity, alcohol group as acceptor, protein binding, protein kinase activity, protein-tyrosine kinase activity, purine nucleotide binding, transferase activity, transferase activity, transferring phosphorus-containing groups,
AA402971_s_at	KALLIKREIN 11		alternative splicing, glycoprotein, hydrolase, protease, serine protease, signal, zymogen,	IPR001254:Peptidase S1 and S6, chymotrypsin/Hap, IPR001314:Peptidase S1A, chymotrypsin,	CANCER, OVARIAN CARCINOMA,		SM00020:Tryp_SPc,	cellular macromolecule metabolism, cellular metabolism, cellular physiological process, cellular process, cellular protein metabolism, macromolecule metabolism, metabolism, physiological process, primary metabolism, protein metabolism, proteolysis,		catalytic activity, endopeptidase activity, hydrolase activity, peptidase activity, serine-type endopeptidase activity, serine-type peptidase activity,			active site:Charge relay system, disulfide bond, domain:Peptidase S1, glycosylation site:N-linked (GlcNAc...), propeptide:Activation peptide, signal peptide, splice variant,	SF001135:trypsin,
AA405775_s_at	HYPOTHETICAL PROTEIN DKFZP586O0223		alternative splicing, direct protein sequencing, transcription, transcription regulation,	IPR003892:Ubiquitin system component Cue,			SM00546:CUE,	cellular metabolism, cellular physiological process, cellular process, metabolism, nucleobase, nucleoside, nucleotide and nucleic acid metabolism, physiological process, primary metabolism, regulation of biological process, regulation of cellular metabolism, regulation of cellular physiological process, regulation of cellular process, regulation of metabolism, regulation of nucleobase, nucleoside…					domain:CUE, splice variant,
AA411584_s_at	CDC42 SMALL EFFECTOR 1			IPR000095:PAK-box/P21-Rho-binding,		cell, membrane, plasma membrane,		cell communication, cellular process, signal transduction,		GTPase inhibitor activity, GTPase regulator activity, binding, enzyme inhibitor activity, enzyme regulator activity, protein binding,
AA418351_at	ADAPTOR-RELATED PROTEIN COMPLEX 2, ALPHA 1 SUBUNIT		alternative splicing, coated pits, endocytosis, golgi stack, phosphorylation, protein transport, transport,	IPR002553:Adaptin, N-terminal, IPR003164:AP2 clathrin adaptin, alpha chain, C-terminal, IPR008152:Alpha/gamma adaptin, C-terminal, IPR011989:Armadillo-like helical,		AP-2 adaptor complex, Golgi apparatus, Golgi membrane, Golgi stack, Golgi-associated vesicle, Golgi-associated vesicle membrane, cell, clathrin adaptor complex, clathrin coat, clathrin coat of coated pit, clathrin coat of endocytic vesicle, clathrin coat of trans-Golgi network vesicle, clathrin coated vesicle membrane, clathrin vesicle coat, clathrin-coated endocytic vesicle, clathrin-coated endo…		Golgi to endosome transport, Golgi vesicle transport, cell organization and biogenesis, cellular localization, cellular physiological process, cellular process, endocytosis, endosome transport, establishment of cellular localization, establishment of localization, establishment of protein localization, intracellular protein transport, intracellular transport, localization, macromolecule metabolis…		binding, structural molecule activity,			modified residue, splice variant,	SF037091:adaptor protein complex AP-2, alpha subunit,
AA419178_s_at	DAZ ASSOCIATED PROTEIN 1		alternative splicing, developmental protein, differentiation, nuclear protein, rna-binding, spermatogenesis,	IPR000504:RNA-binding region RNP-1 (RNA recognition motif), IPR012677:Nucleotide-binding, alpha-beta plait,		cell, intracellular, intracellular membrane-bound organelle, intracellular organelle, membrane-bound organelle, nucleus, organelle,	SM00360:RRM,	cell differentiation, cellular process, development, gametogenesis, male gamete generation, reproduction, sexual reproduction, spermatogenesis,		RNA binding, binding, nucleic acid binding, nucleotide binding,			domain:RRM 1, domain:RRM 2, splice variant,
AA422123_f_at	EUKARYOTIC TRANSLATION INITIATION FACTOR 2 ALPHA KINASE 4		alternative splicing, atp-binding, kinase, nucleotide-binding, phosphorylation, phosphotransferase, serine/threonine-protein kinase, transferase,	IPR000719:Protein kinase, IPR001245:Tyrosine protein kinase, IPR002290:Serine/threonine protein kinase, IPR002314:tRNA synthetase, class II (G, H, P and S), IPR006195:Aminoacyl-transfer RNA synthetase, class II, IPR006575:RWD, IPR008271:Serine/threonine protein kinase, active site,		cell, cytoplasm, cytosol, cytosolic ribosome (sensu Eukaryota), intracellular, intracellular non-membrane-bound organelle, intracellular organelle, non-membrane-bound organelle, organelle, protein complex, ribonucleoprotein complex, ribosome,	SM00591:RWD,	RNA metabolism, amine metabolism, amino acid activation, amino acid and derivative metabolism, amino acid metabolism, biopolymer metabolism, biopolymer modification, biosynthesis, carboxylic acid metabolism, cellular biosynthesis, cellular macromolecule metabolism, cellular metabolism, cellular physiological process, cellular process, cellular protein metabolism, macromolecule biosynthesis, macro…		ATP binding, adenyl nucleotide binding, aminoacyl-tRNA ligase activity, binding, catalytic activity, kinase activity, ligase activity, ligase activity, forming carbon-oxygen bonds, nucleotide binding, phosphotransferase activity, alcohol group as acceptor, protein kinase activity, protein serine/threonine kinase activity, purine nucleotide binding, transferase activity, transferase activity, tran…		Translation, ribosomal structure and biogenesis,	active site:Proton acceptor, binding site:ATP, domain:Protein kinase 1, domain:Protein kinase 2, domain:RWD, nucleotide phosphate-binding region:ATP, splice variant,	SF000660:GCN2 protein,
AA426304_s_at	JUMONJI DOMAIN CONTAINING 2B		metal-binding, phosphorylation, zinc, zinc-finger,	IPR001965:Zinc finger, PHD-type, IPR002999:Tudor, IPR003347:Transcription factor jumonji/aspartyl beta-hydroxylase, IPR003349:Transcription factor jumonji, JmjN, IPR013129:Transcription factor jumonji,			SM00249:PHD, SM00333:TUDOR, SM00545:JmjN, SM00558:JmjC,	cellular metabolism, cellular physiological process, cellular process, metabolism, nucleobase, nucleoside, nucleotide and nucleic acid metabolism, physiological process, primary metabolism, regulation of biological process, regulation of cellular metabolism, regulation of cellular physiological process, regulation of cellular process, regulation of metabolism, regulation of nucleobase, nucleoside…		binding, cation binding, ion binding, metal ion binding, nucleic acid binding, protein binding, transition metal ion binding, zinc ion binding,			domain:JmjC, domain:JmjN, domain:Tudor 1, domain:Tudor 2, zinc finger region:PHD-type 1, zinc finger region:PHD-type 2,
AA428172_f_at	NOTCH HOMOLOG 3 (DROSOPHILA)	HSA04320:DORSO-VENTRAL AXIS FORMATION, HSA04330:NOTCH SIGNALING PATHWAY,	activator, ank repeat, developmental protein, differentiation, disease mutation, egf-like domain, glycoprotein, membrane, notch signaling pathway, phosphorylation, receptor, signal, tandem repeat, transcription, transcription regulation, transmembrane, transmembrane protein,	IPR000152:Aspartic acid and asparagine hydroxylation site, IPR000742:EGF-like, type 3, IPR000800:Notch region, IPR001438:EGF-like, type 2, IPR001881:EGF-like calcium-binding, IPR002110:Ankyrin, IPR006209:EGF-like, IPR006210:EGF, IPR008297:Notch, IPR010660:Notch, NOD region, IPR011656:Notch, NODP region, IPR013032:EGF-like region, IPR013091:EGF calcium-binding, IPR013111:EGF, extracellular,	ALOPECIA AND LUMBAR HERNIATED DISK, CARDIOVASCULAR, CEREBROVASCULAR DISEASE, IMMUNE, MULTIPLE SCLEROSIS, SUBCORTICAL INFARCTS AND LEUKOENCEPHALOPATHY,	cell, integral to membrane, integral to plasma membrane, intrinsic to membrane, intrinsic to plasma membrane, membrane, plasma membrane,	SM00004:NL, SM00179:EGF_CA, SM00181:EGF, SM00248:ANK,	Notch signaling pathway, cell communication, cell differentiation, cell surface receptor linked signal transduction, cellular metabolism, cellular physiological process, cellular process, development, metabolism, morphogenesis, nucleobase, nucleoside, nucleotide and nucleic acid metabolism, physiological process, primary metabolism, regulation of biological process, regulation of cellular metabol…		binding, calcium ion binding, cation binding, ion binding, metal ion binding, receptor activity, signal transducer activity,			disulfide bond, domain:EGF-like 1, domain:EGF-like 10; calcium-binding, domain:EGF-like 11; calcium-binding, domain:EGF-like 12; calcium-binding, domain:EGF-like 13; calcium-binding, domain:EGF-like 14; calcium-binding, domain:EGF-like 15; calcium-binding, domain:EGF-like 16; calcium-binding, domain:EGF-like 17; calcium-binding, domain:EGF-like 18, domain:EGF-like 19, domain:EGF-like 2, domain:EG…	SF002279:notch protein,
AA429539_f_at	DNA-DAMAGE-INDUCIBLE TRANSCRIPT 4		hypothetical protein,	IPR012918:RTP801, C-terminal,
AA431017_at	HYPOTHETICAL PROTEIN HSPC152		hypothetical protein,	IPR005651:Protein of unknown function DUF343,		cellular component unknown,		biological process unknown,		binding, molecular function unknown, protein binding,				SF005222:adoMet-dependent tRNA methyltransferase, subunit Trm112,
AA455403_at	CHROMOSOME 20 OPEN READING FRAME 3		glycoprotein, membrane, signal-anchor, transmembrane,	IPR004141:Strictosidine synthase,		cell, cellular component unknown, integral to membrane, intrinsic to membrane, membrane,		biological process unknown, biosynthesis, metabolism, physiological process,		amine-lyase activity, carbon-nitrogen lyase activity, catalytic activity, lyase activity, molecular function unknown, strictosidine synthase activity,			glycosylation site:N-linked (GlcNAc...), transmembrane region,
AA461140_at	WILMS TUMOR 1 ASSOCIATED PROTEIN		alternative splicing, nuclear protein, phosphorylation,			cell, endomembrane system, envelope, intracellular, intracellular membrane-bound organelle, intracellular organelle, membrane, membrane-bound organelle, nuclear envelope, nuclear membrane, nucleus, organelle, organelle envelope, organelle membrane,							modified residue, splice variant,
AA464013_at	YIP1 DOMAIN FAMILY, MEMBER 3		hypothetical protein,	IPR006977:Yip1 domain,										SF010015:human hypothetical protein DKFZp566C243.1,
AA464334_s_at	DYNEIN, LIGHT CHAIN, LC8-TYPE 2		dynein, microtubule, motor protein,	IPR001372:Dynein light chain, type 1,		actin cytoskeleton, cell, cytoskeleton, dynein complex, intracellular, intracellular non-membrane-bound organelle, intracellular organelle, microtubule, microtubule associated complex, microtubule cytoskeleton, myosin, non-membrane-bound organelle, organelle, protein complex,		cell organization and biogenesis, cellular localization, cellular physiological process, cellular process, cytoskeleton organization and biogenesis, establishment of cellular localization, establishment of localization, intracellular transport, localization, microtubule-based process, organelle organization and biogenesis, physiological process, transport,		binding, microtubule motor activity, motor activity, protein binding,			site:Binding to the myosin V motor complex,
AA464639_at	RIBOSOME BINDING PROTEIN 1 HOMOLOG 180KDA (DOG)		alternative splicing, endoplasmic reticulum, membrane, phosphorylation, protein transport, translocation, transmembrane, transport,	IPR002989:Mycobacterial pentapeptide repeat, IPR007794:Ribosome receptor lysine or proline rich,		cell, cytoplasm, endomembrane system, endoplasmic reticulum, endoplasmic reticulum membrane, integral to endoplasmic reticulum membrane, integral to membrane, integral to organelle membrane, intracellular, intracellular membrane-bound organelle, intracellular non-membrane-bound organelle, intracellular organelle, intrinsic to endoplasmic reticulum membrane, intrinsic to membrane, intrinsic to org…		biosynthesis, cell communication, cell organization and biogenesis, cellular biosynthesis, cellular localization, cellular macromolecule metabolism, cellular metabolism, cellular physiological process, cellular process, cellular protein metabolism, establishment of cellular localization, establishment of localization, establishment of protein localization, intracellular protein transport, intrace…		extracellular matrix structural constituent, receptor activity, ribosome receptor activity, signal transducer activity, structural molecule activity, transmembrane receptor activity,		Cell division and chromosome partitioning,	modified residue, repeat:1, repeat:10, repeat:11, repeat:12, repeat:13, repeat:14, repeat:15, repeat:16, repeat:17, repeat:18, repeat:19, repeat:2, repeat:20, repeat:21, repeat:22, repeat:23, repeat:24, repeat:25, repeat:26, repeat:27, repeat:28, repeat:29, repeat:3, repeat:30, repeat:31, repeat:32, repeat:33, repeat:34 (approximate), repeat:35, repeat:36 (approximate), repeat:37, repeat:38, repe…
AA477978_s_at	DEHYDROGENASE/REDUCTASE (SDR FAMILY) MEMBER 3	HSA00361:GAMMA-HEXACHLOROCYCLOHEXANE DEGRADATION, HSA00363:BISPHENOL A DEGRADATION, HSA00624:1- AND 2-METHYLNAPHTHALENE DEGRADATION, HSA00632:BENZOATE DEGRADATION VIA COA LIGATION, HSA00642:ETHYLBENZENE DEGRADATION, HSA00903:LIMONENE AND PINENE DEGRADATION,	alternative splicing, membrane, nadp, oxidoreductase, transmembrane,	IPR002198:Short-chain dehydrogenase/reductase SDR, IPR002347:Glucose/ribitol dehydrogenase,		cell, integral to membrane, intrinsic to membrane, membrane,		carboxylic acid metabolism, cellular lipid metabolism, cellular metabolism, cellular physiological process, cellular process, fatty acid metabolism, lipid metabolism, metabolism, neurophysiological process, organic acid metabolism, organismal physiological process, physiological process, primary metabolism, response to stimulus, sensory perception, sensory perception of light stimulus, visual per…		binding, catalytic activity, electron transporter activity, nucleotide binding, oxidoreductase activity, transporter activity,			active site:Proton acceptor, binding site:Substrate, splice variant, transmembrane region,
AA480074_at	HYPOTHETICAL PROTEIN FLJ10005		hypothetical protein, rna-binding,	IPR000504:RNA-binding region RNP-1 (RNA recognition motif), IPR003034:DNA-binding SAP, IPR012677:Nucleotide-binding, alpha-beta plait,			SM00360:RRM, SM00513:SAP,			DNA binding, binding, nucleic acid binding, nucleotide binding,
AA480838_s_at	APOLIPOPROTEIN L, 1					extracellular region, extracellular space,		alcohol metabolism, cellular lipid metabolism, cellular macromolecule metabolism, cellular metabolism, cellular physiological process, cellular process, cellular protein metabolism, cholesterol metabolism, establishment of localization, lipid metabolism, lipid transport, lipoprotein metabolism, localization, macromolecule metabolism, metabolism, physiological process, primary metabolism, protein …		binding, lipid binding, lipid transporter activity, transporter activity,
AA486335_at	MOF4 FAMILY ASSOCIATED PROTEIN 1
AA486831_s_at	POM121 MEMBRANE GLYCOPROTEIN (RAT)		endoplasmic reticulum, membrane, nuclear protein, transmembrane, transport,			cell, cytoplasm, endoplasmic reticulum, integral to membrane, intracellular, intracellular membrane-bound organelle, intracellular organelle, intrinsic to membrane, membrane, membrane-bound organelle, nucleus, organelle,		cellular physiological process, cellular process, establishment of localization, localization, physiological process, transport,					sequence conflict, transmembrane region,
AA486831_s_at	NUCLEAR ENVELOPE PORE MEMBRANE LOC340318
AA486831_s_at	NUCLEAR ENVELOPE PORE MEMBRANE LOC441253
AB000584_at	GROWTH DIFFERENTIATION FACTOR 15		cytokine, glycoprotein, growth factor, signal,	IPR001839:Transforming growth factor beta, IPR002400:Growth factor, cystine knot,		extracellular region, extracellular space,	SM00204:TGFB,	cell communication, cell surface receptor linked signal transduction, cell-cell signaling, cellular process, enzyme linked receptor protein signaling pathway, signal transduction, transforming growth factor beta receptor signaling pathway, transmembrane receptor protein serine/threonine kinase signaling pathway,		binding, cytokine activity, growth factor activity, protein binding, receptor binding, signal transducer activity,			disulfide bond, glycosylation site:N-linked (GlcNAc...), signal peptide,
AB002304_at	CAPICUA HOMOLOG (DROSOPHILA)		Phosphorylation, dna-binding, nuclear protein,	IPR000910:HMG1/2 (high mobility group) box,		cell, intracellular, intracellular membrane-bound organelle, intracellular organelle, membrane-bound organelle, nucleus, organelle,	SM00398:HMG,	cellular metabolism, cellular physiological process, cellular process, metabolism, nucleobase, nucleoside, nucleotide and nucleic acid metabolism, physiological process, primary metabolism, regulation of biological process, regulation of cellular metabolism, regulation of cellular physiological process, regulation of cellular process, regulation of metabolism, regulation of nucleobase, nucleoside…		DNA binding, binding, nucleic acid binding,			DNA-binding region:HMG box,
AB002308_at	KIAA0310		alternative splicing, phosphorylation,							binding, protein binding,			modified residue, splice variant,
AB002328_at	CALCINEURIN BINDING PROTEIN 1		3d-structure, phosphorylation, tpr repeat,	IPR001440:Tetratricopeptide TPR_1, IPR011990:Tetratricopeptide-like helical, IPR013026:Tetratricopeptide region,		cell, intracellular, intracellular membrane-bound organelle, intracellular organelle, membrane-bound organelle, nucleus, organelle,	SM00028:TPR,	cell communication, cell surface receptor linked signal transduction, cellular process, signal transduction,		binding, enzyme inhibitor activity, enzyme regulator activity, phosphatase inhibitor activity, phosphatase regulator activity, protein phosphatase inhibitor activity, protein phosphatase regulator activity,	h_hdacPathway:Control of skeletal myogenesis by HDAC & calcium/calmodulin-dependent kinase (CaMK), h_mef2dPathway:Role of MEF2D in T-cell Apoptosis,		helix, repeat:TPR 1, repeat:TPR 2, repeat:TPR 3, repeat:TPR 4, repeat:TPR 5, repeat:TPR 6,
AB002351_at	DESMUSLIN		intermediate filament,	IPR001664:Intermediate filament protein,		cell, cytoskeleton, intermediate filament, intermediate filament cytoskeleton, intracellular, intracellular non-membrane-bound organelle, intracellular organelle, non-membrane-bound organelle, organelle,				binding, protein binding, structural constituent of muscle, structural molecule activity,
AB002533_at	RIBOSOMAL PROTEIN, LARGE, P2	HSA03010:RIBOSOME,	3D-structure, direct protein sequencing, phosphoprotein, phosphorylation, protein biosynthesis, ribonucleoprotein, ribosomal protein, ribosome,	IPR001813:Ribosomal protein 60S,		cell, cytoplasm, cytosol, cytosolic large ribosomal subunit (sensu Eukaryota), cytosolic ribosome (sensu Eukaryota), intracellular, intracellular non-membrane-bound organelle, intracellular organelle, large ribosomal subunit, non-membrane-bound organelle, organelle, protein complex, ribonucleoprotein complex, ribosome,		biosynthesis, cellular biosynthesis, cellular macromolecule metabolism, cellular metabolism, cellular physiological process, cellular process, cellular protein metabolism, macromolecule biosynthesis, macromolecule metabolism, metabolism, physiological process, primary metabolism, protein biosynthesis, protein metabolism, translation, translational elongation,		RNA binding, binding, nucleic acid binding, structural constituent of ribosome, structural molecule activity,				SF002170:rat acidic ribosomal protein P1,
AB006782_at	LECTIN, GALACTOSIDE-BINDING, SOLUBLE, 9 (GALECTIN 9)		alternative splicing, lectin,	IPR001079:Galectin, galactose-binding lectin, IPR013320:Concanavalin A-like lectin/glucanase, subgroup,			SM00276:GLECT,	I-kappaB kinase/NF-kappaB cascade, cell communication, cellular process, intracellular signaling cascade, positive regulation of I-kappaB kinase/NF-kappaB cascade, positive regulation of biological process, positive regulation of cellular process, positive regulation of signal transduction, protein kinase cascade, regulation of I-kappaB kinase/NF-kappaB cascade, regulation of biological process, …		binding, carbohydrate binding, galactose binding, monosaccharide binding, signal transducer activity, sugar binding,			domain:Galectin 1, domain:Galectin 2, splice variant,
AC002115_cds1_at	CYTOCHROME C OXIDASE SUBUNIT VIB POLYPEPTIDE 1 (UBIQUITOUS)	HSA00190:OXIDATIVE PHOSPHORYLATION,	acetylated amino end, acetylation, electron transfer, membrane-associated complex, mitochondrial inner membrane, mitochondrion, oxidative phosphorylation, oxidoreductase, respiratory chain,	IPR003213:Cytochrome oxidase c, subunit VIb,		cell, cytoplasm, envelope, intracellular, intracellular membrane-bound organelle, intracellular organelle, membrane, membrane-bound organelle, mitochondrial electron transport chain, mitochondrial envelope, mitochondrial inner membrane, mitochondrial membrane, mitochondrion, organelle, organelle envelope, organelle inner membrane, organelle membrane,		cellular metabolism, cellular physiological process, cellular process, electron transport, establishment of localization, generation of precursor metabolites and energy, localization, metabolism, oxidative phosphorylation, phosphate metabolism, phosphorus metabolism, phosphorylation, physiological process, transport,		aa3-type cytochrome c oxidase, ba3-type cytochrome c oxidase, caa3-type cytochrome c oxidase, carrier activity, catalytic activity, cation transporter activity, cbb3-type cytochrome c oxidase, cytochrome-c oxidase activity, heme-copper terminal oxidase activity, hydrogen ion transporter activity, ion transporter activity, monovalent inorganic cation transporter activity, obsolete molecular functi…			disulfide bond,	SF000278:mammalian cytochrome-c oxidase chain VIb,
AF001548_rna1_at	MYOSIN, HEAVY POLYPEPTIDE 11, SMOOTH MUSCLE		ATP, actin-binding, atp-binding, calmodulin-binding, chromosomal translocation, coiled coil, methylation, motor protein, multigene family, muscle protein, myosin, nucleotide-binding, proto-oncogene, smooth muscle, thick filament,	IPR000048:IQ calmodulin-binding region, IPR001609:Myosin head, motor region, IPR002017:Spectrin repeat, IPR002928:Myosin tail, IPR004009:Myosin, N-terminal, SH3-like,		A band, actin cytoskeleton, cell, contractile fiber, cytoplasm, cytoskeleton, intracellular, intracellular non-membrane-bound organelle, intracellular organelle, muscle myosin, myofibril, myosin, myosin II, non-membrane-bound organelle, organelle, protein complex, sarcomere, striated muscle thick filament,	SM00015:IQ, SM00242:MYSc,	muscle contraction, organismal physiological process, physiological process, striated muscle contraction,		ATP binding, actin binding, adenyl nucleotide binding, binding, calmodulin binding, cytoskeletal protein binding, motor activity, nucleotide binding, protein binding, purine nucleotide binding,			domain:IQ, domain:Myosin head-like, nucleotide phosphate-binding region:ATP,	SF002328:myosin heavy chain,
AF004709_at	MITOGEN-ACTIVATED PROTEIN KINASE 13	HSA04010:MAPK SIGNALING PATHWAY, HSA04620:TOLL-LIKE RECEPTOR SIGNALING PATHWAY, HSA04664:FC EPSILON RI SIGNALING PATHWAY, HSA04670:LEUKOCYTE TRANSENDOTHELIAL MIGRATION, HSA05120:EPITHELIAL CELL SIGNALING IN HELICOBACTER PYLORI INFECTION,	atp-binding, cell cycle, kinase, nucleotide-binding, phosphorylation, phosphotransferase, serine/threonine-protein kinase, transferase,	IPR000719:Protein kinase, IPR001245:Tyrosine protein kinase, IPR002290:Serine/threonine protein kinase, IPR003527:MAP kinase, IPR008271:Serine/threonine protein kinase, active site, IPR008351:JNK MAP kinase, IPR008352:p38 MAP kinase,			SM00220:S_TKc,	biopolymer metabolism, biopolymer modification, biosynthesis, cell communication, cell cycle, cellular biosynthesis, cellular macromolecule metabolism, cellular metabolism, cellular physiological process, cellular process, cellular protein metabolism, intracellular signaling cascade, macromolecule biosynthesis, macromolecule metabolism, metabolism, phosphate metabolism, phosphorus metabolism, pho…		ATP binding, MAP kinase activity, SAP kinase activity, adenyl nucleotide binding, binding, cAMP-dependent protein kinase activity, catalytic activity, cyclic nucleotide-dependent protein kinase activity, kinase activity, nucleotide binding, phosphotransferase activity, alcohol group as acceptor, protein kinase CK2 activity, protein kinase activity, protein serine/threonine kinase activity, purine…	h_keratinocytePathway:Keratinocyte Differentiation, h_mapkPathway:MAPKinase Signaling Pathway, h_stathminPathway:Stathmin and breast cancer resistance to antimicrotubule agents,		active site:Proton acceptor, binding site:ATP, domain:Protein kinase, mutagenesis site, nucleotide phosphate-binding region:ATP,	SF000564:kinase-related transforming protein,
AF006083_at	ARP3 ACTIN-RELATED PROTEIN 3 HOMOLOG (YEAST)		Phosphorylation, atp-binding, cytoskeleton, nucleotide-binding, structural protein,	IPR004000:Actin/actin-like,		Arp2/3 protein complex, actin cytoskeleton, cell, cytoskeleton, intracellular, intracellular non-membrane-bound organelle, intracellular organelle, non-membrane-bound organelle, organelle, protein complex,	SM00268:ACTIN,	cell motility, cellular physiological process, cellular process, establishment of localization, localization, localization of cell, locomotion, physiological process,		ATP binding, adenyl nucleotide binding, binding, nucleotide binding, protein binding, purine nucleotide binding, structural molecule activity,				SF002337:Actin,
AF007216_at	SOLUTE CARRIER FAMILY 4, SODIUM BICARBONATE COTRANSPORTER, MEMBER 4		Alternative splicing, Disease mutation, Glycoprotein, Ion transport, Membrane, Phosphorylation, Sodium, Sodium transport, Symport, Transmembrane, Transport,	IPR003020:HCO3- transporter, eukaryote, IPR003024:Na+/HCO3- transporter, IPR011531:HCO3-transporter,		cell, integral to membrane, integral to plasma membrane, intrinsic to membrane, intrinsic to plasma membrane, membrane, plasma membrane,		anion transport, cation transport, cellular physiological process, cellular process, establishment of localization, ion transport, localization, metal ion transport, monovalent inorganic cation transport, physiological process, sodium ion transport, transport,		alkali metal ion binding, anion transporter activity, anion:anion antiporter activity, anion:cation symporter activity, antiporter activity, bicarbonate transporter activity, binding, carrier activity, cation binding, cation transporter activity, chloride transporter activity, electrochemical potential-driven transporter activity, inorganic anion transporter activity, ion binding, ion transporter…			glycosylation site:N-linked (GlcNAc...), mutagenesis site, splice variant, transmembrane region,
AFFX-HSAC07/X00351_3_st	ACTIN, BETA	HSA01430:CELL COMMUNICATION, HSA04510:FOCAL ADHESION, HSA04520:ADHERENS JUNCTION, HSA04530:TIGHT JUNCTION, HSA04670:LEUKOCYTE TRANSENDOTHELIAL MIGRATION, HSA04810:REGULATION OF ACTIN CYTOSKELETON, HSA05110:CHOLERA - INFECTION, MMU01430:CELL COMMUNICATION, MMU04510:FOCAL ADHESION, MMU04520:ADHERENS JUNCTION, MMU04530:TIGHT JUNCTION, MMU04670:LEUKOCYTE TRANSENDOTHELIAL MIGRATION, MMU04810:REGULATIO…	Phosphorylation, acetylated amino end, acetylation, atp-binding, cell motility, cytoskeleton, direct protein sequencing, methylated amino acid, methylation, microfilament, mitosis, multigene family, nucleotide-binding, structural protein,	IPR004000:Actin/actin-like, IPR004001:Actin,	AGING, DOMINANT PROGRESSIVE DEAFNESS,	TIP60 histone acetyltransferase complex, actin cytoskeleton, actin filament, cell, cytoskeleton, histone acetyltransferase complex, intracellular, intracellular membrane-bound organelle, intracellular non-membrane-bound organelle, intracellular organelle, membrane-bound organelle, membrane-enclosed lumen, non-membrane-bound organelle, nuclear lumen, nucleoplasm, nucleus, organelle, organelle lume…	SM00268:ACTIN,	M phase, M phase of mitotic cell cycle, cell cycle, cell motility, cellular physiological process, cellular process, establishment of localization, localization, localization of cell, locomotion, mitosis, mitotic cell cycle, physiological process,		ATP binding, adenyl nucleotide binding, binding, nucleotide binding, protein binding, purine nucleotide binding, structural constituent of cytoskeleton, structural molecule activity,	h_HivnefPathway:HIV-I Nef:negative effector of Fas and TNF, h_hSWI-SNFpathway:Chromatin Remodeling by hSWI/SNF ATP-dependent Complexes,		modified residue, propeptide:Removed in mature form,	SF002337:Actin,
AFFX-HUMGAPDH/M33197_3_at	GLYCERALDEHYDE-3-PHOSPHATE DEHYDROGENASE	HSA00010:GLYCOLYSIS / GLUCONEOGENESIS, HSA01510:NEURODEGENERATIVE DISORDERS, HSA05010:ALZHEIMER'S DISEASE, HSA05040:HUNTINGTON'S DISEASE, HSA05050:DENTATORUBROPALLIDOLUYSIAN ATROPHY (DRPLA),	3D-structure, Direct protein sequencing, Hypothetical protein, Phosphorylation, Polymorphism, glycolysis, nad, oxidoreductase,	IPR000173:Glyceraldehyde 3-phosphate dehydrogenase, IPR006424:Glyceraldehyde-3-phosphate dehydrogenase, type I, IPR011596:Glyceraldehyde 3-phosphate dehydrogenase-like,	ALZHEIMER'S DISEASE, NEURODEG,	cell, cytoplasm, intracellular,		alcohol catabolism, alcohol metabolism, carbohydrate catabolism, carbohydrate metabolism, catabolism, cellular carbohydrate catabolism, cellular carbohydrate metabolism, cellular catabolism, cellular macromolecule catabolism, cellular metabolism, cellular physiological process, cellular process, generation of precursor metabolites and energy, glucose catabolism, glucose metabolism, glycolysis, he…		NAD binding, binding, catalytic activity, coenzyme binding, cofactor binding, glyceraldehyde-3-phosphate dehydrogenase (phosphorylating) activity, glyceraldehyde-3-phosphate dehydrogenase activity, oxidoreductase activity, oxidoreductase activity, acting on the aldehyde or oxo group of donors, oxidoreductase activity, acting on the aldehyde or oxo group of donors, NAD or NADP as acceptor,	h_glycolysisPathway:Glycolysis Pathway, h_mta3Pathway:Downregulated of MTA-3 in ER-negative Breast Tumors,		active site:Activates thiol group during catalysis, binding site:Glyceraldehyde 3-phosphate,
AFFX-HUMGAPDH/M33197_5_at	GLYCERALDEHYDE-3-PHOSPHATE DEHYDROGENASE	HSA00010:GLYCOLYSIS / GLUCONEOGENESIS, HSA01510:NEURODEGENERATIVE DISORDERS, HSA05010:ALZHEIMER'S DISEASE, HSA05040:HUNTINGTON'S DISEASE, HSA05050:DENTATORUBROPALLIDOLUYSIAN ATROPHY (DRPLA),	3D-structure, Direct protein sequencing, Hypothetical protein, Phosphorylation, Polymorphism, glycolysis, nad, oxidoreductase,	IPR000173:Glyceraldehyde 3-phosphate dehydrogenase, IPR006424:Glyceraldehyde-3-phosphate dehydrogenase, type I, IPR011596:Glyceraldehyde 3-phosphate dehydrogenase-like,	ALZHEIMER'S DISEASE, NEURODEG,	cell, cytoplasm, intracellular,		alcohol catabolism, alcohol metabolism, carbohydrate catabolism, carbohydrate metabolism, catabolism, cellular carbohydrate catabolism, cellular carbohydrate metabolism, cellular catabolism, cellular macromolecule catabolism, cellular metabolism, cellular physiological process, cellular process, generation of precursor metabolites and energy, glucose catabolism, glucose metabolism, glycolysis, he…		NAD binding, binding, catalytic activity, coenzyme binding, cofactor binding, glyceraldehyde-3-phosphate dehydrogenase (phosphorylating) activity, glyceraldehyde-3-phosphate dehydrogenase activity, oxidoreductase activity, oxidoreductase activity, acting on the aldehyde or oxo group of donors, oxidoreductase activity, acting on the aldehyde or oxo group of donors, NAD or NADP as acceptor,	h_glycolysisPathway:Glycolysis Pathway, h_mta3Pathway:Downregulated of MTA-3 in ER-negative Breast Tumors,		active site:Activates thiol group during catalysis, binding site:Glyceraldehyde 3-phosphate,
AFFX-HUMGAPDH/M33197_M_at	GLYCERALDEHYDE-3-PHOSPHATE DEHYDROGENASE	HSA00010:GLYCOLYSIS / GLUCONEOGENESIS, HSA01510:NEURODEGENERATIVE DISORDERS, HSA05010:ALZHEIMER'S DISEASE, HSA05040:HUNTINGTON'S DISEASE, HSA05050:DENTATORUBROPALLIDOLUYSIAN ATROPHY (DRPLA),	3D-structure, Direct protein sequencing, Hypothetical protein, Phosphorylation, Polymorphism, glycolysis, nad, oxidoreductase,	IPR000173:Glyceraldehyde 3-phosphate dehydrogenase, IPR006424:Glyceraldehyde-3-phosphate dehydrogenase, type I, IPR011596:Glyceraldehyde 3-phosphate dehydrogenase-like,	ALZHEIMER'S DISEASE, NEURODEG,	cell, cytoplasm, intracellular,		alcohol catabolism, alcohol metabolism, carbohydrate catabolism, carbohydrate metabolism, catabolism, cellular carbohydrate catabolism, cellular carbohydrate metabolism, cellular catabolism, cellular macromolecule catabolism, cellular metabolism, cellular physiological process, cellular process, generation of precursor metabolites and energy, glucose catabolism, glucose metabolism, glycolysis, he…		NAD binding, binding, catalytic activity, coenzyme binding, cofactor binding, glyceraldehyde-3-phosphate dehydrogenase (phosphorylating) activity, glyceraldehyde-3-phosphate dehydrogenase activity, oxidoreductase activity, oxidoreductase activity, acting on the aldehyde or oxo group of donors, oxidoreductase activity, acting on the aldehyde or oxo group of donors, NAD or NADP as acceptor,	h_glycolysisPathway:Glycolysis Pathway, h_mta3Pathway:Downregulated of MTA-3 in ER-negative Breast Tumors,		active site:Activates thiol group during catalysis, binding site:Glyceraldehyde 3-phosphate,
AFFX-HUMRGE/M10098_3_at	SIGNAL RECOGNITION PARTICLE 68KDA	HSA03060:PROTEIN EXPORT,	alternative splicing, nuclear protein, ribonucleoprotein, rna-binding, signal recognition particle,	IPR011990:Tetratricopeptide-like helical,		cell, cytoplasm, endoplasmic reticulum, intracellular, intracellular membrane-bound organelle, intracellular non-membrane-bound organelle, intracellular organelle, membrane-bound organelle, membrane-enclosed lumen, non-membrane-bound organelle, nuclear lumen, nucleolus, nucleus, organelle, organelle lumen, protein complex, ribonucleoprotein complex, ribosome, signal recognition particle, signal r…				RNA binding, binding, nucleic acid binding, ribonucleoprotein binding, signal recognition particle binding,			sequence conflict, splice variant,
AFFX-HUMRGE/M10098_5_at	,M10098 HUMAN 18S RRNA GENE, COMPLETE (_5, _M, _3 REPRESENT TRANSCRIPT REGIONS 5 PRIME, MIDDLE, AND 3 PRIME RESPECTIVELY),H. SAPIENS /GEN=18S RRNA /DB_XREF=GB:M10098.1 /NOTE=SIF CORRESPONDING TO NUCLEOTIDES 115-595 OF GB:M10098.1 /DEF=HUMAN 18S RRNA GENE, COMPLETE.,HOMO SAPIENS /REF=M10098 /DEF=HUMAN 18S RRNA GENE, COMPLETE /LEN=1969 (_5
AFFX-HUMRGE/M10098_M_at	G PROTEIN-COUPLED RECEPTOR 34		g-protein coupled receptor, glycoprotein, membrane, receptor, transducer, transmembrane,	IPR000276:Rhodopsin-like GPCR superfamily, IPR002286:P2 purinoceptor,		cell, integral to membrane, integral to plasma membrane, intrinsic to membrane, intrinsic to plasma membrane, membrane, plasma membrane,		G-protein coupled receptor protein signaling pathway, cell communication, cell surface receptor linked signal transduction, cellular process, signal transduction,		G-protein coupled receptor activity, nucleotide receptor activity, nucleotide receptor activity, G-protein coupled, receptor activity, rhodopsin-like receptor activity, signal transducer activity, transmembrane receptor activity,			disulfide bond, glycosylation site:N-linked (GlcNAc...), transmembrane region,
AFFX-HUMRGE/M10098_M_at	,M10098 HUMAN 18S RRNA GENE, COMPLETE (_5, _M, _3 REPRESENT TRANSCRIPT REGIONS 5 PRIME, MIDDLE, AND 3 PRIME RESPECTIVELY),H. SAPIENS /GEN=18S RRNA /DB_XREF=GB:M10098.1 /NOTE=SIF CORRESPONDING TO NUCLEOTIDES 688-1219 OF GB:M10098.1 /DEF=HUMAN 18S RRNA GENE, COMPLETE.,HOMO SAPIENS /REF=M10098 /DEF=HUMAN 18S RRNA GENE, COMPLETE /LEN=1969 (_5
AFFX-M27830_5_at	SRY (SEX DETERMINING REGION Y)-BOX 18		DNA binding, activator, disease mutation, dna-binding, nuclear protein, transcription, transcription regulation,	IPR000910:HMG1/2 (high mobility group) box,		cell, intracellular, intracellular membrane-bound organelle, intracellular organelle, membrane-bound organelle, nucleus, organelle,	SM00398:HMG,	cellular metabolism, cellular physiological process, cellular process, metabolism, nucleobase, nucleoside, nucleotide and nucleic acid metabolism, physiological process, primary metabolism, regulation of biological process, regulation of cellular metabolism, regulation of cellular physiological process, regulation of cellular process, regulation of metabolism, regulation of nucleobase, nucleoside…		DNA binding, RNA polymerase II transcription factor activity, binding, nucleic acid binding, transcription regulator activity,			DNA-binding region:HMG box,
AFFX-M27830_M_at	LOC440118
AJ000099_s_at	HYALURONOGLUCOSAMINIDASE 2		egf-like domain, glycoprotein, glycosidase, gpi-anchor, hydrolase, lipoprotein, membrane, receptor, signal,	IPR000742:EGF-like, type 3, IPR001968:Glycoside hydrolase, family 56, IPR006209:EGF-like, IPR006210:EGF, IPR013032:EGF-like region,		cell, cytoplasm, intracellular, intracellular membrane-bound organelle, intracellular organelle, lysosome, lytic vacuole, membrane, membrane-bound organelle, organelle, vacuole,		amine metabolism, aminoglycan catabolism, aminoglycan metabolism, carbohydrate catabolism, carbohydrate metabolism, catabolism, cellular carbohydrate catabolism, cellular carbohydrate metabolism, cellular catabolism, cellular macromolecule catabolism, cellular metabolism, cellular physiological process, cellular process, glycosaminoglycan catabolism, glycosaminoglycan metabolism, macromolecule ca…		catalytic activity, hexosaminidase activity, hyalurononglucosaminidase activity, hydrolase activity, hydrolase activity, acting on glycosyl bonds, receptor activity, signal transducer activity,			disulfide bond, domain:EGF-like, glycosylation site:N-linked (GlcNAc...), lipid moiety-binding region:GPI-anchor amidated glycine, propeptide:Removed in mature form, signal peptide,
C00032_at	PYROPHOSPHATASE (INORGANIC) 1	HSA00190:OXIDATIVE PHOSPHORYLATION,	hydrolase, magnesium, metal-binding,	IPR008162:Inorganic pyrophosphatase, IPR008163:IPR008163,		cell, cytoplasm, intracellular,		cellular metabolism, cellular physiological process, cellular process, metabolism, phosphate metabolism, phosphorus metabolism, physiological process,		binding, catalytic activity, hydrolase activity, hydrolase activity, acting on acid anhydrides, hydrolase activity, acting on acid anhydrides, in phosphorus-containing anhydrides, inorganic diphosphatase activity, ion binding, magnesium ion binding, metal ion binding, pyrophosphatase activity,			metal ion-binding site:Magnesium 1, metal ion-binding site:Magnesium 2,	SF001264:inorganic pyrophosphatase,
C00038_s_at	PERP, TP53 APOPTOSIS EFFECTOR		transmembrane,
C00350_f_at	MITOCHONDRIAL RIBOSOMAL PROTEIN L33		Ribonucleoprotein, ribosomal protein,	IPR001705:Ribosomal protein L33,		cell, cytoplasm, intracellular, intracellular non-membrane-bound organelle, intracellular organelle, non-membrane-bound organelle, organelle, protein complex, ribonucleoprotein complex, ribosome,		biosynthesis, cellular biosynthesis, cellular macromolecule metabolism, cellular metabolism, cellular physiological process, cellular process, cellular protein metabolism, macromolecule biosynthesis, macromolecule metabolism, metabolism, physiological process, primary metabolism, protein biosynthesis, protein metabolism,		structural constituent of ribosome, structural molecule activity,
C00476_at	CHEMOKINE (C-X-C MOTIF) LIGAND 14	HSA04060:CYTOKINE-CYTOKINE RECEPTOR INTERACTION, HSA04670:LEUKOCYTE TRANSENDOTHELIAL MIGRATION,	cytokine, signal,	IPR001089:Small chemokine, C-X-C, IPR001811:Small chemokine, interleukin-8-like, IPR002473:Small chemokine, C-X-C/Interleukin 8,		extracellular region, extracellular space,		behavior, cell communication, cell-cell signaling, cellular process, chemotaxis, defense response, immune response, inflammatory response, locomotory behavior, organismal physiological process, physiological process, response to abiotic stimulus, response to biotic stimulus, response to chemical stimulus, response to external stimulus, response to other organism, response to pest, pathogen or par…		G-protein-coupled receptor binding, binding, chemokine activity, chemokine receptor binding, cytokine activity, protein binding, receptor binding, signal transducer activity,			disulfide bond, signal peptide,
C01286_s_at	INTEGRAL MEMBRANE PROTEIN 2B		amyloid, deafness, disease mutation, glycoprotein, membrane, signal-anchor, transmembrane,	IPR007084:BRICHOS,		cell, cell fraction, integral to membrane, integral to plasma membrane, intrinsic to membrane, intrinsic to plasma membrane, membrane, membrane fraction, plasma membrane,		development, nervous system development, neurophysiological process, organismal physiological process, physiological process, response to stimulus, sensory perception, sensory perception of mechanical stimulus, sensory perception of sound, system development,					domain:BRICHOS, glycosylation site:N-linked (GlcNAc...), peptide:ABri/ADan amyloid peptide, transmembrane region,
C01687_s_at	ATP SYNTHASE, H+ TRANSPORTING, MITOCHONDRIAL F0 COMPLEX, SUBUNIT F2	HSA00190:OXIDATIVE PHOSPHORYLATION, HSA00193:ATP SYNTHESIS,	acetylation, alternative splicing, atp synthesis, cf(0), hydrogen ion transport, ion transport, mitochondrion, transport,			cell, cytoplasm, envelope, integral to membrane, intracellular, intracellular membrane-bound organelle, intracellular organelle, intrinsic to membrane, membrane, membrane-bound organelle, mitochondrial envelope, mitochondrial inner membrane, mitochondrial membrane, mitochondrion, organelle, organelle envelope, organelle inner membrane, organelle membrane, protein complex, proton-transporting ATP …		ATP biosynthesis, ATP metabolism, biosynthesis, cation transport, cellular biosynthesis, cellular metabolism, cellular physiological process, cellular process, coenzyme biosynthesis, coenzyme metabolism, cofactor biosynthesis, cofactor metabolism, establishment of localization, hydrogen transport, ion transport, localization, metabolism, monovalent inorganic cation transport, nucleobase, nucleosi…		binding, cation transporter activity, hydrogen ion transporter activity, hydrogen-transporting two-sector ATPase activity, ion binding, ion transporter activity, metal ion binding, monovalent inorganic cation transporter activity, obsolete molecular function, transporter activity,			modified residue, splice variant,
C01721_at	PROTEIN PHOSPHATASE 1, REGULATORY (INHIBITOR) SUBUNIT 14B		coiled coil, phosphorylation, protein phosphatase inhibitor,	IPR008025:PKC-activated phosphatase-1 inhibitor,						enzyme inhibitor activity, enzyme regulator activity, phosphatase inhibitor activity, phosphatase regulator activity, protein phosphatase inhibitor activity, protein phosphatase regulator activity,
C01766_s_at	HYPOTHETICAL PROTEIN MGC16037
C01852_at	DULLARD HOMOLOG (XENOPUS LAEVIS)		hypothetical protein,	IPR004274:NLI interacting factor, IPR011948:Dullard-like phosphatase domain,			SM00577:CPDc,			catalytic activity, hydrolase activity, hydrolase activity, acting on ester bonds, phosphoric ester hydrolase activity, phosphoric monoester hydrolase activity,
C02044_s_at	CHROMOSOME 1 OPEN READING FRAME 80		hypothetical protein,
C02053_at	NADH DEHYDROGENASE (UBIQUINONE) 1 BETA SUBCOMPLEX, 10, 22KDA	HSA00190:OXIDATIVE PHOSPHORYLATION,	mitochondrion, nad, oxidoreductase, ubiquinone,			cell, cell fraction, cytoplasm, intracellular, intracellular membrane-bound organelle, intracellular organelle, membrane fraction, membrane-bound organelle, mitochondrion, organelle,				NADH dehydrogenase (quinone) activity, NADH dehydrogenase (ubiquinone) activity, NADH dehydrogenase activity, carrier activity, catalytic activity, cation transporter activity, electron carrier activity, electron transporter activity, hydrogen ion transporter activity, ion transporter activity, metal ion transporter activity, monovalent inorganic cation transporter activity, oxidoreductase activi…				SF018374:Not Yet Assigned,
C15910_s_at	NADH DEHYDROGENASE (UBIQUINONE) 1 BETA SUBCOMPLEX, 1, 7KDA	HSA00190:OXIDATIVE PHOSPHORYLATION,	hypothetical protein, mitochondrion, nad, oxidoreductase, ubiquinone,	IPR012575:MNLL subunit,		cell, cytoplasm, intracellular, intracellular membrane-bound organelle, intracellular organelle, membrane-bound organelle, mitochondrion, organelle,				NADH dehydrogenase (quinone) activity, NADH dehydrogenase (ubiquinone) activity, NADH dehydrogenase activity, carrier activity, catalytic activity, cation transporter activity, electron carrier activity, electron transporter activity, hydrogen ion transporter activity, ion transporter activity, metal ion transporter activity, monovalent inorganic cation transporter activity, oxidoreductase activi…
C16248_at	NADH DEHYDROGENASE (UBIQUINONE) 1, SUBCOMPLEX UNKNOWN, 1, 6KDA	HSA00190:OXIDATIVE PHOSPHORYLATION,	hypothetical protein, mitochondrion, nad, oxidoreductase, transit peptide, ubiquinone,			cell, cytoplasm, intracellular, intracellular membrane-bound organelle, intracellular organelle, membrane-bound organelle, mitochondrion, organelle,		ATP synthesis coupled electron transport, ATP synthesis coupled electron transport (sensu Eukaryota), cellular metabolism, cellular physiological process, cellular process, electron transport, establishment of localization, generation of precursor metabolites and energy, localization, metabolism, mitochondrial electron transport, NADH to ubiquinone, oxidative phosphorylation, phosphate metabolism…		NADH dehydrogenase (quinone) activity, NADH dehydrogenase (ubiquinone) activity, NADH dehydrogenase activity, carrier activity, catalytic activity, cation transporter activity, electron carrier activity, electron transporter activity, hydrogen ion transporter activity, ion transporter activity, metal ion transporter activity, monovalent inorganic cation transporter activity, oxidoreductase activi…			transit peptide:Mitochondrion,
D00017_at	ANNEXIN A2		3d-structure, acetylated amino end, acetylation, actin binding, annexin, calcium, calcium binding, calcium/phospholipid-binding, direct protein sequencing, duplication, endonexin fold, heterotetramer, phospholipid binding, phosphoprotein, phosphorylation,	IPR001464:Annexin, IPR002389:Annexin, type II,		cell, cell fraction, membrane, plasma membrane, soluble fraction,	SM00335:ANX,	development, organ development, skeletal development,		actin binding, binding, calcium ion binding, calcium-dependent phospholipid binding, cation binding, cytoskeletal protein binding, enzyme inhibitor activity, enzyme regulator activity, ion binding, lipid binding, metal ion binding, phospholipase inhibitor activity, phospholipid binding, protein binding,			helix, repeat:Annexin 1, repeat:Annexin 2, repeat:Annexin 3, repeat:Annexin 4,	SF002359:annexin I,
D00654_at	ACTIN, ALPHA 2, SMOOTH MUSCLE, AORTA	HSA05110:CHOLERA - INFECTION,	acetylated amino end, acetylation, atp-binding, cytoskeleton, methylated amino acid, methylation, multigene family, muscle, muscle contraction, muscle protein, nucleotide-binding, smooth muscle, structural protein,	IPR004000:Actin/actin-like, IPR004001:Actin,		actin cytoskeleton, actin filament, cell, cytoskeleton, intracellular, intracellular non-membrane-bound organelle, intracellular organelle, non-membrane-bound organelle, organelle,	SM00268:ACTIN,	muscle contraction, organismal physiological process, physiological process,		ATP binding, adenyl nucleotide binding, binding, nucleotide binding, protein binding, purine nucleotide binding, structural constituent of cytoskeleton, structural molecule activity,			modified residue, propeptide:Removed in mature form,	SF002337:Actin,
D13118_at	ATP SYNTHASE, H+ TRANSPORTING, MITOCHONDRIAL F0 COMPLEX, SUBUNIT C1 (SUBUNIT 9)	HSA00190:OXIDATIVE PHOSPHORYLATION, HSA00193:ATP SYNTHESIS,	ATP biosynthesis, cf(0), hydrogen ion transport, hydrolase, ion transport, lipid-binding, lysosomal storage disease, membrane, membrane-associated complex, methylated amino acid, mitochondrion, multigene family, oxidative phosphorylation, transit peptide, transmembrane, transmembrane protein, transport,	IPR000454:ATPase, F0 complex, subunit C, IPR002379:ATPase, F0/V0 complex, subunit C,		cell, cell fraction, cytoplasm, envelope, integral to membrane, intracellular, intracellular membrane-bound organelle, intracellular organelle, intrinsic to membrane, membrane, membrane fraction, membrane-bound organelle, mitochondrial envelope, mitochondrial inner membrane, mitochondrial membrane, mitochondrion, organelle, organelle envelope, organelle inner membrane, organelle membrane, protein…		ATP biosynthesis, ATP metabolism, ATP synthesis coupled proton transport, biosynthesis, cation transport, cellular biosynthesis, cellular metabolism, cellular physiological process, cellular process, coenzyme biosynthesis, coenzyme metabolism, cofactor biosynthesis, cofactor metabolism, establishment of localization, generation of precursor metabolites and energy, hydrogen transport, ion transpor…		ATPase activity, ATPase activity, coupled, ATPase activity, coupled to movement of substances, ATPase activity, coupled to transmembrane movement of ions, ATPase activity, coupled to transmembrane movement of substances, P-P-bond-hydrolysis-driven transporter activity, binding, carrier activity, catalytic activity, cation transporter activity, cation-transporting ATPase activity, hydrogen ion tra…			sequence conflict, site:Reversibly protonated during proton transport, transit peptide:Mitochondrion, transmembrane region,	SF001282:H(+)-transporting ATP synthase lipid-binding protein,
D13413_rna1_s_at	RIBOSOMAL PROTEIN L24	HSA03010:RIBOSOME, MMU03010:RIBOSOME,	protein biosynthesis, ribonucleoprotein, ribosomal protein, ribosome,	IPR000988:Ribosomal protein L24E, IPR011017:TRASH,		cell, cytoplasm, intracellular, intracellular non-membrane-bound organelle, intracellular organelle, non-membrane-bound organelle, organelle, protein complex, ribonucleoprotein complex, ribosome,	SM00746:TRASH,	biosynthesis, cellular biosynthesis, cellular macromolecule metabolism, cellular metabolism, cellular physiological process, cellular process, cellular protein metabolism, macromolecule biosynthesis, macromolecule metabolism, metabolism, physiological process, primary metabolism, protein biosynthesis, protein metabolism,		binding, protein binding, structural constituent of ribosome, structural molecule activity,				SF002175:rat ribosomal protein L24,
D13413_rna1_s_at	SOLUTE CARRIER FAMILY 36 (PROTON/AMINO ACID SYMPORTER), MEMBER 2			IPR002422:Amino acid/polyamine transporter II, IPR013057:Amino acid transporter, transmembrane,		cell, membrane,		amine transport, amino acid transport, carboxylic acid transport, cellular physiological process, cellular process, establishment of localization, localization, organic acid transport, physiological process, transport,		amine transporter activity, amino acid transporter activity, carboxylic acid transporter activity, carrier activity, electrochemical potential-driven transporter activity, organic acid transporter activity, polyamine transporter activity, porter activity, transporter activity,
D13748_at	EUKARYOTIC TRANSLATION INITIATION FACTOR 4A, ISOFORM 1		ATP, P-loop, RNA binding, atp-binding, dna-binding, helicase, hydrolase, initiation factor, nucleotide binding, nucleotide-binding, protein biosynthesis, rna-binding,	IPR000629:ATP-dependent helicase, DEAD-box, IPR001410:DEAD/DEAH box helicase, IPR001650:Helicase, C-terminal, IPR011545:DEAD/DEAH box helicase, N-terminal,			SM00487:DEXDc, SM00490:HELICc,	biosynthesis, cellular biosynthesis, cellular macromolecule metabolism, cellular metabolism, cellular physiological process, cellular process, cellular protein metabolism, macromolecule biosynthesis, macromolecule metabolism, metabolism, physiological process, primary metabolism, protein biosynthesis, protein metabolism,		ATP binding, ATP-dependent helicase activity, ATPase activity, ATPase activity, coupled, DNA binding, RNA binding, adenyl nucleotide binding, binding, catalytic activity, helicase activity, hydrolase activity, hydrolase activity, acting on acid anhydrides, hydrolase activity, acting on acid anhydrides, in phosphorus-containing anhydrides, nucleic acid binding, nucleoside-triphosphatase activity, …	h_eif4Pathway:Regulation of eIF4e and p70 S6 Kinase, h_iresPathway:Internal Ribosome entry pathway, h_mTORPathway:mTOR Signaling Pathway,		nucleotide phosphate-binding region:ATP,	SF003023:translation initiation factor eIF-4A,
D16562_at	ATP SYNTHASE, H+ TRANSPORTING, MITOCHONDRIAL F1 COMPLEX, GAMMA POLYPEPTIDE 1	HSA00190:OXIDATIVE PHOSPHORYLATION, HSA00193:ATP SYNTHESIS,	ATP biosynthesis, alternative splicing, atp synthesis, cf(1), hydrogen ion transport, hydrolase, ion transport, mitochondrion, transit peptide, transport,	IPR000131:ATPase, F1 complex, gamma subunit,		cell, cell fraction, cytoplasm, envelope, integral to membrane, intracellular, intracellular membrane-bound organelle, intracellular organelle, intrinsic to membrane, membrane, membrane fraction, membrane-bound organelle, mitochondrial envelope, mitochondrial inner membrane, mitochondrial membrane, mitochondrion, organelle, organelle envelope, organelle inner membrane, organelle membrane, protein…		ATP biosynthesis, ATP metabolism, ATP synthesis coupled proton transport, biosynthesis, cation transport, cellular biosynthesis, cellular metabolism, cellular physiological process, cellular process, coenzyme biosynthesis, coenzyme metabolism, cofactor biosynthesis, cofactor metabolism, establishment of localization, generation of precursor metabolites and energy, hydrogen transport, ion transpor…		ATPase activity, ATPase activity, coupled, ATPase activity, coupled to movement of substances, ATPase activity, coupled to transmembrane movement of ions, ATPase activity, coupled to transmembrane movement of substances, P-P-bond-hydrolysis-driven transporter activity, binding, carrier activity, catalytic activity, cation transporter activity, cation-transporting ATPase activity, hydrogen ion tra…			sequence conflict, splice variant, transit peptide:Mitochondrion,	SF001280:H(+)-transporting ATP synthase gamma chain,
D21261_at	TRANSGELIN 2		3D-structure, Acetylation, direct protein sequencing,	IPR000557:Calponin repeat, IPR001061:Transgelin (SM22-alpha), IPR001715:Calponin-like actin-binding, IPR003096:SM22/calponin,		cell, endomembrane system, envelope, intracellular, intracellular membrane-bound organelle, intracellular organelle, membrane, membrane-bound organelle, nuclear envelope, nuclear membrane, nucleus, organelle, organelle envelope, organelle membrane, plasma membrane,	SM00033:CH,	development, muscle development, organ development,					domain:CH, repeat:Calponin-like,	SF002345:smooth muscle protein SM22,
D23660_at	RIBOSOMAL PROTEIN L4	HSA03010:RIBOSOME, HSA04010:MAPK SIGNALING PATHWAY,	ribonucleoprotein, ribosomal protein, ribosome,	IPR002086:Aldehyde dehydrogenase, IPR002136:Ribosomal protein L4/L1e, IPR013000:Ribosomal protein L4/L1e, archeabacterial like,		cell, cytoplasm, cytosol, cytosolic large ribosomal subunit (sensu Eukaryota), cytosolic ribosome (sensu Eukaryota), intracellular, intracellular non-membrane-bound organelle, intracellular organelle, large ribosomal subunit, non-membrane-bound organelle, organelle, protein complex, ribonucleoprotein complex, ribosome,		biosynthesis, cellular biosynthesis, cellular macromolecule metabolism, cellular metabolism, cellular physiological process, cellular process, cellular protein metabolism, macromolecule biosynthesis, macromolecule metabolism, metabolism, physiological process, primary metabolism, protein biosynthesis, protein metabolism,		RNA binding, binding, nucleic acid binding, protein binding, structural constituent of ribosome, structural molecule activity,				SF002156:rat ribosomal protein L4,
D23662_at	NEURAL PRECURSOR CELL EXPRESSED, DEVELOPMENTALLY DOWN-REGULATED 8		3d-structure, direct protein sequencing, nuclear protein, ubl conjugation pathway,	IPR000626:Ubiquitin,		cell, intracellular, intracellular membrane-bound organelle, intracellular organelle, membrane-bound organelle, nucleus, organelle,	SM00213:UBQ,	biopolymer catabolism, biopolymer metabolism, biopolymer modification, catabolism, cellular catabolism, cellular macromolecule catabolism, cellular macromolecule metabolism, cellular metabolism, cellular physiological process, cellular process, cellular protein catabolism, cellular protein metabolism, development, macromolecule catabolism, macromolecule metabolism, metabolism, modification-depend…		catalytic activity, small protein conjugating enzyme activity, ubiquitin conjugating enzyme activity,	h_p27Pathway:Regulation of p27 Phosphorylation during Cell Cycle Progression,		cross-link:Glycyl lysine isopeptide (Gly-Lys) (interchain with K-? in acceptor proteins), mutagenesis site, site:Interaction with UBE1C,
D28124_at	NEUROBLASTOMA, SUPPRESSION OF TUMORIGENICITY 1		anti-oncogene, cell cycle, direct protein sequencing, signal,	IPR004133:DAN, IPR006207:Cystine knot, C-terminal,			SM00041:CT,	cell cycle, cellular physiological process, cellular process, negative regulation of biological process, negative regulation of cellular physiological process, negative regulation of cellular process, negative regulation of physiological process, negative regulation of progression through cell cycle, physiological process, regulation of biological process, regulation of cell cycle, regulation of …		binding, protein binding,			disulfide bond, domain:CTCK, signal peptide,	SF018557:Not Yet Assigned,
D29963_at	CD151 ANTIGEN (RAPH BLOOD GROUP)		deafness, epidermolysis bullosa, glycoprotein, lipoprotein, membrane, palmitate, transmembrane,	IPR000301:CD9/CD37/CD63 antigen, IPR000830:Peripherin/rom-1,		cell, cell fraction, integral to membrane, integral to plasma membrane, intrinsic to membrane, intrinsic to plasma membrane, membrane, membrane fraction, plasma membrane,		cell adhesion, cellular process, neurophysiological process, organismal physiological process, physiological process, response to stimulus, sensory perception, sensory perception of light stimulus, sensory perception of mechanical stimulus, sensory perception of sound, visual perception,	73.Integrins_and_other_cell-surface_receptors,	binding, protein binding,			glycosylation site:N-linked (GlcNAc...), lipid moiety-binding region:S-palmitoyl cysteine, transmembrane region,
D30930_s_at	SH3 DOMAIN BINDING GLUTAMIC ACID-RICH PROTEIN LIKE 3		3d-structure, nuclear protein,	IPR006993:SH3-binding, glutamic acid-rich protein, IPR012335:Thioredoxin fold, IPR012336:Thioredoxin-like fold,		cell, intracellular, intracellular membrane-bound organelle, intracellular organelle, membrane-bound organelle, nucleus, organelle,
D31286_at	UBIQUINOL-CYTOCHROME C REDUCTASE, 6.4KDA SUBUNIT	HSA00190:OXIDATIVE PHOSPHORYLATION,	electron transport, inner membrane, membrane, mitochondrion, oxidoreductase, respiratory chain, transmembrane, transport,			cell, cytoplasm, envelope, integral to membrane, intracellular, intracellular membrane-bound organelle, intracellular organelle, intrinsic to membrane, membrane, membrane-bound organelle, mitochondrial electron transport chain, mitochondrial envelope, mitochondrial inner membrane, mitochondrial membrane, mitochondrion, organelle, organelle envelope, organelle inner membrane, organelle membrane,		cellular metabolism, cellular physiological process, cellular process, electron transport, establishment of localization, generation of precursor metabolites and energy, localization, metabolism, physiological process, transport,		carrier activity, catalytic activity, cation transporter activity, electron transporter activity, hydrogen ion transporter activity, ion transporter activity, monovalent inorganic cation transporter activity, oxidoreductase activity, oxidoreductase activity, acting on diphenols and related substances as donors, oxidoreductase activity, acting on diphenols and related substances as donors, cytochr…			transmembrane region,
D31846_at	AQUAPORIN 2 (COLLECTING DUCT)		diabetes insipidus, disease mutation, glycoprotein, membrane, phosphorylation, transmembrane, transmembrane protein, transport, water channel,	IPR000425:Major intrinsic protein, IPR012269:Aquaporin,		apical part of cell, apical plasma membrane, cell, integral to membrane, intrinsic to membrane, membrane, plasma membrane,		cellular physiological process, cellular process, establishment of localization, excretion, fluid transport, localization, organismal physiological process, physiological process, transport, water transport,		alpha-type channel activity, channel or pore class transporter activity, transporter activity, water transporter activity,			glycosylation site:N-linked (GlcNAc...), mutagenesis site, transmembrane region,	SF002276:aquaporin,
D31883_at	ACTIN BINDING LIM PROTEIN 1	HSA04360:AXON GUIDANCE,	lim domain, metal-binding, zinc,	IPR001781:LIM, zinc-binding, IPR003128:Villin headpiece,		actin cytoskeleton, cell, cytoskeleton, intracellular, intracellular non-membrane-bound organelle, intracellular organelle, non-membrane-bound organelle, organelle,	SM00132:LIM, SM00153:VHP,	cell organization and biogenesis, cellular physiological process, cellular process, cytoskeleton organization and biogenesis, development, morphogenesis, neurophysiological process, organ development, organ morphogenesis, organelle organization and biogenesis, organismal physiological process, physiological process, response to stimulus, sensory perception, sensory perception of light stimulus, v…		actin binding, binding, cation binding, cytoskeletal protein binding, ion binding, metal ion binding, protein binding, transition metal ion binding, zinc ion binding,				SF002340:dematin,
D32129_f_at	MAJOR HISTOCOMPATIBILITY COMPLEX, CLASS I, A	HSA04514:CELL ADHESION MOLECULES (CAMS), HSA04612:ANTIGEN PROCESSING AND PRESENTATION, HSA04650:NATURAL KILLER CELL MEDIATED CYTOTOXICITY, HSA04940:TYPE I DIABETES MELLITUS,	3d-structure, alternative splicing, direct protein sequencing, duplication, glycoprotein, heterodimer, immune response, immunoglobulin domain, membrane, mhc i, signal, sulfation, surface antigen, transmembrane, transmembrane protein, transplantation antigen,	IPR001039:MHC class I, alpha chain, alpha1 and alpha2, IPR003006:Immunoglobulin/major histocompatibility complex, IPR003597:Immunoglobulin C1 type, IPR007110:Immunoglobulin-like, IPR010579:MHC class I, alpha chain, C-terminal,	ASTHMA, CANCER, IMMUNE, INFECTION, LEPROSY, RENAL CELL CARCINOMA,	MHC class I protein complex, MHC protein complex, cell, immunological synapse, integral to membrane, integral to plasma membrane, intrinsic to membrane, intrinsic to plasma membrane, membrane, plasma membrane, protein complex,	SM00407:IGc1,	antigen presentation, antigen presentation, endogenous antigen, antigen processing, antigen processing, endogenous antigen via MHC class I, defense response, immune response, organismal physiological process, physiological process, response to biotic stimulus, response to stimulus,	70.Signal_peptides_(MHC)_class_I_molecules,	MHC class I receptor activity, binding, protein binding, receptor activity, signal transducer activity, transmembrane receptor activity,	h_ctlPathway:CTL mediated immune response against target cells, h_mhcPathway:Antigen Processing and Presentation, h_nkcellsPathway:Ras-Independent pathway in NK cell-mediated cytotoxicity,		disulfide bond, domain:Ig-like C1-type, glycosylation site:N-linked (GlcNAc...), signal peptide, splice variant, transmembrane region,	SF001990:class I histocompatibility antigen,
D37931_at	RIBONUCLEASE, RNASE A FAMILY, 4		3d-structure, Polymorphism, direct protein sequencing, endonuclease, hydrolase, nuclease, plasmid, pyrrolidone carboxylic acid, signal,	IPR001427:Pancreatic ribonuclease,		cellular component unknown,	SM00092:RNAse_Pc,	RNA metabolism, RNA processing, biopolymer metabolism, cellular metabolism, cellular physiological process, cellular process, mRNA cleavage, mRNA metabolism, mRNA processing, macromolecule metabolism, metabolism, nucleobase, nucleoside, nucleotide and nucleic acid metabolism, physiological process, primary metabolism,		binding, catalytic activity, endonuclease activity, endonuclease activity, active with either ribo- or deoxyribonucleic acids and producing 3'-phosphomonoesters, endoribonuclease activity, endoribonuclease activity, producing 3'-phosphomonoesters, hydrolase activity, hydrolase activity, acting on ester bonds, nuclease activity, nucleic acid binding, pancreatic ribonuclease activity, ribonuclease …			active site:Proton acceptor, active site:Proton donor, binding site:Substrate; phosphate group, disulfide bond, signal peptide,	SF001015:pancreatic ribonuclease,
D38751_at	KINESIN FAMILY MEMBER 22		atp-binding, coiled coil, dna-binding, microtubule, motor protein, nuclear protein, nucleotide-binding, ubl conjugation,	IPR001752:Kinesin, motor region, IPR003583:Helix-hairpin-helix DNA-binding, class 1,		cell, chromosome, chromosome, pericentric region, cytoskeleton, intracellular, intracellular membrane-bound organelle, intracellular non-membrane-bound organelle, intracellular organelle, kinetochore, membrane-bound organelle, microtubule, microtubule associated complex, microtubule cytoskeleton, non-membrane-bound organelle, nucleus, organelle, protein complex,	SM00129:KISc, SM00278:HhH1,	M phase, M phase of mitotic cell cycle, cell cycle, cell organization and biogenesis, cellular localization, cellular physiological process, cellular process, cytoskeleton organization and biogenesis, cytoskeleton-dependent intracellular transport, establishment of cellular localization, establishment of localization, intracellular transport, localization, microtubule-based movement, microtubule-…		ATP binding, DNA binding, adenyl nucleotide binding, binding, microtubule motor activity, motor activity, nucleic acid binding, nucleotide binding, purine nucleotide binding, sequence-specific DNA binding,		DNA replication, recombination, and repair,	domain:Kinesin-motor, nucleotide phosphate-binding region:ATP,
D43682_s_at	ACYL-COENZYME A DEHYDROGENASE, VERY LONG CHAIN	HSA00120:BILE ACID BIOSYNTHESIS, HSA00624:1- AND 2-METHYLNAPHTHALENE DEGRADATION,	alternative splicing, cardiomyopathy, disease mutation, fad, fatty acid metabolism, flavoprotein, lipid metabolism, mitochondrion, oxidoreductase, transit peptide,	IPR006089:Acyl-CoA dehydrogenase, IPR006090:Acyl-CoA dehydrogenase, type 1, IPR006091:Acyl-CoA dehydrogenase, central region, IPR006092:Acyl-CoA dehydrogenase, N-terminal,		cell, cytoplasm, intracellular, intracellular membrane-bound organelle, intracellular organelle, membrane-bound organelle, mitochondrion, organelle,		carboxylic acid metabolism, cellular lipid metabolism, cellular metabolism, cellular physiological process, cellular process, electron transport, establishment of localization, fatty acid beta-oxidation, fatty acid metabolism, fatty acid oxidation, generation of precursor metabolites and energy, lipid metabolism, localization, metabolism, organic acid metabolism, physiological process, primary me…		acyl-CoA dehydrogenase activity, catalytic activity, long-chain-acyl-CoA dehydrogenase activity, oxidoreductase activity, oxidoreductase activity, acting on the CH-CH group of donors,			sequence conflict, splice variant, transit peptide:Mitochondrion,
D43968_at	RUNT-RELATED TRANSCRIPTION FACTOR 1 (ACUTE MYELOID LEUKEMIA 1; AML1 ONCOGENE)		3d-structure, alternative splicing, chloride, chromosomal translocation, disease mutation, dna-binding, nuclear protein, phosphorylation, proto-oncogene, transcription, transcription regulation,	IPR000040:Acute myeloid leukemia 1 protein (AML 1)/Runt, IPR012346:p53 and RUNT-type transcription factor, DNA-binding,	LEUKEMIA,	cell, intracellular, intracellular membrane-bound organelle, intracellular organelle, membrane-bound organelle, nucleus, organelle,		cellular metabolism, cellular physiological process, cellular process, development, metabolism, nucleobase, nucleoside, nucleotide and nucleic acid metabolism, physiological process, positive regulation of biological process, positive regulation of cellular metabolism, positive regulation of cellular physiological process, positive regulation of cellular process, positive regulation of metabolism…		ATP binding, DNA binding, adenyl nucleotide binding, binding, nucleic acid binding, nucleotide binding, protein binding, purine nucleotide binding, transcription factor activity, transcription regulator activity, transcriptional activator activity,			binding site:Chloride 1, binding site:Chloride 2, domain:Runt, mutagenesis site, site:Breakpoint for translocation to form AML1-EAP in T-MDS and in CML, site:Breakpoint for translocation to form AML1-EMV-1 (or AML1-EAP) in CML and T-MDS and to form AML1-MTG8 (ETO) in AML-M2, splice variant,	SF009374:transcription factor CBF alpha 2,
D45248_at	PROTEASOME (PROSOME, MACROPAIN) ACTIVATOR SUBUNIT 2 (PA28 BETA)	HSA04612:ANTIGEN PROCESSING AND PRESENTATION,	acetylation, direct protein sequencing, interferon induction, proteasome,	IPR003185:Proteasome activator pa28, alpha subunit, IPR003186:Proteasome activator pa28, beta subunit,		cell, cytoplasm, cytosol, intracellular, proteasome activator complex, proteasome complex (sensu Eukaryota), protein complex,		defense response, immune response, organismal physiological process, physiological process, response to biotic stimulus, response to stimulus,		enzyme activator activity, enzyme regulator activity, proteasome activator activity,				SF005469:proteasome activator PA28 alpha chain,
D49824_s_at	MAJOR HISTOCOMPATIBILITY COMPLEX, CLASS I, B	HSA04514:CELL ADHESION MOLECULES (CAMS), HSA04612:ANTIGEN PROCESSING AND PRESENTATION, HSA04650:NATURAL KILLER CELL MEDIATED CYTOTOXICITY, HSA04940:TYPE I DIABETES MELLITUS,	3d-structure, alternative splicing, ankylosing spondylitis, direct protein sequencing, duplication, glycoprotein, heterodimer, immune response, membrane, mhc i, signal, surface antigen, transmembrane, transmembrane protein, transplantation antigen,	IPR001039:MHC class I, alpha chain, alpha1 and alpha2, IPR003006:Immunoglobulin/major histocompatibility complex, IPR003597:Immunoglobulin C1 type, IPR007110:Immunoglobulin-like, IPR010579:MHC class I, alpha chain, C-terminal,	ABACAVIR HYPERSENSITIVITY, AIDS, ASTHMA, CANCER, CARDIOVASCULAR, CHRONIC HEPATITIS C, CROHN'S DISEASE, HAEMOPHILIA WITH CHRONIC SYNOVITIS, HIV1 INFECTION, HYPERTROPHIC CARDIOMYOPATHY, IMMUNE, INFECTION, LEPROSY, NORMALVARIATION, SARCOIDOSIS, STEVENS-JOHNSON SYNDROME, TUBERCULOSIS,	MHC class I protein complex, MHC protein complex, cell, cell fraction, immunological synapse, integral to membrane, integral to plasma membrane, intrinsic to membrane, intrinsic to plasma membrane, membrane, membrane fraction, plasma membrane, protein complex,	SM00407:IGc1,	antigen presentation, antigen presentation, endogenous antigen, antigen processing, antigen processing, endogenous antigen via MHC class I, defense response, immune response, organismal physiological process, physiological process, response to biotic stimulus, response to stimulus,	70.Signal_peptides_(MHC)_class_I_molecules,	MHC class I receptor activity, MHC class II receptor activity, receptor activity, signal transducer activity, transmembrane receptor activity,			disulfide bond, domain:Ig-like C1-type, glycosylation site:N-linked (GlcNAc...), signal peptide, splice variant, transmembrane region,	SF001990:class I histocompatibility antigen,
D50310_at	CYCLIN I		cyclin,	IPR006670:Cyclin, IPR006671:Cyclin, N-terminal,			SM00385:CYCLIN,	cell cycle, cellular physiological process, cellular process, gametogenesis, male gamete generation, physiological process, regulation of biological process, regulation of cell cycle, regulation of cellular physiological process, regulation of cellular process, regulation of physiological process, regulation of progression through cell cycle, reproduction, sexual reproduction, spermatogenesis,
D52818_s_at	ENDOSULFINE ALPHA		alternative splicing, phosphorylation,	IPR006760:cAMP-regulated phosphoprotein/endosulfine conserved region,				cell communication, cellular physiological process, cellular process, establishment of localization, localization, physiological process, response to abiotic stimulus, response to chemical stimulus, response to external stimulus, response to extracellular stimulus, response to nutrient, response to nutrient levels, response to stimulus, transport,		auxiliary transport protein activity, binding, protein binding, receptor binding, signal transducer activity, transporter activity,			modified residue, splice variant,
D57916_s_at	POTASSIUM CHANNEL TETRAMERISATION DOMAIN CONTAINING 12			IPR000210:BTB, IPR003131:K+ channel tetramerisation,		cell, integral to membrane, integral to plasma membrane, intrinsic to membrane, intrinsic to plasma membrane, membrane, plasma membrane, protein complex,	SM00225:BTB,	cation transport, cellular physiological process, cellular process, establishment of localization, ion transport, localization, metal ion transport, monovalent inorganic cation transport, physiological process, potassium ion transport, transport,		alpha-type channel activity, binding, cation transporter activity, channel or pore class transporter activity, ion channel activity, ion transporter activity, protein binding, transporter activity, voltage-gated ion channel activity,
D62584_at	OSTEOGLYCIN (OSTEOINDUCTIVE FACTOR, MIMECAN)		direct protein sequencing, glycoprotein, growth factor, leucine-rich repeat, signal,	IPR000372:Leucine-rich repeat, cysteine-rich flanking region, N-terminal, IPR001611:Leucine-rich repeat, IPR003591:Leucine-rich repeat, typical subtype,		cellular component unknown,		biological process unknown,		binding, growth factor activity, molecular function unknown, protein binding, receptor binding, signal transducer activity,			disulfide bond, glycosylation site:N-linked (GlcNAc...), repeat:LRR-S 1, repeat:LRR-S 2, repeat:LRR-S 3, repeat:LRR-T 1, repeat:LRR-T 2, repeat:LRR-T 3, repeat:LRR-T 4, signal peptide,	SF005436:osteoinductive factor precursor,
D78134_at	COLD INDUCIBLE RNA BINDING PROTEIN		3D-structure, nuclear protein, rna-binding,	IPR000504:RNA-binding region RNP-1 (RNA recognition motif), IPR003954:RNA recognition, region 1, IPR012677:Nucleotide-binding, alpha-beta plait,		cell, intracellular, intracellular membrane-bound organelle, intracellular organelle, membrane-bound organelle, nucleus, organelle,	SM00360:RRM,	response to abiotic stimulus, response to cold, response to stimulus, response to stress, response to temperature stimulus,		RNA binding, binding, nucleic acid binding, nucleotide binding,			domain:RRM,
D78361_at	ORNITHINE DECARBOXYLASE ANTIZYME 1		polymorphism, ribosomal frameshift,	IPR002993:Ornithine decarboxylase antizyme,				amine biosynthesis, amine metabolism, amino acid and derivative metabolism, amino acid derivative biosynthesis, amino acid derivative metabolism, biogenic amine biosynthesis, biogenic amine metabolism, biosynthesis, cellular biosynthesis, cellular metabolism, cellular physiological process, cellular process, metabolism, nitrogen compound biosynthesis, nitrogen compound metabolism, physiological p…		enzyme inhibitor activity, enzyme regulator activity, ornithine decarboxylase inhibitor activity, ornithine decarboxylase regulator activity,				SF018203:ornithine decarboxylase antizyme,
D79052_s_at	SEC61 GAMMA SUBUNIT	HSA05110:CHOLERA - INFECTION,	endoplasmic reticulum, membrane, protein transport, translocation, transmembrane, transport,	IPR001901:Protein secE/sec61-gamma protein, IPR008158:Protein translocase SEC61 complex gamma subunit, IPR008159:SEC61 complex gamma subunit,		cell, cytoplasm, endomembrane system, endoplasmic reticulum, endoplasmic reticulum membrane, integral to endoplasmic reticulum membrane, integral to membrane, integral to organelle membrane, intracellular, intracellular membrane-bound organelle, intracellular organelle, intrinsic to endoplasmic reticulum membrane, intrinsic to membrane, intrinsic to organelle membrane, membrane, membrane-bound or…		cell organization and biogenesis, cellular localization, cellular physiological process, cellular process, establishment of cellular localization, establishment of localization, establishment of protein localization, intracellular protein transport, intracellular transport, localization, physiological process, protein localization, protein targeting, protein transport, transport,		P-P-bond-hydrolysis-driven transporter activity, carrier activity, primary active transporter activity, protein transporter activity, transporter activity,			transmembrane region,	SF005525:preprotein translocase Sec, SecE/Sec61-gamma subunit, SF500209:preprotein translocase Sec, Sec61-gamma subunit,
D79205_at	RIBOSOMAL PROTEIN L39	HSA03010:RIBOSOME,	ribonucleoprotein, ribosomal protein,	IPR000077:Ribosomal protein L39e,		cell, cytoplasm, intracellular, intracellular non-membrane-bound organelle, intracellular organelle, non-membrane-bound organelle, organelle, protein complex, ribonucleoprotein complex, ribosome,		biosynthesis, cellular biosynthesis, cellular macromolecule metabolism, cellular metabolism, cellular physiological process, cellular process, cellular protein metabolism, macromolecule biosynthesis, macromolecule metabolism, metabolism, physiological process, primary metabolism, protein biosynthesis, protein metabolism,		structural constituent of ribosome, structural molecule activity,				SF002172:rat ribosomal protein L39,
D79891_at	OXYSTEROL BINDING PROTEIN-LIKE 8		3d-structure, alternative splicing, lipid transport, transport,	IPR000648:Oxysterol-binding protein, IPR001849:Pleckstrin-like, IPR011993:Pleckstrin homology-type,			SM00233:PH,	cellular lipid metabolism, cellular metabolism, cellular physiological process, cellular process, establishment of localization, lipid metabolism, lipid transport, localization, metabolism, physiological process, primary metabolism, steroid metabolism, transport,
D81655_at	KIAA1602		hypothetical protein,
D82226_s_at	PROTEASOME (PROSOME, MACROPAIN) 26S SUBUNIT, ATPASE, 4	HSA03050:PROTEASOME,	alternative splicing, atp-binding, direct protein sequencing, nuclear protein, nucleotide-binding, proteasome,	IPR001270:Chaperonin clpA/B, IPR003593:AAA ATPase, IPR003959:AAA ATPase, central region, IPR003960:AAA-protein subdomain, IPR005937:26S proteasome subunit P45,		cell, cytoplasm, cytosol, intracellular, intracellular membrane-bound organelle, intracellular organelle, membrane-bound organelle, nucleus, organelle, proteasome complex (sensu Eukaryota), protein complex,	SM00382:AAA,	biopolymer catabolism, biopolymer metabolism, catabolism, cellular macromolecule metabolism, cellular metabolism, cellular physiological process, cellular process, cellular protein metabolism, macromolecule catabolism, macromolecule metabolism, metabolism, physiological process, primary metabolism, protein catabolism, protein metabolism, proteolysis,		ATP binding, ATPase activity, adenyl nucleotide binding, binding, catalytic activity, hydrolase activity, hydrolase activity, acting on acid anhydrides, hydrolase activity, acting on acid anhydrides, in phosphorus-containing anhydrides, nucleoside-triphosphatase activity, nucleotide binding, purine nucleotide binding, pyrophosphatase activity,		Posttranslational modification, protein turnover, chaperones,	nucleotide phosphate-binding region:ATP, splice variant,	SF001171:ATP-dependent 26S proteinase,
D83542_at	CADHERIN 15, M-CADHERIN (MYOTUBULE)	HSA04514:CELL ADHESION MOLECULES (CAMS),	calcium, cell adhesion, glycoprotein, membrane, signal, transmembrane,	IPR000233:Cadherin cytoplasmic region, IPR002126:Cadherin,		cell, integral to membrane, intrinsic to membrane, membrane, plasma membrane,	SM00112:CA,	cell adhesion, cell-cell adhesion, cellular process, homophilic cell adhesion,		binding, calcium ion binding, cation binding, ion binding, metal ion binding, protein binding,			domain:Cadherin 1, domain:Cadherin 2, domain:Cadherin 3, domain:Cadherin 4, domain:Cadherin 5, glycosylation site:N-linked (GlcNAc...), signal peptide, transmembrane region,	SF002504:cadherin,
D83779_at	KIAA0195		alternative splicing, glycoprotein, membrane, transmembrane,	IPR008250:E1-E2 ATPase-associated region,		cell, integral to membrane, intrinsic to membrane, membrane,				ATP binding, adenyl nucleotide binding, binding, catalytic activity, hydrolase activity, hydrolase activity, acting on acid anhydrides, hydrolase activity, acting on acid anhydrides, catalyzing transmembrane movement of substances, nucleotide binding, purine nucleotide binding,			glycosylation site:N-linked (GlcNAc...), splice variant, transmembrane region,
D83883_s_at	NUCLEAR RNA EXPORT FACTOR 1		3d-structure, leucine-rich repeat, mrna transport, multigene family, nuclear protein, rna-binding, transport,	IPR000504:RNA-binding region RNP-1 (RNA recognition motif), IPR001611:Leucine-rich repeat, IPR002075:Nuclear transport factor 2, IPR005637:TAP, C-terminal, IPR012677:Nucleotide-binding, alpha-beta plait,		cell, intracellular, intracellular membrane-bound organelle, intracellular organelle, membrane-bound organelle, nucleus, organelle,		RNA export from nucleus, RNA localization, RNA metabolism, RNA processing, RNA transport, biopolymer metabolism, cell organization and biogenesis, cellular localization, cellular metabolism, cellular physiological process, cellular process, establishment of RNA localization, establishment of cellular localization, establishment of localization, intracellular transport, localization, mRNA export f…		RNA binding, binding, nucleic acid binding, nucleotide binding, protein binding, transporter activity,			domain:NTF2, domain:RRM, domain:TAP, mutagenesis site, repeat:LRR 1, repeat:LRR 2, repeat:LRR 3, repeat:LRR 4,
D86974_at	SLC7A5 PSEUDOGENE		transmembrane,	IPR002293:Amino acid/polyamine transporter I, IPR004841:Amino acid permease-associated region,		cell, integral to membrane, intrinsic to membrane, membrane,		amine transport, amino acid transport, carboxylic acid transport, cellular physiological process, cellular process, establishment of localization, localization, organic acid transport, physiological process, transport,		amine transporter activity, amino acid transporter activity, carboxylic acid transporter activity, carrier activity, electrochemical potential-driven transporter activity, organic acid transporter activity, polyamine transporter activity, porter activity, transporter activity,
D86974_at	KIAA0220-LIKE PROTEIN		kinase,	IPR009443:Nuclear pore complex interacting,						catalytic activity, kinase activity, transferase activity, transferase activity, transferring phosphorus-containing groups,
D86974_at	HYPOTHETICAL GENE LOC283846		hypothetical protein,	IPR009443:Nuclear pore complex interacting, IPR011989:Armadillo-like helical,		cellular component unknown,		biological process unknown,		binding, molecular function unknown,
D86974_at	NUCLEAR PORE COMPLEX INTERACTING PROTEIN PSEUDOGENE
D87735_at	RIBOSOMAL PROTEIN L14	HSA03010:RIBOSOME,	direct protein sequencing, ribonucleoprotein, ribosomal protein, triplet repeat expansion,	IPR002784:Ribosomal protein L14, IPR005824:KOW,		cell, cytoplasm, cytosol, cytosolic large ribosomal subunit (sensu Eukaryota), cytosolic ribosome (sensu Eukaryota), intracellular, intracellular non-membrane-bound organelle, intracellular organelle, large ribosomal subunit, non-membrane-bound organelle, organelle, protein complex, ribonucleoprotein complex, ribosome,		biosynthesis, cellular biosynthesis, cellular macromolecule metabolism, cellular metabolism, cellular physiological process, cellular process, cellular protein metabolism, macromolecule biosynthesis, macromolecule metabolism, metabolism, physiological process, primary metabolism, protein biosynthesis, protein metabolism,		RNA binding, binding, nucleic acid binding, structural constituent of ribosome, structural molecule activity,			repeat:1-1, repeat:1-2, repeat:1-3, repeat:1-4, repeat:2-1, repeat:2-2,	SF015757:rat ribosomal protein L14,
D87953_at	N-MYC DOWNSTREAM REGULATED GENE 1		nuclear protein, phosphorylation,	IPR000379:Esterase/lipase/thioesterase, IPR004142:Ndr, IPR006162:Phosphopantetheine attachment site,		cell, intracellular, intracellular membrane-bound organelle, intracellular organelle, membrane-bound organelle, nucleus, organelle,		cell differentiation, cellular process, development, response to abiotic stimulus, response to chemical stimulus, response to inorganic substance, response to metal ion, response to stimulus,		catalytic activity,			modified residue, repeat:1, repeat:2, repeat:3,
D89667_at	PREFOLDIN SUBUNIT 5		chaperone,	IPR001000:Glycoside hydrolase, family 10, IPR004127:Prefoldin alpha-like, IPR011599:Prefoldin alpha subunit,		cell, cytoplasm, cytosol, intracellular, intracellular membrane-bound organelle, intracellular organelle, membrane-bound organelle, nucleus, organelle, prefoldin complex, protein complex,		cellular macromolecule metabolism, cellular metabolism, cellular physiological process, cellular process, cellular protein metabolism, macromolecule metabolism, metabolism, nucleobase, nucleoside, nucleotide and nucleic acid metabolism, physiological process, primary metabolism, protein folding, protein metabolism, regulation of biological process, regulation of cellular metabolism, regulation of…		binding, protein binding, transcription cofactor activity, transcription corepressor activity, transcription factor binding, transcription regulator activity, unfolded protein binding,
H08068_at	NUCLEAR CASEIN KINASE AND CYCLIN-DEPENDENT KINASE SUBSTRATE 1		nuclear protein, phosphorylation,			cell, intracellular, intracellular membrane-bound organelle, intracellular organelle, membrane-bound organelle, nucleus, organelle,
H21148_s_at	ZINC FINGER RNA BINDING PROTEIN		hypothetical protein, nuclear protein,	IPR003604:Zinc finger, U1-type, IPR006561:DZF, IPR007087:Zinc finger, C2H2-type,		cell, intracellular, intracellular membrane-bound organelle, intracellular organelle, membrane-bound organelle, nucleus, organelle,	SM00355:ZnF_C2H2, SM00451:ZnF_U1, SM00572:DZF,			binding, cation binding, ion binding, metal ion binding, nucleic acid binding, transition metal ion binding, zinc ion binding,
H46792_at	FATTY ACID BINDING PROTEIN 7, BRAIN		3d-structure, lipid-binding, transport,	IPR000463:Cytosolic fatty-acid binding, IPR000566:Lipocalin-related protein and Bos/Can/Equ allergen, IPR012674:Calycin,				carboxylic acid metabolism, cell proliferation, cellular lipid metabolism, cellular metabolism, cellular physiological process, cellular process, development, establishment of localization, fatty acid metabolism, lipid metabolism, localization, metabolism, negative regulation of biological process, negative regulation of cell proliferation, negative regulation of cellular physiological process, n…		binding, intracellular transporter activity, lipid binding, transporter activity,				SF002390:lipid binding protein, FABP type, SF500199:intracellular lipid-binding protein,
H46831_at	CALCIUM/CALMODULIN-DEPENDENT PROTEIN KINASE II INHIBITOR 1		kinase,			cell, cell projection, cytoplasm, cytosol, intracellular, lamellipodium, leading edge, ruffle,		cell adhesion, cell migration, cell motility, cellular physiological process, cellular process, establishment of localization, localization, localization of cell, locomotion, physiological process,		binding, catalytic activity, kinase activity, protein binding, transferase activity, transferase activity, transferring phosphorus-containing groups,
H47955_s_at	CARTILAGE ASSOCIATED PROTEIN		Alternative splicing, Coiled coil, Golgi stack, Membrane, Polymorphism, Transmembrane, Transport, extracellular matrix, glycoprotein, signal,	IPR011990:Tetratricopeptide-like helical,		extracellular matrix, extracellular matrix (sensu Metazoa), extracellular region,				binding,			glycosylation site:N-linked (GlcNAc...), mutagenesis site, signal peptide, transmembrane region,
H55437_at	KRAKEN-LIKE		alternative splicing, hydrolase,	IPR000073:Alpha/beta hydrolase fold-1, IPR000379:Esterase/lipase/thioesterase, IPR003089:Alpha/beta hydrolase,				aromatic compound metabolism, cellular metabolism, cellular physiological process, cellular process, metabolism, physiological process,		catalytic activity, hydrolase activity,			sequence variant, splice variant,
H61361_s_at	IMMUNOGLOBULIN SUPERFAMILY CONTAINING LEUCINE-RICH REPEAT		cell adhesion, immunoglobulin domain, leucine-rich repeat, signal,	IPR000483:Cysteine-rich flanking region, C-terminal, IPR001611:Leucine-rich repeat, IPR003591:Leucine-rich repeat, typical subtype, IPR003598:Immunoglobulin C2 type, IPR007110:Immunoglobulin-like, IPR013098:Immunoglobulin I-set,			SM00082:LRRCT, SM00369:LRR_TYP, SM00408:IGc2,	cell adhesion, cellular process,		binding, protein binding,			signal peptide,
H67195_s_at	NOTCH HOMOLOG 3 (DROSOPHILA)	HSA04320:DORSO-VENTRAL AXIS FORMATION, HSA04330:NOTCH SIGNALING PATHWAY,	activator, ank repeat, developmental protein, differentiation, disease mutation, egf-like domain, glycoprotein, membrane, notch signaling pathway, phosphorylation, receptor, signal, tandem repeat, transcription, transcription regulation, transmembrane, transmembrane protein,	IPR000152:Aspartic acid and asparagine hydroxylation site, IPR000742:EGF-like, type 3, IPR000800:Notch region, IPR001438:EGF-like, type 2, IPR001881:EGF-like calcium-binding, IPR002110:Ankyrin, IPR006209:EGF-like, IPR006210:EGF, IPR008297:Notch, IPR010660:Notch, NOD region, IPR011656:Notch, NODP region, IPR013032:EGF-like region, IPR013091:EGF calcium-binding, IPR013111:EGF, extracellular,	ALOPECIA AND LUMBAR HERNIATED DISK, CARDIOVASCULAR, CEREBROVASCULAR DISEASE, IMMUNE, MULTIPLE SCLEROSIS, SUBCORTICAL INFARCTS AND LEUKOENCEPHALOPATHY,	cell, integral to membrane, integral to plasma membrane, intrinsic to membrane, intrinsic to plasma membrane, membrane, plasma membrane,	SM00004:NL, SM00179:EGF_CA, SM00181:EGF, SM00248:ANK,	Notch signaling pathway, cell communication, cell differentiation, cell surface receptor linked signal transduction, cellular metabolism, cellular physiological process, cellular process, development, metabolism, morphogenesis, nucleobase, nucleoside, nucleotide and nucleic acid metabolism, physiological process, primary metabolism, regulation of biological process, regulation of cellular metabol…		binding, calcium ion binding, cation binding, ion binding, metal ion binding, receptor activity, signal transducer activity,			disulfide bond, domain:EGF-like 1, domain:EGF-like 10; calcium-binding, domain:EGF-like 11; calcium-binding, domain:EGF-like 12; calcium-binding, domain:EGF-like 13; calcium-binding, domain:EGF-like 14; calcium-binding, domain:EGF-like 15; calcium-binding, domain:EGF-like 16; calcium-binding, domain:EGF-like 17; calcium-binding, domain:EGF-like 18, domain:EGF-like 19, domain:EGF-like 2, domain:EG…	SF002279:notch protein,
H88033_s_at	MITOGEN-ACTIVATED PROTEIN KINASE KINASE KINASE 7 INTERACTING PROTEIN 2	HSA04010:MAPK SIGNALING PATHWAY, HSA04620:TOLL-LIKE RECEPTOR SIGNALING PATHWAY,	hypothetical protein, kinase,	IPR001876:Zinc finger, RanBP2-type, IPR003892:Ubiquitin system component Cue,	IMMUNE, TYPE 1 DIABETES,		SM00546:CUE, SM00547:ZnF_RBZ,				h_tollPathway:Toll-Like Receptor Pathway,	Cell division and chromosome partitioning,
H89133_s_at	NOL1/NOP2/SUN DOMAIN FAMILY, MEMBER 5B											Translation, ribosomal structure and biogenesis,
H89551_s_at	DESMOGLEIN 2	HSA01430:CELL COMMUNICATION,	calcium, calcium binding, cell adhesion, cytoskeleton, duplication, glycoprotein, membrane, membrane protein, multigene family, signal, transmembrane,	IPR002126:Cadherin, IPR009122:Desmosomal cadherin, IPR009123:Desmoglein,		cell, cell junction, cytoskeleton, integral to membrane, intercellular junction, intracellular, intracellular non-membrane-bound organelle, intracellular organelle, intrinsic to membrane, membrane, non-membrane-bound organelle, organelle, plasma membrane,	SM00112:CA,	cell adhesion, cell-cell adhesion, cellular process, homophilic cell adhesion,		binding, calcium ion binding, cation binding, ion binding, metal ion binding, protein binding,			domain:Cadherin 1, domain:Cadherin 2, domain:Cadherin 3, domain:Cadherin 4, glycosylation site:N-linked (GlcNAc...), repeat:Desmoglein repeat 1, repeat:Desmoglein repeat 2, repeat:Desmoglein repeat 3, repeat:Desmoglein repeat 4, repeat:Desmoglein repeat 5, repeat:Desmoglein repeat 6, signal peptide, transmembrane region,	SF002504:cadherin,
HG1078-HT1078_at	HETEROGENEOUS NUCLEAR RIBONUCLEOPROTEIN A3 PSEUDOGENE 1
HG1078-HT1078_at	,LAMIN-LIKE PROTEIN
HG1155-HT4822_at	COLONY STIMULATING FACTOR 1 (MACROPHAGE)	HSA04060:CYTOKINE-CYTOKINE RECEPTOR INTERACTION, HSA04640:HEMATOPOIETIC CELL LINEAGE,	3d-structure, alternative splicing, cytokine, direct protein sequencing, glycoprotein, growth factor, homodimer, lymphokine, macrophage, membrane, proteoglycan, signal, transmembrane, transmembrane protein,	IPR008001:Macrophage colony stimulating factor-1,		cell, extracellular region, extracellular space, integral to membrane, intrinsic to membrane, membrane,		cell differentiation, cell proliferation, cellular physiological process, cellular process, defense response, development, hemopoiesis, hemopoietic or lymphoid organ development, immune response, macrophage differentiation, monocyte differentiation, myeloid cell differentiation, organ development, organismal physiological process, physiological process, positive regulation of biological process, …	88.Alternatively_Activated_APC,	binding, cytokine activity, growth factor activity, macrophage colony stimulating factor receptor binding, protein binding, receptor binding, signal transducer activity,	h_LDLpathway:Low-density lipoprotein (LDL) pathway during atherogenesis, h_etsPathway:METS affect on Macrophage Differentiation, h_inflamPathway:Cytokines and Inflammatory Response, h_mspPathway:Msp/Ron Receptor Signaling Pathway, h_stemPathway:Regulation of hematopoiesis by cytokines,		disulfide bond, glycosylation site:N-linked (GlcNAc...), mutagenesis site, signal peptide, splice variant, transmembrane region,	SF001948:macrophage colony-stimulating factor,
HG1155-HT4822_at	,COLONY-STIMULATING FACTOR 1, MACROPHAGE, ALT. SPLICE 3
HG1428-HT1428_s_at	HEMOGLOBIN, BETA		3d-structure, acetylation, blocked amino end, blood, chromoprotein, direct protein sequencing, disease mutation, erythrocyte, heme, heterotetramer, homotetramer, iron, metal-binding, metalloprotein, opioid peptide, oxygen carrier, oxygen transport, s-nitrosylation, transport,	IPR000971:Globin, IPR002337:Beta haemoglobin, IPR012292:Globin-related,	BETA THALASSEMIA, SICKLE CELL, TRANSFUSION-DEPENDENT HB H DISEASE,	cell, cytoplasm, cytosol, hemoglobin complex, intracellular, protein complex,		biological process unknown, biosynthesis, cellular physiological process, cellular process, establishment of localization, gas transport, localization, metabolism, nitric oxide biosynthesis, nitric oxide metabolism, nitric oxide transport, nitrogen compound metabolism, oxygen transport, physiological process, positive regulation of biological process, positive regulation of biosynthesis, positive…		binding, cation binding, heme binding, hemoglobin binding, ion binding, iron ion binding, metal ion binding, molecular function unknown, opioid peptide activity, oxygen binding, oxygen transporter activity, protein binding, receptor binding, selenium binding, signal transducer activity, tetrapyrrole binding, transition metal ion binding, transporter activity,	h_ahspPathway:Hemoglobin's Chaperone,		glycosylation site:N-linked (Glc) (glycation); in Hb A1C, metal ion-binding site:Iron (heme distal ligand), metal ion-binding site:Iron (heme proximal ligand),	SF036518:globin, SF500045:hemoglobin, vertebrate type,
HG1649-HT1652_at	ELASTASE 1, PANCREATIC		calcium, glycoprotein, hydrolase, metal-binding, protease, serine protease, signal, zymogen,	IPR001254:Peptidase S1 and S6, chymotrypsin/Hap, IPR001314:Peptidase S1A, chymotrypsin,			SM00020:Tryp_SPc,	cellular macromolecule metabolism, cellular metabolism, cellular physiological process, cellular process, cellular protein metabolism, macromolecule metabolism, metabolism, physiological process, primary metabolism, protein metabolism, proteolysis,		binding, calcium ion binding, catalytic activity, cation binding, elastase activity, endopeptidase activity, hydrolase activity, ion binding, metal ion binding, pancreatic elastase I activity, pancreatic elastase activity, peptidase activity, serine-type endopeptidase activity, serine-type peptidase activity,	h_pepiPathway:Proepithelin Conversion to Epithelin and Wound Repair Control,		active site:Charge relay system, disulfide bond, domain:Peptidase S1, glycosylation site:N-linked (GlcNAc...), metal ion-binding site:Calcium, metal ion-binding site:Calcium (via carbonyl oxygen), propeptide:Activation peptide, signal peptide,	SF001135:trypsin,
HG1649-HT1652_at	,ELASTASE 1
HG1728-HT1734_s_at	CARCINOEMBRYONIC ANTIGEN-RELATED CELL ADHESION MOLECULE 3		alternative splicing, antigen, glycoprotein, immunoglobulin domain, membrane, phosphorylation, signal, transmembrane, transmembrane protein,	IPR003599:Immunoglobulin subtype, IPR007110:Immunoglobulin-like, IPR013106:Immunoglobulin V-set,		cell, integral to membrane, intrinsic to membrane, membrane,							domain:Ig-like V-type, glycosylation site:N-linked (GlcNAc...), mutagenesis site, signal peptide, splice variant, transmembrane region,	SF002012:nonspecific cross-reacting antigen, SF002014:carcinoembryonic antigen,
HG1763-HT1780_s_at	PROLACTIN-INDUCED PROTEIN		actin binding, actin-binding, direct protein sequencing, glycoprotein, pyroglutamic acid, pyrrolidone carboxylic acid, signal,	IPR007990:Seminal vesicle autoantigen,	CANCER, PROSTATE CANCER,	extracellular region,		biological process unknown,		actin binding, binding, cytoskeletal protein binding, protein binding,			disulfide bond, glycosylation site:N-linked (GlcNAc...), signal peptide,	SF002572:prolactin-inducible protein /gross cystic disease fluid protein,
HG1800-HT1823_at	RIBOSOMAL PROTEIN S20	HSA03010:RIBOSOME, MMU03010:RIBOSOME,	direct protein sequencing, phosphorylation, protein biosynthesis, ribonucleoprotein, ribosomal protein, ribosome,	IPR001848:Ribosomal protein S10, IPR005729:Ribosomal protein S10, eukaryotic and archaeal form,		cell, cytoplasm, intracellular, intracellular non-membrane-bound organelle, intracellular organelle, non-membrane-bound organelle, organelle, protein complex, ribonucleoprotein complex, ribosome, small ribosomal subunit,		biosynthesis, cellular biosynthesis, cellular macromolecule metabolism, cellular metabolism, cellular physiological process, cellular process, cellular protein metabolism, macromolecule biosynthesis, macromolecule metabolism, metabolism, physiological process, primary metabolism, protein biosynthesis, protein metabolism,		binding, protein binding, structural constituent of ribosome, structural molecule activity,			modified residue,	SF002128:ribosomal protein S10/S20, SF500014:ribosomal protein S20,
HG1980-HT2023_at	TUBULIN, BETA 2C	HSA04540:GAP JUNCTION,	gtp-binding, microtubule, multigene family, nucleotide-binding,	IPR000158:Cell division protein FtsZ, IPR000217:Tubulin, IPR002453:Beta tubulin, IPR003008:Tubulin/FtsZ, GTPase, IPR008280:Tubulin/FtsZ, C-terminal,		cell, cytoplasm, cytoskeleton, intracellular, intracellular non-membrane-bound organelle, intracellular organelle, microtubule, microtubule cytoskeleton, non-membrane-bound organelle, organelle, protein complex,		apoptosis, cell death, cell killing, cell organization and biogenesis, cellular localization, cellular macromolecule metabolism, cellular metabolism, cellular physiological process, cellular process, cellular protein metabolism, cytoskeleton organization and biogenesis, cytoskeleton-dependent intracellular transport, death, establishment of cellular localization, establishment of localization, im…		GTP binding, GTPase activity, MHC class I protein binding, MHC protein binding, binding, catalytic activity, guanyl nucleotide binding, hydrolase activity, hydrolase activity, acting on acid anhydrides, hydrolase activity, acting on acid anhydrides, in phosphorus-containing anhydrides, nucleoside-triphosphatase activity, nucleotide binding, protein binding, purine nucleotide binding, pyrophosphat…			nucleotide phosphate-binding region:GTP,	SF002306:tubulin,
HG1980-HT2023_at	,TUBULIN, BETA 2
HG2147-HT2217_at	MUCIN 17		egf-like domain, transmembrane,	IPR000082:SEA, IPR000742:EGF-like, type 3, IPR006209:EGF-like, IPR006210:EGF, IPR013032:EGF-like region,		cellular component unknown,	SM00200:SEA,	biological process unknown,		extracellular matrix constituent, lubricant activity, extracellular matrix structural constituent, structural molecule activity,
HG2171-HT2241_r_at	ARACHIDONATE 15-LIPOXYGENASE	HSA00590:ARACHIDONIC ACID METABOLISM, HSA00591:LINOLEIC ACID METABOLISM,	dioxygenase, direct protein sequencing, fatty acid oxidation, iron, leukotriene biosynthesis, metal-binding, metalloprotein, oxidoreductase,	IPR000907:Lipoxygenase, IPR001024:Lipoxygenase, LH2, IPR001885:Mammalian lipoxygenase, IPR008976:Lipase/lipooxygenase, PLAT/LH2,		cell, membrane, plasma membrane,	SM00308:LH2,	alkene biosynthesis, alkene metabolism, biosynthesis, carboxylic acid biosynthesis, carboxylic acid metabolism, cellular biosynthesis, cellular lipid metabolism, cellular metabolism, cellular physiological process, cellular process, defense response, electron transport, establishment of localization, fatty acid biosynthesis, fatty acid metabolism, fatty acid oxidation, generation of precursor met…		arachidonate 15-lipoxygenase activity, binding, catalytic activity, cation binding, dioxygenase activity, ion binding, iron ion binding, lipoxygenase activity, metal ion binding, oxidoreductase activity, transition metal ion binding,			domain:PLAT, metal ion-binding site:Iron, metal ion-binding site:Iron (via carboxylate), mutagenesis site,	SF000316:arachidonate 5-lipoxygenase,
HG2171-HT2241_r_at	,12-LIPOXYGENASE
HG2261-HT2351_s_at	KALLIKREIN 3, (PROSTATE SPECIFIC ANTIGEN)		3d-structure, antigen, direct protein sequencing, glycoprotein, hydrolase, prostate, protease, serine protease, serine proteinase, signal, zymogen,	IPR001254:Peptidase S1 and S6, chymotrypsin/Hap, IPR001314:Peptidase S1A, chymotrypsin,		extracellular region,	SM00020:Tryp_SPc,	angiogenesis, blood vessel development, blood vessel morphogenesis, cellular macromolecule metabolism, cellular metabolism, cellular physiological process, cellular process, cellular protein metabolism, development, macromolecule metabolism, metabolism, morphogenesis, negative regulation of angiogenesis, organ development, organ morphogenesis, physiological process, primary metabolism, protein me…		catalytic activity, endopeptidase activity, hydrolase activity, peptidase activity, serine-type endopeptidase activity, serine-type peptidase activity,		Posttranslational modification, protein turnover, chaperones,	active site:Charge relay system, disulfide bond, domain:Peptidase S1, glycosylation site:N-linked (GlcNAc...), propeptide:Activation peptide, signal peptide,	SF001135:trypsin,
HG2261-HT2352_at	KALLIKREIN 3, (PROSTATE SPECIFIC ANTIGEN)		3d-structure, antigen, direct protein sequencing, glycoprotein, hydrolase, prostate, protease, serine protease, serine proteinase, signal, zymogen,	IPR001254:Peptidase S1 and S6, chymotrypsin/Hap, IPR001314:Peptidase S1A, chymotrypsin,		extracellular region,	SM00020:Tryp_SPc,	angiogenesis, blood vessel development, blood vessel morphogenesis, cellular macromolecule metabolism, cellular metabolism, cellular physiological process, cellular process, cellular protein metabolism, development, macromolecule metabolism, metabolism, morphogenesis, negative regulation of angiogenesis, organ development, organ morphogenesis, physiological process, primary metabolism, protein me…		catalytic activity, endopeptidase activity, hydrolase activity, peptidase activity, serine-type endopeptidase activity, serine-type peptidase activity,		Posttranslational modification, protein turnover, chaperones,	active site:Charge relay system, disulfide bond, domain:Peptidase S1, glycosylation site:N-linked (GlcNAc...), propeptide:Activation peptide, signal peptide,	SF001135:trypsin,
HG2566-HT4867_at	MICROTUBULE-ASSOCIATED PROTEIN TAU-LIKE										h_biopeptidesPathway:Bioactive Peptide Induced Signaling Pathway, h_p35alzheimersPathway:Deregulation of CDK5 in Alzheimers Disease,
HG2566-HT4867_at	PPND3390075										h_biopeptidesPathway:Bioactive Peptide Induced Signaling Pathway, h_p35alzheimersPathway:Deregulation of CDK5 in Alzheimers Disease,
HG2566-HT4867_at	DISINHIBITION-DEMENTIA-PARKINSONISM-AMYOTROPHY COMPLEX										h_biopeptidesPathway:Bioactive Peptide Induced Signaling Pathway, h_p35alzheimersPathway:Deregulation of CDK5 in Alzheimers Disease,
HG2566-HT4867_at	MICROTUBULE-ASSOCIATED PROTEIN TAU	HSA01510:NEURODEGENERATIVE DISORDERS, HSA04010:MAPK SIGNALING PATHWAY, HSA05010:ALZHEIMER'S DISEASE,	3d-structure, Alzheimer disease, Alzheimer's disease, acetylation, alternative splicing, cytoskeleton, direct protein sequencing, disease mutation, duplication, glycoprotein, microtubule, microtubule binding, parkinsonism, phosphorylation, tandem repeat, ubl conjugation,	IPR001084:Tubulin-binding Tau protein, IPR002955:Tau protein,	ALZHEIMER'S DISEASE, DEMENTIA, FAMILIAL ATYPICAL PROGRESSIVE SUPRANUCLEAR PALSY, FRONTOTEMPORAL DEMENTIA, FRONTOTEMPORAL DEMENTIA AND PICK-LIKE 3R AND 4R TAUOPATHY, NEURODEG, PARKINSON'S DISEASE, PRIMARY PROGRESSIVE APHASIA, PROGRESSIVE SUPRANUCLEAR PALSY, PSYCH,	axon, cell, cell projection, cytoplasm, cytoskeleton, cytosol, growth cone, intracellular, intracellular non-membrane-bound organelle, intracellular organelle, membrane, microtubule, microtubule associated complex, microtubule cytoskeleton, neuron projection, non-membrane-bound organelle, organelle, plasma membrane, protein complex, site of polarized growth, tubulin,		axon extension, axon guidance, axonogenesis, cell development, cell differentiation, cell migration, cell motility, cell organization and biogenesis, cellular macromolecule metabolism, cellular metabolism, cellular morphogenesis, cellular morphogenesis during differentiation, cellular physiological process, cellular process, cellular protein metabolism, cytoskeleton organization and biogenesis, d…		SH3 domain binding, binding, cytoskeletal protein binding, enzyme binding, lipoprotein binding, microtubule binding, protein binding, protein domain specific binding, structural constituent of cytoskeleton, structural molecule activity, tubulin binding,	h_biopeptidesPathway:Bioactive Peptide Induced Signaling Pathway, h_p35alzheimersPathway:Deregulation of CDK5 in Alzheimers Disease,		disulfide bond, glycosylation site:N-linked (Glc) (glycation); in PHF-tau, mutagenesis site, repeat:Tau/MAP motif 1, repeat:Tau/MAP motif 2, repeat:Tau/MAP motif 3, repeat:Tau/MAP motif 4, splice variant,	SF002287:microtubule-associated protein tau,
HG2566-HT4867_at	,MICROTUBULE-ASSOCIATED PROTEIN TAU, ALT. SPLICE 5, EXON 4A
HG2788-HT2896_at	S100 CALCIUM BINDING PROTEIN A6 (CALCYCLIN)		3d-structure, EF hand, calcium, calcium binding, cell cycle, cyclin, direct protein sequencing, growth regulation, mitogen,	IPR001751:Calcium-binding protein, S-100/ICaBP type, IPR002048:Calcium-binding EF-hand, IPR011992:EF-Hand type,		cell, cytoplasm, endomembrane system, envelope, intracellular, intracellular membrane-bound organelle, intracellular organelle, membrane, membrane-bound organelle, nuclear envelope, nucleus, organelle, organelle envelope,	SM00054:EFh,	axonogenesis, cell communication, cell cycle, cell development, cell differentiation, cell organization and biogenesis, cell proliferation, cell-cell signaling, cellular morphogenesis, cellular morphogenesis during differentiation, cellular physiological process, cellular process, development, fibroblast proliferation, morphogenesis, nervous system development, neurite morphogenesis, neurogenesis…		binding, calcium ion binding, cation binding, cell cycle regulator, growth factor activity, ion binding, metal ion binding, obsolete molecular function, protein binding, receptor binding, signal transducer activity,			calcium-binding region:1; low affinity, calcium-binding region:2; high affinity, domain:EF-hand 1, domain:EF-hand 2,	SF002353:S-100 protein,
HG2815-HT2931_at	MYOSIN, LIGHT POLYPEPTIDE 6, ALKALI, SMOOTH MUSCLE AND NON-MUSCLE	HSA04510:FOCAL ADHESION, HSA04530:TIGHT JUNCTION, HSA04670:LEUKOCYTE TRANSENDOTHELIAL MIGRATION,	EF hand, acetylated amino end, acetylation, alternative splicing, calcium binding, direct protein sequencing, duplication, eye, motor protein, multigene family, muscle contraction, muscle protein, myosin, smooth muscle,	IPR002048:Calcium-binding EF-hand, IPR011992:EF-Hand type,		actin cytoskeleton, cell, cytoskeleton, intracellular, intracellular non-membrane-bound organelle, intracellular organelle, myosin, non-membrane-bound organelle, organelle, protein complex,	SM00054:EFh,	development, muscle contraction, muscle development, organ development, organismal physiological process, physiological process, striated muscle development,		binding, calcium ion binding, cation binding, ion binding, metal ion binding, motor activity,			domain:EF-hand 1, domain:EF-hand 2, domain:EF-hand 3, splice variant,	SF002350:calmodulin,
HG2815-HT2931_at	,MYOSIN, LIGHT CHAIN, ALKALI, SMOOTH MUSCLE, NON-MUSCLE, ALT. SPLICE 2
HG2815-HT4023_s_at	MYOSIN, LIGHT POLYPEPTIDE 6, ALKALI, SMOOTH MUSCLE AND NON-MUSCLE	HSA04510:FOCAL ADHESION, HSA04530:TIGHT JUNCTION, HSA04670:LEUKOCYTE TRANSENDOTHELIAL MIGRATION,	EF hand, acetylated amino end, acetylation, alternative splicing, calcium binding, direct protein sequencing, duplication, eye, motor protein, multigene family, muscle contraction, muscle protein, myosin, smooth muscle,	IPR002048:Calcium-binding EF-hand, IPR011992:EF-Hand type,		actin cytoskeleton, cell, cytoskeleton, intracellular, intracellular non-membrane-bound organelle, intracellular organelle, myosin, non-membrane-bound organelle, organelle, protein complex,	SM00054:EFh,	development, muscle contraction, muscle development, organ development, organismal physiological process, physiological process, striated muscle development,		binding, calcium ion binding, cation binding, ion binding, metal ion binding, motor activity,			domain:EF-hand 1, domain:EF-hand 2, domain:EF-hand 3, splice variant,	SF002350:calmodulin,
HG2887-HT3031_at	SRY (SEX DETERMINING REGION Y)-BOX 15		DNA binding, dna-binding, nuclear protein,	IPR000135:High mobility group box HMG1 and HMG2, IPR000910:HMG1/2 (high mobility group) box,		cell, chromatin, chromosome, intracellular, intracellular membrane-bound organelle, intracellular non-membrane-bound organelle, intracellular organelle, membrane-bound organelle, non-membrane-bound organelle, nucleus, organelle,	SM00398:HMG,	DNA metabolism, DNA packaging, biopolymer metabolism, cell organization and biogenesis, cellular metabolism, cellular physiological process, cellular process, chromosome organization and biogenesis, chromosome organization and biogenesis (sensu Eukaryota), development, development of primary male sexual characteristics, development of primary sexual characteristics, establishment and/or maintenan…		DNA binding, RNA polymerase II transcription factor activity, binding, nucleic acid binding, transcription factor activity, transcription regulator activity,			DNA-binding region:HMG box,
HG2887-HT3031_at	,SRY-RELATED HMG-BOX 12 PROTEIN
HG311-HT311_at	RIBOSOMAL PROTEIN L24	HSA03010:RIBOSOME, MMU03010:RIBOSOME,	protein biosynthesis, ribonucleoprotein, ribosomal protein, ribosome,	IPR000988:Ribosomal protein L24E, IPR011017:TRASH,		cell, cytoplasm, intracellular, intracellular non-membrane-bound organelle, intracellular organelle, non-membrane-bound organelle, organelle, protein complex, ribonucleoprotein complex, ribosome,	SM00746:TRASH,	biosynthesis, cellular biosynthesis, cellular macromolecule metabolism, cellular metabolism, cellular physiological process, cellular process, cellular protein metabolism, macromolecule biosynthesis, macromolecule metabolism, metabolism, physiological process, primary metabolism, protein biosynthesis, protein metabolism,		binding, protein binding, structural constituent of ribosome, structural molecule activity,				SF002175:rat ribosomal protein L24,
HG3214-HT3391_at	RIBOSOMAL PROTEIN S27 (METALLOPANSTIMULIN 1)	HSA03010:RIBOSOME,	direct protein sequencing, metal-binding, protein biosynthesis, ribonucleoprotein, ribosomal protein, ribosome, zinc, zinc finger, zinc-finger,	IPR000592:Ribosomal protein S27E,		cell, cytoplasm, cytosol, cytosolic ribosome (sensu Eukaryota), cytosolic small ribosomal subunit (sensu Eukaryota), eukaryotic 43S preinitiation complex, eukaryotic 48S initiation complex, intracellular, intracellular non-membrane-bound organelle, intracellular organelle, non-membrane-bound organelle, organelle, protein complex, ribonucleoprotein complex, ribosome, small ribosomal subunit,		biosynthesis, cell communication, cell proliferation, cellular biosynthesis, cellular macromolecule metabolism, cellular metabolism, cellular physiological process, cellular process, cellular protein metabolism, macromolecule biosynthesis, macromolecule metabolism, metabolism, physiological process, primary metabolism, protein biosynthesis, protein metabolism, signal transduction,		RNA binding, binding, cation binding, ion binding, metal ion binding, nucleic acid binding, structural constituent of ribosome, structural molecule activity, transition metal ion binding, zinc ion binding,			sequence conflict, zinc finger region:C4-type,	SF002154:rat ribosomal protein S27,
HG3236-HT3413_f_at	,NEUROFIBROMATOSIS 2 TUMOR SUPPRESSOR
HG3342-HT3519_s_at	INHIBITOR OF DNA BINDING 1, DOMINANT NEGATIVE HELIX-LOOP-HELIX PROTEIN	HSA04350:TGF-BETA SIGNALING PATHWAY,	alternative splicing, cell cycle control, developmental protein, nuclear protein, transcription factor,	IPR001092:Basic helix-loop-helix dimerisation region bHLH, IPR011598:Helix-loop-helix DNA-binding,		cell, intracellular, intracellular membrane-bound organelle, intracellular organelle, membrane-bound organelle, nucleus, organelle,	SM00353:HLH,	cell cycle, cellular metabolism, cellular physiological process, cellular process, development, metabolism, nucleobase, nucleoside, nucleotide and nucleic acid metabolism, physiological process, primary metabolism, regulation of biological process, regulation of cell cycle, regulation of cellular metabolism, regulation of cellular physiological process, regulation of cellular process, regulation …	71.Id_proteins_G0-to-S_cell_cycle,	DNA binding, binding, nucleic acid binding, transcription factor activity, transcription regulator activity,			domain:Helix-loop-helix motif, splice variant,	SF005808:transcription repressor Id-2,
HG3355-HT3532_at	PEROXISOME PROLIFERATIVE ACTIVATED RECEPTOR, GAMMA		3d-structure, DNA binding, activator, alternative splicing, diabetes mellitus, disease mutation, dna-binding, heterodimer, metal-binding, multigene family, nuclear protein, obesity, phosphorylation, receptor, transcription, transcription regulation, zinc, zinc finger, zinc-finger,	IPR000536:Nuclear hormone receptor, ligand-binding, IPR001628:Nuclear hormone receptor, DNA-binding, IPR001723:Steroid hormone receptor, IPR003074:Peroxisome proliferator-activated receptor, IPR003077:Peroxisome proliferator-activated receptor, gamma,	BODY WEIGHT, BONE MINERAL DENSITY, CANCER, CARDIOVASCULAR, COLORECTAL CANCER, CORONARY HEART DISEASE, ESSENTIAL HYPERTENSION, EXERCISE-MEDIATED CHANGES OF INSULIN RESISTANCE, FASTING INSULIN LEVEL, HDL CHOLESTEROL/ BMI, HIGHER BODY MASS INDEX, HIGHER LEVELS OF SERUM LEPTIN, HYPERTENSION, INCREASED ANTILIPOLYTIC INSULIN SENSITIVITY, INCREASED PLASMA CONCENTRATIONS OF TOTAL CHOLESTEROL, INSULIN SEN…	cell, intracellular, intracellular membrane-bound organelle, intracellular organelle, membrane-bound organelle, nucleus, organelle,	SM00399:ZnF_C4, SM00430:HOLI,	cell communication, cell differentiation, cellular metabolism, cellular physiological process, cellular process, development, fat cell differentiation, generation of precursor metabolites and energy, lipid metabolism, metabolism, nucleobase, nucleoside, nucleotide and nucleic acid metabolism, physiological process, primary metabolism, regulation of biological process, regulation of cellular metab…		DNA binding, binding, cation binding, ion binding, ligand-dependent nuclear receptor activity, metal ion binding, nucleic acid binding, protein binding, receptor activity, sequence-specific DNA binding, signal transducer activity, steroid hormone receptor activity, transcription factor activity, transcription regulator activity, transition metal ion binding, zinc ion binding,	h_nuclearRsPathway:Nuclear Receptors in Lipid Metabolism and Toxicity, h_pparPathway:Basic mechanism of action of PPARa, h_ppargPathway:Role of PPAR-gamma Coactivators in Obesity and Thermogenesis, h_vobesityPathway:Visceral Fat Deposits and the Metabolic Syndrome,		DNA-binding region:Nuclear receptor, splice variant, zinc finger region:NR C4-type,	SF036754:Peroxisome proliferator activated receptor (PPAR),
HG3355-HT3532_at	PPAR GAMMA2										h_nuclearRsPathway:Nuclear Receptors in Lipid Metabolism and Toxicity, h_pparPathway:Basic mechanism of action of PPARa, h_ppargPathway:Role of PPAR-gamma Coactivators in Obesity and Thermogenesis, h_vobesityPathway:Visceral Fat Deposits and the Metabolic Syndrome,
HG3355-HT3532_at	,PEROXISOME PROLIFERATOR ACTIVATED RECEPTOR
HG3364-HT3541_at	RIBOSOMAL PROTEIN L37	HSA03010:RIBOSOME,	hypothetical protein, metal-binding, protein biosynthesis, ribonucleoprotein, ribosomal protein, ribosome, rna-binding, rrna-binding, zinc, zinc finger, zinc-finger,	IPR001569:Ribosomal protein L37e,		cell, cytoplasm, intracellular, intracellular non-membrane-bound organelle, intracellular organelle, non-membrane-bound organelle, organelle, protein complex, ribonucleoprotein complex, ribosome,		biosynthesis, cellular biosynthesis, cellular macromolecule metabolism, cellular metabolism, cellular physiological process, cellular process, cellular protein metabolism, macromolecule biosynthesis, macromolecule metabolism, metabolism, physiological process, primary metabolism, protein biosynthesis, protein metabolism,		RNA binding, binding, cation binding, ion binding, metal ion binding, nucleic acid binding, rRNA binding, structural constituent of ribosome, structural molecule activity, transition metal ion binding, zinc ion binding,			metal ion-binding site:Zinc, zinc finger region:C4-type,	SF002171:rat ribosomal protein L37,
HG33-HT33_at	RIBOSOMAL PROTEIN S4, X-LINKED	HSA03010:RIBOSOME,	direct protein sequencing, protein biosynthesis, ribonucleoprotein, ribosomal protein, ribosome, rna-binding,	IPR000876:Ribosomal protein S4E, IPR002942:RNA-binding S4, IPR005824:KOW,		cell, cytoplasm, intracellular, intracellular non-membrane-bound organelle, intracellular organelle, non-membrane-bound organelle, organelle, protein complex, ribonucleoprotein complex, ribosome,	SM00363:S4,	biosynthesis, cellular biosynthesis, cellular macromolecule metabolism, cellular metabolism, cellular physiological process, cellular process, cellular protein metabolism, macromolecule biosynthesis, macromolecule metabolism, metabolism, physiological process, primary metabolism, protein biosynthesis, protein metabolism,		RNA binding, binding, nucleic acid binding, structural constituent of ribosome, structural molecule activity,			domain:S4 RNA-binding,	SF002116:ribosomal protein S4,
HG3492-HT3686_at	UNCOUPLING PROTEIN 1 (MITOCHONDRIAL, PROTON CARRIER)		adipose tissue, diabetes mellitus, duplication, inner membrane, membrane, mitochondrion, obesity, transmembrane, transmembrane protein, transport,	IPR001993:Mitochondrial substrate carrier, IPR002030:Mitochondrial brown fat uncoupling protein, IPR002067:Mitochondrial carrier protein, IPR002113:Adenine nucleotide translocator 1,	METABOLIC, OVERFEEDING, TYPE 2 DIABETES,	cell, cell fraction, cytoplasm, envelope, integral to membrane, intracellular, intracellular membrane-bound organelle, intracellular organelle, intrinsic to membrane, membrane, membrane fraction, membrane-bound organelle, mitochondrial envelope, mitochondrial inner membrane, mitochondrial membrane, mitochondrion, organelle, organelle envelope, organelle inner membrane, organelle membrane,		cation transport, cell organization and biogenesis, cellular localization, cellular metabolism, cellular physiological process, cellular process, establishment of cellular localization, establishment of localization, generation of precursor metabolites and energy, hydrogen transport, intracellular transport, ion transport, localization, metabolism, mitochondrial transport, monovalent inorganic ca…		binding, transporter activity,			repeat:Solcar 1, repeat:Solcar 2, repeat:Solcar 3, transmembrane region,	SF002458:ADP,ATP carrier protein,
HG3492-HT3686_at	,UNCOUPLING PROTEIN UCP
HG3549-HT3751_at	RIBOSOMAL PROTEIN L10	HSA03010:RIBOSOME,	cytosol, direct protein sequencing, mitochondrion, protein biosynthesis, ribonucleoprotein, ribosomal protein, ribosome,	IPR001197:Ribosomal protein L10E,		cell, cytoplasm, cytosol, cytosolic large ribosomal subunit (sensu Eukaryota), cytosolic ribosome (sensu Eukaryota), intracellular, intracellular membrane-bound organelle, intracellular non-membrane-bound organelle, intracellular organelle, large ribosomal subunit, membrane-bound organelle, mitochondrion, non-membrane-bound organelle, organelle, protein complex, ribonucleoprotein complex, ribosom…		biosynthesis, cellular biosynthesis, cellular macromolecule metabolism, cellular metabolism, cellular physiological process, cellular process, cellular protein metabolism, macromolecule biosynthesis, macromolecule metabolism, metabolism, physiological process, primary metabolism, protein biosynthesis, protein metabolism,		structural constituent of ribosome, structural molecule activity,			sequence conflict,	SF005590:ribosomal protein L10,
HG3549-HT3751_at	DNA SEGMENT ON CHROMOSOME X (UNIQUE) 648 EXPRESSED SEQUENCE
HG3549-HT3751_at	LOC88324
HG3549-HT3751_at	,WILM TUMOR-RELATED PROTEIN
HG3566-HT3769_at	,ZINC FINGER PROTEIN
HG3576-HT3779_f_at	MAJOR HISTOCOMPATIBILITY COMPLEX, CLASS II, DR BETA 1	HSA04514:CELL ADHESION MOLECULES (CAMS), HSA04612:ANTIGEN PROCESSING AND PRESENTATION, HSA04640:HEMATOPOIETIC CELL LINEAGE, HSA04940:TYPE I DIABETES MELLITUS,	3d-structure, direct protein sequencing, glycoprotein, heterodimer, immune response, immunoglobulin domain, membrane, mhc ii, signal, transmembrane, transmembrane protein,	IPR000353:MHC class II, beta chain, N-terminal, IPR003006:Immunoglobulin/major histocompatibility complex, IPR003597:Immunoglobulin C1 type, IPR007110:Immunoglobulin-like,	ASTHMA, ATOPY, CANCER, CERVICAL CANCER, CROHN'S DISEASE, GASTRIC ADENOCARCINOMA, HEPATITIS, HEPATITIS B, IMMUNE, INFECTION, KAPOSI'S SARCOMA, METABOLIC, MICROSCOPIC POLYANGIITIS, MITE-SENSITIVE ASTHMA, MULTIPLE SCLEROSIS, RHEUMATIC DISEASES, RHEUMATOID ARTHRITIS, SARCOIDOSIS, SPT (COCKROACH), SPT (HDM), SYSTEMIC LUPUS ERYTHEMATOSUS, SYSTEMIC SCLEROSIS, TOTAL IGE, TYPE 1 DIABETES, TYPE 2 DIABETES,	cell, integral to membrane, integral to plasma membrane, intrinsic to membrane, intrinsic to plasma membrane, membrane, plasma membrane,	SM00407:IGc1,	antigen presentation, antigen presentation, endogenous antigen, antigen presentation, exogenous antigen, antigen processing, antigen processing, endogenous antigen via MHC class I, antigen processing, exogenous antigen via MHC class II, cell communication, cellular physiological process, cellular process, defense response, detection of biotic stimulus, detection of external stimulus, detection of…		MHC class I receptor activity, MHC class II receptor activity, receptor activity, signal transducer activity, transmembrane receptor activity,			disulfide bond, domain:Ig-like C1-type, glycosylation site:N-linked (GlcNAc...), signal peptide, transmembrane region,	SF001991:class II histocompatibility antigen,
HG3576-HT3779_f_at	,MAJOR HISTOCOMPATIBILITY COMPLEX, CLASS II BETA W52
HG371-HT26388_s_at	MUCIN 1, TRANSMEMBRANE		actin-binding, alternative splicing, cytoskeleton, direct protein sequencing, glycoprotein, membrane, phosphoprotein, phosphorylation, signal, tandem repeat, transmembrane, transmembrane protein,	IPR000082:SEA, IPR000194:ATPase, F1/V1/A1 complex, alpha/beta subunit, nucleotide-binding, IPR001545:Gonadotropin, beta chain,	ASTHMA, CANCER, ENDOMETRIAL CARCINOMA, IMMUNE, PREMALIGNANT ORAL LESIONS AND ORAL SQUAMOUS CELL CARCINOMA,	cell, cytoskeleton, extracellular region, integral to membrane, integral to plasma membrane, intracellular, intracellular non-membrane-bound organelle, intracellular organelle, intrinsic to membrane, intrinsic to plasma membrane, membrane, non-membrane-bound organelle, organelle, plasma membrane,	SM00200:SEA,			actin binding, binding, cytoskeletal protein binding, hormone activity, protein binding, receptor binding, signal transducer activity,			domain:SEA, glycosylation site:N-linked (GlcNAc...), mutagenesis site, repeat:1, repeat:10, repeat:11, repeat:12, repeat:13, repeat:14, repeat:15, repeat:16, repeat:17, repeat:18, repeat:19, repeat:2, repeat:20, repeat:21, repeat:22, repeat:23, repeat:24, repeat:25, repeat:26, repeat:27, repeat:28, repeat:29, repeat:3, repeat:30, repeat:31, repeat:32, repeat:33, repeat:34, repeat:35, repeat:36, r…	SF002580:polymorphic epithelial mucin,
HG3987-HT4257_at	,CPG-ENRICHED DNA, CLONE E06
HG3991-HT4261_r_at	SH3-DOMAIN BINDING PROTEIN 2	HSA04650:NATURAL KILLER CELL MEDIATED CYTOTOXICITY,	3D-structure, alternative splicing, disease mutation, sh2 domain, sh3-binding,	IPR000980:SH2 motif, IPR001849:Pleckstrin-like, IPR011993:Pleckstrin homology-type,			SM00233:PH, SM00252:SH2,	cell communication, cellular process, intracellular signaling cascade, signal transduction,		SH3/SH2 adaptor activity, binding, protein binding, protein binding, bridging, signal transducer activity,			domain:PH, domain:SH2, splice variant,
HG3991-HT4261_r_at	CHERUBISM
HG3991-HT4261_r_at	,CPG-ENRICHED DNA, CLONE E18
HG4020-HT4290_s_at	TRANSGLUTAMINASE 4 (PROSTATE)		acyltransferase, aminoacyltransferase, calcium, calcium binding, metal-binding, transferase,	IPR001102:Protein-glutamine gamma-glutamyltransferase, IPR002931:Transglutaminase-like,		cellular component unknown,	SM00460:TGc,	biopolymer metabolism, biopolymer modification, cellular macromolecule metabolism, cellular metabolism, cellular physiological process, cellular process, cellular protein metabolism, macromolecule metabolism, metabolism, peptide cross-linking, physiological process, primary metabolism, protein amino acid polyamination, protein metabolism, protein modification,		acyltransferase activity, binding, calcium ion binding, catalytic activity, cation binding, ion binding, metal ion binding, protein-glutamine gamma-glutamyltransferase activity, transferase activity, transferase activity, transferring acyl groups, transferase activity, transferring amino-acyl groups, transferase activity, transferring groups other than amino-acyl groups,			metal ion-binding site:Calcium,	SF000459:protein-glutamine gamma-glutamyltransferase,
HG4036-HT4306_at	HYPOTHETICAL PROTEIN DKFZP547I224
HG4036-HT4306_at	,RETINOBLASTOMA 1
HG4319-HT4589_at	RIBOSOMAL PROTEIN L5	HSA03010:RIBOSOME,	direct protein sequencing, nuclear protein, phosphoprotein, protein biosynthesis, ribonucleoprotein, ribosomal protein, ribosome, rna-binding, rrna-binding,	IPR005484:Ribosomal protein L18P/L5E, IPR005485:Eukaryotic ribosomal protein L5,		cell, cytoplasm, cytosol, cytosolic large ribosomal subunit (sensu Eukaryota), cytosolic ribosome (sensu Eukaryota), intracellular, intracellular membrane-bound organelle, intracellular non-membrane-bound organelle, intracellular organelle, large ribosomal subunit, membrane-bound organelle, non-membrane-bound organelle, nucleus, organelle, protein complex, ribonucleoprotein complex, ribosome,		biosynthesis, cellular biosynthesis, cellular macromolecule metabolism, cellular metabolism, cellular physiological process, cellular process, cellular protein metabolism, macromolecule biosynthesis, macromolecule metabolism, metabolism, physiological process, primary metabolism, protein biosynthesis, protein metabolism,		5S rRNA binding, RNA binding, binding, nucleic acid binding, protein binding, rRNA binding, structural constituent of ribosome, structural molecule activity,				SF002169:rat ribosomal protein L5,
HG4542-HT4947_at	RIBOSOMAL PROTEIN L15	HSA03010:RIBOSOME,	ribonucleoprotein, ribosomal protein,	IPR000439:Ribosomal protein L15e, IPR012678:Ribosomal L23 and L15e, core,		cell, cytoplasm, intracellular, intracellular non-membrane-bound organelle, intracellular organelle, non-membrane-bound organelle, organelle, protein complex, ribonucleoprotein complex, ribosome,		biosynthesis, cellular biosynthesis, cellular macromolecule metabolism, cellular metabolism, cellular physiological process, cellular process, cellular protein metabolism, macromolecule biosynthesis, macromolecule metabolism, metabolism, physiological process, primary metabolism, protein biosynthesis, protein metabolism,		structural constituent of ribosome, structural molecule activity,				SF002222:rat ribosomal protein L15,
HG613-HT613_at	RIBOSOMAL PROTEIN S12	HSA03010:RIBOSOME,	blocked amino end, direct protein sequencing, protein biosynthesis, ribonucleoprotein, ribosomal protein, ribosome,	IPR000530:Ribosomal protein S12E, IPR004038:Ribosomal protein L7Ae/L30e/S12e/Gadd45,		cell, cytoplasm, cytosol, cytosolic ribosome (sensu Eukaryota), cytosolic small ribosomal subunit (sensu Eukaryota), eukaryotic 43S preinitiation complex, eukaryotic 48S initiation complex, intracellular, intracellular non-membrane-bound organelle, intracellular organelle, non-membrane-bound organelle, organelle, protein complex, ribonucleoprotein complex, ribosome, small ribosomal subunit,		biosynthesis, cellular biosynthesis, cellular macromolecule metabolism, cellular metabolism, cellular physiological process, cellular process, cellular protein metabolism, macromolecule biosynthesis, macromolecule metabolism, metabolism, physiological process, primary metabolism, protein biosynthesis, protein metabolism,		RNA binding, binding, nucleic acid binding, structural constituent of ribosome, structural molecule activity,				SF002132:rat ribosomal protein S12,
HG821-HT821_at	RIBOSOMAL PROTEIN S13	HSA03010:RIBOSOME,	Phosphorylation, direct protein sequencing, protein biosynthesis, ribonucleoprotein, ribosomal protein, ribosome,	IPR000589:Ribosomal protein S15, IPR012606:Ribosomal S13S15 N-terminal,		cell, cytoplasm, intracellular, intracellular non-membrane-bound organelle, intracellular organelle, non-membrane-bound organelle, organelle, protein complex, ribonucleoprotein complex, ribosome,		biosynthesis, cellular biosynthesis, cellular macromolecule metabolism, cellular metabolism, cellular physiological process, cellular process, cellular protein metabolism, macromolecule biosynthesis, macromolecule metabolism, metabolism, physiological process, primary metabolism, protein biosynthesis, protein metabolism,		binding, protein binding, structural constituent of ribosome, structural molecule activity,				SF002136:rat ribosomal protein S13,
HG987-HT987_at	INSULIN-LIKE GROWTH FACTOR BINDING PROTEIN 7		direct protein sequencing, glycoprotein, growth factor binding, immunoglobulin domain, signal,	IPR000867:Insulin-like growth factor-binding protein, IGFBP, IPR002350:Proteinase inhibitor I1, Kazal, IPR003599:Immunoglobulin subtype, IPR007110:Immunoglobulin-like, IPR011390:Insulin-like growth factor binding protein related protein (IGFBP-rP), MAC25, IPR011497:Protease inhibitor, Kazal-type, IPR013098:Immunoglobulin I-set,	BREAST CARCINOMA, CANCER,	extracellular region,	SM00121:IB, SM00280:KAZAL, SM00409:IG,	cell growth, cell organization and biogenesis, cell proliferation, cellular morphogenesis, cellular physiological process, cellular process, development, growth, morphogenesis, negative regulation of biological process, negative regulation of cell proliferation, negative regulation of cellular physiological process, negative regulation of cellular process, negative regulation of physiological pro…		binding, growth factor binding, insulin-like growth factor binding, protein binding,			disulfide bond, domain:IGFBP, domain:Ig-like C2-type, domain:Kazal-like, glycosylation site:N-linked (GlcNAc...), signal peptide,	SF018239:IGFBP-related protein, MAC25 type,
J00105_s_at	BETA-2-MICROGLOBULIN	HSA04612:ANTIGEN PROCESSING AND PRESENTATION,	3d-structure, direct protein sequencing, heterodimer, immune response, immunoglobulin domain, mhc i, pyrrolidone carboxylic acid, signal,	IPR003006:Immunoglobulin/major histocompatibility complex, IPR003597:Immunoglobulin C1 type, IPR007110:Immunoglobulin-like,	IMMUNE, TYPE 1 DIABETES,	extracellular region,	SM00407:IGc1,	antigen presentation, antigen presentation, endogenous antigen, antigen processing, antigen processing, endogenous antigen via MHC class I, defense response, immune response, organismal physiological process, physiological process, response to biotic stimulus, response to stimulus,		MHC class I receptor activity, receptor activity, signal transducer activity, transmembrane receptor activity,	h_ctlPathway:CTL mediated immune response against target cells, h_mhcPathway:Antigen Processing and Presentation, h_nkcellsPathway:Ras-Independent pathway in NK cell-mediated cytotoxicity,		disulfide bond, domain:Ig-like C1-type, signal peptide,	SF001988:immunoglobulin C region,
J00117_f_at	CHORIONIC GONADOTROPIN, BETA POLYPEPTIDE		3d-structure, chorion, direct protein sequencing, glycoprotein, hormone, pharmaceutical, pituitary, signal,	IPR001545:Gonadotropin, beta chain, IPR002400:Growth factor, cystine knot, IPR006208:Cystine knot,		cell, cell fraction, extracellular region, soluble fraction,	SM00068:GHB,	apoptosis, cell communication, cell death, cell-cell signaling, cellular physiological process, cellular process, death, female gamete generation, gametogenesis, physiological process, programmed cell death, reproduction, sexual reproduction, signal transduction,		binding, hormone activity, protein binding, receptor binding, signal transducer activity,			disulfide bond, glycosylation site:N-linked (GlcNAc...), glycosylation site:O-linked (GalNAc...), signal peptide,	SF001824:pituitary glycoprotein hormone beta chain,
J00117_f_at	CHORIONIC GONADOTROPIN, BETA POLYPEPTIDE 2		chorion,	IPR001545:Gonadotropin, beta chain, IPR006208:Cystine knot,		extracellular region,				binding, hormone activity, protein binding, receptor binding, signal transducer activity,
J00117_f_at	CHORIONIC GONADOTROPIN, BETA POLYPEPTIDE 1
J00124_at	KERATIN 14 (EPIDERMOLYSIS BULLOSA SIMPLEX, DOWLING-MEARA, KOEBNER)	HSA01430:CELL COMMUNICATION,	coiled coil, disease mutation, heterotetramer, intermediate filament, keratin,	IPR001664:Intermediate filament protein, IPR002040:Tachykinin/Neurokinin, IPR002957:Keratin, type I, IPR013055:Tachykinin/Neurokinin like,		cell, cellular component unknown, cytoskeleton, intermediate filament, intermediate filament cytoskeleton, intracellular, intracellular non-membrane-bound organelle, intracellular organelle, non-membrane-bound organelle, organelle,		biological process unknown, development, ectoderm development, epidermis development, tissue development,		structural constituent of cytoskeleton, structural constituent of epidermis, structural molecule activity,			sequence conflict, site:Stutter,
J00231_f_at	IMMUNOGLOBULIN HEAVY CONSTANT GAMMA 3 (G3M MARKER)		direct protein sequencing, glycoprotein, immunoglobulin, immunoglobulin c region, immunoglobulin domain, pyrrolidone carboxylic acid,	IPR003006:Immunoglobulin/major histocompatibility complex, IPR003596:Immunoglobulin V-type, IPR003597:Immunoglobulin C1 type, IPR003599:Immunoglobulin subtype, IPR007110:Immunoglobulin-like, IPR013106:Immunoglobulin V-set,		cell, cell fraction, membrane fraction,	SM00406:IGv, SM00407:IGc1, SM00409:IG,	defense response, immune response, organismal physiological process, physiological process, response to biotic stimulus, response to stimulus,		antigen binding, binding,			disulfide bond, glycosylation site:N-linked (GlcNAc...),
J02611_at	APOLIPOPROTEIN D		3d-structure, direct protein sequencing, glycoprotein, lipid binding, lipid transport, lipid-binding, lipoprotein, plasma, pyroglutamic acid, pyrrolidone carboxylic acid, signal, transport,	IPR000566:Lipocalin-related protein and Bos/Can/Equ allergen, IPR002345:Lipocalin, IPR002969:Apolipoprotein D, IPR012674:Calycin, IPR013208:Lipocalin-like,	METABOLIC, TYPE 2 DIABETES,	extracellular region, extracellular space,		cellular physiological process, cellular process, establishment of localization, lipid binding, lipid metabolism, lipid transport, localization, metabolism, obsolete biological process, physiological process, primary metabolism, transport,		binding, high-density lipoprotein binding, lipid binding, lipid transporter activity, lipoprotein binding, protein binding, transporter activity,			disulfide bond, glycosylation site:N-linked (GlcNAc...), signal peptide,	SF036893:lipocalin, ApoD type,
J02854_at	MYOSIN, LIGHT POLYPEPTIDE 9, REGULATORY		EF hand, acetylation, calcium, motor protein, multigene family, muscle protein, myosin, phosphoprotein, phosphorylation, smooth muscle,	IPR002048:Calcium-binding EF-hand, IPR011992:EF-Hand type,		actin cytoskeleton, cell, contractile fiber, cytoplasm, cytoskeleton, intracellular, intracellular non-membrane-bound organelle, intracellular organelle, muscle myosin, myosin, myosin II, non-membrane-bound organelle, organelle, protein complex,	SM00054:EFh,	muscle contraction, organismal physiological process, physiological process, regulation of biological process, regulation of muscle contraction, regulation of organismal physiological process, regulation of physiological process,		binding, calcium ion binding, cation binding, ion binding, metal ion binding, motor activity, structural constituent of muscle, structural molecule activity,			domain:EF-hand 1, domain:EF-hand 2, domain:EF-hand 3,	SF002350:calmodulin,
J03040_at	SECRETED PROTEIN, ACIDIC, CYSTEINE-RICH (OSTEONECTIN)		3d-structure, EF hand, basement membrane, calcium, calcium binding, collagen binding, copper, direct protein sequencing, duplication, extracellular matrix, glycoprotein, hydroxyapatite binding, phosphoprotein, signal,	IPR001999:Osteonectin-like, IPR002048:Calcium-binding EF-hand, IPR002350:Proteinase inhibitor I1, Kazal, IPR003645:Follistatin-like, N-terminal, IPR011992:EF-Hand type,	NORMAL VARIATION, NORMALVARIATION,	basement membrane, extracellular matrix, extracellular matrix (sensu Metazoa), extracellular region,	SM00274:FOLN, SM00280:KAZAL,	biomineral formation, bone remodeling, cell communication, cell surface receptor linked signal transduction, cellular process, development, enzyme linked receptor protein signaling pathway, organ development, organismal physiological process, ossification, physiological process, signal transduction, skeletal development, tissue development, tissue remodeling, transmembrane receptor protein tyrosi…		binding, calcium ion binding, cation binding, collagen binding, copper ion binding, ion binding, metal ion binding, protein binding, transition metal ion binding,			disulfide bond, domain:EF-hand, domain:Follistatin-like, domain:Kazal-like, glycosylation site:N-linked (GlcNAc...), signal peptide,	SF002576:osteonectin,
J03069_rna1_at	V-MYC MYELOCYTOMATOSIS VIRAL ONCOGENE HOMOLOG 2 (AVIAN)		DNA binding, dna-binding, leucine zipper, nuclear protein, nucleus, phosphorylation, transforming protein,	IPR000425:Major intrinsic protein, IPR001092:Basic helix-loop-helix dimerisation region bHLH, IPR002418:Transcription regulator Myc, IPR011598:Helix-loop-helix DNA-binding, IPR012682:Transcription regulator Myc, N-terminal,		cell, intracellular, intracellular membrane-bound organelle, intracellular organelle, membrane-bound organelle, nucleus, organelle,	SM00353:HLH,	cellular metabolism, cellular physiological process, cellular process, metabolism, nucleobase, nucleoside, nucleotide and nucleic acid metabolism, physiological process, primary metabolism, regulation of biological process, regulation of cellular metabolism, regulation of cellular physiological process, regulation of cellular process, regulation of metabolism, regulation of nucleobase, nucleoside…		DNA binding, binding, nucleic acid binding, transcription factor activity, transcription regulator activity,			DNA-binding region:Basic motif, domain:Helix-loop-helix motif,	SF001705:myc transforming protein,
J03077_s_at	PROSAPOSIN (VARIANT GAUCHER DISEASE AND VARIANT METACHROMATIC LEUKODYSTROPHY)		3d-structure, alternative splicing, direct protein sequencing, disease mutation, gaucher disease, glycoprotein, gm2-gangliosidosis, lipid metabolism, lysosomal storage disease, lysosome, metachromatic leukodystrophy, signal, sphingolipid metabolism,	IPR003119:Saposin type A, IPR007856:Saposin-like type B, 1, IPR008138:Saposin-like type B, 2, IPR008139:Saposin B, IPR008140:Saposin B subdomain, IPR008373:Saposin, IPR009007:Peptidase aspartic, catalytic,		cell, cytoplasm, extracellular region, extracellular space, integral to membrane, intracellular, intracellular membrane-bound organelle, intracellular organelle, intrinsic to membrane, lysosome, lytic vacuole, membrane, membrane-bound organelle, organelle, vacuole,	SM00162:SAPA, SM00741:SapB,	cell organization and biogenesis, cellular lipid metabolism, cellular metabolism, cellular physiological process, cellular process, establishment of localization, glycolipid metabolism, glycosphingolipid metabolism, lipid metabolism, lipid transport, localization, lysosome organization and biogenesis, membrane lipid metabolism, metabolism, organelle organization and biogenesis, physiological proc…		binding, enzyme activator activity, enzyme regulator activity, lipid binding,			disulfide bond, domain:Saposin A-type 1, domain:Saposin A-type 2, domain:Saposin B-type 1, domain:Saposin B-type 2, domain:Saposin B-type 3, domain:Saposin B-type 4, glycosylation site:N-linked (GlcNAc...), glycosylation site:N-linked (GlcNAc...) (complex); except in MLD variant Ile-217, mutagenesis site, signal peptide, splice variant,	SF002431:saposin,
J03191_at	PROFILIN 1	HSA04810:REGULATION OF ACTIN CYTOSKELETON,	3d-structure, Phosphorylation, acetylation, actin binding, actin-binding, blocked amino end, cytoskeleton, direct protein sequencing, multigene family,	IPR002097:Profilin/allergen, IPR005454:Mammalian profilin,		actin cytoskeleton, cell, cytoskeleton, intracellular, intracellular non-membrane-bound organelle, intracellular organelle, non-membrane-bound organelle, organelle,	SM00392:PROF,	actin cytoskeleton organization and biogenesis, actin filament-based process, cell organization and biogenesis, cellular physiological process, cellular process, cytoskeleton organization and biogenesis, organelle organization and biogenesis, physiological process,		actin binding, actin monomer binding, binding, cytoskeletal protein binding, protein binding,	h_ecmPathway:Erk and PI-3 Kinase Are Necessary for Collagen Binding in Corneal Epithelia, h_rhoPathway:Rho cell motility signaling pathway,			SF002342:profilin,
J03464_s_at	COLLAGEN, TYPE I, ALPHA 2	HSA01430:CELL COMMUNICATION, HSA04510:FOCAL ADHESION, HSA04512:ECM-RECEPTOR INTERACTION,	bone, coiled coil, collagen, deafness, direct protein sequencing, disease mutation, dwarfism, ehlers-danlos syndrome, extracellular matrix, glycoprotein, hydroxylation, hydroxylysine, hydroxyproline, pyroglutamic acid, pyrrolidone carboxylic acid, signal, skin, structural protein, trimer, triple helix,	IPR000885:Fibrillar collagen, C-terminal, IPR008160:Collagen triple helix repeat, IPR008161:Collagen helix repeat,	CARDIOVASCULAR, FRACTURES, INTRACRANIAL ANEURYSMS, METABOLIC, NORMAL VARIATION, OSTEOPOROSIS, SYSTEMIC SCLEROSIS,	cell, collagen, collagen type I, cytoplasm, extracellular matrix, extracellular matrix (sensu Metazoa), extracellular region, fibrillar collagen, intracellular,	SM00038:COLFI,	anion transport, biological process unknown, cell communication, cell surface receptor linked signal transduction, cellular physiological process, cellular process, development, enzyme linked receptor protein signaling pathway, establishment of localization, inorganic anion transport, ion transport, localization, neurophysiological process, organ development, organismal physiological process, pho…		extracellular matrix structural constituent, structural constituent of bone, structural molecule activity,			glycosylation site:N-linked (GlcNAc...), propeptide:C-terminal propeptide, propeptide:N-terminal propeptide, signal peptide,
J03592_at	SOLUTE CARRIER FAMILY 25 (MITOCHONDRIAL CARRIER; ADENINE NUCLEOTIDE TRANSLOCATOR), MEMBER 6	HSA04020:CALCIUM SIGNALING PATHWAY,	acetylation, apoptosis, direct protein sequencing, duplication, homodimer, inner membrane, membrane, mitochondrion, multigene family, transmembrane, transmembrane protein, transport,	IPR001993:Mitochondrial substrate carrier, IPR002030:Mitochondrial brown fat uncoupling protein, IPR002067:Mitochondrial carrier protein, IPR002113:Adenine nucleotide translocator 1,		cell, cytoplasm, envelope, integral to membrane, intracellular, intracellular membrane-bound organelle, intracellular organelle, intrinsic to membrane, membrane, membrane-bound organelle, mitochondrial envelope, mitochondrial inner membrane, mitochondrial inner membrane presequence translocase complex, mitochondrial membrane, mitochondrion, organelle, organelle envelope, organelle inner membrane,…		apoptosis, cell death, cell organization and biogenesis, cellular localization, cellular physiological process, cellular process, death, establishment of cellular localization, establishment of localization, intracellular transport, localization, mitochondrial transport, physiological process, programmed cell death, transport,		ATP:ADP antiporter activity, antiporter activity, binding, carrier activity, electrochemical potential-driven transporter activity, porter activity, solute:solute antiporter activity, transporter activity,	h_etcPathway:Electron Transport Reaction in Mitochondria,		binding site:Nucleotide, repeat:Solcar 1, repeat:Solcar 2, repeat:Solcar 3, transmembrane region,	SF002458:ADP,ATP carrier protein,
J03779_at	MEMBRANE METALLO-ENDOPEPTIDASE (NEUTRAL ENDOPEPTIDASE, ENKEPHALINASE, CALLA, CD10)	HSA04640:HEMATOPOIETIC CELL LINEAGE, HSA05010:ALZHEIMER'S DISEASE,	3d-structure, glycoprotein, hydrolase, membrane, metal-binding, metalloprotease, metalloproteinase, oligopeptidase, protease, signal-anchor, surface antigen, transmembrane, transmembrane protein, zinc,	IPR000718:Peptidase M13, neprilysin, IPR006025:Peptidase M, neutral zinc metallopeptidases, zinc-binding site, IPR008753:Peptidase M13,	ALZHEIMER'S DISEASE, ANXIETY, NEURODEG, PSYCH,	cell, integral to membrane, integral to plasma membrane, intrinsic to membrane, intrinsic to plasma membrane, membrane, plasma membrane,		cell communication, cell-cell signaling, cellular macromolecule metabolism, cellular metabolism, cellular physiological process, cellular process, cellular protein metabolism, macromolecule metabolism, metabolism, physiological process, primary metabolism, protein metabolism, proteolysis,		binding, catalytic activity, cation binding, endopeptidase activity, hydrolase activity, ion binding, metal ion binding, metalloendopeptidase activity, neprilysin activity, peptidase activity, transition metal ion binding, zinc ion binding,			active site:Proton donor, binding site:Substrate carboxyl, disulfide bond, glycosylation site:N-linked (GlcNAc...), metal ion-binding site:Zinc (catalytic), transmembrane region,	SF001194:neprilysin,
J03801_f_at	LYSOZYME (RENAL AMYLOIDOSIS)		3d-structure, amyloid, antimicrobial, bacteriolytic enzyme, direct protein sequencing, disease mutation, glycosidase, hydrolase, polysaccharide degradation, signal,	IPR000974:Glycoside hydrolase, family 22, lysozyme, IPR001916:Glycoside hydrolase, family 22,		extracellular region,	SM00263:LYZ1,	antibacterial humoral response, antibacterial humoral response (sensu Protostomia), antimicrobial humoral response, antimicrobial humoral response (sensu Protostomia), biopolymer metabolism, carbohydrate metabolism, catabolism, cell death, cell wall catabolism, cellular catabolism, cellular metabolism, cellular physiological process, cellular process, cytolysis, death, defense response, defense r…		catalytic activity, hydrolase activity, hydrolase activity, acting on glycosyl bonds, lysozyme activity,			disulfide bond, signal peptide,	SF001064:lysozyme c,
J03890_rna1_at	SURFACTANT, PULMONARY-ASSOCIATED PROTEIN C		alternative splicing, direct protein sequencing, gaseous exchange, lipoprotein, lung, palmitate, pulmonary surfactant, respiratory distress syndrome, surface film, thiolester bond,	IPR001729:Surfactant-associated polypeptide, IPR007084:BRICHOS, IPR011560:Surfactant-associated polypeptide/chondromodulin-I precursor,	FIBROSING LUNG DISEASE, INTERSTITIAL LUNG DISEASE,	extracellular region, extracellular space,	SM00019:SF_P,	homeostasis, organismal physiological process, physiological process, regulation of liquid surface tension, respiratory gaseous exchange,					domain:BRICHOS, lipid moiety-binding region:S-palmitoyl cysteine, splice variant,	SF002432:pulmonary surfactant protein C,
J04164_at	INTERFERON INDUCED TRANSMEMBRANE PROTEIN 1 (9-27)	HSA04662:B CELL RECEPTOR SIGNALING PATHWAY,	interferon induction, membrane, transmembrane,	IPR007593:Interferon-induced transmembrane protein,		cell, integral to membrane, intrinsic to membrane, membrane, plasma membrane,		cell communication, cell cycle, cell proliferation, cell surface receptor linked signal transduction, cellular physiological process, cellular process, defense response, immune response, negative regulation of biological process, negative regulation of cell proliferation, negative regulation of cellular physiological process, negative regulation of cellular process, negative regulation of physiol…		binding, protein binding, signal transducer activity,			sequence conflict, transmembrane region,	SF016581:Not Yet Assigned,
J04456_at	LECTIN, GALACTOSIDE-BINDING, SOLUBLE, 1 (GALECTIN 1)		3d-structure, acetylated amino end, acetylation, direct protein sequencing, glycoprotein, lectin, multigene family,	IPR001079:Galectin, galactose-binding lectin, IPR013320:Concanavalin A-like lectin/glucanase, subgroup,		cell, cytoplasm, intracellular,	SM00276:GLECT,	I-kappaB kinase/NF-kappaB cascade, apoptosis, cell communication, cell death, cellular physiological process, cellular process, death, intracellular signaling cascade, physiological process, positive regulation of I-kappaB kinase/NF-kappaB cascade, positive regulation of biological process, positive regulation of cellular process, positive regulation of signal transduction, programmed cell death,…		binding, carbohydrate binding, lectin, obsolete molecular function, signal transducer activity, sugar binding,				SF002691:beta-galactoside-binding lectin,
J04617_s_at	EUKARYOTIC TRANSLATION ELONGATION FACTOR 1 ALPHA 1		3d-structure, GTP binding, P-loop, Phosphorylation, RNA binding, direct protein sequencing, elongation factor, gtp-binding, methylated amino acid, methylation, multigene family, nucleotide binding, nucleotide-binding, phosphoprotein, protein biosynthesis, receptor,	IPR000795:Protein synthesis factor, GTP-binding, IPR004160:Elongation factor Tu, C-terminal, IPR004161:Elongation factor Tu, domain 2, IPR004539:Translation elongation factor EF-1, alpha subunit,		cell, cytoplasm, intracellular,		biosynthesis, cellular biosynthesis, cellular macromolecule metabolism, cellular metabolism, cellular physiological process, cellular process, cellular protein metabolism, macromolecule biosynthesis, macromolecule metabolism, metabolism, physiological process, primary metabolism, protein biosynthesis, protein metabolism, regulation of biological process, regulation of biosynthesis, regulation of …		GTP binding, GTPase activity, RNA binding, binding, catalytic activity, guanyl nucleotide binding, hydrolase activity, hydrolase activity, acting on acid anhydrides, hydrolase activity, acting on acid anhydrides, in phosphorus-containing anhydrides, nucleic acid binding, nucleoside-triphosphatase activity, nucleotide binding, protein binding, purine nucleotide binding, pyrophosphatase activity, r…	h_Ccr5Pathway:Pertussis toxin-insensitive CCR5 Signaling in Macrophage, h_IL12Pathway:IL12 and Stat4 Dependent Signaling Pathway in Th1 Development, h_WNVpathway:West Nile Virus, h_nktPathway:Selective expression of chemokine receptors during T-cell polarization, h_no2il12Pathway:NO2-dependent IL 12 Pathway in NK cells, h_tcapoptosisPathway:HIV Induced T Cell Apoptosis,	Translation, ribosomal structure and biogenesis,	binding site:Glycerylphosphorylethanolamine (covalent), nucleotide phosphate-binding region:GTP,	SF003007:translation elongation factor Tu,
K00629_f_at	,HUMAN KPNI REPEAT MRNA (CDNA CLONE PCD-KPNI-4), 3' END.
K01396_at	SERPIN PEPTIDASE INHIBITOR, CLADE A (ALPHA-1 ANTIPROTEINASE, ANTITRYPSIN), MEMBER 1	HSA04610:COMPLEMENT AND COAGULATION CASCADES,	3d-structure, acute phase, direct protein sequencing, disease mutation, emphysema, glycoprotein, plasma, plasmid, protease inhibitor, serine protease inhibitor, serine proteinase inhibitor, signal,	IPR000215:Proteinase inhibitor I4, serpin,	ALPHAL-ANTITRYPSIN DEFICIENCY, ASTHMA, ATOPIC ASTHMA. BHR. TOTAL IGE. SPT, BHR, COPD, CYSTIC FIBROSIS LUNG DISEASE, HIV, IMMUNE, INFECTION, NORMAL VARIATION,	extracellular region,	SM00093:SERPIN,	acute-phase response, defense response, immune response, organismal physiological process, physiological process, response to biotic stimulus, response to other organism, response to pest, pathogen or parasite, response to stimulus, response to stress,		binding, endopeptidase inhibitor activity, enzyme inhibitor activity, enzyme regulator activity, protease inhibitor activity, protein binding, serine-type endopeptidase inhibitor activity,			glycosylation site:N-linked (GlcNAc...), mutagenesis site, signal peptide, site:Reactive bond,	SF001630:serpin,
K01911_at	NEUROPEPTIDE Y	HSA04080:NEUROACTIVE LIGAND-RECEPTOR INTERACTION, HSA04920:ADIPOCYTOKINE SIGNALING PATHWAY,	3d-structure, amidated carboxyl end, amidation, appetite, cleavage on pair of basic residues, hormone, neuropeptide, signal,	IPR001955:Pancreatic hormone,	ALCOHOL DEPENDENCE, ALCOHOLISM, BIRTH WEIGHT AND SERUM TRIGLYCERIDE CONCENTRATION, CHEMDEPENDENCY, DEPRESSION, DIURNAL SYMPATHOADRENAL BALANCE AND PITUITARY HORMONE SECRETION, METABOLIC, PROGRESSION OF CAROTID ATHEROSCLEROSIS BLOOD PRESSURE AND SERUM LIPIDS, PSYCH, SCHIZOPHRENIA, TYPE 2 DIABETES,	cell, extracellular region,	SM00309:PAH,	G-protein coupled receptor protein signaling pathway, G-protein signaling, coupled to cyclic nucleotide second messenger, behavior, calcium ion transport, cation transport, cell communication, cell motility, cell proliferation, cell surface receptor linked signal transduction, cell-cell signaling, cellular physiological process, cellular process, circulation, cyclic-nucleotide-mediated signaling,…		G-protein coupled receptor activity, auxiliary transport protein activity, binding, hormone activity, neuropeptide hormone activity, protein binding, receptor activity, receptor binding, signal transducer activity, transmembrane receptor activity, transporter activity,			helix, peptide:C-flanking peptide of NPY, peptide:Neuropeptide Y, signal peptide,	SF001845:pancreatic hormone,
K03183_f_at	CHORIONIC GONADOTROPIN, BETA POLYPEPTIDE		3d-structure, chorion, direct protein sequencing, glycoprotein, hormone, pharmaceutical, pituitary, signal,	IPR001545:Gonadotropin, beta chain, IPR002400:Growth factor, cystine knot, IPR006208:Cystine knot,		cell, cell fraction, extracellular region, soluble fraction,	SM00068:GHB,	apoptosis, cell communication, cell death, cell-cell signaling, cellular physiological process, cellular process, death, female gamete generation, gametogenesis, physiological process, programmed cell death, reproduction, sexual reproduction, signal transduction,		binding, hormone activity, protein binding, receptor binding, signal transducer activity,			disulfide bond, glycosylation site:N-linked (GlcNAc...), glycosylation site:O-linked (GalNAc...), signal peptide,	SF001824:pituitary glycoprotein hormone beta chain,
K03183_f_at	CHORIONIC GONADOTROPIN, BETA POLYPEPTIDE 2		chorion,	IPR001545:Gonadotropin, beta chain, IPR006208:Cystine knot,		extracellular region,				binding, hormone activity, protein binding, receptor binding, signal transducer activity,
K03183_f_at	CHORIONIC GONADOTROPIN, BETA POLYPEPTIDE 1
K03189_f_at	CHORIONIC GONADOTROPIN, BETA POLYPEPTIDE		3d-structure, chorion, direct protein sequencing, glycoprotein, hormone, pharmaceutical, pituitary, signal,	IPR001545:Gonadotropin, beta chain, IPR002400:Growth factor, cystine knot, IPR006208:Cystine knot,		cell, cell fraction, extracellular region, soluble fraction,	SM00068:GHB,	apoptosis, cell communication, cell death, cell-cell signaling, cellular physiological process, cellular process, death, female gamete generation, gametogenesis, physiological process, programmed cell death, reproduction, sexual reproduction, signal transduction,		binding, hormone activity, protein binding, receptor binding, signal transducer activity,			disulfide bond, glycosylation site:N-linked (GlcNAc...), glycosylation site:O-linked (GalNAc...), signal peptide,	SF001824:pituitary glycoprotein hormone beta chain,
K03189_f_at	CHORIONIC GONADOTROPIN, BETA POLYPEPTIDE 2		chorion,	IPR001545:Gonadotropin, beta chain, IPR006208:Cystine knot,		extracellular region,				binding, hormone activity, protein binding, receptor binding, signal transducer activity,
K03189_f_at	CHORIONIC GONADOTROPIN, BETA POLYPEPTIDE 1
K03515_at	GLUCOSE PHOSPHATE ISOMERASE	HSA00010:GLYCOLYSIS / GLUCONEOGENESIS, HSA00030:PENTOSE PHOSPHATE PATHWAY, HSA00500:STARCH AND SUCROSE METABOLISM,	3d-structure, acetylation, cytokine, direct protein sequencing, disease mutation, gluconeogenesis, glycolysis, growth factor, intramolecular oxidoreductase, isomerase,	IPR001672:Phosphoglucose isomerase (PGI),	HEREDITARY NONSPHEROCYTIC HEMOLYTIC ANEMIA (HNSHA).,	extracellular region, extracellular space,		alcohol biosynthesis, alcohol catabolism, alcohol metabolism, biosynthesis, carbohydrate biosynthesis, carbohydrate catabolism, carbohydrate metabolism, carboxylic acid metabolism, catabolism, cellular biosynthesis, cellular carbohydrate catabolism, cellular carbohydrate metabolism, cellular catabolism, cellular macromolecule catabolism, cellular metabolism, cellular physiological process, cellul…		binding, catalytic activity, cytokine activity, glucose-6-phosphate isomerase activity, growth factor activity, intramolecular oxidoreductase activity, isomerase activity, protein binding, receptor binding, signal transducer activity,	h_glycolysisPathway:Glycolysis Pathway,			SF001482:glucose-6-phosphate isomerase,
L00389_f_at	CYTOCHROME P450, FAMILY 1, SUBFAMILY A, POLYPEPTIDE 2	HSA00380:TRYPTOPHAN METABOLISM, HSA00591:LINOLEIC ACID METABOLISM, HSA00980:METABOLISM OF XENOBIOTICS BY CYTOCHROME P450,	Alternative splicing, chromoprotein, direct protein sequencing, electron transfer, endoplasmic reticulum, heme, iron, membrane, metal-binding, metalloprotein, microsome, monooxygenase, oxidoreductase, transmembrane protein,	IPR001128:Cytochrome P450, IPR002401:E-class P450, group I, IPR008066:E-class P450, CYP IA,	CANCER, COLORECTAL CANCER, PSYCH, SCHIZOPHRENIA, SMOKING, TARDIVE DYSKINESIA IN SCHIZOPHRENIA,	cell, cell fraction, cytoplasm, endoplasmic reticulum, intracellular, intracellular membrane-bound organelle, intracellular organelle, membrane, membrane fraction, membrane-bound organelle, microsome, organelle, vesicular fraction,		cellular metabolism, cellular physiological process, cellular process, electron transport, establishment of localization, generation of precursor metabolites and energy, localization, metabolism, physiological process, transport,		binding, catalytic activity, cation binding, electron transporter activity, heme binding, ion binding, iron ion binding, metal ion binding, monooxygenase activity, oxidoreductase activity, oxygen binding, tetrapyrrole binding, transition metal ion binding, transporter activity, unspecific monooxygenase activity,	h_AcetaminophenPathway:Mechanism of Acetaminophen Activity and Toxicity, h_nuclearRsPathway:Nuclear Receptors in Lipid Metabolism and Toxicity,		metal ion-binding site:Iron (heme axial ligand), splice variant,	SF000045:human cytochrome P450 CYP2D6,
L04483_s_at	RIBOSOMAL PROTEIN S21	HSA03010:RIBOSOME,	acetylation, blocked amino end, direct protein sequencing, protein biosynthesis, ribonucleoprotein, ribosomal protein, ribosome,	IPR001931:Ribosomal protein S21e,		cell, cellular component unknown, cytoplasm, intracellular, intracellular non-membrane-bound organelle, intracellular organelle, non-membrane-bound organelle, organelle, protein complex, ribonucleoprotein complex, ribosome,		biosynthesis, cell differentiation, cellular biosynthesis, cellular macromolecule metabolism, cellular metabolism, cellular physiological process, cellular process, cellular protein metabolism, development, macromolecule biosynthesis, macromolecule metabolism, metabolism, physiological process, primary metabolism, protein biosynthesis, protein metabolism,		molecular function unknown, structural constituent of ribosome, structural molecule activity,				SF002148:rat ribosomal protein S21,
L06499_at	RIBOSOMAL PROTEIN L37A	HSA03010:RIBOSOME,	hypothetical protein, metal-binding, ribonucleoprotein, ribosomal protein, ribosome, zinc, zinc finger, zinc-finger,	IPR002674:Ribosomal L37ae protein,		cell, cytoplasm, intracellular, intracellular non-membrane-bound organelle, intracellular organelle, non-membrane-bound organelle, organelle, protein complex, ribonucleoprotein complex, ribosome,		biosynthesis, cellular biosynthesis, cellular macromolecule metabolism, cellular metabolism, cellular physiological process, cellular process, cellular protein metabolism, macromolecule biosynthesis, macromolecule metabolism, metabolism, physiological process, primary metabolism, protein biosynthesis, protein metabolism,		binding, cation binding, ion binding, metal ion binding, structural constituent of ribosome, structural molecule activity, transition metal ion binding, zinc ion binding,			zinc finger region:C4-type,	SF002238:rat ribosomal protein L37a,
L06505_at	RIBOSOMAL PROTEIN L12	HSA03010:RIBOSOME,	Phosphorylation, protein biosynthesis, ribonucleoprotein, ribosomal protein, ribosome, rna-binding,	IPR000911:Ribosomal protein L11,		cell, cytoplasm, cytosol, cytosolic large ribosomal subunit (sensu Eukaryota), cytosolic ribosome (sensu Eukaryota), intracellular, intracellular non-membrane-bound organelle, intracellular organelle, large ribosomal subunit, non-membrane-bound organelle, organelle, protein complex, ribonucleoprotein complex, ribosome,	SM00649:RL11,	biosynthesis, cellular biosynthesis, cellular macromolecule metabolism, cellular metabolism, cellular physiological process, cellular process, cellular protein metabolism, macromolecule biosynthesis, macromolecule metabolism, metabolism, physiological process, primary metabolism, protein biosynthesis, protein metabolism,		RNA binding, binding, nucleic acid binding, structural constituent of ribosome, structural molecule activity,				SF002179:ribosomal protein L11/L12, SF500071:ribosomal protein L12,
L10615_s_at	CASEIN BETA		calcium, direct protein sequencing, milk, phosphoprotein, phosphorylation, signal,	IPR001588:Casein, alpha/beta,		extracellular region,		calcium ion transport, cation transport, cellular physiological process, cellular process, di-, tri-valent inorganic cation transport, establishment of localization, ion transport, localization, metal ion transport, physiological process, transport,		binding, calcium ion binding, cation binding, enzyme inhibitor activity, enzyme regulator activity, ion binding, metal ion binding, milk protein, obsolete molecular function, transporter activity,			modified residue, signal peptide,	SF002372:beta-casein,
L11370_at	PROTOCADHERIN 1 (CADHERIN-LIKE 1)		Phosphorylation, alternative splicing, calcium, cell adhesion, glycoprotein, membrane, signal, transmembrane,	IPR001437:Prokaryotic transcription elongation factor GreA/GreB region, IPR002126:Cadherin, IPR013164:Cadherin-like,		cell, cell junction, integral to membrane, integral to plasma membrane, intercellular junction, intrinsic to membrane, intrinsic to plasma membrane, membrane, plasma membrane,	SM00112:CA,	cell adhesion, cell communication, cell-cell adhesion, cell-cell signaling, cellular metabolism, cellular physiological process, cellular process, development, homophilic cell adhesion, metabolism, nervous system development, nucleobase, nucleoside, nucleotide and nucleic acid metabolism, physiological process, primary metabolism, regulation of biological process, regulation of cellular metabolis…		DNA binding, binding, calcium ion binding, cation binding, ion binding, metal ion binding, nucleic acid binding, protein binding, transcription regulator activity, transcriptional elongation regulator activity,			domain:Cadherin 1, domain:Cadherin 2, domain:Cadherin 3, domain:Cadherin 4, domain:Cadherin 5, domain:Cadherin 6, domain:Cadherin 7, glycosylation site:N-linked (GlcNAc...), signal peptide, splice variant, transmembrane region,
L11566_at	RIBOSOMAL PROTEIN L18	HSA03010:RIBOSOME,	direct protein sequencing, protein biosynthesis, ribonucleoprotein, ribosomal protein, ribosome,	IPR000039:Ribosomal protein L18e,		cell, cytoplasm, cytosol, cytosolic large ribosomal subunit (sensu Eukaryota), cytosolic ribosome (sensu Eukaryota), intracellular, intracellular non-membrane-bound organelle, intracellular organelle, large ribosomal subunit, non-membrane-bound organelle, organelle, protein complex, ribonucleoprotein complex, ribosome,		biosynthesis, cellular biosynthesis, cellular macromolecule metabolism, cellular metabolism, cellular physiological process, cellular process, cellular protein metabolism, macromolecule biosynthesis, macromolecule metabolism, metabolism, physiological process, primary metabolism, protein biosynthesis, protein metabolism,		RNA binding, binding, nucleic acid binding, structural constituent of ribosome, structural molecule activity,		Translation, ribosomal structure and biogenesis,		SF002183:rat ribosomal protein L18,
L11672_at	ZINC FINGER PROTEIN 91 (HPF7, HTF10)		DNA binding, dna-binding, metal-binding, nuclear protein, transcription, transcription regulation, zinc, zinc finger, zinc-finger,	IPR001909:KRAB box, IPR007086:Zinc finger, C2H2-subtype, IPR007087:Zinc finger, C2H2-type,		cell, intracellular, intracellular membrane-bound organelle, intracellular organelle, membrane-bound organelle, nucleus, organelle,	SM00349:KRAB, SM00355:ZnF_C2H2,	cellular metabolism, cellular physiological process, cellular process, metabolism, nucleobase, nucleoside, nucleotide and nucleic acid metabolism, physiological process, primary metabolism, regulation of biological process, regulation of cellular metabolism, regulation of cellular physiological process, regulation of cellular process, regulation of metabolism, regulation of nucleobase, nucleoside…		DNA binding, binding, cation binding, ion binding, metal ion binding, nucleic acid binding, transcription factor activity, transcription regulator activity, transition metal ion binding, zinc ion binding,		General function prediction only, Transcription / Cell division and chromosome partitioning,	domain:KRAB, zinc finger region:C2H2-type 10, zinc finger region:C2H2-type 11, zinc finger region:C2H2-type 12, zinc finger region:C2H2-type 13, zinc finger region:C2H2-type 14; degenerate, zinc finger region:C2H2-type 15, zinc finger region:C2H2-type 16, zinc finger region:C2H2-type 17, zinc finger region:C2H2-type 18, zinc finger region:C2H2-type 19, zinc finger region:C2H2-type 1; degenerate, …
L13740_at	NUCLEAR RECEPTOR SUBFAMILY 4, GROUP A, MEMBER 1	HSA04010:MAPK SIGNALING PATHWAY,	DNA binding, dna-binding, hormone receptor, metal-binding, nuclear protein, nucleus, phosphorylation, receptor, transcription, transcription regulation, zinc, zinc finger, zinc-finger,	IPR000536:Nuclear hormone receptor, ligand-binding, IPR001628:Nuclear hormone receptor, DNA-binding, IPR001723:Steroid hormone receptor, IPR003070:Orphan nuclear receptor, IPR003071:Orphan nuclear receptor, HMR type,		cell, intracellular, intracellular membrane-bound organelle, intracellular organelle, membrane-bound organelle, nucleus, organelle,	SM00399:ZnF_C4, SM00430:HOLI,	cell communication, cellular metabolism, cellular physiological process, cellular process, metabolism, nucleobase, nucleoside, nucleotide and nucleic acid metabolism, physiological process, primary metabolism, regulation of biological process, regulation of cellular metabolism, regulation of cellular physiological process, regulation of cellular process, regulation of metabolism, regulation of nu…		DNA binding, binding, cation binding, ion binding, ligand-dependent nuclear receptor activity, metal ion binding, nucleic acid binding, receptor activity, sequence-specific DNA binding, signal transducer activity, steroid hormone receptor activity, transcription factor activity, transcription regulator activity, transition metal ion binding, zinc ion binding,			DNA-binding region:Nuclear receptor, zinc finger region:NR C4-type,	SF002524:probable hormone receptor N10, nuclear,
L14813_at	CARBOXYL ESTER LIPASE PSEUDOGENE					cellular component unknown,		biological process unknown,		molecular function unknown,
L15702_at	COMPLEMENT FACTOR B	HSA04610:COMPLEMENT AND COAGULATION CASCADES,	3d-structure, acute phase, alternative splicing, complement alternate pathway, direct protein sequencing, duplication, glycoprotein, hydrolase, immune response, innate immunity, plasma, protease, serine protease, serine proteinase, signal, sushi, zymogen,	IPR000436:Sushi/SCR/CCP, IPR001254:Peptidase S1 and S6, chymotrypsin/Hap, IPR001314:Peptidase S1A, chymotrypsin, IPR002035:von Willebrand factor, type A, IPR011360:Complement B/C2,	IMMUNE, METABOLIC, SYSTEMIC LUPUS ERYTHEMATOSUS, TYPE 2 DIABETES,	extracellular region,	SM00020:Tryp_SPc, SM00032:CCP, SM00327:VWA,	acute-phase response, cellular macromolecule metabolism, cellular metabolism, cellular physiological process, cellular process, cellular protein metabolism, complement activation, complement activation, alternative pathway, defense response, humoral immune response, immune response, innate immune response, macromolecule metabolism, metabolism, organismal physiological process, physiological proce…		alternative-complement-pathway C3/C5 convertase activity, binding, catalytic activity, complement binding, endopeptidase activity, hydrolase activity, peptidase activity, protein binding, serine-type endopeptidase activity, serine-type peptidase activity,	h_alternativePathway:Alternative Complement Pathway, h_compPathway:Complement Pathway,		active site:Charge relay system, disulfide bond, domain:Peptidase S1, domain:Sushi 1, domain:Sushi 2, domain:Sushi 3, domain:VWFA, glycosylation site:N-linked (Glc) (glycation), glycosylation site:N-linked (GlcNAc...), signal peptide, splice variant,	SF001154:complement B/C2, SF500181:complement factor B,
L16862_at	G PROTEIN-COUPLED RECEPTOR KINASE 6	HSA00562:INOSITOL PHOSPHATE METABOLISM, HSA00632:BENZOATE DEGRADATION VIA COA LIGATION, HSA00760:NICOTINATE AND NICOTINAMIDE METABOLISM, HSA04070:PHOSPHATIDYLINOSITOL SIGNALING SYSTEM,	ATP, Membrane, alternative splicing, atp-binding, kinase, lipoprotein, nucleotide-binding, palmitate, phosphorylation, phosphotransferase, receptor, serine/threonine-protein kinase, serine/threonine-specific protein kinase, transferase,	IPR000239:GPCR kinase, IPR000342:Regulator of G protein signalling, IPR000719:Protein kinase, IPR000961:Protein kinase, C-terminal, IPR001245:Tyrosine protein kinase, IPR002290:Serine/threonine protein kinase, IPR008271:Serine/threonine protein kinase, active site,			SM00133:S_TK_X, SM00220:S_TKc, SM00315:RGS,	G-protein coupled receptor protein signaling pathway, biopolymer metabolism, biopolymer modification, cell communication, cell surface receptor linked signal transduction, cellular macromolecule metabolism, cellular metabolism, cellular physiological process, cellular process, cellular protein metabolism, macromolecule metabolism, metabolism, phosphate metabolism, phosphorus metabolism, phosphory…		ATP binding, G-protein coupled receptor kinase activity, adenyl nucleotide binding, binding, catalytic activity, kinase activity, nucleotide binding, phosphotransferase activity, alcohol group as acceptor, protein kinase activity, protein serine/threonine kinase activity, protein-tyrosine kinase activity, purine nucleotide binding, signal transducer activity, transferase activity, transferase act…			active site:Proton acceptor, binding site:ATP, domain:Protein kinase, domain:RGS, lipid moiety-binding region:S-palmitoyl cysteine, nucleotide phosphate-binding region:ATP, splice variant,	SF000584:G protein-coupled receptor kinase,
L19267_at	DYSTROPHIA MYOTONICA-CONTAINING WD REPEAT MOTIF		phosphorylation, wd repeat,	IPR001680:WD-40 repeat,	REDUCED LEVEL OF RNFROM THE DMWD ALLELE ADJACENT TO THE EXPANDED REPEAT,	cellular component unknown,	SM00320:WD40,	M phase, M phase of meiotic cell cycle, cell cycle, cellular physiological process, cellular process, meiosis, meiotic cell cycle, physiological process,		molecular function unknown,			modified residue, repeat:WD 1, repeat:WD 2, repeat:WD 3, repeat:WD 4, repeat:WD 5,
L19527_at	RIBOSOMAL PROTEIN L27	HSA03010:RIBOSOME,	protein biosynthesis, ribonucleoprotein, ribosomal protein, ribosome,	IPR001141:Ribosomal protein L27e, IPR005824:KOW, IPR006646:KOW (Kyrpides, Ouzounis, Woese) motif,		cell, cytoplasm, intracellular, intracellular non-membrane-bound organelle, intracellular organelle, non-membrane-bound organelle, organelle, protein complex, ribonucleoprotein complex, ribosome,	SM00739:KOW,	biosynthesis, cellular biosynthesis, cellular macromolecule metabolism, cellular metabolism, cellular physiological process, cellular process, cellular protein metabolism, macromolecule biosynthesis, macromolecule metabolism, metabolism, physiological process, primary metabolism, protein biosynthesis, protein metabolism,		structural constituent of ribosome, structural molecule activity,			domain:KOW,	SF002205:rat ribosomal protein L27,
L19605_at	ANNEXIN A11		annexin, calcium, calcium binding, calcium/phospholipid-binding, duplication, endonexin fold, glycoprotein, nuclear protein, phospholipid binding,	IPR001464:Annexin, IPR008157:Annexin, type XI,		cell, cytoplasm, endomembrane system, envelope, intracellular, intracellular membrane-bound organelle, intracellular organelle, membrane, membrane-bound organelle, membrane-enclosed lumen, nuclear envelope, nuclear lumen, nucleoplasm, nucleus, organelle, organelle envelope, organelle lumen,	SM00335:ANX,	defense response, immune response, organismal physiological process, physiological process, response to biotic stimulus, response to stimulus,		binding, calcium ion binding, calcium-dependent phospholipid binding, cation binding, ion binding, lipid binding, metal ion binding, phospholipid binding, protein binding,			repeat:Annexin 1, repeat:Annexin 2, repeat:Annexin 3, repeat:Annexin 4,	SF002360:annexin VII,
L19686_rna1_at	MACROPHAGE MIGRATION INHIBITORY FACTOR (GLYCOSYLATION-INHIBITING FACTOR)	HSA00350:TYROSINE METABOLISM, HSA00360:PHENYLALANINE METABOLISM,	3d-structure, Phosphorylation, cytokine, direct protein sequencing, inflammatory response, isomerase,	IPR001398:Macrophage migration inhibitory factor,	ATOPY, IMMUNE, RHEUMATOID ARTHRITIS,	extracellular region, extracellular space,		apoptosis, biosynthesis, carboxylic acid biosynthesis, carboxylic acid metabolism, cell activation, cell communication, cell death, cell proliferation, cell surface receptor linked signal transduction, cellular biosynthesis, cellular lipid metabolism, cellular metabolism, cellular physiological process, cellular process, death, defense response, fatty acid biosynthesis, fatty acid metabolism, ico…		binding, catalytic activity, cytokine activity, intramolecular oxidoreductase activity, isomerase activity, phenylpyruvate tautomerase activity, protein binding, receptor binding, signal transducer activity,			active site:Proton acceptor (via imino nitrogen),	SF015591:bovine glycosylation-inhibiting factor,
L19779_at	HISTONE 2, H2AA		acetylation, chromosomal protein, dna-binding, multigene family, nuclear protein, nucleosome core, ubl conjugation,	IPR002119:Histone H2A, IPR007124:Histone-fold/TFIID-TAF/NF-Y, IPR007125:Histone core,		cell, chromatin, chromosome, intracellular, intracellular membrane-bound organelle, intracellular non-membrane-bound organelle, intracellular organelle, membrane-bound organelle, non-membrane-bound organelle, nucleosome, nucleus, organelle, protein complex,		DNA metabolism, DNA packaging, biopolymer metabolism, cell organization and biogenesis, cellular metabolism, cellular physiological process, cellular process, chromatin assembly, chromatin assembly or disassembly, chromosome organization and biogenesis, chromosome organization and biogenesis (sensu Eukaryota), establishment and/or maintenance of chromatin architecture, macromolecule metabolism, m…		DNA binding, binding, nucleic acid binding,				SF002048:histone H1,
L21998_at	MUCIN 2, INTESTINAL/TRACHEAL		glycoprotein, intestine, signal, tandem repeat,	IPR001007:von Willebrand factor, type C, IPR001846:von Willebrand factor, type D, IPR002919:Protease inhibitor I8, cysteine-rich trypsin inhibitor-like, IPR006207:Cystine knot, C-terminal, IPR006208:Cystine knot, IPR006209:EGF-like, IPR006552:VWC out, IPR013032:EGF-like region,		extracellular region, extracellular space,	SM00041:CT, SM00214:VWC, SM00215:VWC_out, SM00216:VWD,	biological process unknown,		extracellular matrix structural constituent, structural molecule activity,	h_tffPathway:Trefoil Factors Initiate Mucosal Healing,		disulfide bond, domain:CTCK, domain:TIL, domain:VWFC 1, domain:VWFC 2, domain:VWFD 1, domain:VWFD 2, domain:VWFD 3, domain:VWFD 4, glycosylation site:N-linked (GlcNAc...), repeat:1, repeat:10A, repeat:10B, repeat:11A, repeat:11B, repeat:12, repeat:13, repeat:14, repeat:15, repeat:16, repeat:2, repeat:3, repeat:4, repeat:5, repeat:6, repeat:7A, repeat:7B, repeat:8A, repeat:8B, repeat:9A, repeat:9B…
L25080_at	RAS HOMOLOG GENE FAMILY, MEMBER A	HSA04310:WNT SIGNALING PATHWAY, HSA04350:TGF-BETA SIGNALING PATHWAY, HSA04360:AXON GUIDANCE, HSA04510:FOCAL ADHESION, HSA04520:ADHERENS JUNCTION, HSA04530:TIGHT JUNCTION, HSA04660:T CELL RECEPTOR SIGNALING PATHWAY, HSA04670:LEUKOCYTE TRANSENDOTHELIAL MIGRATION, HSA04810:REGULATION OF ACTIN CYTOSKELETON,	3d-structure, GTP binding, P-loop, acetylated amino end, adp-ribosylation, cytoskeleton, direct protein sequencing, gtp-binding, lipoprotein, magnesium, membrane, membrane protein, methylated carboxyl end, methylation, nucleotide binding, nucleotide-binding, prenylated cysteine, prenylation, proto-oncogene, transforming protein,	IPR001806:Ras GTPase, IPR003577:Ras small GTPase, Ras type, IPR003578:Ras small GTPase, Rho type, IPR003579:Ras small GTPase, Rab type, IPR005225:Small GTP-binding protein domain,		cell, cytoskeleton, intracellular, intracellular non-membrane-bound organelle, intracellular organelle, membrane, non-membrane-bound organelle, organelle,	SM00174:RHO,	I-kappaB kinase/NF-kappaB cascade, NF-kappaB import into nucleus, Rho protein signal transduction, actin cytoskeleton organization and biogenesis, actin filament-based process, cell communication, cell organization and biogenesis, cellular localization, cellular physiological process, cellular process, cytoskeleton organization and biogenesis, establishment of cellular localization, establishment…	102.Cholesterol_Stress_Response,	GTP binding, GTPase activity, binding, catalytic activity, guanyl nucleotide binding, hydrolase activity, hydrolase activity, acting on acid anhydrides, hydrolase activity, acting on acid anhydrides, in phosphorus-containing anhydrides, ion binding, magnesium ion binding, metal ion binding, nucleoside-triphosphatase activity, nucleotide binding, protein binding, purine nucleotide binding, pyropho…	h_CCR3Pathway:CCR3 signaling in Eosinophils, h_Par1Pathway:Thrombin signaling and protease-activated receptors, h_RacCycDPathway:Influence of Ras and Rho proteins on G1 to S Transition, h_akap13Pathway:Rho-Selective Guanine Exchange Factor AKAP13 Mediates Stress Fiber Formation, h_akapCentrosomePathway:Protein Kinase A at the Centrosome, h_cardiacegfPathway:Role of EGF Receptor Transactivation by…		helix, lipid moiety-binding region:S-geranylgeranyl cysteine, mutagenesis site, nucleotide phosphate-binding region:GTP, propeptide:Removed in mature form, site:Cleavage (by yopT),	SF037169:Not Yet Assigned,
L25081_at	RAS HOMOLOG GENE FAMILY, MEMBER C		3d-structure, GTP binding, P-loop, acetylated amino end, adp-ribosylation, gtp-binding, lipoprotein, membrane, membrane protein, methylated carboxyl end, methylation, nucleotide binding, nucleotide-binding, prenylated cysteine, prenylation, proto-oncogene, transforming protein,	IPR001557:L-lactate/malate dehydrogenase, IPR001806:Ras GTPase, IPR003577:Ras small GTPase, Ras type, IPR003578:Ras small GTPase, Rho type, IPR003579:Ras small GTPase, Rab type, IPR005225:Small GTP-binding protein domain,		cell, membrane,	SM00174:RHO,	I-kappaB kinase/NF-kappaB cascade, alcohol catabolism, alcohol metabolism, carbohydrate catabolism, carbohydrate metabolism, catabolism, cell communication, cellular carbohydrate catabolism, cellular carbohydrate metabolism, cellular catabolism, cellular macromolecule catabolism, cellular metabolism, cellular physiological process, cellular process, generation of precursor metabolites and energy,…		GTP binding, GTPase activity, L-lactate dehydrogenase activity, binding, catalytic activity, guanyl nucleotide binding, hydrolase activity, hydrolase activity, acting on acid anhydrides, hydrolase activity, acting on acid anhydrides, in phosphorus-containing anhydrides, lactate dehydrogenase activity, nucleoside-triphosphatase activity, nucleotide binding, oxidoreductase activity, oxidoreductase …			helix, lipid moiety-binding region:S-geranylgeranyl cysteine, nucleotide phosphate-binding region:GTP, propeptide:Removed in mature form,
L27943_at	CYTIDINE DEAMINASE	HSA00240:PYRIMIDINE METABOLISM,	3d-structure, hydrolase, metal-binding, zinc,	IPR002125:CMP/dCMP deaminase, zinc-binding, IPR006262:Cytidine deaminase, homotetrameric,				cellular metabolism, cellular physiological process, cellular process, cytidine metabolism, metabolism, nucleobase, nucleoside, nucleotide and nucleic acid metabolism, nucleoside metabolism, physiological process, primary metabolism, pyrimidine nucleoside metabolism, pyrimidine ribonucleoside metabolism, ribonucleoside metabolism,		binding, catalytic activity, cation binding, cytidine deaminase activity, deaminase activity, hydrolase activity, hydrolase activity, acting on carbon-nitrogen (but not peptide) bonds, hydrolase activity, acting on carbon-nitrogen (but not peptide) bonds, in cyclic amidines, ion binding, metal ion binding, transition metal ion binding, zinc ion binding,			active site:Proton donor, metal ion-binding site:Zinc (catalytic),	SF001250:cytidine deaminase,
L37112_at	ARGININE VASOPRESSIN RECEPTOR 1B	HSA04020:CALCIUM SIGNALING PATHWAY, HSA04080:NEUROACTIVE LIGAND-RECEPTOR INTERACTION,	Polymorphism, g-protein coupled receptor, glycoprotein, membrane, receptor, transducer, transmembrane, transmembrane protein,	IPR000276:Rhodopsin-like GPCR superfamily,		cell, cytoplasm, endosome, integral to membrane, integral to plasma membrane, intracellular, intracellular membrane-bound organelle, intracellular organelle, intrinsic to membrane, intrinsic to plasma membrane, membrane, membrane-bound organelle, organelle, plasma membrane,		G-protein coupled receptor protein signaling pathway, G-protein signaling, coupled to IP3 second messenger (phospholipase C activating), calcium ion homeostasis, cation homeostasis, cell communication, cell homeostasis, cell ion homeostasis, cell surface receptor linked signal transduction, cellular physiological process, cellular process, cytosolic calcium ion homeostasis, di-, tri-valent inorga…		G-protein coupled receptor activity, binding, enzyme binding, kinase binding, peptide binding, peptide receptor activity, protein binding, protein kinase C binding, protein kinase binding, receptor activity, rhodopsin-like receptor activity, signal transducer activity, transmembrane receptor activity, vasopressin receptor activity,			disulfide bond, glycosylation site:N-linked (GlcNAc...), transmembrane region,	SF001841:oxytocin receptor,
L38941_at	RIBOSOMAL PROTEIN L34	HSA03010:RIBOSOME,	direct protein sequencing, ribonucleoprotein, ribosomal protein,	IPR008195:Ribosomal protein L34e, IPR008196:Ribosomal protein L34e, C-terminal,		cell, cytoplasm, cytosol, cytosolic large ribosomal subunit (sensu Eukaryota), cytosolic ribosome (sensu Eukaryota), intracellular, intracellular non-membrane-bound organelle, intracellular organelle, large ribosomal subunit, non-membrane-bound organelle, organelle, protein complex, ribonucleoprotein complex, ribosome,		biosynthesis, cellular biosynthesis, cellular macromolecule metabolism, cellular metabolism, cellular physiological process, cellular process, cellular protein metabolism, macromolecule biosynthesis, macromolecule metabolism, metabolism, physiological process, primary metabolism, protein biosynthesis, protein metabolism,		RNA binding, binding, nucleic acid binding, structural constituent of ribosome, structural molecule activity,				SF002233:rat ribosomal protein L34,
L42583_f_at	KERATIN 6A	HSA01430:CELL COMMUNICATION,	coiled coil, disease mutation, intermediate filament, keratin, phosphorylation,	IPR001664:Intermediate filament protein, IPR003054:Type II keratin,	PACHYONYCHIA CONGENITA TYPES 1 AND 2,	cell, cytoskeleton, intermediate filament, intermediate filament cytoskeleton, intracellular, intracellular non-membrane-bound organelle, intracellular organelle, non-membrane-bound organelle, organelle,		development, ectoderm development, tissue development,		binding, protein binding, structural constituent of cytoskeleton, structural molecule activity,			modified residue, site:Stutter,	SF002282:cytoskeletal keratin,
L42583_f_at	KERATIN 6A	HSA01430:CELL COMMUNICATION,			PACHYONYCHIA CONGENITA TYPES 1 AND 2,	cell, cytoskeleton, intermediate filament, intermediate filament cytoskeleton, intracellular, intracellular non-membrane-bound organelle, intracellular organelle, non-membrane-bound organelle, organelle,		development, ectoderm development, tissue development,		binding, protein binding, structural constituent of cytoskeleton, structural molecule activity,
L42601_f_at	KERATIN 6A	HSA01430:CELL COMMUNICATION,	coiled coil, disease mutation, intermediate filament, keratin, phosphorylation,	IPR001664:Intermediate filament protein, IPR003054:Type II keratin,	PACHYONYCHIA CONGENITA TYPES 1 AND 2,	cell, cytoskeleton, intermediate filament, intermediate filament cytoskeleton, intracellular, intracellular non-membrane-bound organelle, intracellular organelle, non-membrane-bound organelle, organelle,		development, ectoderm development, tissue development,		binding, protein binding, structural constituent of cytoskeleton, structural molecule activity,			modified residue, site:Stutter,	SF002282:cytoskeletal keratin,
L42601_f_at	KERATIN 6A	HSA01430:CELL COMMUNICATION,			PACHYONYCHIA CONGENITA TYPES 1 AND 2,	cell, cytoskeleton, intermediate filament, intermediate filament cytoskeleton, intracellular, intracellular non-membrane-bound organelle, intracellular organelle, non-membrane-bound organelle, organelle,		development, ectoderm development, tissue development,		binding, protein binding, structural constituent of cytoskeleton, structural molecule activity,
M10277_s_at	ACTIN, BETA	HSA01430:CELL COMMUNICATION, HSA04510:FOCAL ADHESION, HSA04520:ADHERENS JUNCTION, HSA04530:TIGHT JUNCTION, HSA04670:LEUKOCYTE TRANSENDOTHELIAL MIGRATION, HSA04810:REGULATION OF ACTIN CYTOSKELETON, HSA05110:CHOLERA - INFECTION, MMU01430:CELL COMMUNICATION, MMU04510:FOCAL ADHESION, MMU04520:ADHERENS JUNCTION, MMU04530:TIGHT JUNCTION, MMU04670:LEUKOCYTE TRANSENDOTHELIAL MIGRATION, MMU04810:REGULATIO…	Phosphorylation, acetylated amino end, acetylation, atp-binding, cell motility, cytoskeleton, direct protein sequencing, methylated amino acid, methylation, microfilament, mitosis, multigene family, nucleotide-binding, structural protein,	IPR004000:Actin/actin-like, IPR004001:Actin,	AGING, DOMINANT PROGRESSIVE DEAFNESS,	TIP60 histone acetyltransferase complex, actin cytoskeleton, actin filament, cell, cytoskeleton, histone acetyltransferase complex, intracellular, intracellular membrane-bound organelle, intracellular non-membrane-bound organelle, intracellular organelle, membrane-bound organelle, membrane-enclosed lumen, non-membrane-bound organelle, nuclear lumen, nucleoplasm, nucleus, organelle, organelle lume…	SM00268:ACTIN,	M phase, M phase of mitotic cell cycle, cell cycle, cell motility, cellular physiological process, cellular process, establishment of localization, localization, localization of cell, locomotion, mitosis, mitotic cell cycle, physiological process,		ATP binding, adenyl nucleotide binding, binding, nucleotide binding, protein binding, purine nucleotide binding, structural constituent of cytoskeleton, structural molecule activity,	h_HivnefPathway:HIV-I Nef:negative effector of Fas and TNF, h_hSWI-SNFpathway:Chromatin Remodeling by hSWI/SNF ATP-dependent Complexes,		modified residue, propeptide:Removed in mature form,	SF002337:Actin,
M11119_at	,M11119, CLASS A, 20 PROBES, 20 IN M11119MRNA 722-1011, HUMAN ENDOGENOUS RETROVIRUS ENVELOPE REGION MRNA (PL1)
M11147_at	FERRITIN, LIGHT POLYPEPTIDE		acetylated amino end, acetylation, direct protein sequencing, iron, iron storage, metal-binding, metalloprotein, multimer, storage protein,	IPR001519:Ferritin, IPR008331:Ferritin and Dps, IPR009040:Ferritin-like, IPR012347:Ferritin-related,	NEURODEG, NEURODEGENERATIVE DISEASE,	ferritin complex, protein complex, unlocalized protein complex,		cation homeostasis, cation transport, cell homeostasis, cell ion homeostasis, cellular physiological process, cellular process, di-, tri-valent inorganic cation homeostasis, di-, tri-valent inorganic cation transport, establishment of localization, homeostasis, ion homeostasis, ion transport, iron ion homeostasis, iron ion transport, localization, metal ion homeostasis, metal ion transport, physi…		binding, cation binding, ferric iron binding, identical protein binding, ion binding, iron ion binding, metal ion binding, obsolete molecular function, protein binding, storage protein, transition metal ion binding,			domain:Ferritin-like diiron, metal ion-binding site:Iron,	SF002559:ferritin,
M11353_at	H3 HISTONE, FAMILY 3A		DNA binding, acetylation, acetyllysine, chromosomal protein, direct protein sequencing, dna-binding, methylated amino acid, methylation, nuclear protein, nucleosome core,	IPR000164:Histone H3, IPR007124:Histone-fold/TFIID-TAF/NF-Y, IPR007125:Histone core,		cell, chromatin, chromosome, intracellular, intracellular membrane-bound organelle, intracellular non-membrane-bound organelle, intracellular organelle, membrane-bound organelle, non-membrane-bound organelle, nucleosome, nucleus, obsolete cellular component, organelle, protein complex,	SM00428:H3,	DNA metabolism, DNA packaging, biopolymer metabolism, cell organization and biogenesis, cellular metabolism, cellular physiological process, cellular process, chromatin assembly, chromatin assembly or disassembly, chromosome organization and biogenesis, chromosome organization and biogenesis (sensu Eukaryota), establishment and/or maintenance of chromatin architecture, macromolecule metabolism, m…		DNA binding, binding, nucleic acid binding,				SF002051:histone H3,
M11717_rna1_at	HEAT SHOCK 70KDA PROTEIN 1A	HSA04010:MAPK SIGNALING PATHWAY, HSA04612:ANTIGEN PROCESSING AND PRESENTATION,	3d-structure, ATP, atp-binding, chaperone, heat shock, molecular chaperone, multigene family, nucleotide-binding,	IPR001023:Heat shock protein Hsp70, IPR013126:Heat shock protein 70,		cell, cytoplasm, endoplasmic reticulum, intracellular, intracellular membrane-bound organelle, intracellular organelle, membrane-bound organelle, mitochondrion, nucleus, organelle,		RNA catabolism, RNA metabolism, anti-apoptosis, apoptosis, biopolymer metabolism, catabolism, cell death, cellular catabolism, cellular macromolecule catabolism, cellular macromolecule metabolism, cellular metabolism, cellular physiological process, cellular process, cellular protein metabolism, death, mRNA catabolism, mRNA metabolism, macromolecule catabolism, macromolecule metabolism, metabolis…	114.Genomic_reformatting_Brain_Ischemia,	ATP binding, adenyl nucleotide binding, binding, nucleotide binding, protein binding, purine nucleotide binding, unfolded protein binding,	h_Ccr5Pathway:Pertussis toxin-insensitive CCR5 Signaling in Macrophage, h_IL12Pathway:IL12 and Stat4 Dependent Signaling Pathway in Th1 Development, h_WNVpathway:West Nile Virus, h_nktPathway:Selective expression of chemokine receptors during T-cell polarization, h_no2il12Pathway:NO2-dependent IL 12 Pathway in NK cells, h_tcapoptosisPathway:HIV Induced T Cell Apoptosis,			SF002581:bcr protein,
M12272_s_at	ALCOHOL DEHYDROGENASE 1A (CLASS I), ALPHA POLYPEPTIDE	HSA00010:GLYCOLYSIS / GLUCONEOGENESIS, HSA00071:FATTY ACID METABOLISM, HSA00120:BILE ACID BIOSYNTHESIS, HSA00350:TYROSINE METABOLISM, HSA00561:GLYCEROLIPID METABOLISM, HSA00624:1- AND 2-METHYLNAPHTHALENE DEGRADATION, HSA00980:METABOLISM OF XENOBIOTICS BY CYTOCHROME P450,	3d-structure, acetylated amino end, acetylation, alcohol metabolism, dimer, direct protein sequencing, metal-binding, metalloprotein, multigene family, nad, oxidoreductase, zinc,	IPR002085:Alcohol dehydrogenase superfamily, zinc-containing, IPR002328:Alcohol dehydrogenase, zinc-containing, IPR013149:Alcohol dehydrogenase, zinc-binding, IPR013154:Alcohol dehydrogenase GroES-like,	AERODIGESTIVE TRACT CANCERS, ALCOHOL DEPENDENCE, ALCOHOL DEPENDENCY, ALCOHOL-ELIMINATION RATES, ALCOHOLISM AND ALCOHOLIC LIVER DISEASE, CANCER, CARDIOVASCULAR, CHEMDEPENDENCY, METABOLIC, NEURODEG, PARKINSON'S DISEASE, STROKE,	cell, cytoplasm, intracellular,		alcohol metabolism, cellular metabolism, cellular physiological process, cellular process, ethanol metabolism, metabolism, physiological process,		alcohol dehydrogenase activity, alcohol dehydrogenase activity, iron-dependent, alcohol dehydrogenase activity, metal ion-independent, alcohol dehydrogenase activity, zinc-dependent, binding, catalytic activity, cation binding, electron transporter activity, ion binding, metal ion binding, oxidoreductase activity, oxidoreductase activity, acting on CH-OH group of donors, oxidoreductase activity, …			helix, metal ion-binding site:Zinc 1 (catalytic), metal ion-binding site:Zinc 2,	SF000091:alcohol dehydrogenase,
M13231_s_at	T CELL RECEPTOR GAMMA VARIABLE 9		Membrane, Repeat, T-cell receptor, Transmembrane, immunoglobulin domain,	IPR003596:Immunoglobulin V-type, IPR003597:Immunoglobulin C1 type, IPR003599:Immunoglobulin subtype, IPR007110:Immunoglobulin-like, IPR013106:Immunoglobulin V-set,		cell, integral to membrane, integral to plasma membrane, intrinsic to membrane, intrinsic to plasma membrane, membrane, plasma membrane,	SM00406:IGv, SM00407:IGc1, SM00409:IG,	cellular defense response, cellular defense response (sensu Vertebrata), defense response, immune response, organismal physiological process, physiological process, response to biotic stimulus, response to external stimulus, response to other organism, response to pest, pathogen or parasite, response to stimulus, response to stress, response to wounding,		MHC protein binding, antigen binding, binding, peptide antigen binding, peptide binding, protein binding, receptor binding, signal transducer activity,
M13231_s_at	SIMILAR TO TCR GAMMA ALTERNATE READING FRAME PROTEIN ISOFORM 2
M13231_s_at	SIMILAR TO T-CELL RECEPTOR GAMMA CHAIN V REGION PT-GAMMA-1/2 PRECURSOR
M13231_s_at	T CELL RECEPTOR GAMMA CONSTANT 2
M13231_s_at	TCR GAMMA ALTERNATE READING FRAME PROTEIN
M13934_cds2_at	RIBOSOMAL PROTEIN S14	HSA03010:RIBOSOME,	direct protein sequencing, protein biosynthesis, ribonucleoprotein, ribosomal protein, ribosome,	IPR001971:Ribosomal protein S11,		cell, cytoplasm, intracellular, intracellular non-membrane-bound organelle, intracellular organelle, non-membrane-bound organelle, organelle, protein complex, ribonucleoprotein complex, ribosome,		biosynthesis, cellular biosynthesis, cellular macromolecule metabolism, cellular metabolism, cellular physiological process, cellular process, cellular protein metabolism, macromolecule biosynthesis, macromolecule metabolism, metabolism, physiological process, primary metabolism, protein biosynthesis, protein metabolism,		structural constituent of ribosome, structural molecule activity,				SF002131:ribosomal protein S11/S14,
M14058_at	COMPLEMENT COMPONENT 1, R SUBCOMPONENT	HSA04610:COMPLEMENT AND COAGULATION CASCADES,	3d-structure, acute phase, beta-hydroxyasparagine, calcium binding, complement pathway, direct protein sequencing, duplication, egf-like domain, glycoprotein, homodimer, hydrolase, hydroxylation, immune response, innate immunity, phosphoprotein, phosphorylation, plasma, protease, serine protease, serine proteinase, signal, sushi,	IPR000152:Aspartic acid and asparagine hydroxylation site, IPR000436:Sushi/SCR/CCP, IPR000742:EGF-like, type 3, IPR000859:CUB, IPR001254:Peptidase S1 and S6, chymotrypsin/Hap, IPR001314:Peptidase S1A, chymotrypsin, IPR001881:EGF-like calcium-binding, IPR006209:EGF-like, IPR006210:EGF, IPR011361:Peptidase S1A, complement-activating C1r/C1s/MASP, IPR013032:EGF-like region, IPR013091:EGF calcium-bin…	ALZHEIMER'S DISEASE, NEURODEG,	extracellular region,	SM00020:Tryp_SPc, SM00032:CCP, SM00042:CUB, SM00179:EGF_CA, SM00181:EGF,	acute-phase response, cellular macromolecule metabolism, cellular metabolism, cellular physiological process, cellular process, cellular protein metabolism, complement activation, complement activation, classical pathway, defense response, humoral defense mechanism (sensu Vertebrata), humoral immune response, immune response, innate immune response, macromolecule metabolism, metabolism, organisma…		binding, calcium ion binding, catalytic activity, cation binding, complement component C1r activity, endopeptidase activity, hydrolase activity, ion binding, metal ion binding, peptidase activity, serine-type endopeptidase activity, serine-type peptidase activity,	h_classicPathway:Classical Complement Pathway, h_compPathway:Complement Pathway,		active site:Charge relay system, disulfide bond, domain:CUB 1, domain:CUB 2, domain:EGF-like; calcium-binding, domain:Peptidase S1, domain:Sushi 1, domain:Sushi 2, glycosylation site:N-linked (GlcNAc...), signal peptide,	SF001155:complement-activating serine proteases C1r/C1s/MASP,
M14199_s_at	RIBOSOMAL PROTEIN SA	HSA03010:RIBOSOME, HSA05060:PRION DISEASE,	Phosphorylation, Polymorphism, acetylation, blocked amino end, direct protein sequencing, protein biosynthesis, receptor, ribonucleoprotein, ribosomal protein, ribosome,	IPR001865:Ribosomal protein S2, IPR005707:Ribosomal protein S2, eukaryotic and archaeal form,		cell, cytoplasm, cytosol, cytosolic ribosome (sensu Eukaryota), cytosolic small ribosomal subunit (sensu Eukaryota), eukaryotic 43S preinitiation complex, eukaryotic 48S initiation complex, integral to membrane, integral to plasma membrane, integrin complex, intracellular, intracellular membrane-bound organelle, intracellular non-membrane-bound organelle, intracellular organelle, intrinsic to mem…		biosynthesis, cell adhesion, cell communication, cell surface receptor linked signal transduction, cellular biosynthesis, cellular macromolecule metabolism, cellular metabolism, cellular physiological process, cellular process, cellular protein metabolism, macromolecule biosynthesis, macromolecule metabolism, metabolism, physiological process, primary metabolism, protein biosynthesis, protein met…		laminin receptor activity, receptor activity, signal transducer activity, structural constituent of ribosome, structural molecule activity, transmembrane receptor activity,			modified residue, repeat:Motif A (DWS), repeat:Motif B (TEDWSA), repeat:Motif C (TDW), repeat:Motif C (TEW),	SF002225:yeast ribosomal protein S1.e,
M14328_s_at	ENOLASE 1, (ALPHA)	HSA00010:GLYCOLYSIS / GLUCONEOGENESIS, HSA00400:PHENYLALANINE, TYROSINE AND TRYPTOPHAN BIOSYNTHESIS,	DNA binding, Phosphorylation, alternative initiation, carbon-oxygen lyase, direct protein sequencing, disease mutation, dna-binding, gluconeogenesis, glycolysis, hydro-lyase, lyase, magnesium, metal-binding, multigene family, muscle, nuclear protein, nucleus, plasminogen activation, repressor, skeletal muscle, transcription, transcription regulation,	IPR000941:Enolase,		cell, cytoplasm, cytosol, intracellular, intracellular membrane-bound organelle, intracellular organelle, membrane-bound organelle, nucleus, organelle, phosphopyruvate hydratase complex, protein complex,		alcohol biosynthesis, alcohol catabolism, alcohol metabolism, biosynthesis, carbohydrate biosynthesis, carbohydrate catabolism, carbohydrate metabolism, carboxylic acid metabolism, catabolism, cellular biosynthesis, cellular carbohydrate catabolism, cellular carbohydrate metabolism, cellular catabolism, cellular macromolecule catabolism, cellular metabolism, cellular physiological process, cellul…		DNA binding, binding, carbon-oxygen lyase activity, catalytic activity, endopeptidase activity, hydro-lyase activity, hydrolase activity, ion binding, lyase activity, magnesium ion binding, metal ion binding, nucleic acid binding, peptidase activity, phosphopyruvate hydratase activity, plasminogen activator activity, serine-type endopeptidase activity, serine-type peptidase activity,	h_glycolysisPathway:Glycolysis Pathway,		active site:Proton acceptor, active site:Proton donor, binding site:Substrate, binding site:Substrate; phosphate group, metal ion-binding site:Magnesium, mutagenesis site,	SF001400:enolase,
M14483_rna1_s_at	PROTHYMOSIN, ALPHA (GENE SEQUENCE 28)		acetylated amino end, acetylation, alternative splicing, direct protein sequencing, nuclear protein, nucleus, phosphoprotein, phosphorylation,	IPR004931:Prothymosin/parathymosin,		cell, intracellular, intracellular membrane-bound organelle, intracellular organelle, membrane-bound organelle, nucleus, organelle,		cell cycle, cellular metabolism, cellular physiological process, cellular process, development, metabolism, nucleobase, nucleoside, nucleotide and nucleic acid metabolism, physiological process, primary metabolism, regulation of biological process, regulation of cell cycle, regulation of cellular physiological process, regulation of cellular process, regulation of physiological process, regulatio…	61.Myc_network,				modified residue, peptide:Thymosin alpha-1, splice variant,	SF001827:prothymosin alpha,
M17733_at	THYMOSIN, BETA 4, X-LINKED	HSA04810:REGULATION OF ACTIN CYTOSKELETON,	acetylation, actin binding, actin-binding, cytoskeleton, direct protein sequencing,	IPR001152:Thymosin beta-4,	CANCER, NON-SMALL CELL LUNG CANCER,	cell, cytoplasm, cytoskeleton, intracellular, intracellular non-membrane-bound organelle, intracellular organelle, non-membrane-bound organelle, organelle,	SM00152:THY,	cell organization and biogenesis, cellular physiological process, cellular process, cytoskeleton organization and biogenesis, organelle organization and biogenesis, physiological process,		actin binding, binding, cytoskeletal protein binding, protein binding,			modified residue, peptide:Hematopoietic system regulatory peptide, peptide:Thymosin beta-4,	SF001828:thymosin beta,
M17885_at	RIBOSOMAL PROTEIN, LARGE, P0	HSA03010:RIBOSOME,	RNA binding, phosphoprotein, phosphorylation, protein biosynthesis, ribonucleoprotein, ribosomal protein, ribosome,	IPR001790:Ribosomal protein L10, IPR001813:Ribosomal protein 60S,		cell, cytoplasm, cytosol, cytosolic large ribosomal subunit (sensu Eukaryota), cytosolic ribosome (sensu Eukaryota), intracellular, intracellular non-membrane-bound organelle, intracellular organelle, large ribosomal subunit, non-membrane-bound organelle, organelle, protein complex, ribonucleoprotein complex, ribosome,		biosynthesis, cell organization and biogenesis, cellular biosynthesis, cellular macromolecule metabolism, cellular metabolism, cellular physiological process, cellular process, cellular protein metabolism, cytoplasm organization and biogenesis, macromolecule biosynthesis, macromolecule metabolism, metabolism, organelle organization and biogenesis, physiological process, primary metabolism, protei…		RNA binding, binding, nucleic acid binding, protein binding, structural constituent of ribosome, structural molecule activity,				SF002168:rat acidic ribosomal protein P0,
M17886_at	RIBOSOMAL PROTEIN, LARGE, P1	HSA03010:RIBOSOME,	phosphoprotein, phosphorylation, protein biosynthesis, ribonucleoprotein, ribosomal protein, ribosome,	IPR001813:Ribosomal protein 60S, IPR001859:Ribosomal protein P2,		cell, cytoplasm, cytosol, cytosolic large ribosomal subunit (sensu Eukaryota), cytosolic ribosome (sensu Eukaryota), intracellular, intracellular non-membrane-bound organelle, intracellular organelle, large ribosomal subunit, non-membrane-bound organelle, organelle, protein complex, ribonucleoprotein complex, ribosome,		biosynthesis, cellular biosynthesis, cellular macromolecule metabolism, cellular metabolism, cellular physiological process, cellular process, cellular protein metabolism, macromolecule biosynthesis, macromolecule metabolism, metabolism, physiological process, primary metabolism, protein biosynthesis, protein metabolism, translation, translational elongation,		RNA binding, binding, nucleic acid binding, structural constituent of ribosome, structural molecule activity,				SF002170:rat acidic ribosomal protein P1,
M18000_at	RIBOSOMAL PROTEIN S17	HSA03010:RIBOSOME,	direct protein sequencing, phosphorylation, protein biosynthesis, ribonucleoprotein, ribosomal protein, ribosome,	IPR001210:Ribosomal protein S17e,		cell, cytoplasm, cytosol, cytosolic ribosome (sensu Eukaryota), cytosolic small ribosomal subunit (sensu Eukaryota), eukaryotic 43S preinitiation complex, eukaryotic 48S initiation complex, intracellular, intracellular non-membrane-bound organelle, intracellular organelle, non-membrane-bound organelle, organelle, protein complex, ribonucleoprotein complex, ribosome, small ribosomal subunit,		biosynthesis, cellular biosynthesis, cellular macromolecule metabolism, cellular metabolism, cellular physiological process, cellular process, cellular protein metabolism, macromolecule biosynthesis, macromolecule metabolism, metabolism, physiological process, primary metabolism, protein biosynthesis, protein metabolism,		RNA binding, binding, nucleic acid binding, structural constituent of ribosome, structural molecule activity,				SF002177:rat ribosomal protein S17,
M18728_at	CARCINOEMBRYONIC ANTIGEN-RELATED CELL ADHESION MOLECULE 6 (NON-SPECIFIC CROSS REACTING ANTIGEN)		Transmembrane, antigen, blocked carboxyl end, direct protein sequencing, glycoprotein, gpi-anchor, immunoglobulin domain, lipoprotein, membrane, membrane protein, phosphatidylinositol linkage, phosphoprotein, signal,	IPR003598:Immunoglobulin C2 type, IPR003599:Immunoglobulin subtype, IPR007110:Immunoglobulin-like, IPR013106:Immunoglobulin V-set, IPR013151:Immunoglobulin,		cell, integral to membrane, integral to plasma membrane, intrinsic to membrane, intrinsic to plasma membrane, membrane, plasma membrane,	SM00408:IGc2, SM00409:IG,	cell communication, cell-cell signaling, cellular process, signal transduction,					disulfide bond, domain:Ig-like C2-type 1, domain:Ig-like C2-type 2, domain:Ig-like V-type, glycosylation site:N-linked (GlcNAc...), lipid moiety-binding region:GPI-anchor amidated glycine, propeptide:Removed in mature form, signal peptide,	SF002014:carcinoembryonic antigen,
M19045_f_at	LYSOZYME (RENAL AMYLOIDOSIS)		3d-structure, amyloid, antimicrobial, bacteriolytic enzyme, direct protein sequencing, disease mutation, glycosidase, hydrolase, polysaccharide degradation, signal,	IPR000974:Glycoside hydrolase, family 22, lysozyme, IPR001916:Glycoside hydrolase, family 22,		extracellular region,	SM00263:LYZ1,	antibacterial humoral response, antibacterial humoral response (sensu Protostomia), antimicrobial humoral response, antimicrobial humoral response (sensu Protostomia), biopolymer metabolism, carbohydrate metabolism, catabolism, cell death, cell wall catabolism, cellular catabolism, cellular metabolism, cellular physiological process, cellular process, cytolysis, death, defense response, defense r…		catalytic activity, hydrolase activity, hydrolase activity, acting on glycosyl bonds, lysozyme activity,			disulfide bond, signal peptide,	SF001064:lysozyme c,
M19159_at	ALKALINE PHOSPHATASE, PLACENTAL (REGAN ISOZYME)	HSA00361:GAMMA-HEXACHLOROCYCLOHEXANE DEGRADATION, HSA00790:FOLATE BIOSYNTHESIS,	3d-structure, Metal-binding, blocked carboxyl end, direct protein sequencing, glycoprotein, gpi-anchor, homodimer, hydrolase, lipoprotein, magnesium, membrane, membrane protein, metalloprotein, multigene family, phosphatidylinositol linkage, phosphoprotein, phosphoric monoester hydrolase, phosphorylation, placenta, signal, transmembrane, zinc,	IPR001952:Alkaline phosphatase,		cell, integral to membrane, intrinsic to membrane, membrane,	SM00098:alkPPc,	metabolism, physiological process,		alkaline phosphatase activity, binding, catalytic activity, cation binding, hydrolase activity, hydrolase activity, acting on ester bonds, ion binding, magnesium ion binding, metal ion binding, phosphoric ester hydrolase activity, phosphoric monoester hydrolase activity, transition metal ion binding, zinc ion binding,			active site:Phosphoserine intermediate, disulfide bond, glycosylation site:N-linked (GlcNAc...), lipid moiety-binding region:GPI-anchor amidated aspartate, metal ion-binding site:Magnesium, metal ion-binding site:Zinc 1, metal ion-binding site:Zinc 2, propeptide:Removed in mature form, signal peptide, transmembrane region,	SF000891:Alkaline phosphatase,
M19169_at	CYSTATIN SN		cysteine proteinase inhibitor, direct protein sequencing, extracellular protein, multigene family, protease inhibitor, saliva, signal, thiol protease inhibitor,	IPR000010:Proteinase inhibitor I25, cystatin, IPR003243:Proteinase inhibitor I25A and I25B, type 2 and phytocystatins,			SM00043:CY,			endopeptidase inhibitor activity, enzyme inhibitor activity, enzyme regulator activity, protease inhibitor activity,			disulfide bond, signal peptide, site:Reactive site,	SF001638:cystatin,
M19311_s_at	CALMODULIN 1 (PHOSPHORYLASE KINASE, DELTA)	HSA04020:CALCIUM SIGNALING PATHWAY, HSA04070:PHOSPHATIDYLINOSITOL SIGNALING SYSTEM, HSA04720:LONG-TERM POTENTIATION, HSA04910:INSULIN SIGNALING PATHWAY, HSA05040:HUNTINGTON'S DISEASE, MMU04020:CALCIUM SIGNALING PATHWAY, MMU04070:PHOSPHATIDYLINOSITOL SIGNALING SYSTEM, MMU04720:LONG-TERM POTENTIATION, MMU04910:INSULIN SIGNALING PATHWAY, MMU05040:HUNTINGTON'S DISEASE,	3d-structure, EF hand, acetylated amino end, acetylation, calcium, calcium binding, direct protein sequencing, duplication, methylated amino acid, methylation, phosphorylation, ubl conjugation,	IPR001125:Recoverin, IPR002048:Calcium-binding EF-hand, IPR011992:EF-Hand type,		cell, cytoplasm, intracellular, membrane, plasma membrane,	SM00054:EFh,	G-protein coupled receptor protein signaling pathway, cell communication, cell surface receptor linked signal transduction, cellular process, signal transduction,		N-terminal myristoylation domain binding, binding, calcium ion binding, cation binding, ion binding, metal ion binding, protein N-terminus binding, protein binding,			calcium-binding region:1, calcium-binding region:2, calcium-binding region:3, calcium-binding region:4, cross-link:Glycyl lysine isopeptide (Lys-Gly) (interchain with G-Cter in ubiquitin), domain:EF-hand 1, domain:EF-hand 2, domain:EF-hand 3, domain:EF-hand 4,	SF002350:calmodulin,
M20471_at	CLATHRIN, LIGHT POLYPEPTIDE (LCA)	HSA05040:HUNTINGTON'S DISEASE,	alternative splicing, calcium, coated pits,	IPR000996:Clathrin light chain,		cell, clathrin coat, clathrin coated vesicle membrane, clathrin vesicle coat, clathrin-coated vesicle, coated membrane, coated pit, coated vesicle, coated vesicle membrane, cytoplasm, cytoplasmic membrane-bound vesicle, cytoplasmic vesicle, cytoplasmic vesicle membrane, endomembrane system, intracellular, intracellular membrane-bound organelle, intracellular organelle, membrane, membrane coat, me…		cell organization and biogenesis, cellular localization, cellular physiological process, cellular process, establishment of cellular localization, establishment of localization, establishment of protein localization, intracellular protein transport, intracellular transport, localization, physiological process, protein localization, protein transport, transport,		binding, calcium ion binding, cation binding, ion binding, metal ion binding, molecular function unknown,			splice variant,	SF002289:clathrin light chain,
M21121_s_at	CHEMOKINE (C-C MOTIF) LIGAND 5	HSA04060:CYTOKINE-CYTOKINE RECEPTOR INTERACTION, HSA04620:TOLL-LIKE RECEPTOR SIGNALING PATHWAY, HSA05120:EPITHELIAL CELL SIGNALING IN HELICOBACTER PYLORI INFECTION,	3d-structure, T-cell, chemotaxis, cytokine, direct protein sequencing, glycoprotein, immediate-early protein, inflammation, inflammatory response, sensory transduction, signal,	IPR000827:Small chemokine, C-C, IPR001811:Small chemokine, interleukin-8-like,	ALLERGIC RHINITIS, ASTHMA, ASTHMA. ATOPY, ASTHMA. ATOPY. ATOPIC DERMATITIS, ATOPIC DERMATITIS, ATOPIC ECZEMA/DERMATITIS SYNDROME, HIV/SIV INFECTION, IMMUNE, INFECTION, METABOLIC, NASAL POLYPS, TYPE 2 DIABETES,	extracellular region, extracellular space,	SM00199:SCY,	behavior, calcium ion homeostasis, cation homeostasis, cell adhesion, cell communication, cell homeostasis, cell ion homeostasis, cell motility, cell-cell signaling, cellular defense response, cellular metabolism, cellular physiological process, cellular process, chemotaxis, defense response, di-, tri-valent inorganic cation homeostasis, establishment of localization, exocytosis, homeostasis, imm…	109.Chemokine_families, 18.Cytokine_astocytes, 22.Cytokine-chemokine_CNS, 33.GProt-coupled_Rec_T_Cell_med_Inflamm, 34.Chemokines_in_EAE,	G-protein-coupled receptor binding, binding, chemokine activity, chemokine receptor binding, cytokine activity, protein binding, receptor binding, signal transducer activity,	h_eosinophilsPathway:The Role of Eosinophils in the Chemokine Network of Allergy,		disulfide bond, glycosylation site:O-linked, signal peptide, site:Cleavage (by DPP4),	SF001950:macrophage inflammatory protein,
M21142_cds2_s_at	GNAS COMPLEX LOCUS	HSA04020:CALCIUM SIGNALING PATHWAY, HSA04540:GAP JUNCTION, HSA04730:LONG-TERM DEPRESSION, HSA05110:CHOLERA - INFECTION,	GTP binding, P-loop, adp-ribosylation, alternative splicing, blocked amino end, direct protein sequencing, disease mutation, gtp-binding, heterotrimer, lipoprotein, multigene family, myristylation, nucleotide binding, nucleotide-binding, palmitate, proto-oncogene, signal transduction, thiolester bond, transducer,	IPR000367:G-protein alpha subunit, group S, IPR000600:ROK, IPR001019:Guanine nucleotide binding protein (G-protein), alpha subunit, IPR002885:Pentatricopeptide repeat, IPR009434:Neuroendocrine-specific golgi P55, IPR011025:G protein alpha subunit, helical insertion,	CARDIOVASCULAR, HYPERTENSION,	cell, extracellular region, extrinsic to membrane, extrinsic to plasma membrane, heterotrimeric G-protein complex, membrane, plasma membrane, protein complex,	SM00275:G_alpha,	G-protein coupled receptor protein signaling pathway, G-protein signaling, adenylate cyclase activating pathway, G-protein signaling, coupled to cAMP nucleotide second messenger, G-protein signaling, coupled to cyclic nucleotide second messenger, cAMP-mediated signaling, cell communication, cell surface receptor linked signal transduction, cellular process, cyclic-nucleotide-mediated signaling, e…		GTP binding, GTPase activity, binding, catalytic activity, guanyl nucleotide binding, hydrolase activity, hydrolase activity, acting on acid anhydrides, hydrolase activity, acting on acid anhydrides, in phosphorus-containing anhydrides, molecular function unknown, nucleoside-triphosphatase activity, nucleotide binding, purine nucleotide binding, pyrophosphatase activity, signal transducer activit…	h_CCR3Pathway:CCR3 signaling in Eosinophils, h_CSKPathway:Activation of Csk by cAMP-dependent Protein Kinase Inhibits Signaling through the T Cell Receptor, h_agpcrPathway:Attenuation of GPCR Signaling, h_bArrestin-srcPathway:Roles of ?-arrestin-dependent Recruitment of Src Kinases in GPCR Signaling, h_bArrestinPathway:?-arrestins in GPCR Desensitization, h_barr-mapkPathway:Role of ?-arrestins in…		lipid moiety-binding region:S-palmitoyl cysteine, mutagenesis site, nucleotide phosphate-binding region:GTP, splice variant,	SF002400:GTP-binding regulatory protein Gs alpha chain,
M21186_at	CYTOCHROME B-245, ALPHA POLYPEPTIDE	HSA04670:LEUKOCYTE TRANSENDOTHELIAL MIGRATION,	3D-structure, chronic granulomatous disease, direct protein sequencing, disease mutation, electron transfer, electron transport, heme, heterodimer, iron, membrane, membrane protein, metal-binding, nadp, oxidoreductase, transport,	IPR007732:Cytochrome b558 alpha-subunit,	CARDIOVASCULAR, CEREBROVASCULAR DISEASE, CHD, CHOLESTEROL, CORONARY ARTERY DISEASE, CORONARY HEART DISEASE IN YOUNGER INDIVIDUALS., HYPERCHOLESTEROLAEMIA, HYPERTENSION, METABOLIC, PERIPHERAL ARTERIAL OCCLUSIVE DISEASE, TYPE 2 DIABETES,	cell, cytoplasm, intracellular, intracellular membrane-bound organelle, intracellular organelle, membrane, membrane-bound organelle, mitochondrion, organelle,		cellular metabolism, cellular physiological process, cellular process, electron transport, establishment of localization, generation of precursor metabolites and energy, localization, metabolism, oxygen and reactive oxygen species metabolism, physiological process, superoxide metabolism, transport,		binding, catalytic activity, cation binding, electron transporter activity, heme binding, ion binding, iron ion binding, metal ion binding, oxidoreductase activity, tetrapyrrole binding, transition metal ion binding, transporter activity,			helix, metal ion-binding site:Iron (heme axial ligand),	SF019635:cytochrome b245 light chain,
M21305_at	HYPOTHETICAL PROTEIN		hypothetical protein,	IPR000038:Cell division/GTP binding protein,				cell cycle, cellular physiological process, cellular process, physiological process,		GTP binding, binding, guanyl nucleotide binding, nucleotide binding, purine nucleotide binding,
M21388_r_at	,M21388, CLASS C, 6 PROBES, 6 IN ALL_M21388 2-95, HUMAN UNPRODUCTIVELY REARRANGED IG MU-CHAIN MRNA V-REGION (VD), 5' END, CLONE MU-3A1A.
M21389_at	KERATIN 4	HSA01430:CELL COMMUNICATION,	coiled coil, cytoskeleton, disease mutation, epidermis, heterotetramer, intermediate filament, keratin, phosphorylation,	IPR001664:Intermediate filament protein, IPR002957:Keratin, type I, IPR003054:Type II keratin,	EPIDERMOLYSIS BULLOSA SIMPLEX,	cell, cytoskeleton, intermediate filament, intermediate filament cytoskeleton, intracellular, intracellular non-membrane-bound organelle, intracellular organelle, keratin filament, non-membrane-bound organelle, organelle,		cell differentiation, cell organization and biogenesis, cell proliferation, cellular physiological process, cellular process, cytoskeleton organization and biogenesis, development, ectoderm development, embryonic development, epidermis development, epithelial cell differentiation, epithelial cell proliferation, morphogenesis, morphogenesis of an epithelium, negative regulation of biological proce…		binding, protein binding, protein dimerization activity, protein heterodimerization activity, structural constituent of cytoskeleton, structural molecule activity,			modified residue, site:Stutter,	SF002282:cytoskeletal keratin,
M22430_at	PHOSPHOLIPASE A2, GROUP IIA (PLATELETS, SYNOVIAL FLUID)	HSA00564:GLYCEROPHOSPHOLIPID METABOLISM, HSA00590:ARACHIDONIC ACID METABOLISM, HSA00591:LINOLEIC ACID METABOLISM, HSA04010:MAPK SIGNALING PATHWAY, HSA04664:FC EPSILON RI SIGNALING PATHWAY, HSA04730:LONG-TERM DEPRESSION,	3d-structure, calcium, carboxylic ester hydrolase, direct protein sequencing, extracellular protein, hydrolase, lipid degradation, lipid digestion, membrane, membrane protein, metal-binding, metalloprotein, platelet, signal,	IPR001211:Phospholipase A2, IPR013090:Phospholipase A2, active site,		cell, extracellular region, membrane,	SM00085:PA2c,	catabolism, lipid catabolism, lipid metabolism, metabolism, physiological process, primary metabolism,		binding, calcium ion binding, calcium-dependent cytosolic phospholipase A2 activity, calcium-dependent phospholipase A2 activity, calcium-dependent secreted phospholipase A2 activity, calcium-independent cytosolic phospholipase A2 activity, carboxylic ester hydrolase activity, catalytic activity, cation binding, cytosolic phospholipase A2 activity, hydrolase activity, hydrolase activity, acting o…			disulfide bond, metal ion-binding site:Calcium, metal ion-binding site:Calcium (via carbonyl oxygen), signal peptide,	SF000866:Phospholipase A2,
M23263_at	ANDROGEN RECEPTOR (DIHYDROTESTOSTERONE RECEPTOR; TESTICULAR FEMINIZATION; SPINAL AND BULBAR MUSCULAR ATROPHY; KENNEDY DISEASE)		3d-structure, DNA binding, disease mutation, dna-binding, lipid-binding, metal-binding, nuclear protein, receptor, steroid binding, steroid-binding, transcription, transcription regulation, triplet repeat expansion, zinc, zinc finger, zinc-finger,	IPR000324:Vitamin D receptor, IPR000536:Nuclear hormone receptor, ligand-binding, IPR001103:Androgen receptor, IPR001628:Nuclear hormone receptor, DNA-binding,	ADHD AND CONDUCT DISORDER, AGING, ANDROGEN INSENSITIVITY SYNDROME, ANDROGEN LEVELS, ANDROGEN-INDEPENDENT PROSTATE CANCER, BENIGN PROSTATIC HYPERPLASIA, BREAST CANCER, BREAST CANCER, MALE, BREAST/OVARIAN CANCER, BREAST/OVARIAN CANCER PHENOTYPE, CANCER, CARDIOVASCULAR, CLINICAL PARAMETERS AND ENDOCRINE STATUS IN ELDERLY MEN, COGNITIVE FUNCTION IN OLDER MEN, COMPLETE ANDROGEN INSENSITIVITY, COMPLETE…	cell, cytoplasm, intracellular, intracellular membrane-bound organelle, intracellular organelle, membrane-bound organelle, nucleus, organelle,	SM00399:ZnF_C4, SM00430:HOLI,	cell communication, cell growth, cell organization and biogenesis, cell proliferation, cell-cell signaling, cellular metabolism, cellular morphogenesis, cellular physiological process, cellular process, development, establishment of localization, gland development, growth, localization, metabolism, morphogenesis, nucleobase, nucleoside, nucleotide and nucleic acid metabolism, organ development, p…		DNA binding, androgen binding, androgen receptor activity, binding, cation binding, hormone binding, ion binding, ligand-dependent nuclear receptor activity, metal ion binding, nucleic acid binding, protein binding, protein dimerization activity, receptor activity, sequence-specific DNA binding, signal transducer activity, steroid binding, steroid hormone receptor activity, transcription factor a…			DNA-binding region:Nuclear receptor, zinc finger region:NR C4-type,
M23613_at	NUCLEOPHOSMIN (NUCLEOLAR PHOSPHOPROTEIN B23, NUMATRIN)		alternative splicing, chromosomal translocation, direct protein sequencing, nuclear protein, nucleolus, nucleus, phosphoprotein, phosphorylation, proto-oncogene, rna-binding,	IPR004301:Nucleoplasmin,		cell, centrosome, cytoplasm, cytoskeleton, intracellular, intracellular membrane-bound organelle, intracellular non-membrane-bound organelle, intracellular organelle, membrane-bound organelle, membrane-enclosed lumen, microtubule cytoskeleton, microtubule organizing center, non-membrane-bound organelle, nuclear lumen, nucleolus, nucleus, organelle, organelle lumen,		activation of NF-kappaB transcription factor, aging, anti-apoptosis, apoptosis, cell aging, cell communication, cell cycle, cell death, cell organization and biogenesis, cell proliferation, cellular localization, cellular metabolism, cellular physiological process, cellular process, centrosome cycle, centrosome organization and biogenesis, cytoplasm organization and biogenesis, death, development…		NF-kappaB binding, RNA binding, Tat protein binding, binding, identical protein binding, nucleic acid binding, protein binding, protein dimerization activity, protein heterodimerization activity, protein homodimerization activity, transcription coactivator activity, transcription cofactor activity, transcription factor binding, transcription regulator activity, transcriptional activator activity,…			modified residue, site:Breakpoint for translocation to form NPM1-MLF1, splice variant,	SF002110:nucleophosmin,
M24194_at	GUANINE NUCLEOTIDE BINDING PROTEIN (G PROTEIN), BETA POLYPEPTIDE 2-LIKE 1		Phosphorylation, direct protein sequencing, wd repeat,	IPR001680:WD-40 repeat,			SM00320:WD40,	G-protein coupled receptor protein signaling pathway, G-protein signaling, coupled to IP3 second messenger (phospholipase C activating), cell communication, cell surface receptor linked signal transduction, cellular process, intracellular signaling cascade, phosphoinositide-mediated signaling, protein kinase C activation, second-messenger-mediated signaling, signal transduction,	66.Prot_Interac_w_integrin_domains,	binding, enzyme binding, kinase binding, protein binding, protein kinase C binding, protein kinase binding, receptor binding, signal transducer activity,			modified residue, repeat:WD 1, repeat:WD 2, repeat:WD 3, repeat:WD 4, repeat:WD 5, repeat:WD 6, repeat:WD 7,
M24248_at	MYOSIN, LIGHT POLYPEPTIDE 3, ALKALI; VENTRICULAR, SKELETAL, SLOW	HSA04810:REGULATION OF ACTIN CYTOSKELETON,	EF hand, blocked amino end, calcium binding, cardiac muscle, cardiomyopathy, direct protein sequencing, disease mutation, duplication, heart, motor protein, multigene family, muscle contraction, muscle protein, myosin, skeletal muscle,	IPR002048:Calcium-binding EF-hand, IPR011992:EF-Hand type,		actin cytoskeleton, cell, contractile fiber, cytoplasm, cytoskeleton, intracellular, intracellular non-membrane-bound organelle, intracellular organelle, muscle myosin, myosin, myosin II, non-membrane-bound organelle, organelle, protein complex,		muscle contraction, organismal physiological process, physiological process,		binding, calcium ion binding, cation binding, ion binding, metal ion binding, motor activity, structural constituent of muscle, structural molecule activity,			domain:EF-hand 1, domain:EF-hand 2, domain:EF-hand 3,	SF002350:calmodulin,
M24461_at	SURFACTANT, PULMONARY-ASSOCIATED PROTEIN B		3d-structure, Signal, direct protein sequencing, gaseous exchange, glycoprotein, surface film,	IPR003119:Saposin type A, IPR007856:Saposin-like type B, 1, IPR008137:Surfactant protein B, IPR008138:Saposin-like type B, 2, IPR008139:Saposin B, IPR008373:Saposin, IPR009007:Peptidase aspartic, catalytic,	ARDS, RESPIRATORY DISTRESS SYNDROME,	cell, cytoplasm, extracellular region, extracellular space, intracellular, intracellular membrane-bound organelle, intracellular organelle, lysosome, lytic vacuole, membrane-bound organelle, organelle, vacuole,	SM00162:SAPA, SM00741:SapB,	cellular lipid metabolism, cellular metabolism, cellular physiological process, cellular process, development, homeostasis, lipid metabolism, membrane lipid metabolism, metabolism, morphogenesis, organ development, organ morphogenesis, organismal physiological process, physiological process, primary metabolism, regulation of liquid surface tension, respiratory gaseous exchange, sphingolipid metab…					disulfide bond, domain:Saposin A-type, domain:Saposin B-type 1, domain:Saposin B-type 2, domain:Saposin B-type 3, glycosylation site:N-linked (GlcNAc...), signal peptide,	SF002430:pulmonary surfactant protein B,
M24485_s_at	GLUTATHIONE S-TRANSFERASE PI	HSA00480:GLUTATHIONE METABOLISM, HSA00980:METABOLISM OF XENOBIOTICS BY CYTOCHROME P450,	3d-structure, detoxification, direct protein sequencing, glutathione, heterodimer, homodimer, multigene family, transferase,	IPR003082:Glutathione S-transferase, Pi class, IPR004045:Glutathione S-transferase, N-terminal, IPR004046:Glutathione S-transferase, C-terminal, IPR012335:Thioredoxin fold, IPR012336:Thioredoxin-like fold,	AND T1, ASTHMA, ATOPIC ASTHMA, ATOPY. AIRWAY OBSTRUCTION. BHR. ASTHMA, BREAST CANCER, BRONCHOPULMONARY DYSPLASIA., CANCER, CHEMOTHERAPY-INDUCED LEUKEMIA, COPD, CYSTIC FIBROSIS., ESOPHAGEAL CARCINOMA, HEPATITIS B-RELATED HEPATOCELLULAR CARCINOMA, IMMUNE, LUNG ADENOCARCINOMA, LUNG CANCER, METASTATIC COLORECTAL CANCER, ORAL CANCER, PROSTATE CANCER, PSYCH, SCHIZOPHRENIA, SMOKING, SPT, TOTAL IGE, TOTA…	cell, cytoplasm, intracellular,		anti-apoptosis, apoptosis, biosynthesis, cell death, cellular biosynthesis, cellular metabolism, cellular physiological process, cellular process, central nervous system development, coenzyme biosynthesis, coenzyme metabolism, cofactor biosynthesis, cofactor metabolism, death, development, glutathione biosynthesis, glutathione metabolism, metabolism, negative regulation of apoptosis, negative reg…		catalytic activity, glutathione transferase activity, transferase activity, transferase activity, transferring alkyl or aryl (other than methyl) groups,	h_mrpPathway:Multi-Drug Resistance Factors,			SF000503:glutathione transferase,
M24902_at	ACID PHOSPHATASE, PROSTATE	HSA00361:GAMMA-HEXACHLOROCYCLOHEXANE DEGRADATION, HSA00740:RIBOFLAVIN METABOLISM,	3d-structure, direct protein sequencing, glycoprotein, hydrolase, phosphohistidine, phosphoprotein, phosphoric monoester hydrolase, signal,	IPR000560:Histidine acid phosphatase,		extracellular region,		cell cycle, cellular physiological process, cellular process, physiological process, regulation of biological process, regulation of cell cycle, regulation of cellular physiological process, regulation of cellular process, regulation of physiological process, regulation of progression through cell cycle,		acid phosphatase activity, catalytic activity, hydrolase activity, hydrolase activity, acting on ester bonds, phosphoprotein phosphatase activity, phosphoric ester hydrolase activity, phosphoric monoester hydrolase activity, protein tyrosine phosphatase activity,			active site:Nucleophile, active site:Proton donor, disulfide bond, glycosylation site:N-linked (GlcNAc...), signal peptide,	SF000896:mammalian acid phosphatase,
M25079_s_at	HEMOGLOBIN, DELTA		3d-structure, acetylation, blood, chromoprotein, direct protein sequencing, erythrocyte, heme, heterotetramer, iron, metal-binding, metalloprotein, oxygen carrier, oxygen transport, transport,	IPR000971:Globin, IPR002337:Beta haemoglobin, IPR012292:Globin-related,		cell, cytoplasm, cytosol, hemoglobin complex, intracellular, protein complex,		cellular physiological process, cellular process, establishment of localization, gas transport, localization, oxygen transport, physiological process, transport,		binding, cation binding, heme binding, ion binding, iron ion binding, metal ion binding, oxygen binding, oxygen transporter activity, tetrapyrrole binding, transition metal ion binding, transporter activity,			helix, metal ion-binding site:Iron (heme distal ligand), metal ion-binding site:Iron (heme proximal ligand),	SF036518:globin, SF500045:hemoglobin, vertebrate type,
M25079_s_at	HEMOGLOBIN, BETA		3d-structure, acetylation, blocked amino end, blood, chromoprotein, direct protein sequencing, disease mutation, erythrocyte, heme, heterotetramer, homotetramer, iron, metal-binding, metalloprotein, opioid peptide, oxygen carrier, oxygen transport, s-nitrosylation, transport,	IPR000971:Globin, IPR002337:Beta haemoglobin, IPR012292:Globin-related,	BETA THALASSEMIA, SICKLE CELL, TRANSFUSION-DEPENDENT HB H DISEASE,	cell, cytoplasm, cytosol, hemoglobin complex, intracellular, protein complex,		biological process unknown, biosynthesis, cellular physiological process, cellular process, establishment of localization, gas transport, localization, metabolism, nitric oxide biosynthesis, nitric oxide metabolism, nitric oxide transport, nitrogen compound metabolism, oxygen transport, physiological process, positive regulation of biological process, positive regulation of biosynthesis, positive…		binding, cation binding, heme binding, hemoglobin binding, ion binding, iron ion binding, metal ion binding, molecular function unknown, opioid peptide activity, oxygen binding, oxygen transporter activity, protein binding, receptor binding, selenium binding, signal transducer activity, tetrapyrrole binding, transition metal ion binding, transporter activity,	h_ahspPathway:Hemoglobin's Chaperone,		glycosylation site:N-linked (Glc) (glycation); in Hb A1C, metal ion-binding site:Iron (heme distal ligand), metal ion-binding site:Iron (heme proximal ligand),	SF036518:globin, SF500045:hemoglobin, vertebrate type,
M26708_s_at	PROTHYMOSIN, ALPHA (GENE SEQUENCE 28)		acetylated amino end, acetylation, alternative splicing, direct protein sequencing, nuclear protein, nucleus, phosphoprotein, phosphorylation,	IPR004931:Prothymosin/parathymosin,		cell, intracellular, intracellular membrane-bound organelle, intracellular organelle, membrane-bound organelle, nucleus, organelle,		cell cycle, cellular metabolism, cellular physiological process, cellular process, development, metabolism, nucleobase, nucleoside, nucleotide and nucleic acid metabolism, physiological process, primary metabolism, regulation of biological process, regulation of cell cycle, regulation of cellular physiological process, regulation of cellular process, regulation of physiological process, regulatio…	61.Myc_network,				modified residue, peptide:Thymosin alpha-1, splice variant,	SF001827:prothymosin alpha,
M26880_at	UBIQUITIN C		duplication, polyprotein, protein degradation,	IPR000626:Ubiquitin,			SM00213:UBQ,	biopolymer catabolism, biopolymer metabolism, biopolymer modification, catabolism, cellular macromolecule metabolism, cellular metabolism, cellular physiological process, cellular process, cellular protein metabolism, macromolecule catabolism, macromolecule metabolism, metabolism, physiological process, primary metabolism, protein catabolism, protein metabolism, protein modification,						SF002038:polyubiquitin 4, SF002041:polyubiquitin 7, SF002042:polyubiquitin 3, SF002043:polyubiquitin 9,
M27826_at	TPTE PSEUDOGENE
M27891_at	CYSTATIN C (AMYLOID ANGIOPATHY AND CEREBRAL HEMORRHAGE)		3d-structure, Hypothetical protein, amyloid, cysteine proteinase inhibitor, direct protein sequencing, disease mutation, extracellular protein, hydroxyproline, protease inhibitor, signal, thiol protease inhibitor,	IPR000010:Proteinase inhibitor I25, cystatin, IPR003243:Proteinase inhibitor I25A and I25B, type 2 and phytocystatins,	MACULAR DEGENERATION,		SM00043:CY,			amyloid protein, binding, endopeptidase inhibitor activity, enzyme inhibitor activity, enzyme regulator activity, identical protein binding, obsolete molecular function, protease inhibitor activity, protein binding, protein dimerization activity, protein homodimerization activity,			disulfide bond, signal peptide, site:Reactive site,	SF001638:cystatin,
M29277_at	MELANOMA CELL ADHESION MOLECULE		Alternative splicing, cell adhesion, direct protein sequencing, glycoprotein, immunoglobulin domain, membrane, signal, transmembrane, transmembrane protein,	IPR003598:Immunoglobulin C2 type, IPR003599:Immunoglobulin subtype, IPR007110:Immunoglobulin-like, IPR013106:Immunoglobulin V-set, IPR013151:Immunoglobulin, IPR013162:CD80-like C2-set immunoglobulin,		cell, integral to membrane, integral to plasma membrane, intrinsic to membrane, intrinsic to plasma membrane, membrane, plasma membrane,		cell adhesion, cellular process, development, morphogenesis,		binding, protein binding,			disulfide bond, domain:Ig-like C2-type 1, domain:Ig-like C2-type 2, domain:Ig-like C2-type 3, domain:Ig-like V-type 1, domain:Ig-like V-type 2, glycosylation site:N-linked (GlcNAc...), signal peptide, splice variant, transmembrane region,
M30838_at	SURFACTANT, PULMONARY-ASSOCIATED PROTEIN A1		acetylated amino end, acetylation, alveolar proteinosis, calcium, collagen, gaseous exchange, glycoprotein, hydroxylation, hydroxyproline, lectin, lung, pulmonary surfactant, respiratory distress syndrome, signal, surface film,	IPR001304:C-type lectin, IPR008160:Collagen triple helix repeat,	RESPIRATORY DISTRESS SYNDROME,	cell, cytoplasm, intracellular,	SM00034:CLECT,	anion transport, cellular physiological process, cellular process, establishment of localization, homeostasis, inorganic anion transport, ion transport, localization, organismal physiological process, phosphate transport, physiological process, regulation of liquid surface tension, respiratory gaseous exchange, transport,		binding, calcium ion binding, carbohydrate binding, cation binding, ion binding, metal ion binding, sugar binding,			disulfide bond, domain:C-type lectin, domain:Collagen-like, glycosylation site:N-linked (GlcNAc...), signal peptide,	SF002428:mannose-binding lectin,
M31520_at	RIBOSOMAL PROTEIN S24	HSA03010:RIBOSOME,	acetylation, alternative splicing, blocked amino end, direct protein sequencing, protein biosynthesis, ribonucleoprotein, ribosomal protein, ribosome,	IPR001976:Ribosomal protein S24e,		cell, cytoplasm, intracellular, intracellular non-membrane-bound organelle, intracellular organelle, non-membrane-bound organelle, organelle, protein complex, ribonucleoprotein complex, ribosome,		biosynthesis, cellular biosynthesis, cellular macromolecule metabolism, cellular metabolism, cellular physiological process, cellular process, cellular protein metabolism, macromolecule biosynthesis, macromolecule metabolism, metabolism, physiological process, primary metabolism, protein biosynthesis, protein metabolism,		structural constituent of ribosome, structural molecule activity,			modified residue, splice variant,	SF002145:rat ribosomal protein S24,
M31520_rna1_s_at	RIBOSOMAL PROTEIN S27 PSEUDOGENE 4					cell, cytoplasm, intracellular, intracellular non-membrane-bound organelle, intracellular organelle, non-membrane-bound organelle, organelle, protein complex, ribonucleoprotein complex, ribosome,		biosynthesis, cellular biosynthesis, cellular macromolecule metabolism, cellular metabolism, cellular physiological process, cellular process, cellular protein metabolism, macromolecule biosynthesis, macromolecule metabolism, metabolism, physiological process, primary metabolism, protein biosynthesis, protein metabolism,		structural constituent of ribosome, structural molecule activity,
M31520_rna1_s_at	ZINC FINGER PROTEIN LIKE		hypothetical protein, metal-binding, nuclear protein, zinc, zinc-finger,	IPR007086:Zinc finger, C2H2-subtype, IPR007087:Zinc finger, C2H2-type,		cell, intracellular, intracellular membrane-bound organelle, intracellular organelle, membrane-bound organelle, nucleus, organelle,	SM00349:KRAB, SM00355:ZnF_C2H2,			binding, cation binding, ion binding, metal ion binding, nucleic acid binding, transition metal ion binding, zinc ion binding,		General function prediction only, Transcription / Cell division and chromosome partitioning,
M31520_rna1_s_at	RIBOSOMAL PROTEIN S27 (METALLOPANSTIMULIN 1)	HSA03010:RIBOSOME,	direct protein sequencing, metal-binding, protein biosynthesis, ribonucleoprotein, ribosomal protein, ribosome, zinc, zinc finger, zinc-finger,	IPR000592:Ribosomal protein S27E,		cell, cytoplasm, cytosol, cytosolic ribosome (sensu Eukaryota), cytosolic small ribosomal subunit (sensu Eukaryota), eukaryotic 43S preinitiation complex, eukaryotic 48S initiation complex, intracellular, intracellular non-membrane-bound organelle, intracellular organelle, non-membrane-bound organelle, organelle, protein complex, ribonucleoprotein complex, ribosome, small ribosomal subunit,		biosynthesis, cell communication, cell proliferation, cellular biosynthesis, cellular macromolecule metabolism, cellular metabolism, cellular physiological process, cellular process, cellular protein metabolism, macromolecule biosynthesis, macromolecule metabolism, metabolism, physiological process, primary metabolism, protein biosynthesis, protein metabolism, signal transduction,		RNA binding, binding, cation binding, ion binding, metal ion binding, nucleic acid binding, structural constituent of ribosome, structural molecule activity, transition metal ion binding, zinc ion binding,			sequence conflict, zinc finger region:C4-type,	SF002154:rat ribosomal protein S27,
M31520_rna1_s_at	RIBOSOMAL PROTEIN S27 PSEUDOGENE
M31520_rna1_s_at	SIMILAR TO RIBOSOMAL PROTEIN S27
M31525_at	MAJOR HISTOCOMPATIBILITY COMPLEX, CLASS II, DO ALPHA	HSA04514:CELL ADHESION MOLECULES (CAMS), HSA04612:ANTIGEN PROCESSING AND PRESENTATION, HSA04940:TYPE I DIABETES MELLITUS,	Immunoglobulin domain, alternative splicing, extracellular protein, glycoprotein, heterodimer, immune response, membrane, mhc ii, signal, transmembrane, transmembrane protein,	IPR001003:MHC class II, alpha chain, N-terminal, IPR003006:Immunoglobulin/major histocompatibility complex, IPR003597:Immunoglobulin C1 type, IPR007110:Immunoglobulin-like,		cell, integral to membrane, intrinsic to membrane, membrane, plasma membrane,	SM00407:IGc1,	antigen presentation, antigen presentation, exogenous antigen, antigen processing, antigen processing, exogenous antigen via MHC class II, defense response, immune response, organismal physiological process, physiological process, response to biotic stimulus, response to stimulus,		MHC class II receptor activity, receptor activity, signal transducer activity, transmembrane receptor activity,			disulfide bond, domain:Ig-like C1-type, glycosylation site:N-linked (GlcNAc...), signal peptide, transmembrane region,	SF001991:class II histocompatibility antigen,
M31627_at	X-BOX BINDING PROTEIN 1		DNA binding, alternative splicing, dna-binding, leucine zipper, nuclear protein, nucleus, transcription, transcription regulation,	IPR004827:Basic-leucine zipper (bZIP) transcription factor, IPR011700:Basic leucine zipper,		cell, intracellular, intracellular membrane-bound organelle, intracellular organelle, membrane-bound organelle, nucleus, organelle,	SM00338:BRLZ,	cellular metabolism, cellular physiological process, cellular process, defense response, immune response, metabolism, nucleobase, nucleoside, nucleotide and nucleic acid metabolism, organismal physiological process, physiological process, primary metabolism, regulation of biological process, regulation of cellular metabolism, regulation of cellular physiological process, regulation of cellular pr…		DNA binding, binding, nucleic acid binding, protein binding, protein dimerization activity, sequence-specific DNA binding, transcription factor activity, transcription regulator activity,			DNA-binding region:Basic motif, domain:Leucine-zipper, splice variant,	SF001720:X box-binding protein 1,
M31667_f_at	CYTOCHROME P450, FAMILY 1, SUBFAMILY A, POLYPEPTIDE 2	HSA00380:TRYPTOPHAN METABOLISM, HSA00591:LINOLEIC ACID METABOLISM, HSA00980:METABOLISM OF XENOBIOTICS BY CYTOCHROME P450,	Alternative splicing, chromoprotein, direct protein sequencing, electron transfer, endoplasmic reticulum, heme, iron, membrane, metal-binding, metalloprotein, microsome, monooxygenase, oxidoreductase, transmembrane protein,	IPR001128:Cytochrome P450, IPR002401:E-class P450, group I, IPR008066:E-class P450, CYP IA,	CANCER, COLORECTAL CANCER, PSYCH, SCHIZOPHRENIA, SMOKING, TARDIVE DYSKINESIA IN SCHIZOPHRENIA,	cell, cell fraction, cytoplasm, endoplasmic reticulum, intracellular, intracellular membrane-bound organelle, intracellular organelle, membrane, membrane fraction, membrane-bound organelle, microsome, organelle, vesicular fraction,		cellular metabolism, cellular physiological process, cellular process, electron transport, establishment of localization, generation of precursor metabolites and energy, localization, metabolism, physiological process, transport,		binding, catalytic activity, cation binding, electron transporter activity, heme binding, ion binding, iron ion binding, metal ion binding, monooxygenase activity, oxidoreductase activity, oxygen binding, tetrapyrrole binding, transition metal ion binding, transporter activity, unspecific monooxygenase activity,	h_AcetaminophenPathway:Mechanism of Acetaminophen Activity and Toxicity, h_nuclearRsPathway:Nuclear Receptors in Lipid Metabolism and Toxicity,		metal ion-binding site:Iron (heme axial ligand), splice variant,	SF000045:human cytochrome P450 CYP2D6,
M32405_at	SIMILAR TO 40S RIBOSOMAL PROTEIN S15 (RIG PROTEIN)	HSA03010:RIBOSOME,				cell, cytoplasm, intracellular, intracellular non-membrane-bound organelle, intracellular organelle, non-membrane-bound organelle, organelle, protein complex, ribonucleoprotein complex, ribosome, small ribosomal subunit,		biosynthesis, cellular biosynthesis, cellular macromolecule metabolism, cellular metabolism, cellular physiological process, cellular process, cellular protein metabolism, macromolecule biosynthesis, macromolecule metabolism, metabolism, physiological process, primary metabolism, protein biosynthesis, protein metabolism,		structural constituent of ribosome, structural molecule activity,
M32405_at	RIBOSOMAL PROTEIN S15	HSA03010:RIBOSOME,	acetylated amino end, acetylation, direct protein sequencing, protein biosynthesis, ribonucleoprotein, ribosomal protein, ribosome,	IPR002222:Ribosomal protein S19/S15, IPR005713:Ribosomal protein S15, eukaryotic and archaeal form,		cell, cytoplasm, intracellular, intracellular non-membrane-bound organelle, intracellular organelle, non-membrane-bound organelle, organelle, protein complex, ribonucleoprotein complex, ribosome, small ribosomal subunit,		biosynthesis, cellular biosynthesis, cellular macromolecule metabolism, cellular metabolism, cellular physiological process, cellular process, cellular protein metabolism, macromolecule biosynthesis, macromolecule metabolism, metabolism, physiological process, primary metabolism, protein biosynthesis, protein metabolism,		binding, protein binding, structural constituent of ribosome, structural molecule activity,			modified residue,	SF002144:ribosomal protein S19/S15,
M33600_f_at	MAJOR HISTOCOMPATIBILITY COMPLEX, CLASS II, DR BETA 1	HSA04514:CELL ADHESION MOLECULES (CAMS), HSA04612:ANTIGEN PROCESSING AND PRESENTATION, HSA04640:HEMATOPOIETIC CELL LINEAGE, HSA04940:TYPE I DIABETES MELLITUS,	3d-structure, direct protein sequencing, glycoprotein, heterodimer, immune response, immunoglobulin domain, membrane, mhc ii, signal, transmembrane, transmembrane protein,	IPR000353:MHC class II, beta chain, N-terminal, IPR003006:Immunoglobulin/major histocompatibility complex, IPR003597:Immunoglobulin C1 type, IPR007110:Immunoglobulin-like,	ASTHMA, ATOPY, CANCER, CERVICAL CANCER, CROHN'S DISEASE, GASTRIC ADENOCARCINOMA, HEPATITIS, HEPATITIS B, IMMUNE, INFECTION, KAPOSI'S SARCOMA, METABOLIC, MICROSCOPIC POLYANGIITIS, MITE-SENSITIVE ASTHMA, MULTIPLE SCLEROSIS, RHEUMATIC DISEASES, RHEUMATOID ARTHRITIS, SARCOIDOSIS, SPT (COCKROACH), SPT (HDM), SYSTEMIC LUPUS ERYTHEMATOSUS, SYSTEMIC SCLEROSIS, TOTAL IGE, TYPE 1 DIABETES, TYPE 2 DIABETES,	cell, integral to membrane, integral to plasma membrane, intrinsic to membrane, intrinsic to plasma membrane, membrane, plasma membrane,	SM00407:IGc1,	antigen presentation, antigen presentation, endogenous antigen, antigen presentation, exogenous antigen, antigen processing, antigen processing, endogenous antigen via MHC class I, antigen processing, exogenous antigen via MHC class II, cell communication, cellular physiological process, cellular process, defense response, detection of biotic stimulus, detection of external stimulus, detection of…		MHC class I receptor activity, MHC class II receptor activity, receptor activity, signal transducer activity, transmembrane receptor activity,			disulfide bond, domain:Ig-like C1-type, glycosylation site:N-linked (GlcNAc...), signal peptide, transmembrane region,	SF001991:class II histocompatibility antigen,
M33764_at	ORNITHINE DECARBOXYLASE 1	HSA00220:UREA CYCLE AND METABOLISM OF AMINO GROUPS, HSA00330:ARGININE AND PROLINE METABOLISM,	3d-structure, carbon-carbon lyase, carboxy-lyase, decarboxylase, lyase, phosphoprotein, phosphorylation, polyamine biosynthesis, pyridoxal phosphate,	IPR000183:Orn/DAP/Arg decarboxylase 2, IPR002433:Ornithine decarboxylase,		cellular component unknown,		amine biosynthesis, amine metabolism, amino acid and derivative metabolism, amino acid derivative biosynthesis, amino acid derivative metabolism, biogenic amine biosynthesis, biogenic amine metabolism, biosynthesis, cellular biosynthesis, cellular metabolism, cellular physiological process, cellular process, metabolism, nitrogen compound biosynthesis, nitrogen compound metabolism, physiological p…	61.Myc_network,	carbon-carbon lyase activity, catalytic activity, lyase activity, ornithine decarboxylase activity,			active site:Proton donor; shared with dimeric partner, binding site:Pyridoxal phosphate (covalent),	SF001335:ornithine decarboxylase, SF500127:ornithine decarboxylase, fungal/metazoan type,
M34182_at	PROTEIN KINASE, CAMP-DEPENDENT, CATALYTIC, GAMMA	HSA04010:MAPK SIGNALING PATHWAY, HSA04020:CALCIUM SIGNALING PATHWAY, HSA04210:APOPTOSIS, HSA04310:WNT SIGNALING PATHWAY, HSA04340:HEDGEHOG SIGNALING PATHWAY, HSA04540:GAP JUNCTION, HSA04720:LONG-TERM POTENTIATION, HSA04910:INSULIN SIGNALING PATHWAY,	atp-binding, camp, kinase, lipoprotein, multigene family, myristate, nucleotide-binding, phosphorylation, serine/threonine-protein kinase, transferase,	IPR000719:Protein kinase, IPR000961:Protein kinase, C-terminal, IPR001245:Tyrosine protein kinase, IPR002290:Serine/threonine protein kinase, IPR008271:Serine/threonine protein kinase, active site,			SM00133:S_TK_X, SM00220:S_TKc,	biopolymer metabolism, biopolymer modification, cellular macromolecule metabolism, cellular metabolism, cellular physiological process, cellular process, cellular protein metabolism, development, development of primary male sexual characteristics, development of primary sexual characteristics, gametogenesis, gonad development, macromolecule metabolism, male gamete generation, male gonad developme…		ATP binding, adenyl nucleotide binding, binding, cAMP-dependent protein kinase activity, catalytic activity, cyclic nucleotide-dependent protein kinase activity, kinase activity, nucleotide binding, phosphotransferase activity, alcohol group as acceptor, protein kinase CK2 activity, protein kinase activity, protein serine/threonine kinase activity, purine nucleotide binding, transferase activity,…			active site:Proton acceptor, binding site:ATP, domain:Protein kinase, lipid moiety-binding region:N-myristoyl glycine, nucleotide phosphate-binding region:ATP,	SF000564:kinase-related transforming protein,
M34376_s_at	MICROSEMINOPROTEIN, BETA-		alternative splicing, direct protein sequencing, semen, signal,	IPR008735:Beta-microseminoprotein,		cell, extracellular region, extracellular space, intracellular, intracellular membrane-bound organelle, intracellular organelle, membrane-bound organelle, nucleus, organelle,		biological process unknown,		molecular function unknown,	h_mspPathway:Msp/Ron Receptor Signaling Pathway,		disulfide bond, signal peptide, splice variant,	SF002542:seminal plasma protein,
M34516_at	SIMILAR TO OMEGA PROTEIN		MHC I, immune response, immunoglobulin domain,	IPR003006:Immunoglobulin/major histocompatibility complex, IPR003597:Immunoglobulin C1 type, IPR007110:Immunoglobulin-like,			SM00407:IGc1,	antigen presentation, antigen presentation, endogenous antigen, antigen processing, antigen processing, endogenous antigen via MHC class I, defense response, immune response, organismal physiological process, physiological process, response to biotic stimulus, response to stimulus,		MHC class I receptor activity, receptor activity, signal transducer activity, transmembrane receptor activity,
M34516_at	8->SIMILAR TO BK246H3.1 (IMMUNOGLOBULIN LAMBDA-LIKE POLYPEPTIDE 1, PRE-B-CELL SPECIFIC)			IPR006103:Glycoside hydrolase family 2, TIM barrel,				carbohydrate metabolism, macromolecule metabolism, metabolism, physiological process, primary metabolism,		catalytic activity, hydrolase activity, hydrolase activity, acting on glycosyl bonds,
M34516_at	IMMUNOGLOBULIN LAMBDA-LIKE POLYPEPTIDE 1		B-cell, antigen, immunoglobulin domain, signal,	IPR003006:Immunoglobulin/major histocompatibility complex, IPR003597:Immunoglobulin C1 type, IPR007110:Immunoglobulin-like,		cell, membrane,	SM00407:IGc1,	defense response, immune response, organismal physiological process, physiological process, response to biotic stimulus, response to stimulus,					signal peptide,	SF001989:pre-B cell omega light chain,
M34516_r_at	IMMUNOGLOBULIN LAMBDA VARIABLE 3-21		immunoglobulin domain,	IPR003006:Immunoglobulin/major histocompatibility complex, IPR003596:Immunoglobulin V-type, IPR003597:Immunoglobulin C1 type, IPR003599:Immunoglobulin subtype, IPR007110:Immunoglobulin-like, IPR013106:Immunoglobulin V-set,			SM00406:IGv, SM00407:IGc1, SM00409:IG,							SF001974:immunoglobulin V region,
M34516_r_at	IMMUNOGLOBULIN LAMBDA CONSTANT 1 (MCG MARKER)		3d-structure, MHC I, bence-jones protein, direct protein sequencing, heterotetramer, immune response, immunoglobulin, immunoglobulin c region, immunoglobulin domain,	IPR003006:Immunoglobulin/major histocompatibility complex, IPR003596:Immunoglobulin V-type, IPR003597:Immunoglobulin C1 type, IPR003599:Immunoglobulin subtype, IPR007110:Immunoglobulin-like, IPR013106:Immunoglobulin V-set,			SM00406:IGv, SM00407:IGc1, SM00409:IG,	antigen presentation, antigen presentation, endogenous antigen, antigen processing, antigen processing, endogenous antigen via MHC class I, defense response, immune response, organismal physiological process, physiological process, response to biotic stimulus, response to stimulus,		MHC class I receptor activity, antigen binding, binding, receptor activity, signal transducer activity, transmembrane receptor activity,			disulfide bond, domain:Ig-like,	SF001974:immunoglobulin V region, SF001988:immunoglobulin C region,
M34516_r_at	FIBROSIN 1		alternative splicing,										sequence conflict, splice variant,
M35410_s_at	INSULIN-LIKE GROWTH FACTOR BINDING PROTEIN 2, 36KDA		direct protein sequencing, growth factor binding, plasma, signal,	IPR000716:Thyroglobulin type-1, IPR000867:Insulin-like growth factor-binding protein, IGFBP, IPR009168:Insulin-like growth factor binding protein, IPR012210:Insulin-like growth factor binding protein 2,	IMMUNE, TYPE 1 DIABETES,	extracellular region, extracellular space,	SM00121:IB, SM00211:TY,	cell growth, cell organization and biogenesis, cellular morphogenesis, cellular physiological process, cellular process, development, growth, morphogenesis, physiological process, regulation of biological process, regulation of cell growth, regulation of cell size, regulation of cellular physiological process, regulation of cellular process, regulation of growth, regulation of physiological proce…		binding, growth factor binding, insulin-like growth factor binding, protein binding,	h_ghrelinPathway:Ghrelin:Regulation of Food Intake and Energy Homeostasis,		disulfide bond, domain:IGFBP, domain:Thyroglobulin type-1, signal peptide,	SF001969:insulin-like growth factor binding protein, SF500002:insulin-like growth factor binding protein 2,
M36072_at	RIBOSOMAL PROTEIN L7A	HSA03010:RIBOSOME,	chromosomal translocation, protein biosynthesis, ribonucleoprotein, ribosomal protein, ribosome,	IPR001921:Ribosomal protein L7A, IPR004037:Ribosomal protein L7AE, IPR004038:Ribosomal protein L7Ae/L30e/S12e/Gadd45,		cell, cytoplasm, intracellular, intracellular non-membrane-bound organelle, intracellular organelle, non-membrane-bound organelle, organelle, protein complex, ribonucleoprotein complex, ribosome,		biosynthesis, cell organization and biogenesis, cellular biosynthesis, cellular macromolecule metabolism, cellular metabolism, cellular physiological process, cellular process, cellular protein metabolism, cytoplasm organization and biogenesis, macromolecule biosynthesis, macromolecule metabolism, metabolism, organelle organization and biogenesis, physiological process, primary metabolism, protei…		structural constituent of ribosome, structural molecule activity,				SF002165:rat ribosomal protein L7a,
M55998_s_at	COLLAGEN, TYPE I, ALPHA 1	HSA01430:CELL COMMUNICATION, HSA04510:FOCAL ADHESION, HSA04512:ECM-RECEPTOR INTERACTION,	3D-structure, alternative splicing, cartilage, chromosomal translocation, coiled coil, collagen, deafness, direct protein sequencing, disease mutation, dwarfism, ehlers-danlos syndrome, extracellular matrix, glycoprotein, hydroxylation, hydroxylysine, hydroxyproline, pyroglutamic acid, pyrrolidone carboxylic acid, signal, structural protein, trimer, triple helix,	IPR000885:Fibrillar collagen, C-terminal, IPR001007:von Willebrand factor, type C, IPR008160:Collagen triple helix repeat, IPR008161:Collagen helix repeat,	AGING, BONE CHARACTERISTICS, BONE DENSITY, BONE MINERAL DENSITY, FEMORAL NECK GEOMETRY, IMMUNE, METABOLIC, NORMAL VARIATION, OSTEOPOROSIS, PERIODONTITIS, PREVALENT FRACTURES,	cell, collagen, collagen type I, cytoplasm, extracellular matrix, extracellular matrix (sensu Metazoa), extracellular region, fibrillar collagen, intracellular,	SM00038:COLFI, SM00214:VWC,	anion transport, cellular physiological process, cellular process, development, ectoderm development, epidermis development, establishment of localization, inorganic anion transport, ion transport, localization, neurophysiological process, organ development, organismal physiological process, phosphate transport, physiological process, response to stimulus, sensory perception, sensory perception o…		extracellular matrix structural constituent, structural constituent of bone, structural molecule activity,			domain:VWFC, glycosylation site:N-linked (GlcNAc...), glycosylation site:O-linked (Gal...), propeptide:C-terminal propeptide, propeptide:N-terminal propeptide, signal peptide, site:Cleavage (by procollagen C-endopeptidase), site:Cleavage (by procollagen N-endopeptidase),
M57710_at	GALECTIN-3 INTERNAL GENE		hypothetical protein, lectin,	IPR001079:Galectin, galactose-binding lectin, IPR013320:Concanavalin A-like lectin/glucanase, subgroup,			SM00276:GLECT,			binding, carbohydrate binding, sugar binding,				SF002691:beta-galactoside-binding lectin,
M57710_at	LECTIN, GALACTOSIDE-BINDING, SOLUBLE, 3 (GALECTIN 3)		3d-structure, acetylation, ige-binding protein, lectin, nuclear protein, nucleus, phosphoprotein, phosphorylation,	IPR001079:Galectin, galactose-binding lectin, IPR013320:Concanavalin A-like lectin/glucanase, subgroup,		cell, cytoplasm, extracellular region, intracellular, intracellular membrane-bound organelle, intracellular organelle, membrane, membrane-bound organelle, nucleus, organelle, plasma membrane,	SM00276:GLECT,			IgE binding, binding, carbohydrate binding, immunoglobulin binding, lectin, obsolete molecular function, protein binding, sugar binding,			disulfide bond, domain:Galectin, repeat:1, repeat:2, repeat:3, repeat:4 (approximate), repeat:5, repeat:6 (approximate), repeat:7 (approximate), repeat:8 (approximate),	SF002691:beta-galactoside-binding lectin,
M59815_at	COMPLEMENT COMPONENT 4A (RODGERS BLOOD GROUP)	HSA04610:COMPLEMENT AND COAGULATION CASCADES,	3d-structure, acute phase, antigen, blood group antigen, complement classical pathway, complement pathway, direct protein sequencing, disease mutation, glycoprotein, hydrolase, immune response, inflammation, inflammatory response, innate immunity, plasma, serine proteinase, signal, sulfation, thioester bond, thiolester bond,	IPR000020:Anaphylatoxin/fibulin, IPR001134:Netrin, C-terminal, IPR001599:Alpha-2-macroglobulin, IPR001840:Complement C3a/C4a/C5a anaphylatoxin, IPR002890:Alpha-2-macroglobulin, N-terminal, IPR011625:Alpha-2-macroglobulin, N-terminal 2, IPR011626:A-macroglobulin complement component, IPR011627:A-macroglobulin receptor,	AUTISM, BODY MASS INDEX, C4A NULL, C4GENE DELETION, GRAVES DISEASE, IMMUNE, METABOLIC, PSYCH, SYSTEMIC LUPUS ERYTHEMATOSUS,	extracellular region, extracellular space,	SM00104:ANATO, SM00643:C345C,	acute-phase response, complement activation, complement activation, classical pathway, defense response, humoral defense mechanism (sensu Vertebrata), humoral immune response, immune response, inflammatory response, innate immune response, muscle contraction, organismal physiological process, physiological process, regulation of biological process, regulation of muscle contraction, regulation of …		catalytic activity, classical-complement-pathway C3/C5 convertase activity, endopeptidase activity, endopeptidase inhibitor activity, enzyme inhibitor activity, enzyme regulator activity, hydrolase activity, peptidase activity, protease inhibitor activity, serine-type endopeptidase activity, serine-type peptidase activity,	h_classicPathway:Classical Complement Pathway, h_compPathway:Complement Pathway, h_lectinPathway:Lectin Induced Complement Pathway,		cross-link:Isoglutamyl cysteine thioester (Cys-Gln), disulfide bond, domain:Anaphylatoxin-like, domain:NTR, glycosylation site:N-linked (GlcNAc...), signal peptide,	SF001635:alpha-2-macroglobulin,
M60854_at	RIBOSOMAL PROTEIN S16	HSA03010:RIBOSOME,	direct protein sequencing, protein biosynthesis, ribonucleoprotein, ribosomal protein, ribosome,	IPR000754:Ribosomal protein S9,		cell, cytoplasm, intracellular, intracellular non-membrane-bound organelle, intracellular organelle, non-membrane-bound organelle, organelle, protein complex, ribonucleoprotein complex, ribosome,		biosynthesis, cellular biosynthesis, cellular macromolecule metabolism, cellular metabolism, cellular physiological process, cellular process, cellular protein metabolism, macromolecule biosynthesis, macromolecule metabolism, metabolism, physiological process, primary metabolism, protein biosynthesis, protein metabolism,		structural constituent of ribosome, structural molecule activity,				SF002127:ribosomal protein S9/S16, SF500012:ribosomal protein S16, cytoplasmic,
M62403_s_at	INSULIN-LIKE GROWTH FACTOR BINDING PROTEIN 4		3d-structure, direct protein sequencing, glycoprotein, growth factor binding, signal,	IPR000716:Thyroglobulin type-1, IPR000867:Insulin-like growth factor-binding protein, IGFBP, IPR009168:Insulin-like growth factor binding protein, IPR012212:Insulin-like growth factor binding protein 4,		extracellular region,	SM00121:IB, SM00211:TY,	DNA metabolism, biopolymer metabolism, cell communication, cell growth, cell organization and biogenesis, cell proliferation, cellular metabolism, cellular morphogenesis, cellular physiological process, cellular process, development, growth, macromolecule metabolism, metabolism, morphogenesis, nucleobase, nucleoside, nucleotide and nucleic acid metabolism, organ development, physiological process…		binding, growth factor binding, insulin-like growth factor binding, protein binding,	h_ghrelinPathway:Ghrelin:Regulation of Food Intake and Energy Homeostasis,		disulfide bond, domain:IGFBP, domain:Thyroglobulin type-1, glycosylation site:N-linked (GlcNAc...), signal peptide,	SF001969:insulin-like growth factor binding protein, SF500004:insulin-like growth factor binding protein 4,
M62831_at	IMMEDIATE EARLY RESPONSE 2			IPR008653:Immediate early response,									sequence conflict,	SF019621:Not Yet Assigned,
M62895_s_at	ANNEXIN A2		3d-structure, acetylated amino end, acetylation, actin binding, annexin, calcium, calcium binding, calcium/phospholipid-binding, direct protein sequencing, duplication, endonexin fold, heterotetramer, phospholipid binding, phosphoprotein, phosphorylation,	IPR001464:Annexin, IPR002389:Annexin, type II,		cell, cell fraction, membrane, plasma membrane, soluble fraction,	SM00335:ANX,	development, organ development, skeletal development,		actin binding, binding, calcium ion binding, calcium-dependent phospholipid binding, cation binding, cytoskeletal protein binding, enzyme inhibitor activity, enzyme regulator activity, ion binding, lipid binding, metal ion binding, phospholipase inhibitor activity, phospholipid binding, protein binding,			helix, repeat:Annexin 1, repeat:Annexin 2, repeat:Annexin 3, repeat:Annexin 4,	SF002359:annexin I,
M62895_s_at	ANNEXIN A2 PSEUDOGENE 3
M62895_s_at	ANNEXIN A2 PSEUDOGENE 1
M63379_at	CLUSTERIN		HDL, apoptosis, complement inhibitor, complement pathway, direct protein sequencing, extracellular protein, glycoprotein, immune response, innate immunity, lipid binding, lipoprotein, plasma, signal,	IPR000753:Clusterin,		extracellular region,	SM00030:CLb, SM00035:CLa,	apoptosis, cell death, cellular physiological process, cellular process, complement activation, complement activation, classical pathway, death, defense response, fertilization, fertilization (sensu Metazoa), humoral defense mechanism (sensu Vertebrata), humoral immune response, immune response, innate immune response, lipid binding, lipid metabolism, metabolism, obsolete biological process, orga…		high-density lipoprotein, obsolete molecular function,			disulfide bond, glycosylation site:N-linked (GlcNAc...), signal peptide,	SF002368:clusterin,
M63438_s_at	IMMUNOGLOBULIN KAPPA CONSTANT		3d-structure, MHC I, direct protein sequencing, heterotetramer, immune response, immunoglobulin, immunoglobulin c region, immunoglobulin domain, immunoglobulin v region, signal,	IPR003006:Immunoglobulin/major histocompatibility complex, IPR003596:Immunoglobulin V-type, IPR003597:Immunoglobulin C1 type, IPR003599:Immunoglobulin subtype, IPR007110:Immunoglobulin-like, IPR013106:Immunoglobulin V-set,		extracellular region,	SM00406:IGv, SM00407:IGc1, SM00409:IG,	antigen presentation, antigen presentation, endogenous antigen, antigen processing, antigen processing, endogenous antigen via MHC class I, defense response, immune response, organismal physiological process, physiological process, response to biotic stimulus, response to stimulus,		MHC class I receptor activity, antigen binding, binding, receptor activity, signal transducer activity, transmembrane receptor activity,			disulfide bond, domain:Ig-like, signal peptide,	SF001974:immunoglobulin V region, SF001988:immunoglobulin C region,
M63438_s_at	IMMUNOGLOBULIN KAPPA VARIABLE 1-5		heterotetramer, immunoglobulin, immunoglobulin domain, immunoglobulin v region, signal,	IPR003006:Immunoglobulin/major histocompatibility complex, IPR003596:Immunoglobulin V-type, IPR003597:Immunoglobulin C1 type, IPR003599:Immunoglobulin subtype, IPR007110:Immunoglobulin-like, IPR013106:Immunoglobulin V-set,		extracellular region,	SM00406:IGv, SM00407:IGc1, SM00409:IG,	defense response, immune response, organismal physiological process, physiological process, response to biotic stimulus, response to stimulus,		antigen binding, binding,			disulfide bond, signal peptide,	SF001974:immunoglobulin V region,
M64716_at	RIBOSOMAL PROTEIN S25	HSA03010:RIBOSOME, MMU03010:RIBOSOME,	blocked amino end, direct protein sequencing, protein biosynthesis, ribonucleoprotein, ribosomal protein, ribosome,	IPR004977:S25 ribosomal protein,		cell, cytoplasm, intracellular, intracellular non-membrane-bound organelle, intracellular organelle, non-membrane-bound organelle, organelle, protein complex, ribonucleoprotein complex, ribosome,		biosynthesis, cellular biosynthesis, cellular macromolecule metabolism, cellular metabolism, cellular physiological process, cellular process, cellular protein metabolism, macromolecule biosynthesis, macromolecule metabolism, metabolism, physiological process, primary metabolism, protein biosynthesis, protein metabolism,						SF002150:rat ribosomal protein S25,
M68519_rna1_at	SURFACTANT, PULMONARY-ASSOCIATED PROTEIN A1		acetylated amino end, acetylation, alveolar proteinosis, calcium, collagen, gaseous exchange, glycoprotein, hydroxylation, hydroxyproline, lectin, lung, pulmonary surfactant, respiratory distress syndrome, signal, surface film,	IPR001304:C-type lectin, IPR008160:Collagen triple helix repeat,	RESPIRATORY DISTRESS SYNDROME,	cell, cytoplasm, intracellular,	SM00034:CLECT,	anion transport, cellular physiological process, cellular process, establishment of localization, homeostasis, inorganic anion transport, ion transport, localization, organismal physiological process, phosphate transport, physiological process, regulation of liquid surface tension, respiratory gaseous exchange, transport,		binding, calcium ion binding, carbohydrate binding, cation binding, ion binding, metal ion binding, sugar binding,			disulfide bond, domain:C-type lectin, domain:Collagen-like, glycosylation site:N-linked (GlcNAc...), signal peptide,	SF002428:mannose-binding lectin,
M69043_at	NUCLEAR FACTOR OF KAPPA LIGHT POLYPEPTIDE GENE ENHANCER IN B-CELLS INHIBITOR, ALPHA	HSA04210:APOPTOSIS, HSA04620:TOLL-LIKE RECEPTOR SIGNALING PATHWAY, HSA04660:T CELL RECEPTOR SIGNALING PATHWAY, HSA04662:B CELL RECEPTOR SIGNALING PATHWAY, HSA04920:ADIPOCYTOKINE SIGNALING PATHWAY, HSA05120:EPITHELIAL CELL SIGNALING IN HELICOBACTER PYLORI INFECTION,	3d-structure, ank repeat, phosphoprotein, phosphorylation, ubl conjugation,	IPR002110:Ankyrin,	AUTOSOMAL DOMINANT ANHIDROTIC ECTODERMAL DYSPLASIA AND T CELL IMMUNODEFICIENCY,	cell, cytoplasm, intracellular, intracellular membrane-bound organelle, intracellular organelle, membrane-bound organelle, nucleus, organelle,	SM00248:ANK,	DNA metabolism, I-kappaB kinase/NF-kappaB cascade, NF-kappaB import into nucleus, apoptosis, biopolymer metabolism, cell communication, cell death, cell organization and biogenesis, cellular localization, cellular metabolism, cellular physiological process, cellular process, cytoplasmic sequestering of NF-kappaB, cytoplasmic sequestering of protein, cytoplasmic sequestering of transcription facto…	17.Activators-CAM, 77.IkBa_Kinase_JNK_MEKK1, 90.IB_and-cat-Arm_processing_of_Ci,	NF-kappaB binding, binding, enzyme binding, nuclear localization sequence binding, peptide binding, protein binding, signal sequence binding, transcription factor binding, ubiquitin protein ligase binding,	h_41bbPathway:The 4-1BB-dependent immune response, h_HivnefPathway:HIV-I Nef:negative effector of Fas and TNF, h_RELAPathway:Acetylation and Deacetylation of RelA in The Nucleus, h_RacCycDPathway:Influence of Ras and Rho proteins on G1 to S Transition, h_aktPathway:AKT Signaling Pathway, h_atmPathway:ATM Signaling Pathway, h_cd40Pathway:CD40L Signaling Pathway, h_cdMacPathway:Cadmium induces DNA …		cross-link:Glycyl lysine isopeptide (Lys-Gly) (interchain with G-Cter in ubiquitin), mutagenesis site, repeat:ANK 1, repeat:ANK 2, repeat:ANK 3, repeat:ANK 4, repeat:ANK 5,	SF036322:NF-kappaB inhibitor alpha,
M69066_at	MOESIN	HSA04670:LEUKOCYTE TRANSENDOTHELIAL MIGRATION, HSA04810:REGULATION OF ACTIN CYTOSKELETON,	3d-structure, actin binding, cytoskeleton, direct protein sequencing, membrane protein, phosphorylation, structural protein,	IPR000299:Band 4.1, IPR000798:Ezrin/radixin/moesin ERM, IPR009065:FERM, IPR011174:Ezrin/radixin/moesin, IPR011259:Ezrin/radixin/moesin, C-terminal, IPR011993:Pleckstrin homology-type,		cell, cytoplasm, cytoskeleton, intracellular, intracellular non-membrane-bound organelle, intracellular organelle, membrane, non-membrane-bound organelle, organelle, plasma membrane,	SM00295:B41,	cell motility, cellular physiological process, cellular process, establishment of localization, localization, localization of cell, locomotion, physiological process,		actin binding, binding, cytoskeletal protein binding, protein binding, receptor binding, signal transducer activity, structural constituent of cytoskeleton, structural molecule activity,			domain:FERM,	SF002305:ezrin/radixin/moesin,
M80563_at	S100 CALCIUM BINDING PROTEIN A4 (CALCIUM PROTEIN, CALVASCULIN, METASTASIN, MURINE PLACENTAL HOMOLOG)		3d-structure, EF hand, calcium, calcium binding, direct protein sequencing,	IPR001751:Calcium-binding protein, S-100/ICaBP type, IPR002048:Calcium-binding EF-hand, IPR011992:EF-Hand type,			SM00054:EFh,			binding, calcium ion binding, cation binding, ion binding, metal ion binding,			calcium-binding region:1; low affinity, calcium-binding region:2; high affinity, domain:EF-hand 1, domain:EF-hand 2,	SF002353:S-100 protein,
M81057_at	CARBOXYPEPTIDASE B1 (TISSUE)		3d-structure, carboxypeptidase, direct protein sequencing, hydrolase, metal-binding, metallo-carboxypeptidase, metalloprotease, metalloprotein, protease, protein digestion, signal, zinc, zymogen,	IPR000834:Peptidase M14, carboxypeptidase A, IPR003146:Proteinase inhibitor, carboxypeptidase propeptide,			SM00631:Zn_pept,	cellular macromolecule metabolism, cellular metabolism, cellular physiological process, cellular process, cellular protein metabolism, macromolecule metabolism, metabolism, physiological process, primary metabolism, protein metabolism, proteolysis,		binding, carboxypeptidase A activity, carboxypeptidase B activity, carboxypeptidase activity, catalytic activity, cation binding, exopeptidase activity, hydrolase activity, ion binding, metal ion binding, metallocarboxypeptidase activity, metalloexopeptidase activity, peptidase activity, transition metal ion binding, zinc ion binding,			active site:Nucleophile, disulfide bond, metal ion-binding site:Zinc, propeptide:Activation peptide, signal peptide,	SF001128:carboxypeptidase,
M81757_at	RIBOSOMAL PROTEIN S19	HSA03010:RIBOSOME,	direct protein sequencing, disease mutation, protein biosynthesis, ribonucleoprotein, ribosomal protein, ribosome,	IPR001266:Ribosomal protein S19e,		cell, cytoplasm, cytosol, cytosolic ribosome (sensu Eukaryota), cytosolic small ribosomal subunit (sensu Eukaryota), eukaryotic 43S preinitiation complex, eukaryotic 48S initiation complex, intracellular, intracellular non-membrane-bound organelle, intracellular organelle, non-membrane-bound organelle, organelle, protein complex, ribonucleoprotein complex, ribosome, small ribosomal subunit,		biosynthesis, cell differentiation, cellular biosynthesis, cellular macromolecule metabolism, cellular metabolism, cellular physiological process, cellular process, cellular protein metabolism, development, hemocyte development (sensu Arthropoda), hemocyte differentiation (sensu Arthropoda), hemopoiesis, hemopoietic or lymphoid organ development, macromolecule biosynthesis, macromolecule metaboli…		RNA binding, binding, nucleic acid binding, structural constituent of ribosome, structural molecule activity,				SF002143:rat ribosomal protein S19,
M83667_rna1_s_at	CCAAT/ENHANCER BINDING PROTEIN (C/EBP), DELTA		activator, dna-binding, leucine zipper, nuclear protein, transcription, transcription regulation,	IPR004827:Basic-leucine zipper (bZIP) transcription factor, IPR011700:Basic leucine zipper,		cell, intracellular, intracellular membrane-bound organelle, intracellular organelle, membrane-bound organelle, nucleus, organelle,	SM00338:BRLZ,	cellular metabolism, cellular physiological process, cellular process, metabolism, nucleobase, nucleoside, nucleotide and nucleic acid metabolism, physiological process, primary metabolism, regulation of biological process, regulation of cellular metabolism, regulation of cellular physiological process, regulation of cellular process, regulation of metabolism, regulation of nucleobase, nucleoside…		DNA binding, binding, nucleic acid binding, protein binding, protein dimerization activity, sequence-specific DNA binding,			DNA-binding region:Basic motif, domain:Leucine-zipper,	SF005879:CCAAT/enhancer-binding protein alpha,
M84711_at	RIBOSOMAL PROTEIN S3A	HSA03010:RIBOSOME,	Phosphorylation, direct protein sequencing, protein biosynthesis, ribonucleoprotein, ribosomal protein, ribosome,	IPR001593:Ribosomal protein S3Ae,		cell, cytoplasm, intracellular, intracellular non-membrane-bound organelle, intracellular organelle, non-membrane-bound organelle, organelle, protein complex, ribonucleoprotein complex, ribosome,		biosynthesis, cellular biosynthesis, cellular macromolecule metabolism, cellular metabolism, cellular physiological process, cellular process, cellular protein metabolism, macromolecule biosynthesis, macromolecule metabolism, metabolism, physiological process, primary metabolism, protein biosynthesis, protein metabolism,		binding, protein binding, structural constituent of ribosome, structural molecule activity,				SF002224:rat ribosomal protein S3a,
M87789_s_at	IMMUNOGLOBULIN HEAVY LOCUS		MHC I, acute lymphoblastic leukemia, direct protein sequencing, glycoprotein, heterotetramer, immune response, immunoglobulin, immunoglobulin c region, immunoglobulin domain, membrane, membrane protein, receptor,	IPR000005:Helix-turn-helix, AraC type, IPR003006:Immunoglobulin/major histocompatibility complex, IPR003596:Immunoglobulin V-type, IPR003597:Immunoglobulin C1 type, IPR003599:Immunoglobulin subtype, IPR007110:Immunoglobulin-like, IPR013106:Immunoglobulin V-set,		cell, cell fraction, membrane, membrane fraction,	SM00406:IGv, SM00407:IGc1, SM00409:IG,	antigen presentation, antigen presentation, endogenous antigen, antigen processing, antigen processing, endogenous antigen via MHC class I, biological process unknown, defense response, immune response, organismal physiological process, physiological process, response to biotic stimulus, response to stimulus,	78.B_Cell_Development, 79.B_cell_Activation,	MHC class I receptor activity, antigen binding, binding, receptor activity, signal transducer activity, transmembrane receptor activity,			disulfide bond, glycosylation site:N-linked (GlcNAc...),	SF001974:immunoglobulin V region, SF001988:immunoglobulin C region,
M87789_s_at	IMMUNOGLOBULIN HEAVY CONSTANT GAMMA 4 (G4M MARKER)		3d-structure, direct protein sequencing, duplication, glycoprotein, heterotetramer, immunoglobulin, immunoglobulin c region, immunoglobulin domain,	IPR000923:Blue (type 1) copper domain, IPR003006:Immunoglobulin/major histocompatibility complex, IPR003596:Immunoglobulin V-type, IPR003597:Immunoglobulin C1 type, IPR003599:Immunoglobulin subtype, IPR007110:Immunoglobulin-like, IPR013106:Immunoglobulin V-set,		cell, cell fraction, membrane fraction,	SM00406:IGv, SM00407:IGc1, SM00409:IG,	defense response, immune response, organismal physiological process, physiological process, response to biotic stimulus, response to stimulus,		antigen binding, binding,			disulfide bond,	SF001988:immunoglobulin C region,
M87789_s_at	IMMUNOGLOBULIN HEAVY CONSTANT GAMMA 3 (G3M MARKER)		direct protein sequencing, glycoprotein, immunoglobulin, immunoglobulin c region, immunoglobulin domain, pyrrolidone carboxylic acid,	IPR003006:Immunoglobulin/major histocompatibility complex, IPR003596:Immunoglobulin V-type, IPR003597:Immunoglobulin C1 type, IPR003599:Immunoglobulin subtype, IPR007110:Immunoglobulin-like, IPR013106:Immunoglobulin V-set,		cell, cell fraction, membrane fraction,	SM00406:IGv, SM00407:IGc1, SM00409:IG,	defense response, immune response, organismal physiological process, physiological process, response to biotic stimulus, response to stimulus,		antigen binding, binding,			disulfide bond, glycosylation site:N-linked (GlcNAc...),
M87789_s_at	IMMUNOGLOBULIN HEAVY CONSTANT GAMMA 2 (G2M MARKER)		Repeat, direct protein sequencing, duplication, glycoprotein, heterotetramer, immunoglobulin, immunoglobulin c region, immunoglobulin domain,	IPR003006:Immunoglobulin/major histocompatibility complex, IPR003596:Immunoglobulin V-type, IPR003597:Immunoglobulin C1 type, IPR003599:Immunoglobulin subtype, IPR007110:Immunoglobulin-like, IPR013106:Immunoglobulin V-set,		cell, cell fraction, membrane fraction,	SM00406:IGv, SM00407:IGc1, SM00409:IG,	defense response, immune response, organismal physiological process, physiological process, response to biotic stimulus, response to stimulus,		antigen binding, binding,			disulfide bond, site:At or near the complement-binding site,	SF001988:immunoglobulin C region,
M87789_s_at	IMMUNOGLOBULIN HEAVY CONSTANT GAMMA 1 (G1M MARKER)		3d-structure, direct protein sequencing, duplication, glycoprotein, heterotetramer, immunoglobulin, immunoglobulin c region, immunoglobulin domain,	IPR003006:Immunoglobulin/major histocompatibility complex, IPR003596:Immunoglobulin V-type, IPR003597:Immunoglobulin C1 type, IPR003599:Immunoglobulin subtype, IPR007110:Immunoglobulin-like, IPR013106:Immunoglobulin V-set,		cell, cell fraction, membrane fraction,	SM00406:IGv, SM00407:IGc1, SM00409:IG,	defense response, immune response, organismal physiological process, physiological process, response to biotic stimulus, response to stimulus,		antigen binding, binding,			disulfide bond, glycosylation site:N-linked (GlcNAc...),	SF001988:immunoglobulin C region,
M88279_at	FK506 BINDING PROTEIN 4, 59KDA		3d-structure, cyclosporin A binding, direct protein sequencing, isomerase, nuclear protein, phosphorylation, rotamase, tpr repeat,	IPR001179:Peptidylprolyl isomerase, FKBP-type, IPR001440:Tetratricopeptide TPR_1, IPR011990:Tetratricopeptide-like helical, IPR013026:Tetratricopeptide region,		cell, cytoplasm, intracellular, intracellular membrane-bound organelle, intracellular organelle, membrane-bound organelle, nucleus, organelle,	SM00028:TPR,	cellular macromolecule metabolism, cellular metabolism, cellular physiological process, cellular process, cellular protein metabolism, macromolecule metabolism, metabolism, physiological process, primary metabolism, protein folding, protein metabolism,		FK506 binding, FK506-sensitive peptidyl-prolyl cis-trans isomerase, binding, catalytic activity, cis-trans isomerase activity, cyclophilin, cyclophilin-type peptidyl-prolyl cis-trans isomerase activity, cyclosporin A binding, drug binding, isomerase activity, macrolide binding, obsolete molecular function, peptide binding, peptidyl-prolyl cis-trans isomerase activity, protein binding, protein bin…			domain:PPIase FKBP-type 1, domain:PPIase FKBP-type 2, repeat:TPR 1, repeat:TPR 2, repeat:TPR 3,	SF001472:human FK506-binding protein FKBP51,
M88468_at	MEVALONATE KINASE (MEVALONIC ACIDURIA)	HSA00100:BIOSYNTHESIS OF STEROIDS,	ATP, atp-binding, cataract, cholesterol biosynthesis, disease mutation, isoprenoid biosynthesis, kinase, lipid synthesis, nucleotide-binding, peroxisome, phosphotransferase, steroid biosynthesis, sterol biosynthesis, transferase,	IPR006203:GHMP kinase, ATP-binding region, IPR006204:GHMP kinase, IPR006205:Mevalonate kinase, IPR006206:Mevalonate and galactokinase, IPR012197:Mevalonate kinase/phosphomevalonate kinase,		cell, cytoplasm, intracellular, intracellular membrane-bound organelle, intracellular organelle, membrane-bound organelle, microbody, organelle, peroxisome,		alcohol metabolism, biopolymer metabolism, biopolymer modification, biosynthesis, cellular lipid metabolism, cellular macromolecule metabolism, cellular metabolism, cellular physiological process, cellular process, cellular protein metabolism, cholesterol biosynthesis, cholesterol metabolism, isoprenoid biosynthesis, isoprenoid metabolism, lipid biosynthesis, lipid metabolism, macromolecule metab…		ATP binding, adenyl nucleotide binding, binding, catalytic activity, identical protein binding, kinase activity, mevalonate kinase activity, nucleotide binding, phosphotransferase activity, alcohol group as acceptor, protein binding, purine nucleotide binding, transferase activity, transferase activity, transferring phosphorus-containing groups,			nucleotide phosphate-binding region:ATP,	SF000546:mevalonate kinase/phosphomevalonate kinase, SF500058:mevalonate kinase,
M92449_at	N-ACYLSPHINGOSINE AMIDOHYDROLASE (ACID CERAMIDASE)-LIKE	HSA00760:NICOTINATE AND NICOTINAMIDE METABOLISM, HSA00770:PANTOTHENATE AND COA BIOSYNTHESIS, HSA00930:CAPROLACTAM DEGRADATION,	alternative splicing, glycoprotein, hydrolase, lysosome, signal,	IPR003199:Choloylglycine hydrolase,		cell, cellular component unknown, cytoplasm, intracellular, intracellular membrane-bound organelle, intracellular organelle, lysosome, lytic vacuole, membrane-bound organelle, organelle, vacuole,		biological process unknown,		catalytic activity, hydrolase activity, molecular function unknown,			glycosylation site:N-linked (GlcNAc...), signal peptide, splice variant,	SF017632:uncharacterized conserved protein,
M94856_at	FATTY ACID BINDING PROTEIN 5 (PSORIASIS-ASSOCIATED)		3d-structure, Phosphorylation, acetylation, direct protein sequencing, lipid-binding, transport,	IPR000463:Cytosolic fatty-acid binding, IPR000566:Lipocalin-related protein and Bos/Can/Equ allergen, IPR012674:Calycin,		cell, cytoplasm, intracellular,		cellular physiological process, cellular process, development, ectoderm development, epidermis development, establishment of localization, lipid metabolism, localization, metabolism, physiological process, primary metabolism, tissue development, transport,		binding, fatty acid binding, lipid binding,				SF002390:lipid binding protein, FABP type, SF500199:intracellular lipid-binding protein,
M94880_f_at	MAJOR HISTOCOMPATIBILITY COMPLEX, CLASS I, A	HSA04514:CELL ADHESION MOLECULES (CAMS), HSA04612:ANTIGEN PROCESSING AND PRESENTATION, HSA04650:NATURAL KILLER CELL MEDIATED CYTOTOXICITY, HSA04940:TYPE I DIABETES MELLITUS,	3d-structure, alternative splicing, direct protein sequencing, duplication, glycoprotein, heterodimer, immune response, immunoglobulin domain, membrane, mhc i, signal, sulfation, surface antigen, transmembrane, transmembrane protein, transplantation antigen,	IPR001039:MHC class I, alpha chain, alpha1 and alpha2, IPR003006:Immunoglobulin/major histocompatibility complex, IPR003597:Immunoglobulin C1 type, IPR007110:Immunoglobulin-like, IPR010579:MHC class I, alpha chain, C-terminal,	ASTHMA, CANCER, IMMUNE, INFECTION, LEPROSY, RENAL CELL CARCINOMA,	MHC class I protein complex, MHC protein complex, cell, immunological synapse, integral to membrane, integral to plasma membrane, intrinsic to membrane, intrinsic to plasma membrane, membrane, plasma membrane, protein complex,	SM00407:IGc1,	antigen presentation, antigen presentation, endogenous antigen, antigen processing, antigen processing, endogenous antigen via MHC class I, defense response, immune response, organismal physiological process, physiological process, response to biotic stimulus, response to stimulus,	70.Signal_peptides_(MHC)_class_I_molecules,	MHC class I receptor activity, binding, protein binding, receptor activity, signal transducer activity, transmembrane receptor activity,	h_ctlPathway:CTL mediated immune response against target cells, h_mhcPathway:Antigen Processing and Presentation, h_nkcellsPathway:Ras-Independent pathway in NK cell-mediated cytotoxicity,		disulfide bond, domain:Ig-like C1-type, glycosylation site:N-linked (GlcNAc...), signal peptide, splice variant, transmembrane region,	SF001990:class I histocompatibility antigen,
M95787_at	TRANSGELIN		acetylation, actin binding, actin-binding, muscle protein, smooth muscle,	IPR000557:Calponin repeat, IPR001061:Transgelin (SM22-alpha), IPR001715:Calponin-like actin-binding, IPR003096:SM22/calponin, IPR003247:Calponin-like actin-binding subtype,			SM00033:CH,	development, muscle development, organ development,		actin binding, binding, cytoskeletal protein binding, protein binding,			domain:CH, repeat:Calponin-like,	SF002345:smooth muscle protein SM22,
M97676_at	MSH HOMEOBOX HOMOLOG 1 (DROSOPHILA)		DNA binding, developmental protein, disease mutation, dna-binding, homeobox, nuclear protein, nucleus, repressor, transcription, transcription regulation,	IPR000047:Helix-turn-helix motif, lambda-like repressor, IPR001356:Homeobox, IPR012287:Homeodomain-related,	LIMB DEFICIENCY,	cell, intracellular, intracellular membrane-bound organelle, intracellular organelle, membrane-bound organelle, nucleus, organelle,	SM00389:HOX,	cellular metabolism, cellular physiological process, cellular process, development, metabolism, morphogenesis, nucleobase, nucleoside, nucleotide and nucleic acid metabolism, organ development, organ morphogenesis, physiological process, primary metabolism, regulation of biological process, regulation of cellular metabolism, regulation of cellular physiological process, regulation of cellular pro…		DNA binding, binding, nucleic acid binding, sequence-specific DNA binding, transcription factor activity, transcription regulator activity,			DNA-binding region:Homeobox,
M97815_at	CELLULAR RETINOIC ACID BINDING PROTEIN 2		3d-structure, lipid binding, transport, transport protein, vitamin a,	IPR000463:Cytosolic fatty-acid binding, IPR000566:Lipocalin-related protein and Bos/Can/Equ allergen, IPR012674:Calycin,				cell communication, cellular metabolism, cellular physiological process, cellular process, development, ectoderm development, epidermis development, establishment of localization, lipid binding, localization, metabolism, nucleobase, nucleoside, nucleotide and nucleic acid metabolism, obsolete biological process, physiological process, primary metabolism, regulation of biological process, regulati…		binding, isoprenoid binding, lipid binding, retinal binding, retinoid binding, vitamin binding,				SF002390:lipid binding protein, FABP type, SF500199:intracellular lipid-binding protein,
M98539_at	PROSTAGLANDIN D2 SYNTHASE 21KDA (BRAIN)	HSA00590:ARACHIDONIC ACID METABOLISM,	direct protein sequencing, endoplasmic reticulum, fatty acid biosynthesis, glycoprotein, golgi stack, intramolecular oxidoreductase, isomerase, lipid synthesis, membrane, nuclear protein, prostaglandin biosynthesis, signal, transport,	IPR000566:Lipocalin-related protein and Bos/Can/Equ allergen, IPR002345:Lipocalin, IPR002972:Prostaglandin D synthase, IPR012674:Calycin,	IMMUNE, PERIODONTITIS,	Golgi apparatus, Golgi stack, cell, cytoplasm, endomembrane system, endoplasmic reticulum, envelope, extracellular region, intracellular, intracellular membrane-bound organelle, intracellular organelle, membrane, membrane-bound organelle, nuclear envelope, nucleus, organelle, organelle envelope, rough endoplasmic reticulum,		behavior, biosynthesis, carboxylic acid biosynthesis, carboxylic acid metabolism, cellular biosynthesis, cellular lipid metabolism, cellular metabolism, cellular physiological process, cellular process, circadian behavior, circadian rhythm, circadian sleep/wake cycle, circadian sleep/wake cycle, sleep, establishment of localization, fatty acid biosynthesis, fatty acid metabolism, icosanoid biosyn…		binding, catalytic activity, intramolecular oxidoreductase activity, isomerase activity, isoprenoid binding, prostaglandin-D synthase activity, retinoid binding, transporter activity,			active site:Nucleophile, disulfide bond, glycosylation site:N-linked (GlcNAc...), signal peptide,	SF002514:lipocalin, SF500261:prostaglandin-D synthase, lipocalin type,
N33807_at	WW DOMAIN CONTAINING E3 UBIQUITIN PROTEIN LIGASE 1	HSA04120:UBIQUITIN MEDIATED PROTEOLYSIS, HSA05050:DENTATORUBROPALLIDOLUYSIAN ATROPHY (DRPLA),	3d-structure, alternative splicing, ligase, ubl conjugation pathway,	IPR000008:C2, IPR000569:HECT, IPR001202:WW/Rsp5/WWP, IPR002349:WW,		cell, intracellular, protein complex, ubiquitin ligase complex,	SM00119:HECTc, SM00239:C2, SM00456:WW,	T cell activation, T cell differentiation, biopolymer metabolism, biopolymer modification, cell activation, cell communication, cell differentiation, cellular macromolecule metabolism, cellular metabolism, cellular physiological process, cellular process, cellular protein metabolism, central nervous system development, defense response, development, entry into cell of other organism during symbio…		binding, catalytic activity, ligase activity, ligase activity, forming carbon-nitrogen bonds, protein binding, ubiquitin-protein ligase activity,			active site:Glycyl thioester intermediate, domain:C2, domain:HECT, domain:WW 1, domain:WW 2, domain:WW 3, domain:WW 4, mutagenesis site, splice variant,
N71215_f_at	NCK-ASSOCIATED PROTEIN 1	HSA04810:REGULATION OF ACTIN CYTOSKELETON,	hypothetical protein, membrane, transmembrane,			cell, integral to membrane, intrinsic to membrane, membrane,		apoptosis, cell death, cellular physiological process, cellular process, central nervous system development, death, development, nervous system development, physiological process, programmed cell death, system development,		binding, protein binding,	h_actinYPathway:Y branching of actin filaments,		sequence conflict, transmembrane region,
N75791_s_at	ADDUCIN 3 (GAMMA)		alternative splicing, calmodulin-binding, cytoskeleton, membrane, phosphorylation,	IPR001303:Class II aldolase/adducin, N-terminal,		cell, cytoskeleton, intracellular, intracellular non-membrane-bound organelle, intracellular organelle, membrane, non-membrane-bound organelle, organelle,				binding, calmodulin binding, protein binding, structural constituent of cytoskeleton, structural molecule activity,			modified residue, splice variant,
N77542_at	LEUCINE RICH REPEAT CONTAINING 8 FAMILY, MEMBER A		chromosomal translocation, glycoprotein, leucine-rich repeat, membrane, transmembrane,	IPR001611:Leucine-rich repeat, IPR003591:Leucine-rich repeat, typical subtype, IPR003885:IPR003885,		cell, integral to membrane, intrinsic to membrane, membrane,	SM00369:LRR_TYP,
N77574_s_at	F-BOX PROTEIN 9		alternative splicing, tpr repeat, ubl conjugation pathway,	IPR001440:Tetratricopeptide TPR_1, IPR001810:Cyclin-like F-box, IPR011990:Tetratricopeptide-like helical, IPR013026:Tetratricopeptide region, IPR013105:Tetratricopeptide TPR_2,		cell, intracellular, protein complex, ubiquitin ligase complex,		biopolymer metabolism, biopolymer modification, cellular macromolecule metabolism, cellular metabolism, cellular physiological process, cellular process, cellular protein metabolism, macromolecule metabolism, metabolism, physiological process, primary metabolism, protein metabolism, protein modification, protein ubiquitination, ubiquitin cycle,		binding, catalytic activity, ligase activity, ligase activity, forming carbon-nitrogen bonds, ubiquitin-protein ligase activity,			domain:F-box, repeat:TPR, splice variant,
N77716_s_at	UBIQUINOL-CYTOCHROME C REDUCTASE, COMPLEX III SUBUNIT VII, 9.5KDA	HSA00190:OXIDATIVE PHOSPHORYLATION,	direct protein sequencing, electron transport, inner membrane, membrane, mitochondrion, oxidoreductase, respiratory chain, transport,	IPR004205:UcrQ,		cell, cytoplasm, envelope, intracellular, intracellular membrane-bound organelle, intracellular organelle, membrane, membrane-bound organelle, mitochondrial electron transport chain, mitochondrial envelope, mitochondrial inner membrane, mitochondrial membrane, mitochondrion, organelle, organelle envelope, organelle inner membrane, organelle membrane, protein complex, respiratory chain complex III…		cellular metabolism, cellular physiological process, cellular process, electron transport, establishment of localization, generation of precursor metabolites and energy, localization, metabolism, physiological process, transport,		carrier activity, catalytic activity, cation transporter activity, hydrogen ion transporter activity, ion transporter activity, monovalent inorganic cation transporter activity, oxidoreductase activity, oxidoreductase activity, acting on diphenols and related substances as donors, oxidoreductase activity, acting on diphenols and related substances as donors, cytochrome as acceptor, primary active…
N81162_at	HYPOTHETICAL PROTEIN FLJ10601		alternative splicing, glycoprotein, membrane, metal-binding, receptor, signal, transmembrane,	IPR002035:von Willebrand factor, type A, IPR008399:Anthrax receptor, C-terminal, IPR008400:Anthrax receptor extracellular,		cell, integral to membrane, intrinsic to membrane, membrane,	SM00327:VWA,			binding, ion binding, metal ion binding, receptor activity, signal transducer activity,			domain:VWFA, glycosylation site:N-linked (GlcNAc...), metal ion-binding site:Divalent metal cation, signal peptide, splice variant, transmembrane region,
N83169_s_at	WAS PROTEIN FAMILY, MEMBER 2	HSA04520:ADHERENS JUNCTION, HSA04810:REGULATION OF ACTIN CYTOSKELETON,	3D-structure, actin-binding, cytoskeleton,	IPR003124:Actin-binding WH2, IPR003980:Histamine H3 receptor,		actin cytoskeleton, cell, cytoskeleton, integral to membrane, intracellular, intracellular non-membrane-bound organelle, intracellular organelle, intrinsic to membrane, membrane, non-membrane-bound organelle, organelle,	SM00246:WH2,	G-protein coupled receptor protein signaling pathway, G-protein signaling, coupled to cAMP nucleotide second messenger, G-protein signaling, coupled to cyclic nucleotide second messenger, actin cytoskeleton organization and biogenesis, actin filament-based process, cAMP-mediated signaling, cell communication, cell organization and biogenesis, cell surface receptor linked signal transduction, cell…		G-protein coupled receptor activity, actin binding, amine receptor activity, binding, cytoskeletal protein binding, histamine receptor activity, protein binding, receptor activity, rhodopsin-like receptor activity, signal transducer activity, transmembrane receptor activity,	h_actinYPathway:Y branching of actin filaments,		domain:WH2,
N89563_s_at	CHROMOSOME 20 OPEN READING FRAME 52		membrane, transmembrane,			cell, integral to membrane, intrinsic to membrane, membrane,							sequence variant, transmembrane region,
R29657_at	HAIRY AND ENHANCER OF SPLIT 1, (DROSOPHILA)	HSA04330:NOTCH SIGNALING PATHWAY, HSA04950:MATURITY ONSET DIABETES OF THE YOUNG,	dna-binding, immediate-early protein, nuclear protein, repressor, transcription, transcription regulation,	IPR001092:Basic helix-loop-helix dimerisation region bHLH, IPR003650:Orange, IPR011598:Helix-loop-helix DNA-binding,		cell, intracellular, intracellular membrane-bound organelle, intracellular organelle, membrane-bound organelle, nucleus, organelle,	SM00353:HLH, SM00511:ORANGE,	cellular metabolism, cellular physiological process, cellular process, development, metabolism, nervous system development, nucleobase, nucleoside, nucleotide and nucleic acid metabolism, physiological process, primary metabolism, regulation of biological process, regulation of cellular metabolism, regulation of cellular physiological process, regulation of cellular process, regulation of metabol…		DNA binding, binding, nucleic acid binding, transcription regulator activity,	h_hesPathway:Segmentation Clock,		DNA-binding region:Basic motif, domain:Helix-loop-helix motif, domain:Orange,
R53717_at	CYTOKINE INDUCIBLE SH2-CONTAINING PROTEIN	HSA04630:JAK-STAT SIGNALING PATHWAY,	alternative splicing, blood, cytokine, growth regulation, neutrophil, sh2 domain, signal transduction inhibitor, ubl conjugation,	IPR000980:SH2 motif, IPR001496:SOCS protein, C-terminal,		cellular component unknown,	SM00252:SH2, SM00253:SOCS,	cell communication, cell growth, cell organization and biogenesis, cellular morphogenesis, cellular physiological process, cellular process, development, growth, intracellular signaling cascade, morphogenesis, negative regulation of biological process, negative regulation of cellular process, negative regulation of signal transduction, physiological process, regulation of biological process, regu…		binding, cytokine activity, molecular function unknown, protein binding, receptor binding, signal transducer activity,	h_ghPathway:Growth Hormone Signaling Pathway, h_il2rbPathway:IL-2 Receptor Beta Chain in T cell Activation,		domain:SH2, domain:SOCS box, splice variant,	SF006354:cytokine-inducible protein CIS,
R67297_at	CKLF-LIKE MARVEL TRANSMEMBRANE DOMAIN CONTAINING 4		alternative splicing, chemotaxis, cytokine, membrane, sensory transduction, transmembrane,	IPR008253:Marvel,		cell, extracellular region, extracellular space, integral to membrane, intrinsic to membrane, membrane,		behavior, chemotaxis, locomotory behavior, neurophysiological process, organismal physiological process, physiological process, response to abiotic stimulus, response to chemical stimulus, response to external stimulus, response to stimulus, sensory perception, taxis,		binding, cytokine activity, protein binding, receptor binding, signal transducer activity,			splice variant, transmembrane region,
R69417_at	SUPPRESSOR OF CYTOKINE SIGNALING 3	HSA04630:JAK-STAT SIGNALING PATHWAY, HSA04910:INSULIN SIGNALING PATHWAY, HSA04920:ADIPOCYTOKINE SIGNALING PATHWAY, HSA04930:TYPE II DIABETES MELLITUS,	growth regulation, phosphorylation, sh2 domain, signal transduction inhibitor,	IPR000980:SH2 motif, IPR001496:SOCS protein, C-terminal,			SM00252:SH2, SM00253:SOCS,	JAK-STAT cascade, anti-apoptosis, apoptosis, cell communication, cell death, cell growth, cell organization and biogenesis, cellular morphogenesis, cellular physiological process, cellular process, death, development, growth, intracellular signaling cascade, morphogenesis, negative regulation of apoptosis, negative regulation of biological process, negative regulation of cellular physiological pr…		enzyme inhibitor activity, enzyme regulator activity, kinase inhibitor activity, kinase regulator activity, protein kinase inhibitor activity, protein kinase regulator activity,	h_il22bppathway:IL22 Soluble Receptor Signaling Pathway, h_il2rbPathway:IL-2 Receptor Beta Chain in T cell Activation,		domain:SH2, domain:SOCS box, mutagenesis site,	SF006354:cytokine-inducible protein CIS,
R69648_at	CASEIN KINASE 2, BETA POLYPEPTIDE	HSA04310:WNT SIGNALING PATHWAY, HSA04520:ADHERENS JUNCTION, HSA04530:TIGHT JUNCTION, MMU04310:WNT SIGNALING PATHWAY, MMU04520:ADHERENS JUNCTION, MMU04530:TIGHT JUNCTION,	3d-structure, autophosphorylation, heterotetramer, kinase, phosphoprotein, phosphorylation, phosphotransferase, serine/threonine-specific protein kinase, wnt signaling pathway,	IPR000704:Casein kinase II, regulatory subunit,		cell, intracellular, protein complex, protein kinase CK2 complex,		Wnt receptor signaling pathway, cell communication, cell surface receptor linked signal transduction, cellular process, signal transduction,		binding, catalytic activity, enzyme regulator activity, identical protein binding, kinase activity, kinase regulator activity, protein binding, protein kinase CK2 regulator activity, protein kinase regulator activity, transferase activity, transferase activity, transferring phosphorus-containing groups,				SF009385:human casein kinase II beta chain,
R73164_at	WILMS TUMOR 1 ASSOCIATED PROTEIN		alternative splicing, nuclear protein, phosphorylation,			cell, endomembrane system, envelope, intracellular, intracellular membrane-bound organelle, intracellular organelle, membrane, membrane-bound organelle, nuclear envelope, nuclear membrane, nucleus, organelle, organelle envelope, organelle membrane,							modified residue, splice variant,
R73235_at	PROTEIN PHOSPHATASE 1, REGULATORY (INHIBITOR) SUBUNIT 16B		ank repeat, coiled coil, lipoprotein, membrane, prenylation,	IPR002110:Ankyrin,		cell, membrane, plasma membrane,	SM00248:ANK,	cell communication, cellular process, signal transduction,		binding, enzyme binding, phosphatase binding, protein binding, protein phosphatase binding,			lipid moiety-binding region:S-farnesyl cysteine, repeat:ANK 1, repeat:ANK 2, repeat:ANK 3, repeat:ANK 4, repeat:ANK 5,
R74226_at	ATP SYNTHASE, H+ TRANSPORTING, MITOCHONDRIAL F0 COMPLEX, SUBUNIT E	HSA00190:OXIDATIVE PHOSPHORYLATION, HSA00193:ATP SYNTHESIS,				cell, cytoplasm, integral to membrane, intracellular, intracellular membrane-bound organelle, intracellular organelle, intrinsic to membrane, membrane, membrane-bound organelle, mitochondrion, organelle, protein complex, proton-transporting ATP synthase complex, proton-transporting ATP synthase complex, coupling factor F(o), proton-transporting two-sector ATPase complex,		ATP biosynthesis, ATP metabolism, ATP synthesis coupled proton transport, biosynthesis, cation transport, cellular biosynthesis, cellular metabolism, cellular physiological process, cellular process, coenzyme biosynthesis, coenzyme metabolism, cofactor biosynthesis, cofactor metabolism, establishment of localization, generation of precursor metabolites and energy, hydrogen transport, ion transpor…		ATPase activity, ATPase activity, coupled, ATPase activity, coupled to movement of substances, ATPase activity, coupled to transmembrane movement of ions, ATPase activity, coupled to transmembrane movement of substances, P-P-bond-hydrolysis-driven transporter activity, binding, carrier activity, catalytic activity, cation transporter activity, cation-transporting ATPase activity, hydrogen ion tra…
R74226_at	ATP SYNTHASE, H+ TRANSPORTING, MITOCHONDRIAL F0 COMPLEX, SUBUNIT E	HSA00190:OXIDATIVE PHOSPHORYLATION, HSA00193:ATP SYNTHESIS,	atp synthesis, cf(0), hydrogen ion transport, ion transport, mitochondrion, transport,	IPR008386:ATPase, F0 complex, subunit E, mitochondrial,		cell, cytoplasm, integral to membrane, intracellular, intracellular membrane-bound organelle, intracellular organelle, intrinsic to membrane, membrane, membrane-bound organelle, mitochondrion, organelle, protein complex, proton-transporting ATP synthase complex, proton-transporting ATP synthase complex, coupling factor F(o), proton-transporting two-sector ATPase complex,		ATP biosynthesis, ATP metabolism, ATP synthesis coupled proton transport, biosynthesis, cation transport, cellular biosynthesis, cellular metabolism, cellular physiological process, cellular process, coenzyme biosynthesis, coenzyme metabolism, cofactor biosynthesis, cofactor metabolism, establishment of localization, generation of precursor metabolites and energy, hydrogen transport, ion transpor…		ATPase activity, ATPase activity, coupled, ATPase activity, coupled to movement of substances, ATPase activity, coupled to transmembrane movement of ions, ATPase activity, coupled to transmembrane movement of substances, P-P-bond-hydrolysis-driven transporter activity, binding, carrier activity, catalytic activity, cation transporter activity, cation-transporting ATPase activity, hydrogen ion tra…
R90942_at	ST6 (ALPHA-N-ACETYL-NEURAMINYL-2,3-BETA-GALACTOSYL-1,3)-N-ACETYLGALACTOSAMINIDE ALPHA-2,6-SIALYLTRANSFERASE 4	HSA00604:GANGLIOSIDE BIOSYNTHESIS,	glycoprotein, glycosyltransferase, golgi stack, membrane, signal-anchor, transferase, transmembrane,	IPR001675:Glycosyl transferase, family 29,		Golgi apparatus, Golgi membrane, Golgi stack, cell, cell fraction, cytoplasm, endomembrane system, integral to Golgi membrane, integral to membrane, integral to organelle membrane, intracellular, intracellular membrane-bound organelle, intracellular organelle, intrinsic to Golgi membrane, intrinsic to membrane, intrinsic to organelle membrane, membrane, membrane-bound organelle, organelle, organe…		biopolymer glycosylation, biopolymer metabolism, biopolymer modification, biosynthesis, cellular biosynthesis, cellular lipid metabolism, cellular macromolecule metabolism, cellular metabolism, cellular physiological process, cellular process, cellular protein metabolism, glycolipid metabolism, glycoprotein biosynthesis, glycoprotein metabolism, lipid metabolism, macromolecule biosynthesis, macro…		(alpha-N-acetylneuraminyl-2,3-beta-galactosyl-1,3)-N-acetyl-galactosaminide 6-alpha-sialyltransferase activity, catalytic activity, sialyltransferase activity, transferase activity, transferase activity, transferring glycosyl groups,			disulfide bond, glycosylation site:N-linked (GlcNAc...), transmembrane region,
RC_AA010176_at	HYPOTHETICAL PROTEIN FLJ10154		hypothetical protein,
RC_AA025213_at	CYTOCHROME C OXIDASE SUBUNIT VIIA POLYPEPTIDE 2 LIKE	HSA00190:OXIDATIVE PHOSPHORYLATION,	hypothetical protein, mitochondrion, transit peptide,	IPR003177:Cytochrome c oxidase, subunit VIIa,		cell, cytoplasm, intracellular, intracellular membrane-bound organelle, intracellular organelle, membrane-bound organelle, mitochondrion, organelle,		cellular metabolism, cellular physiological process, cellular process, electron transport, establishment of localization, generation of precursor metabolites and energy, localization, metabolism, physiological process, transport,		carrier activity, catalytic activity, cation transporter activity, cytochrome-c oxidase activity, electron transporter activity, heme-copper terminal oxidase activity, hydrogen ion transporter activity, ion transporter activity, monovalent inorganic cation transporter activity, oxidoreductase activity, oxidoreductase activity, acting on heme group of donors, oxidoreductase activity, acting on hem…			sequence conflict, transit peptide:Mitochondrion,
RC_AA025521_at	MACROPHAGE ERYTHROBLAST ATTACHER			IPR006594:Lissencephaly type-1-like homology motif, IPR006595:CTLH, C-terminal to LisH motif, IPR013144:CT11-RanBPM,		cell, cell fraction, integral to membrane, integral to plasma membrane, intrinsic to membrane, intrinsic to plasma membrane, membrane, membrane fraction, plasma membrane,	SM00667:LisH, SM00668:CTLH, SM00757:CRA,	apoptosis, cell adhesion, cell death, cellular physiological process, cellular process, death, development, physiological process, programmed cell death,
RC_AA025905_f_at	TNF-INDUCIBLE PROTEIN CG12-1		alternative splicing, lipid transport, lipoprotein, transport,	IPR008405:Apolipoprotein L,		extracellular region,		I-kappaB kinase/NF-kappaB cascade, cell communication, cellular macromolecule metabolism, cellular metabolism, cellular physiological process, cellular process, cellular protein metabolism, defense response, establishment of localization, immune response, inflammatory response, intracellular signaling cascade, lipid transport, lipoprotein metabolism, localization, macromolecule metabolism, metabo…		binding, lipid binding, lipid transporter activity, signal transducer activity, transporter activity,			splice variant,
RC_AA026962_at	COILED-COIL DOMAIN CONTAINING 72		hypothetical protein,
RC_AA029368_at	HYPOTHETICAL PROTEIN PP2447		alternative splicing,	IPR002816:TraB determinant,									sequence conflict, splice variant,
RC_AA029462_at	CHROMOSOME 20 OPEN READING FRAME 74			IPR000331:Rap/ran-GAP,
RC_AA035482_at	ACYLTRANSFERASE LIKE 2			IPR002048:Calcium-binding EF-hand, IPR002123:Phospholipid/glycerol acyltransferase, IPR011992:EF-Hand type,			SM00054:EFh, SM00563:PlsC,	metabolism, physiological process,		acyltransferase activity, binding, calcium ion binding, catalytic activity, cation binding, ion binding, metal ion binding, transferase activity, transferase activity, transferring acyl groups, transferase activity, transferring groups other than amino-acyl groups,		Signal transduction mechanisms / Cytoskeleton / Cell division and chromosome partitioning / General function prediction only,
RC_AA037357_f_at	WEAKLY SIMILAR TO ZINC FINGER PROTEIN 195
RC_AA040759_s_at	NADH DEHYDROGENASE (UBIQUINONE) 1 BETA SUBCOMPLEX, 3, 12KDA	HSA00190:OXIDATIVE PHOSPHORYLATION,	acetylation, mitochondrion, nad, oxidoreductase, ubiquinone,	IPR012576:NADH-ubiquinone oxidoreductase B12 subunit,		cell, cytoplasm, intracellular, intracellular membrane-bound organelle, intracellular organelle, membrane-bound organelle, mitochondrion, organelle,		ATP synthesis coupled electron transport, ATP synthesis coupled electron transport (sensu Eukaryota), cellular metabolism, cellular physiological process, cellular process, electron transport, establishment of localization, generation of precursor metabolites and energy, localization, metabolism, mitochondrial electron transport, NADH to ubiquinone, oxidative phosphorylation, phosphate metabolism…		NADH dehydrogenase (quinone) activity, NADH dehydrogenase (ubiquinone) activity, NADH dehydrogenase activity, carrier activity, catalytic activity, cation transporter activity, electron carrier activity, electron transporter activity, hydrogen ion transporter activity, ion transporter activity, metal ion transporter activity, monovalent inorganic cation transporter activity, oxidoreductase activi…
RC_AA053139_at	CORNICHON HOMOLOG 4 (DROSOPHILA)		alternative splicing, membrane, transmembrane,	IPR003377:Cornichon,		cell, integral to membrane, intrinsic to membrane, membrane,		cell communication, cellular process, intracellular signaling cascade, signal transduction,					splice variant, transmembrane region,	SF009420:Drosophila cornichon protein,
RC_AA053348_r_at	GROWTH DIFFERENTIATION FACTOR 11		cytokine, glycoprotein, growth factor, signal,	IPR001111:Transforming growth factor beta (TGFb), N-terminal, IPR001839:Transforming growth factor beta,		cellular component unknown, extracellular region, extracellular space,	SM00204:TGFB,	development, growth, mesoderm development, nervous system development, organ development, skeletal development, system development, tissue development,		binding, cytokine activity, growth factor activity, protein binding, receptor binding, signal transducer activity,			disulfide bond, glycosylation site:N-linked (GlcNAc...), signal peptide,
RC_AA055560_r_at	CHROMOSOME 22 OPEN READING FRAME 8		membrane, transmembrane,			cell, integral to membrane, intrinsic to membrane, membrane,							sequence conflict, transmembrane region,
RC_AA058855_at	RETINITIS PIGMENTOSA 1-LIKE 1		alternative splicing, coiled coil, sensory transduction, vision,	IPR003533:Doublecortin, IPR008825:S-antigen,			SM00537:DCX,	cell communication, cellular process, intracellular signaling cascade, neurophysiological process, organismal physiological process, physiological process, response to stimulus, sensory perception, sensory perception of light stimulus, signal transduction, visual perception,					domain:Doublecortin 1, domain:Doublecortin 2, repeat:1-1 (approximate), repeat:1-2 (approximate), repeat:1-3, repeat:1-4, repeat:1-5, repeat:1-6, repeat:1-7, repeat:1-8, repeat:2-1, repeat:2-10, repeat:2-11, repeat:2-12 (approximate), repeat:2-13, repeat:2-14, repeat:2-15 (approximate), repeat:2-16, repeat:2-17, repeat:2-18, repeat:2-19, repeat:2-2, repeat:2-20, repeat:2-21, repeat:2-22, repeat:2…
RC_AA058911_at	LEUCINE-RICH REPEATS AND IMMUNOGLOBULIN-LIKE DOMAINS 1		alternative splicing, glycoprotein, immunoglobulin domain, leucine-rich repeat, membrane, signal, transmembrane,	IPR000372:Leucine-rich repeat, cysteine-rich flanking region, N-terminal, IPR000483:Cysteine-rich flanking region, C-terminal, IPR001611:Leucine-rich repeat, IPR003591:Leucine-rich repeat, typical subtype, IPR003598:Immunoglobulin C2 type, IPR003599:Immunoglobulin subtype, IPR003885:IPR003885, IPR007090:Leucine-rich repeat, plant specific, IPR007110:Immunoglobulin-like, IPR013098:Immunoglobulin I…		cell, integral to membrane, intrinsic to membrane, membrane,	SM00013:LRRNT, SM00082:LRRCT, SM00369:LRR_TYP, SM00408:IGc2, SM00409:IG,						disulfide bond, domain:Ig-like C2-type 1, domain:Ig-like C2-type 2, domain:Ig-like C2-type 3, glycosylation site:N-linked (GlcNAc...), repeat:LRR 1, repeat:LRR 10, repeat:LRR 11, repeat:LRR 12, repeat:LRR 13, repeat:LRR 14, repeat:LRR 15, repeat:LRR 16, repeat:LRR 17, repeat:LRR 2, repeat:LRR 3, repeat:LRR 4, repeat:LRR 5, repeat:LRR 6, repeat:LRR 7, repeat:LRR 8, repeat:LRR 9, signal peptide, sp…
RC_AA063581_at	NADH DEHYDROGENASE (UBIQUINONE) FE-S PROTEIN 4, 18KDA (NADH-COENZYME Q REDUCTASE)	HSA00190:OXIDATIVE PHOSPHORYLATION,	mitochondrion, nad, oxidoreductase, transit peptide, ubiquinone,	IPR006885:ETC complex I subunit conserved region,		cell, cell fraction, cytoplasm, intracellular, intracellular membrane-bound organelle, intracellular organelle, membrane fraction, membrane-bound organelle, mitochondrion, organelle,		ATP synthesis coupled electron transport, ATP synthesis coupled electron transport (sensu Eukaryota), cellular metabolism, cellular physiological process, cellular process, electron transport, establishment of localization, generation of precursor metabolites and energy, localization, metabolism, mitochondrial electron transport, NADH to ubiquinone, oxidative phosphorylation, phosphate metabolism…		NADH dehydrogenase (quinone) activity, NADH dehydrogenase (ubiquinone) activity, NADH dehydrogenase activity, carrier activity, catalytic activity, cation transporter activity, electron carrier activity, electron transporter activity, hydrogen ion transporter activity, ion transporter activity, metal ion transporter activity, monovalent inorganic cation transporter activity, oxidoreductase activi…			sequence conflict, transit peptide:Mitochondrion,
RC_AA078932_at	FAMILY WITH SEQUENCE SIMILARITY 79, MEMBER A			IPR002345:Lipocalin,
RC_AA084286_at	PATERNALLY EXPRESSED 3		hypothetical protein, metal-binding, nuclear protein, zinc, zinc-finger,	IPR003309:Transcriptional regulator SCAN, IPR007087:Zinc finger, C2H2-type,		cell, intracellular, intracellular membrane-bound organelle, intracellular organelle, membrane-bound organelle, nucleus, organelle,	SM00355:ZnF_C2H2, SM00431:LER,	cellular metabolism, cellular physiological process, cellular process, metabolism, nucleobase, nucleoside, nucleotide and nucleic acid metabolism, physiological process, primary metabolism, regulation of biological process, regulation of cellular metabolism, regulation of cellular physiological process, regulation of cellular process, regulation of metabolism, regulation of nucleobase, nucleoside…		DNA binding, binding, cation binding, ion binding, metal ion binding, nucleic acid binding, transcription factor activity, transcription regulator activity, transition metal ion binding, zinc ion binding,
RC_AA086057_s_at	MITOCHONDRIAL RIBOSOMAL PROTEIN S12		mitochondrion, ribonucleoprotein, ribosomal protein, transit peptide,	IPR005679:Ribosomal protein S12, bacterial and chloroplast form, IPR006032:Ribosomal protein S12/S23, IPR012340:Nucleic acid-binding, OB-fold, subgroup,		cell, cytoplasm, intracellular, intracellular membrane-bound organelle, intracellular non-membrane-bound organelle, intracellular organelle, membrane-bound organelle, membrane-enclosed lumen, mitochondrial lumen, mitochondrial matrix, mitochondrial ribosome, mitochondrion, non-membrane-bound organelle, organellar ribosome, organelle, organelle lumen, protein complex, ribonucleoprotein complex, ri…		biosynthesis, cellular biosynthesis, cellular macromolecule metabolism, cellular metabolism, cellular physiological process, cellular process, cellular protein metabolism, macromolecule biosynthesis, macromolecule metabolism, metabolism, physiological process, primary metabolism, protein biosynthesis, protein metabolism,		binding, nucleic acid binding, structural constituent of ribosome, structural molecule activity,			transit peptide:Mitochondrion,
RC_AA100719_s_at	CARCINOEMBRYONIC ANTIGEN-RELATED CELL ADHESION MOLECULE 6 (NON-SPECIFIC CROSS REACTING ANTIGEN)		Transmembrane, antigen, blocked carboxyl end, direct protein sequencing, glycoprotein, gpi-anchor, immunoglobulin domain, lipoprotein, membrane, membrane protein, phosphatidylinositol linkage, phosphoprotein, signal,	IPR003598:Immunoglobulin C2 type, IPR003599:Immunoglobulin subtype, IPR007110:Immunoglobulin-like, IPR013106:Immunoglobulin V-set, IPR013151:Immunoglobulin,		cell, integral to membrane, integral to plasma membrane, intrinsic to membrane, intrinsic to plasma membrane, membrane, plasma membrane,	SM00408:IGc2, SM00409:IG,	cell communication, cell-cell signaling, cellular process, signal transduction,					disulfide bond, domain:Ig-like C2-type 1, domain:Ig-like C2-type 2, domain:Ig-like V-type, glycosylation site:N-linked (GlcNAc...), lipid moiety-binding region:GPI-anchor amidated glycine, propeptide:Removed in mature form, signal peptide,	SF002014:carcinoembryonic antigen,
RC_AA102644_at	BAT2 DOMAIN CONTAINING 1		Kinase, Transferase, nucleotide-binding,	IPR009738:BAT2, N-terminal,
RC_AA113363_at	UNC-84 HOMOLOG A (C. ELEGANS)		hypothetical protein,	IPR012919:Sad1/UNC-like, C-terminal,		cell, integral to membrane, intracellular, intracellular membrane-bound organelle, intracellular organelle, intrinsic to membrane, membrane, membrane-bound organelle, nucleus, organelle,						Cell division and chromosome partitioning,
RC_AA121543_at	G PROTEIN-COUPLED RECEPTOR 116		Polymorphism, alternative splicing, g-protein coupled receptor, glycoprotein, immunoglobulin domain, membrane, receptor, signal, transducer, transmembrane,	IPR000082:SEA, IPR000203:GPS, IPR000832:GPCR, family 2, secretin-like, IPR001879:Hormone receptor, extracellular, IPR003598:Immunoglobulin C2 type, IPR003599:Immunoglobulin subtype, IPR006209:EGF-like, IPR007110:Immunoglobulin-like, IPR008078:Ig-hepta receptor, IPR013032:EGF-like region, IPR013151:Immunoglobulin,		cell, integral to membrane, intrinsic to membrane, membrane,	SM00200:SEA, SM00303:GPS, SM00408:IGc2, SM00409:IG,	G-protein coupled receptor protein signaling pathway, cell communication, cell surface receptor linked signal transduction, cellular process, neuropeptide signaling pathway, signal transduction,		G-protein coupled receptor activity, receptor activity, signal transducer activity, transmembrane receptor activity,			domain:GPS, domain:Ig-like 1, domain:Ig-like 2, domain:Ig-like 3, domain:SEA, glycosylation site:N-linked (GlcNAc...), signal peptide, site:Cleavage, splice variant, transmembrane region,
RC_AA121879_s_at	PROTEASOME (PROSOME, MACROPAIN) SUBUNIT, BETA TYPE, 9 (LARGE MULTIFUNCTIONAL PEPTIDASE 2)		alternative splicing, hydrolase, immune response, protease, proteasome, proteinase, threonine protease, zymogen,	IPR000243:Peptidase T1A, proteasome beta-subunit, IPR001353:20S proteasome, A and B subunits,	IMMUNE, TYPE 1 DIABETES,	cell, cytoplasm, cytosol, intracellular, proteasome complex (sensu Eukaryota), proteasome core complex (sensu Eukaryota), protein complex,		biopolymer catabolism, biopolymer metabolism, catabolism, cellular catabolism, cellular macromolecule catabolism, cellular macromolecule metabolism, cellular metabolism, cellular physiological process, cellular process, cellular protein catabolism, cellular protein metabolism, defense response, immune response, macromolecule catabolism, macromolecule metabolism, metabolism, modification-dependent…		catalytic activity, endopeptidase activity, hydrolase activity, obsolete molecular function, peptidase activity, proteasome endopeptidase activity, threonine endopeptidase activity,			sequence variant, splice variant,	SF001214:multicatalytic endopeptidase complex chain C5,
RC_AA122332_at	PROGRAMMED CELL DEATH 6		apoptosis, calcium,	IPR002048:Calcium-binding EF-hand, IPR011992:EF-Hand type,			SM00054:EFh,	apoptosis, cell death, cellular physiological process, cellular process, death, induction of apoptosis, induction of apoptosis by extracellular signals, induction of programmed cell death, physiological process, positive regulation of apoptosis, positive regulation of biological process, positive regulation of cellular physiological process, positive regulation of cellular process, positive regul…		binding, calcium ion binding, cation binding, ion binding, metal ion binding,			calcium-binding region:1, calcium-binding region:2, calcium-binding region:3, domain:EF-hand 1, domain:EF-hand 2, domain:EF-hand 3, domain:EF-hand 4, domain:EF-hand 5,	SF036325:sorcin,
RC_AA125808_at	CALCYPHOSINE		calcium, phosphorylation,	IPR002048:Calcium-binding EF-hand, IPR011992:EF-Hand type,			SM00054:EFh,	cell communication, cellular process, intracellular signaling cascade, signal transduction,		binding, calcium ion binding, cation binding, ion binding, metal ion binding,			calcium-binding region:1, calcium-binding region:2, calcium-binding region:3, domain:EF-hand 1, domain:EF-hand 2, domain:EF-hand 3, domain:EF-hand 4,
RC_AA126719_at	CHROMOSOME 8 OPEN READING FRAME 59
RC_AA128486_at	CALCIUM ACTIVATED NUCLEOTIDASE 1	HSA00230:PURINE METABOLISM, HSA00240:PYRIMIDINE METABOLISM,	3d-structure, alternative splicing, calcium, endoplasmic reticulum, glycoprotein, golgi stack, hydrolase, membrane, metal-binding, signal-anchor, transmembrane,	IPR009283:Apyrase,		Golgi apparatus, Golgi stack, cell, cytoplasm, endoplasmic reticulum, integral to membrane, intracellular, intracellular membrane-bound organelle, intracellular organelle, intrinsic to membrane, membrane, membrane-bound organelle, organelle,		I-kappaB kinase/NF-kappaB cascade, cell communication, cellular process, intracellular signaling cascade, positive regulation of I-kappaB kinase/NF-kappaB cascade, positive regulation of biological process, positive regulation of cellular process, positive regulation of signal transduction, protein kinase cascade, regulation of I-kappaB kinase/NF-kappaB cascade, regulation of biological process, …		binding, calcium ion binding, catalytic activity, cation binding, hydrolase activity, hydrolase activity, acting on acid anhydrides, hydrolase activity, acting on acid anhydrides, in phosphorus-containing anhydrides, ion binding, metal ion binding, nucleoside-diphosphatase activity, pyrophosphatase activity, signal transducer activity,			glycosylation site:N-linked (GlcNAc...), metal ion-binding site:Calcium, mutagenesis site, splice variant, transmembrane region,
RC_AA131084_at	PROCOLLAGEN-LYSINE, 2-OXOGLUTARATE 5-DIOXYGENASE 3	HSA00310:LYSINE DEGRADATION,	ascorbic acid, dioxygenase, endoplasmic reticulum, glycoprotein, iron, membrane, metal-binding, oxidoreductase, signal, vitamin c,	IPR001006:Procollagen-lysine 5-dioxygenase, IPR005123:2OG-Fe(II) oxygenase, IPR006620:Prolyl 4-hydroxylase, alpha subunit,		cell, cytoplasm, endoplasmic reticulum, intracellular, intracellular membrane-bound organelle, intracellular organelle, membrane, membrane-bound organelle, organelle,	SM00702:P4Hc,	biopolymer metabolism, biopolymer modification, cellular macromolecule metabolism, cellular metabolism, cellular physiological process, cellular process, cellular protein metabolism, macromolecule metabolism, metabolism, physiological process, primary metabolism, protein metabolism, protein modification,		L-ascorbic acid binding, binding, catalytic activity, cation binding, dioxygenase activity, ion binding, iron ion binding, metal ion binding, oxidoreductase activity, procollagen-lysine 5-dioxygenase activity, protein binding, transition metal ion binding, vitamin binding,			domain:PKHD, glycosylation site:N-linked (GlcNAc...), metal ion-binding site:Iron, signal peptide,	SF000321:human procollagen-lysine 5-dioxygenase,
RC_AA133215_at	RECEPTOR (CALCITONIN) ACTIVITY MODIFYING PROTEIN 1		hypothetical protein, membrane, receptor, signal, transmembrane, transport,	IPR006985:Receptor activity modifying protein,		cell, integral to membrane, integral to plasma membrane, intrinsic to membrane, intrinsic to plasma membrane, membrane, plasma membrane,		G-protein coupled receptor protein signaling pathway, cell communication, cell organization and biogenesis, cell surface receptor linked signal transduction, cellular localization, cellular physiological process, cellular process, establishment of cellular localization, establishment of localization, establishment of protein localization, intracellular protein transport, intracellular transport, …		protein transporter activity, receptor activity, signal transducer activity, transporter activity,			signal peptide, transmembrane region,
RC_AA136130_at	VAMP (VESICLE-ASSOCIATED MEMBRANE PROTEIN)-ASSOCIATED PROTEIN A, 33KDA	HSA04530:TIGHT JUNCTION,	coiled coil, membrane, transmembrane,	IPR000535:Major sperm protein,		cell, integral to membrane, intrinsic to membrane, membrane,		I-kappaB kinase/NF-kappaB cascade, cell communication, cell organization and biogenesis, cellular physiological process, cellular process, establishment of localization, exocytosis, intracellular signaling cascade, localization, macromolecule metabolism, membrane fusion, membrane organization and biogenesis, metabolism, physiological process, positive regulation of I-kappaB kinase/NF-kappaB casca…		signal transducer activity, structural molecule activity,			domain:MSP, transmembrane region,	SF019693:Not Yet Assigned,
RC_AA142911_at	TUBULIN-SPECIFIC CHAPERONE A		3d-structure, acetylation, chaperone, cytoskeleton, microtubule,	IPR004226:Tubulin binding cofactor A,		cell, cytoplasm, cytoskeleton, intracellular, intracellular non-membrane-bound organelle, intracellular organelle, microtubule, microtubule cytoskeleton, non-membrane-bound organelle, organelle,		beta-tubulin folding, cellular macromolecule metabolism, cellular metabolism, cellular physiological process, cellular process, cellular protein metabolism, chaperonin-mediated tubulin folding, macromolecule metabolism, metabolism, physiological process, post-chaperonin tubulin folding pathway, primary metabolism, protein folding, protein metabolism, tubulin folding,		binding, chaperone binding, protein binding, unfolded protein binding,
RC_AA146619_at	TESCALCIN		calcium,	IPR002048:Calcium-binding EF-hand, IPR011992:EF-Hand type,			SM00054:EFh,			binding, calcium ion binding, cation binding, ion binding, metal ion binding, protein binding,		Signal transduction mechanisms / Cytoskeleton / Cell division and chromosome partitioning / General function prediction only,	domain:EF-hand,
RC_AA150262_at	ECOTROPIC VIRAL INTEGRATION SITE 5-LIKE			IPR000195:RabGAP/TBC, IPR000719:Protein kinase, IPR001990:Chromogranin/secretogranin,			SM00164:TBC,
RC_AA152103_at	NADH DEHYDROGENASE (UBIQUINONE) 1, ALPHA/BETA SUBCOMPLEX, 1, 8KDA	HSA00190:OXIDATIVE PHOSPHORYLATION,	NAD, carrier protein, fatty acid biosynthesis, lipid synthesis, mitochondrion, oxidoreductase, phosphopantetheine, phosphoprotein, transit peptide,	IPR003231:Acyl carrier protein (ACP), IPR006162:Phosphopantetheine attachment site, IPR006163:Phosphopantetheine-binding, IPR009081:Acyl carrier protein-like,		cell, cell fraction, cytoplasm, intracellular, intracellular membrane-bound organelle, intracellular organelle, membrane fraction, membrane-bound organelle, mitochondrion, organelle,		biosynthesis, carboxylic acid biosynthesis, carboxylic acid metabolism, cellular biosynthesis, cellular lipid metabolism, cellular metabolism, cellular physiological process, cellular process, fatty acid biosynthesis, fatty acid metabolism, lipid biosynthesis, lipid metabolism, metabolism, organic acid biosynthesis, organic acid metabolism, physiological process, primary metabolism,		NADH dehydrogenase (quinone) activity, NADH dehydrogenase (ubiquinone) activity, NADH dehydrogenase activity, binding, carrier activity, catalytic activity, cation transporter activity, cofactor binding, electron carrier activity, electron transporter activity, hydrogen ion transporter activity, ion transporter activity, metal ion transporter activity, monovalent inorganic cation transporter acti…			binding site:Phosphopantetheine (covalent), transit peptide:Mitochondrion,	SF002734:acyl/peptidyl carrier protein,
RC_AA161292_s_at	INTERFERON, ALPHA-INDUCIBLE PROTEIN 27		interferon induction, membrane, transmembrane, transmembrane protein,	IPR009311:Interferon-induced 6-16,		cell, integral to membrane, intrinsic to membrane, membrane,		biological process unknown, defense response, immune response, organismal physiological process, physiological process, response to biotic stimulus, response to other organism, response to pest, pathogen or parasite, response to stimulus, response to stress,		molecular function unknown,			sequence conflict, transmembrane region,
RC_AA176233_at	SOLUTE CARRIER FAMILY 38, MEMBER 2		oxygen transport,	IPR002422:Amino acid/polyamine transporter II, IPR013057:Amino acid transporter, transmembrane,		cell, membrane,		amine transport, amino acid transport, carboxylic acid transport, cellular physiological process, cellular process, establishment of localization, gas transport, localization, organic acid transport, oxygen transport, physiological process, transport,		amine transporter activity, amino acid transporter activity, carboxylic acid transporter activity, carrier activity, electrochemical potential-driven transporter activity, organic acid transporter activity, oxygen transporter activity, polyamine transporter activity, porter activity, transporter activity,
RC_AA176975_s_at	MICROSEMINOPROTEIN, BETA-		alternative splicing, direct protein sequencing, semen, signal,	IPR008735:Beta-microseminoprotein,		cell, extracellular region, extracellular space, intracellular, intracellular membrane-bound organelle, intracellular organelle, membrane-bound organelle, nucleus, organelle,		biological process unknown,		molecular function unknown,	h_mspPathway:Msp/Ron Receptor Signaling Pathway,		disulfide bond, signal peptide, splice variant,	SF002542:seminal plasma protein,
RC_AA191708_at	CKLF-LIKE MARVEL TRANSMEMBRANE DOMAIN CONTAINING 4		alternative splicing, chemotaxis, cytokine, membrane, sensory transduction, transmembrane,	IPR008253:Marvel,		cell, extracellular region, extracellular space, integral to membrane, intrinsic to membrane, membrane,		behavior, chemotaxis, locomotory behavior, neurophysiological process, organismal physiological process, physiological process, response to abiotic stimulus, response to chemical stimulus, response to external stimulus, response to stimulus, sensory perception, taxis,		binding, cytokine activity, protein binding, receptor binding, signal transducer activity,			splice variant, transmembrane region,
RC_AA192339_at	GNAS COMPLEX LOCUS	HSA04020:CALCIUM SIGNALING PATHWAY, HSA04540:GAP JUNCTION, HSA04730:LONG-TERM DEPRESSION, HSA05110:CHOLERA - INFECTION,	GTP binding, P-loop, adp-ribosylation, alternative splicing, blocked amino end, direct protein sequencing, disease mutation, gtp-binding, heterotrimer, lipoprotein, multigene family, myristylation, nucleotide binding, nucleotide-binding, palmitate, proto-oncogene, signal transduction, thiolester bond, transducer,	IPR000367:G-protein alpha subunit, group S, IPR000600:ROK, IPR001019:Guanine nucleotide binding protein (G-protein), alpha subunit, IPR002885:Pentatricopeptide repeat, IPR009434:Neuroendocrine-specific golgi P55, IPR011025:G protein alpha subunit, helical insertion,	CARDIOVASCULAR, HYPERTENSION,	cell, extracellular region, extrinsic to membrane, extrinsic to plasma membrane, heterotrimeric G-protein complex, membrane, plasma membrane, protein complex,	SM00275:G_alpha,	G-protein coupled receptor protein signaling pathway, G-protein signaling, adenylate cyclase activating pathway, G-protein signaling, coupled to cAMP nucleotide second messenger, G-protein signaling, coupled to cyclic nucleotide second messenger, cAMP-mediated signaling, cell communication, cell surface receptor linked signal transduction, cellular process, cyclic-nucleotide-mediated signaling, e…		GTP binding, GTPase activity, binding, catalytic activity, guanyl nucleotide binding, hydrolase activity, hydrolase activity, acting on acid anhydrides, hydrolase activity, acting on acid anhydrides, in phosphorus-containing anhydrides, molecular function unknown, nucleoside-triphosphatase activity, nucleotide binding, purine nucleotide binding, pyrophosphatase activity, signal transducer activit…	h_CCR3Pathway:CCR3 signaling in Eosinophils, h_CSKPathway:Activation of Csk by cAMP-dependent Protein Kinase Inhibits Signaling through the T Cell Receptor, h_agpcrPathway:Attenuation of GPCR Signaling, h_bArrestin-srcPathway:Roles of ?-arrestin-dependent Recruitment of Src Kinases in GPCR Signaling, h_bArrestinPathway:?-arrestins in GPCR Desensitization, h_barr-mapkPathway:Role of ?-arrestins in…		lipid moiety-binding region:S-palmitoyl cysteine, mutagenesis site, nucleotide phosphate-binding region:GTP, splice variant,	SF002400:GTP-binding regulatory protein Gs alpha chain,
RC_AA195031_at	ANGIOTENSIN II RECEPTOR-LIKE 1	HSA04080:NEUROACTIVE LIGAND-RECEPTOR INTERACTION,	g-protein coupled receptor, glycoprotein, membrane, receptor, transducer, transmembrane,	IPR000276:Rhodopsin-like GPCR superfamily, IPR003904:APJ receptor,		cell, integral to membrane, integral to plasma membrane, intrinsic to membrane, intrinsic to plasma membrane, membrane, plasma membrane,		G-protein coupled receptor protein signaling pathway, cell communication, cell surface receptor linked signal transduction, cellular process, signal transduction,		G-protein coupled receptor activity, receptor activity, rhodopsin-like receptor activity, signal transducer activity, transmembrane receptor activity,			glycosylation site:N-linked (GlcNAc...), transmembrane region,	SF002406:vertebrate rhodopsin,
RC_AA195657_at	SRC HOMOLOGY 3 DOMAIN-CONTAINING GUANINE NUCLEOTIDE EXCHANGE FACTOR		hypothetical protein, sh3 domain,	IPR000219:DH, IPR001452:Src homology-3, IPR001849:Pleckstrin-like, IPR011511:Variant SH3, IPR011993:Pleckstrin homology-type,			SM00233:PH, SM00325:RhoGEF, SM00326:SH3,
RC_AA232252_at	TGF BETA-INDUCIBLE NUCLEAR PROTEIN 1		nuclear protein,	IPR001047:Ribosomal protein S8E,		cell, intracellular, intracellular membrane-bound organelle, intracellular organelle, membrane-bound organelle, nucleus, organelle,						Translation, ribosomal structure and biogenesis,		SF016301:Not Yet Assigned,
RC_AA232549_f_at	MORTALITY FACTOR 4 LIKE 1		alternative splicing, chromatin regulator, direct protein sequencing, growth regulation, nuclear protein, transcription, transcription regulation,	IPR000953:Chromo, IPR008676:MRG,		cell, intracellular, intracellular membrane-bound organelle, intracellular organelle, membrane-bound organelle, nucleus, organelle,		DNA metabolism, DNA packaging, biopolymer metabolism, cell growth, cell organization and biogenesis, cellular metabolism, cellular morphogenesis, cellular physiological process, cellular process, chromatin modification, chromosome organization and biogenesis, chromosome organization and biogenesis (sensu Eukaryota), development, establishment and/or maintenance of chromatin architecture, growth, …					sequence conflict, splice variant,
RC_AA232549_i_at	MORTALITY FACTOR 4 LIKE 1		alternative splicing, chromatin regulator, direct protein sequencing, growth regulation, nuclear protein, transcription, transcription regulation,	IPR000953:Chromo, IPR008676:MRG,		cell, intracellular, intracellular membrane-bound organelle, intracellular organelle, membrane-bound organelle, nucleus, organelle,		DNA metabolism, DNA packaging, biopolymer metabolism, cell growth, cell organization and biogenesis, cellular metabolism, cellular morphogenesis, cellular physiological process, cellular process, chromatin modification, chromosome organization and biogenesis, chromosome organization and biogenesis (sensu Eukaryota), development, establishment and/or maintenance of chromatin architecture, growth, …					sequence conflict, splice variant,
RC_AA232942_at	HYPOTHETICAL LOC552889
RC_AA234925_at	FUCOSIDASE, ALPHA-L- 2, PLASMA	HSA00511:N-GLYCAN DEGRADATION,	glycoprotein, glycosidase, hydrolase, signal,	IPR000933:Glycoside hydrolase, family 29 (alpha-L-fucosidase),				carbohydrate metabolism, macromolecule metabolism, metabolism, physiological process, primary metabolism,		alpha-L-fucosidase activity, catalytic activity, fucosidase activity, hydrolase activity, hydrolase activity, acting on glycosyl bonds,			glycosylation site:N-linked (GlcNAc...), signal peptide, site:May be important for catalysis,	SF001092:alpha-L-fucosidase,
RC_AA235385_at	WISKOTT-ALDRICH SYNDROME-LIKE	HSA04520:ADHERENS JUNCTION, HSA04810:REGULATION OF ACTIN CYTOSKELETON,	Phosphorylation, actin-binding, cytoskeleton,	IPR000095:PAK-box/P21-Rho-binding, IPR000697:EVH1, IPR003124:Actin-binding WH2, IPR011993:Pleckstrin homology-type,		actin cytoskeleton, cell, cytoskeleton, intracellular, intracellular non-membrane-bound organelle, intracellular organelle, non-membrane-bound organelle, organelle,	SM00246:WH2, SM00285:PBD, SM00461:WH1,	actin cytoskeleton organization and biogenesis, actin filament-based process, actin polymerization and/or depolymerization, cell motility, cell organization and biogenesis, cellular macromolecule metabolism, cellular metabolism, cellular physiological process, cellular process, cytoskeleton organization and biogenesis, establishment of localization, localization, localization of cell, locomotion,…		GTPase regulator activity, actin binding, binding, cytoskeletal protein binding, enzyme regulator activity, protein binding, small GTPase regulator activity,	h_actinYPathway:Y branching of actin filaments, h_cdc42racPathway:Role of PI3K subunit p85 in regulation of Actin Organization and Cell Migration, h_salmonellaPathway:How does salmonella hijack a cell,		domain:CRIB, domain:WH1, domain:WH2 1, domain:WH2 2,
RC_AA235385_at	RIBOSOMAL PROTEIN L7-LIKE 1		ribonucleoprotein, ribosomal protein,	IPR000517:Ribosomal protein L30, IPR005998:Ribosomal protein L7, eukaryotic form,		cell, cytoplasm, intracellular, intracellular non-membrane-bound organelle, intracellular organelle, large ribosomal subunit, non-membrane-bound organelle, organelle, protein complex, ribonucleoprotein complex, ribosome,		biosynthesis, cellular biosynthesis, cellular macromolecule metabolism, cellular metabolism, cellular physiological process, cellular process, cellular protein metabolism, macromolecule biosynthesis, macromolecule metabolism, metabolism, physiological process, primary metabolism, protein biosynthesis, protein metabolism,		structural constituent of ribosome, structural molecule activity, transcription regulator activity,			sequence conflict,	SF002166:ribosomal protein L30/L7e,
RC_AA235385_at	SIMILAR TO RIKEN CDNA 2310039H08		hypothetical protein,
RC_AA236173_at	CDP-DIACYLGLYCEROL--INOSITOL 3-PHOSPHATIDYLTRANSFERASE (PHOSPHATIDYLINOSITOL SYNTHASE)	HSA00564:GLYCEROPHOSPHOLIPID METABOLISM, HSA04070:PHOSPHATIDYLINOSITOL SIGNALING SYSTEM,	alternative splicing, endoplasmic reticulum, magnesium, manganese, membrane, phospholipid biosynthesis, transferase, transmembrane,	IPR000462:CDP-alcohol phosphatidyltransferase,		cell, cytoplasm, endoplasmic reticulum, integral to membrane, intracellular, intracellular membrane-bound organelle, intracellular organelle, intrinsic to membrane, membrane, membrane-bound organelle, organelle,		biosynthesis, cellular lipid metabolism, cellular metabolism, cellular physiological process, cellular process, lipid biosynthesis, lipid metabolism, membrane lipid biosynthesis, membrane lipid metabolism, metabolism, phospholipid biosynthesis, phospholipid metabolism, physiological process, primary metabolism,		CDP-alcohol phosphatidyltransferase activity, CDP-diacylglycerol-inositol 3-phosphatidyltransferase activity, binding, catalytic activity, cation binding, ion binding, lipid transporter activity, magnesium ion binding, manganese ion binding, metal ion binding, phosphatidylinositol transporter activity, phospholipid transporter activity, phosphotransferase activity, for other substituted phosphate…		Lipid metabolism,	splice variant, transmembrane region,	SF000848:CDP-diacylglycerol--inositol 3-phosphatidyltransferase,
RC_AA236455_s_at	TRIBBLES HOMOLOG 1 (DROSOPHILA)		protein kinase inhibitor,	IPR000719:Protein kinase,				biopolymer metabolism, biopolymer modification, cellular macromolecule metabolism, cellular metabolism, cellular physiological process, cellular process, cellular protein metabolism, macromolecule metabolism, metabolism, phosphate metabolism, phosphorus metabolism, phosphorylation, physiological process, primary metabolism, protein amino acid phosphorylation, protein metabolism, protein modificat…		ATP binding, adenyl nucleotide binding, binding, catalytic activity, enzyme inhibitor activity, enzyme regulator activity, kinase activity, kinase inhibitor activity, kinase regulator activity, nucleotide binding, phosphotransferase activity, alcohol group as acceptor, protein binding, protein kinase activity, protein kinase inhibitor activity, protein kinase regulator activity, protein serine/th…			domain:Protein kinase,
RC_AA236553_at	ACYL-COA SYNTHETASE LONG-CHAIN FAMILY MEMBER 3	HSA00071:FATTY ACID METABOLISM, HSA04920:ADIPOCYTOKINE SIGNALING PATHWAY,	fatty acid metabolism, ligase, lipid metabolism, magnesium, membrane, multigene family, phosphorylation, signal-anchor, transmembrane,	IPR000873:AMP-dependent synthetase and ligase,		cell, integral to membrane, intrinsic to membrane, membrane,		carboxylic acid metabolism, cellular lipid metabolism, cellular metabolism, cellular physiological process, cellular process, fatty acid metabolism, lipid metabolism, metabolism, organic acid metabolism, physiological process, primary metabolism,		C-acyltransferase activity, acyltransferase activity, binding, catalytic activity, fatty-acid ligase activity, fatty-acyl-CoA synthase activity, ion binding, ligase activity, ligase activity, forming carbon-sulfur bonds, long-chain-fatty-acid-CoA ligase activity, magnesium ion binding, metal ion binding, transferase activity, transferase activity, transferring acyl groups, transferase activity, t…			modified residue, transmembrane region,
RC_AA243497_at	CHROMOSOME 6 OPEN READING FRAME 62		alternative splicing,			cellular component unknown,		biological process unknown,		molecular function unknown,			sequence conflict, splice variant,
RC_AA243721_at	TRANSMEMBRANE PROTEIN 123		Alternative splicing, Direct protein sequencing, Glycoprotein, Membrane, Signal, receptor, transmembrane,			cell, integral to membrane, intrinsic to membrane, membrane,				receptor activity, signal transducer activity,			glycosylation site:N-linked (GlcNAc...), signal peptide, splice variant, transmembrane region,
RC_AA251845_at	HYPOTHETICAL PROTEIN LOC154761
RC_AA252040_at	STRESS-ASSOCIATED ENDOPLASMIC RETICULUM PROTEIN 1		hypothetical protein,	IPR010580:Ribosome associated membrane RAMP4,		cell, cytoplasm, endoplasmic reticulum, intracellular, intracellular membrane-bound organelle, intracellular non-membrane-bound organelle, intracellular organelle, membrane-bound organelle, non-membrane-bound organelle, organelle, protein complex, ribonucleoprotein complex, ribosome,		biopolymer glycosylation, biopolymer metabolism, biopolymer modification, biosynthesis, cell organization and biogenesis, cellular biosynthesis, cellular macromolecule metabolism, cellular metabolism, cellular physiological process, cellular process, cellular protein metabolism, glycoprotein biosynthesis, glycoprotein metabolism, macromolecule biosynthesis, macromolecule metabolism, membrane orga…
RC_AA252242_at	RAB ACCEPTOR 1 (PRENYLATED)		golgi stack, membrane, transmembrane,	IPR004895:Prenylated rab acceptor PRA1,		Golgi apparatus, Golgi stack, cell, cytoplasm, integral to membrane, intracellular, intracellular membrane-bound organelle, intracellular organelle, intrinsic to membrane, membrane, membrane-bound organelle, organelle,				binding, identical protein binding, protein binding,			sequence conflict, transmembrane region,	SF015895:prenylated rab acceptor, SF500140:prenylated rab acceptor 1, animal type,
RC_AA252529_at	KIAA1836 PROTEIN			IPR000008:C2, IPR006608:Protein of unknown function DM14,			SM00239:C2, SM00685:DM14,
RC_AA256131_at	GLYCOSYLPHOSPHATIDYLINOSITOL ANCHOR ATTACHMENT PROTEIN 1 HOMOLOG (YEAST)	HSA00563:GLYCOSYLPHOSPHATIDYLINOSITOL(GPI)-ANCHOR BIOSYNTHESIS,	alternative splicing, direct protein sequencing, endoplasmic reticulum, glycoprotein, gpi-anchor biosynthesis, membrane, transmembrane,	IPR007246:Gaa1-like, GPI transamidase component,		GPI-anchor transamidase complex, cell, cytoplasm, endomembrane system, endoplasmic reticulum, endoplasmic reticulum membrane, integral to endoplasmic reticulum membrane, integral to membrane, integral to organelle membrane, intracellular, intracellular membrane-bound organelle, intracellular organelle, intrinsic to endoplasmic reticulum membrane, intrinsic to membrane, intrinsic to organelle memb…		GPI anchor biosynthesis, GPI anchor metabolism, attachment of GPI anchor to protein, biopolymer metabolism, biopolymer modification, biosynthesis, cellular biosynthesis, cellular lipid metabolism, cellular macromolecule metabolism, cellular metabolism, cellular physiological process, cellular process, cellular protein metabolism, glycerophospholipid biosynthesis, glycerophospholipid metabolism, l…		GPI anchor binding, GPI-anchor transamidase activity, binding, catalytic activity, cytoskeletal protein binding, hydrolase activity, lipid binding, phosphoinositide binding, phospholipid binding, protein binding, tubulin binding,			glycosylation site:N-linked (GlcNAc...), splice variant, transmembrane region,	SF036762:glycosylphosphatidylinositol:protein transamidase, GAA1 component,
RC_AA256171_at	CHROMOSOME 20 OPEN READING FRAME 3		glycoprotein, membrane, signal-anchor, transmembrane,	IPR004141:Strictosidine synthase,		cell, cellular component unknown, integral to membrane, intrinsic to membrane, membrane,		biological process unknown, biosynthesis, metabolism, physiological process,		amine-lyase activity, carbon-nitrogen lyase activity, catalytic activity, lyase activity, molecular function unknown, strictosidine synthase activity,			glycosylation site:N-linked (GlcNAc...), transmembrane region,
RC_AA256210_at	DKFZP586I1023 PROTEIN		hypothetical protein,
RC_AA258801_s_at	C-TERMINAL BINDING PROTEIN 1	HSA04310:WNT SIGNALING PATHWAY, HSA04330:NOTCH SIGNALING PATHWAY,	3d-structure, adp-ribosylation, direct protein sequencing, golgi stack, nad, nuclear protein, oxidoreductase, phosphorylation,	IPR006139:D-isomer specific 2-hydroxyacid dehydrogenase, catalytic region, IPR006140:D-isomer specific 2-hydroxyacid dehydrogenase, NAD-binding,		Golgi apparatus, Golgi stack, cell, cytoplasm, intracellular, intracellular membrane-bound organelle, intracellular organelle, membrane-bound organelle, nucleus, organelle,		L-serine biosynthesis, L-serine metabolism, amine biosynthesis, amine metabolism, amino acid and derivative metabolism, amino acid biosynthesis, amino acid metabolism, biopolymer metabolism, biopolymer modification, biosynthesis, carboxylic acid metabolism, cell proliferation, cellular biosynthesis, cellular macromolecule metabolism, cellular metabolism, cellular physiological process, cellular p…		NAD binding, binding, catalytic activity, coenzyme binding, cofactor binding, oxidoreductase activity, oxidoreductase activity, acting on CH-OH group of donors, oxidoreductase activity, acting on the CH-OH group of donors, NAD or NADP as acceptor, protein C-terminus binding, protein binding,	h_ctbp1Pathway:SUMOylation as a mechanism to modulate CtBP-dependent gene responses, h_wntPathway:WNT Signaling Pathway,		active site:Proton donor, mutagenesis site, nucleotide phosphate-binding region:NAD,	SF000120:Phosphoglycerate dehydrogenase, SF500095:C-terminal binding protein,
RC_AA261907_at	REX2, RNA EXONUCLEASE 2 HOMOLOG (S. CEREVISIAE)		Phosphorylation, alternative splicing, exonuclease, hydrolase, manganese, mitochondrion, nuclear protein, nuclease, transit peptide,	IPR006055:Exonuclease, IPR012337:Polynucleotidyl transferase, Ribonuclease H fold,		cell, cytoplasm, intracellular, intracellular membrane-bound organelle, intracellular organelle, membrane-bound organelle, mitochondrion, nucleus, organelle,	SM00479:EXOIII,	cellular metabolism, cellular physiological process, cellular process, metabolism, nucleobase, nucleoside, nucleotide and nucleic acid metabolism, nucleotide metabolism, physiological process, primary metabolism,		3'-5' exonuclease activity, binding, catalytic activity, cation binding, exonuclease activity, hydrolase activity, hydrolase activity, acting on ester bonds, ion binding, manganese ion binding, metal ion binding, nuclease activity, transition metal ion binding,			modified residue, mutagenesis site, splice variant, transit peptide:Mitochondrion,	SF010370:human conserved hypothetical protein DKFZp566E144.1,
RC_AA278400_f_at	SUMO-1 ACTIVATING ENZYME SUBUNIT 2		3d-structure, atp-binding, ligase, nucleotide-binding, ubl conjugation pathway,	IPR000011:Ubiquitin-activating enzyme, E1, IPR000127:Ubiquitin-activating enzyme repeat, IPR000205:NAD-binding site, IPR000594:UBA/THIF-type NAD/FAD binding fold,				autophagy, biopolymer metabolism, biopolymer modification, cellular macromolecule metabolism, cellular metabolism, cellular physiological process, cellular process, cellular protein metabolism, establishment of localization, establishment of protein localization, localization, macromolecule metabolism, metabolism, physiological process, primary metabolism, protein localization, protein metabolism…		ATP binding, adenyl nucleotide binding, binding, catalytic activity, enzyme activator activity, enzyme regulator activity, ligase activity, nucleotide binding, purine nucleotide binding, small protein activating enzyme activity, ubiquitin activating enzyme activity, ubiquitin-like activating enzyme activity,	h_sumoPathway:Basic Mechanisms of SUMOylation,		active site:Glycyl thioester intermediate, nucleotide phosphate-binding region:ATP,
RC_AA279162_s_at	HETEROGENEOUS NUCLEAR RIBONUCLEOPROTEIN R		hypothetical protein, nuclear protein, ribonucleoprotein, rna-binding, viral nucleoprotein,	IPR000504:RNA-binding region RNP-1 (RNA recognition motif), IPR000637:HMG-I and HMG-Y, DNA-binding, IPR006535:HnRNP R and Q splicing factor, IPR012677:Nucleotide-binding, alpha-beta plait,		cell, heterogeneous nuclear ribonucleoprotein complex, intracellular, intracellular membrane-bound organelle, intracellular organelle, membrane-bound organelle, nucleus, organelle, protein complex, ribonucleoprotein complex,	SM00360:RRM,	RNA metabolism, RNA processing, biopolymer metabolism, cellular metabolism, cellular physiological process, cellular process, mRNA metabolism, mRNA processing, macromolecule metabolism, metabolism, nucleobase, nucleoside, nucleotide and nucleic acid metabolism, physiological process, primary metabolism,		RNA binding, binding, nucleic acid binding, nucleotide binding,			domain:RRM 1, domain:RRM 2, domain:RRM 3, repeat:1; approximate, repeat:2, repeat:3; approximate,
RC_AA279397_at	TYROSINE 3-MONOOXYGENASE/TRYPTOPHAN 5-MONOOXYGENASE ACTIVATION PROTEIN, GAMMA POLYPEPTIDE	HSA04110:CELL CYCLE,	3D-structure, acetylation, direct protein sequencing, multigene family, phosphorylation,	IPR000308:14-3-3 protein,		cell, cytoplasm, intracellular,	SM00101:14_3_3,	M phase, M phase of mitotic cell cycle, apoptosis, cell communication, cell cycle, cell death, cell differentiation, cell organization and biogenesis, cell-cell signaling, cellular physiological process, cellular process, cytoskeleton organization and biogenesis, death, development, mitosis, mitotic cell cycle, negative regulation of apoptosis, negative regulation of biological process, negative …		actin binding, binding, cytoskeletal protein binding, enzyme binding, enzyme inhibitor activity, enzyme regulator activity, identical protein binding, insulin-like growth factor receptor binding, kinase binding, kinase inhibitor activity, kinase regulator activity, protein binding, protein dimerization activity, protein domain specific binding, protein homodimerization activity, protein kinase C …
RC_AA280734_i_at	NOL1R2 PROTEIN		hypothetical protein,	IPR001678:Bacterial Fmu (Sun)/eukaryotic nucleolar NOL1/Nop2p,										SF027819:Not Yet Assigned,
RC_AA280810_at	HSPC023 PROTEIN
[truncated: 387 more rows]
